# Supplementary material for: Study of the Characteristics and Comprehensive Fuzzy Assessment of Indoor Air Chemical Contamination in Public Buildings
Source: Front Public Health. 2021 May 5;9:579299. doi: 10.3389/fpubh.2021.579299 (PMC8138320; doi:10.3389/fpubh.2021.579299)
Supplement: Supplementary file 1 [file Data_Sheet_1.zip]

Archive with 39 entries (35 files):
- Data Sheet 1/
- Data Sheet 1/Canteen/
- Data Sheet 1/Canteen/1_monitor station_canteen.csv
- Data Sheet 1/Canteen/2_GRIMM_canteen.csv
- Data Sheet 1/Canteen/3_HIM-6000_5_11_204247_canteen.csv
- Data Sheet 1/Canteen/3_HIM-6000_canteen_R.csv
- Data Sheet 1/Canteen/4_3100P_canteen.csv
- Data Sheet 1/Canteen/4_3100P_canteen.xlsx
- Data Sheet 1/Canteen/GRIMM_canteen.xlsx
- Data Sheet 1/Canteen/size.xlsx
- Data Sheet 1/Canteen/size_O.csv
- Data Sheet 1/Library/
- Data Sheet 1/Library/3100P_20190424_LIBRARY_215916.txt
- Data Sheet 1/Library/GRIMM_0424_Library.xlsx
- Data Sheet 1/Library/GRIMM_Library.csv
- Data Sheet 1/Library/GRIMM_Library2.xlsx
- Data Sheet 1/Library/GRIMM_Library3.xlsx
- Data Sheet 1/Library/HIM-6000_4_24_Library.csv
- Data Sheet 1/Library/HIM-6000_4_24_Library_COR.csv
- Data Sheet 1/Library/HIM-6000_4_25_204956.csv
- Data Sheet 1/Library/MONITOR STATION_Libraty.csv
- Data Sheet 1/Library/Processing.txt
- Data Sheet 1/Library/size.csv
- Data Sheet 1/Library/size1.xlsx
- Data Sheet 1/Library/size2.xlsx
- Data Sheet 1/Library/size3.xlsx
- Data Sheet 1/Library/0424/
- Data Sheet 1/Library/0424/190424_001_2019-04-24_07-42-C.dat
- Data Sheet 1/Library/0424/190424_001_2019-04-24_07-42-dM.dat
- Data Sheet 1/Library/0424/190424_001_2019-04-24_07-42-L.dat
- Data Sheet 1/Library/0424/190424_001_2019-04-24_07-42-M.dat
- Data Sheet 1/Library/0424/190424_002_2019-04-24_12-10-C.dat
- Data Sheet 1/Library/0424/190424_002_2019-04-24_12-10-dM.dat
- Data Sheet 1/Library/0424/190424_002_2019-04-24_12-10-L.dat
- Data Sheet 1/Library/0424/190424_002_2019-04-24_12-10-M.dat
- Data Sheet 1/Library/0424/190424_003_2019-04-24_16-36-C.dat
- Data Sheet 1/Library/0424/190424_003_2019-04-24_16-36-dM.dat
- Data Sheet 1/Library/0424/190424_003_2019-04-24_16-36-L.dat
- Data Sheet 1/Library/0424/190424_003_2019-04-24_16-36-M.dat
