# Supplementary material for: Study of the Characteristics and Comprehensive Fuzzy Assessment of Indoor Air Chemical Contamination in Public Buildings
Source: Front Public Health. 2021 May 5;9:579299. doi: 10.3389/fpubh.2021.579299 (PMC8138320; doi:10.3389/fpubh.2021.579299)
Supplement: Supplementary file 1 [file Data_Sheet_1.zip › Data Sheet 1/Canteen/1_monitor station_canteen.csv]

		ug/m3	ug/m3	ug/m3	ug/m3	mg/m3	ug/m3
´ú±íÊ±	Õ¾µã	PM2.5	PM10	SO2	NO2	CO	O3
6:00	º£Öéºþ	12	29
7:00	º£Öéºþ	8	42
8:00	º£Öéºþ	14	38
9:00	º£Öéºþ	13	39
10:00	º£Öéºþ	9	42
11:00	º£Öéºþ	12	45
12:00	º£Öéºþ	15	39
13:00	º£Öéºþ	14	47
14:00	º£Öéºþ	9	47
15:00	º£Öéºþ	7	40
16:00	º£Öéºþ	11	37
17:00	º£Öéºþ	13	32
