# Supplementary material for: Study of the Characteristics and Comprehensive Fuzzy Assessment of Indoor Air Chemical Contamination in Public Buildings
Source: Front Public Health. 2021 May 5;9:579299. doi: 10.3389/fpubh.2021.579299 (PMC8138320; doi:10.3389/fpubh.2021.579299)
Supplement: Supplementary file 1 [file Data_Sheet_1.zip › Data Sheet 1/Canteen/2_GRIMM_canteen.csv]

date	time	PM10 [ug/m3]	PM2.5 [ug/m3]	PM1 [ug/m3]	Inhalable [ug/m3]	Thoracic [ug/m3]	Alveolic [ug/m3]	PM10 [ug/m3]	PM2.5 [ug/m3]	PM1 [ug/m3]
2019/5/10	13:53:00	31.1	24.3	21	34.9	31.4	26.2	4	22	17
2019/5/10	7:52:00	39.3	23.8	19.2	46.4	39.7	27.9	8	20	17
2019/5/10	10:18:00	39.1	23.8	19.2	43.3	38.7	27.2	5	20	17
2019/5/10	13:52:00	30.5	23.8	21	31	30.1	25.6	3	20	17
2019/5/10	7:51:00	38.7	23.7	19.2	44.2	38.8	27.2	10	19	17
2019/5/10	11:04:00	36	23.7	19.2	36.2	35.1	27.1	3	19	17
2019/5/10	13:48:00	30.6	23.7	21	31.1	30.2	25.4	3	19	17
2019/5/10	12:12:00	48.3	25.4	21	66.3	47.2	29.4	1	15	17
2019/5/10	12:56:00	39.3	24.7	21	45.3	39.1	27.3	8	13	17
2019/5/10	13:50:00	30.3	23.5	21	34.8	30.9	24.9	2	13	17
2019/5/10	11:03:00	34.6	24	19.2	41.2	35.3	26.6	6	12	17
2019/5/10	12:57:00	39.6	24	21	50.7	39.3	26.4	5	12	17
2019/5/10	13:47:00	30.8	24	21	30.8	30.2	25.6	4	12	17
2019/5/10	9:24:00	41.4	23.9	19.2	55.6	41.4	28	3	12	17
2019/5/10	9:41:00	42.6	25	19.2	43.3	41.2	29.5	2	12	17
2019/5/10	11:24:00	36.9	25	21	39.1	36.5	28	2	12	17
2019/5/10	10:04:00	39.8	24	19.2	41.3	38.7	27.9	1	12	17
2019/5/10	13:59:00	27.9	24	21	27.9	27.7	25.3	1	12	17
2019/5/10	9:56:00	38.7	24.8	19.2	39.3	37.6	28.5	10	11	17
2019/5/10	10:01:00	38.5	24.1	19.2	46.5	39.1	27.9	6	11	17
2019/5/10	9:57:00	39.1	24.8	19.2	39.7	38.1	28.7	5	11	17
2019/5/10	11:02:00	33.5	24.8	21	34	32.9	27.1	5	11	17
2019/5/10	10:35:00	40.2	23.3	19.2	48.1	39.3	26.4	5	10	17
2019/5/10	7:54:00	35.9	23.3	19.2	40.8	36.8	27.1	2	10	17
2019/5/10	14:10:00	27.8	23.3	21	28.3	27.6	24.6	1	10	17
2019/5/10	11:26:00	37.1	26.2	21	41.4	37.2	29.2	6	9	17
2019/5/10	12:33:00	39.4	25.1	21	44.8	38.7	28	4	8	17
2019/5/10	8:00:00	37.9	23.4	19.2	38.5	36.9	27.2	3	8	17
2019/5/10	12:04:00	54.7	25.8	21	69.3	53.9	29.9	1	8	17
2019/5/10	12:29:00	48	25.9	21	106.2	49	30	1	7	17
2019/5/10	8:15:00	38.6	22.6	19.2	44.5	38.8	26.2	8	4	17
2019/5/10	9:55:00	35.5	23.1	19.2	36.5	34.6	26.4	7	4	17
2019/5/10	10:23:00	37	22.6	19.2	40.3	36.6	26.2	6	4	17
2019/5/10	12:03:00	49.5	26.5	21	60.8	49.1	30	1	4	17
2019/5/10	10:20:00	39.6	24.3	19.3	43.8	39	27.7	5	22	16
2019/5/10	10:14:00	39	23.8	19.3	39.7	37.7	27.5	8	20	16
2019/5/10	11:14:00	33.7	23.8	19.3	34.7	33.1	26.3	3	20	16
2019/5/10	10:10:00	38.2	23.7	19.3	39.8	37.1	27.3	5	19	16
2019/5/10	11:10:00	35.8	23.7	19.3	36.9	34.8	26.6	1	19	16
2019/5/10	9:39:00	40.8	25.5	19.3	49.4	42	29.7	6	15	16
2019/5/10	9:42:00	40.3	24.4	19.3	42.6	39.8	28.7	6	13	16
2019/5/10	11:05:00	35.7	23.5	19.3	38.9	35.4	26.2	2	13	16
2019/5/10	9:23:00	39.5	24.4	19.3	40.5	38.5	28.1	1	13	16
2019/5/10	9:27:00	47.8	24.4	19.3	51.2	46.5	29.5	1	13	16
2019/5/10	10:36:00	34.6	24	19.3	55.1	38.1	26.8	6	12	16
2019/5/10	9:25:00	42.4	24.1	19.3	43.1	40.6	28.1	3	11	16
2019/5/10	9:28:00	40.4	24.1	19.3	48.9	40.9	28.3	3	11	16
2019/5/10	9:15:00	43.7	24.8	19.3	44.4	42.1	29.5	1	11	16
2019/5/10	10:12:00	37.6	23.6	19.3	42.4	37.2	26.9	5	6	16
2019/5/10	9:59:00	40.3	22.9	19.3	50.6	40.9	26.4	6	3	16
2019/5/10	12:55:00	37.4	24.3	20.9	42.1	37.1	27	6	22	14
2019/5/10	14:06:00	28.9	24.3	21.3	28.9	28.7	25.7	4	22	14
2019/5/10	13:42:00	32.2	24.3	21.3	38.6	32.3	26.3	3	22	14
2019/5/10	14:14:00	30.2	23.7	20.9	44.6	30.9	25.1	2	19	14
2019/5/10	7:33:00	38	24.5	20.9	39.1	37.1	28.1	2	17	14
2019/5/10	13:46:00	30.4	24.4	20.9	32.7	30.6	25.9	4	13	14
2019/5/10	9:12:00	41.9	24.7	18.8	48.4	41.9	28.5	2	13	14
2019/5/10	9:09:00	43.1	24.4	18.8	43.2	41.7	29.1	1	13	14
2019/5/10	14:01:00	27.1	23.5	20.9	27.1	26.9	24.6	1	13	14
2019/5/10	12:30:00	38.6	24.9	20.9	46.2	39.4	28.1	8	12	14
2019/5/10	9:36:00	42.7	23.9	18.8	50.3	42.5	28	5	12	14
2019/5/10	9:52:00	36	23.9	18.8	38.2	35.8	27.3	3	12	14
2019/5/10	12:10:00	45	24.9	20.9	56.1	44.6	28.2	3	12	14
2019/5/10	12:17:00	54.2	26.3	21.3	67.6	53.2	30.4	2	12	14
2019/5/10	14:13:00	30.3	23.9	21.3	30.4	29.9	25.7	2	12	14
2019/5/10	12:22:00	51	26.3	21.3	64.6	50.9	30.1	1	12	14
2019/5/10	13:55:00	29.9	24.1	20.9	36.4	31	25.6	2	11	14
2019/5/10	12:14:00	55.5	26	21.3	74.4	55.5	30.7	1	10	14
2019/5/10	12:58:00	36.7	26.2	21.3	45.3	37.2	28.7	5	9	14
2019/5/10	12:09:00	45.8	26.2	20.9	61.1	47.4	30.3	2	9	14
2019/5/10	12:19:00	52.5	26.2	21.3	85.5	54.2	30.1	1	9	14
2019/5/10	12:52:00	37.1	24.6	20.9	41.9	36.6	26.9	6	8	14
2019/5/10	11:22:00	36.5	25.1	20.9	37.1	35.6	28	5	8	14
2019/5/10	11:23:00	38.2	25.8	21.3	40.5	37.7	28.7	5	8	14
2019/5/10	9:30:00	41.3	24.2	18.8	46.8	41.1	28	2	8	14
2019/5/10	11:50:00	42.6	25.1	20.9	60.5	44.6	28.6	2	8	14
2019/5/10	12:15:00	54.2	25.8	21.3	68.3	52.7	29.6	2	8	14
2019/5/10	12:24:00	45.6	25.3	21.3	77.8	46.9	29	2	7	14
2019/5/10	12:05:00	48.1	26.6	21.3	62	48.2	30.6	1	7	14
2019/5/10	12:11:00	50.8	27.8	20.9	60.2	50.3	31.9	1	7	14
2019/5/10	8:12:00	35.5	23.6	18.8	39.1	35.7	27.2	7	6	14
2019/5/10	10:06:00	34.6	22.8	18.8	49	36.7	26.2	6	6	14
2019/5/10	8:13:00	35.1	22.8	18.8	36.1	34.1	25.7	5	6	14
2019/5/10	14:04:00	28.8	23.6	20.9	39.4	28.9	24.8	4	6	14
2019/5/10	12:21:00	43.5	26.1	21.3	138.6	44.1	30.1	2	5	14
2019/5/10	8:11:00	35.1	22.4	18.8	39.5	35.7	26.1	5	4	14
2019/5/10	9:22:00	42.7	23.1	18.8	43.9	41	27.6	5	4	14
2019/5/10	11:12:00	35.1	22.4	18.8	39.4	34.7	25.1	5	4	14
2019/5/10	8:04:00	37.5	22.4	18.8	38.6	36.2	25.7	4	4	14
2019/5/10	12:20:00	48.2	26.4	21.3	61.7	48.6	30	1	4	14
2019/5/10	8:03:00	35.4	22.9	18.8	36	34.8	26.6	7	3	14
2019/5/10	10:41:00	33.9	22.7	18.8	35	33	25.6	3	3	14
2019/5/10	10:22:00	37.8	24.3	19.1	44.3	38.3	27.8	7	22	13
2019/5/10	9:32:00	38.5	24.3	19.1	43.8	38.8	27.8	6	22	13
2019/5/10	12:53:00	38.3	24.3	20.8	45.9	39.1	27.1	4	22	13
2019/5/10	9:16:00	45.6	24.3	19	53	44.4	29	2	22	13
2019/5/10	13:49:00	29.2	24.3	21.2	29.2	28.7	25.5	2	22	13
2019/5/10	10:00:00	36.1	23.8	19.1	48.5	37.4	27.1	7	20	13
2019/5/10	10:37:00	38.5	23.8	19	44.5	39.3	28.2	6	20	13
2019/5/10	12:47:00	36.3	23.8	20.8	43.3	36.7	26.6	4	20	13
2019/5/10	14:12:00	30.4	23.8	21.2	32.7	30.3	25	4	20	13
2019/5/10	9:40:00	41	23.7	19	44.8	40.4	27.6	3	19	13
2019/5/10	10:08:00	37.2	24.5	19	40.5	36.9	27.6	7	17	13
2019/5/10	14:03:00	30.7	24.5	21.2	31.2	30.1	25.8	6	17	13
2019/5/10	13:58:00	29.6	24.5	21.2	29.7	29.2	25.8	5	17	13
2019/5/10	10:02:00	38.3	24.5	19.1	48.6	39.3	27.8	4	17	13
2019/5/10	13:44:00	32.6	24.5	21.2	41.2	33.2	26.2	3	17	13
2019/5/10	11:00:00	35.5	25.5	21.2	35.6	34.7	28.3	7	15	13
2019/5/10	10:54:00	37	25.4	20.8	37.5	36.5	28.8	6	15	13
2019/5/10	11:01:00	37.5	25.4	21.2	40.3	37.4	28.7	4	15	13
2019/5/10	9:38:00	41.8	25.4	19.1	42.8	40.6	29.5	2	15	13
2019/5/10	11:52:00	47.9	25.5	20.8	93.4	50.3	29.9	1	15	13
2019/5/10	12:34:00	47.1	25.5	20.8	53.5	45.2	28.7	1	15	13
2019/5/10	12:45:00	38.7	24.7	20.8	53	38.7	27.5	10	13	13
2019/5/10	10:38:00	38.6	23.5	19	58.3	39.1	26.8	8	13	13
2019/5/10	11:28:00	37.8	24.7	20.8	48.3	38.2	27.6	7	13	13
2019/5/10	12:44:00	42.7	24.7	20.8	49.7	42.1	27.8	5	13	13
2019/5/10	10:07:00	34.2	23.5	19.1	40.1	34.5	26.9	2	13	13
2019/5/10	13:54:00	29.6	23.9	20.8	32.3	30	25.5	5	12	13
2019/5/10	13:57:00	30.8	24	21.2	32.8	30.3	25.3	4	12	13
2019/5/10	9:37:00	40.5	24.9	19.1	43.8	40	28.8	3	12	13
2019/5/10	9:45:00	40.9	23.9	19.1	44.2	40.2	27.8	3	12	13
2019/5/10	9:53:00	40.4	25	19.1	42.5	39.2	28.3	3	12	13
2019/5/10	12:13:00	44	26.3	21.2	55.9	45.1	29.8	3	12	13
2019/5/10	9:35:00	45.8	23.9	19	54.6	45.1	28.3	2	12	13
2019/5/10	12:07:00	45.2	26.3	20.8	74.2	47.6	30.6	2	12	13
2019/5/10	9:29:00	38.7	24.1	19	38.8	37.8	28.3	10	11	13
2019/5/10	11:27:00	37.1	25.2	20.8	44.2	38.2	28.1	6	11	13
2019/5/10	13:45:00	29.4	24.1	21.2	31.6	29.7	25.5	3	11	13
2019/5/10	10:03:00	36.1	23.3	19	36.7	35	26.3	7	10	13
2019/5/10	8:16:00	37.6	23.3	19.1	55.8	38.5	26.6	5	10	13
2019/5/10	9:58:00	33.5	23.3	19.1	34	32.8	26.2	5	10	13
2019/5/10	12:25:00	47.2	26.2	21.2	94	49.9	29.6	1	9	13
2019/5/10	9:34:00	38.6	24.6	19	48.4	39.6	28.2	8	8	13
2019/5/10	11:09:00	33.8	23.4	19	36.5	33.8	26.4	6	8	13
2019/5/10	9:44:00	41.1	24.2	19.1	46.4	40.6	28.3	2	8	13
2019/5/10	14:09:00	32.7	24.2	21.2	45.2	32.6	25.7	2	8	13
2019/5/10	13:56:00	32.3	24.6	21.2	36.7	32.2	26.5	1	8	13
2019/5/10	7:12:00	35.6	25.6	20.8	40	35.8	28.4	5	7	13
2019/5/10	12:01:00	44	25.6	20.8	75.5	44.8	29.2	3	7	13
2019/5/10	11:11:00	30.7	22.5	19	43	31.2	24.8	6	5	13
2019/5/10	7:59:00	35.9	23.1	19	42.7	36	26.9	2	4	13
2019/5/10	8:02:00	35.2	22.6	19.1	35.7	34.5	26.3	2	4	13
2019/5/10	10:05:00	35.3	22.3	19	43.9	35.6	25.4	2	1	13
2019/5/10	7:55:00	38.7	23.8	19.5	45.6	38.2	27.5	10	20	11
2019/5/10	7:50:00	35.6	23.8	19.5	45.3	37.2	27.4	5	20	11
2019/5/10	10:34:00	39	23.7	19.5	43.8	38.3	26.9	8	19	11
2019/5/10	10:52:00	36.5	23.7	19.5	37.6	35.5	26.8	5	19	11
2019/5/10	10:33:00	37.9	23.7	19.5	38.6	36.7	27	3	19	11
2019/5/10	14:00:00	29.4	23.7	21.1	32.1	29.8	25.3	3	19	11
2019/5/10	7:34:00	39	24.5	20.6	40.1	38	28.3	8	17	11
2019/5/10	7:32:00	37.7	25.5	21.1	40.9	37.5	28.5	3	15	11
2019/5/10	9:14:00	45.5	25.4	19.5	51.9	44.9	30.1	2	15	11
2019/5/10	12:08:00	45.5	25.5	21.1	60.6	46.9	29	2	15	11
2019/5/10	12:23:00	48.8	25.5	21.1	56	47.3	29.3	1	15	11
2019/5/10	8:14:00	37.4	23.5	19.5	40.7	37.4	27.4	6	13	11
2019/5/10	14:02:00	30.4	23.5	21.1	33.5	30.7	25.2	4	13	11
2019/5/10	7:53:00	46.1	24.4	19.5	53.2	45.4	28.8	1	13	11
2019/5/10	12:06:00	47.4	24.7	21.1	60.7	45.6	28.8	1	13	11
2019/5/10	12:54:00	36.5	24.9	21.1	42	36.5	26.9	5	12	11
2019/5/10	11:32:00	42.2	25	20.6	46.4	41.4	28.6	2	12	11
2019/5/10	12:41:00	43.5	23.9	20.6	51.8	43	27	2	12	11
2019/5/10	14:05:00	27.5	23.9	21.1	27.6	27.3	24.9	1	12	11
2019/5/10	7:35:00	37.2	24.8	20.6	47.8	37	28.3	7	11	11
2019/5/10	10:51:00	35.5	25.2	20.6	36.1	34.6	27.6	7	11	11
2019/5/10	12:43:00	39.7	25.2	20.6	43.5	38.9	28	3	11	11
2019/5/10	10:09:00	39.2	24.1	19.5	44	38.9	27.8	2	11	11
2019/5/10	11:51:00	41.8	25.2	21.1	77.3	44.9	28.6	2	11	11
2019/5/10	11:49:00	45.2	26	21.1	55.1	44.9	29.3	2	10	11
2019/5/10	7:39:00	39	24.2	20.6	40.1	37.8	27.7	8	8	11
2019/5/10	7:58:00	43.2	24.2	19.5	46	42.3	28.6	2	8	11
2019/5/10	11:53:00	48.5	25.8	20.6	53.9	46.9	30	1	8	11
2019/5/10	7:47:00	36.1	23	19.5	40.5	36.8	26.9	7	7	11
2019/5/10	11:06:00	38.8	25.3	20.6	51.7	40.3	28.3	5	7	11
2019/5/10	12:00:00	50.5	25.3	20.6	98.8	49.8	29.8	1	7	11
2019/5/10	11:46:00	38.1	26.4	20.6	58.5	39.8	29.4	7	4	11
2019/5/10	14:11:00	28	23.1	21.1	28	27.6	24.4	3	4	11
2019/5/10	11:34:00	38.5	24.3	20.3	64.9	39.1	27.3	6	22	10
2019/5/10	12:49:00	36	24.3	20.3	45.3	36.7	26.4	3	22	10
2019/5/10	11:21:00	40.1	24.3	20.7	53.9	40.9	27.5	2	22	10
2019/5/10	11:45:00	43.2	24.3	20.3	54.4	43.5	27.7	2	22	10
2019/5/10	11:41:00	39	23.8	20.3	44.4	38.5	27.2	8	20	10
2019/5/10	9:50:00	37.1	23.8	18.9	37.7	36.2	27.3	6	20	10
2019/5/10	9:49:00	39.1	23.8	18.9	39.6	37.9	27.6	5	20	10
2019/5/10	8:01:00	40.4	23.8	18.9	41	39.1	27.9	3	20	10
2019/5/10	12:42:00	39.4	24.5	20.7	51.9	40	27.3	4	17	10
2019/5/10	9:47:00	37.3	24.5	18.9	40.5	37.3	28.1	3	17	10
2019/5/10	12:31:00	44.4	25.4	20.7	69.1	47.2	28.6	3	15	10
2019/5/10	11:58:00	46.3	25.4	20.7	54.5	45.7	29.4	2	15	10
2019/5/10	9:46:00	37.2	24.4	18.9	37.8	36.2	27.6	7	13	10
2019/5/10	13:51:00	28.4	23.5	20.7	28.9	28	24.6	4	13	10
2019/5/10	14:28:00	28.8	24.4	22.2	40.6	30.5	25.6	4	13	10
2019/5/10	11:29:00	40.9	24.7	20.7	54.4	42.1	27.8	3	13	10
2019/5/10	9:33:00	44.2	24.7	18.9	51.2	43.4	29.4	1	13	10
2019/5/10	13:16:00	37.4	26.3	22.2	39.4	36.8	28.9	6	12	10
2019/5/10	10:19:00	40.9	24	18.9	42.5	39.6	27.8	3	12	10
2019/5/10	11:20:00	42.4	25	20.3	47.3	41.6	28.4	3	12	10
2019/5/10	10:26:00	38.9	24.9	20.3	42.6	38.6	28.6	2	12	10
2019/5/10	12:46:00	41.3	24.9	20.7	61.1	42.5	27.4	2	12	10
2019/5/10	7:40:00	38.7	24.8	20.3	42.5	38.1	27.8	10	11	10
2019/5/10	11:47:00	37.8	25.2	20.7	41.5	37.5	28.1	7	11	10
2019/5/10	10:50:00	39.7	25.2	20.7	40.8	38.4	28.6	3	11	10
2019/5/10	9:43:00	41.2	24.1	18.9	44.5	40.5	28.2	2	11	10
2019/5/10	13:04:00	37.8	26.2	22.2	40.6	37.5	28.8	7	9	10
2019/5/10	13:10:00	37.5	26.2	22.2	42.4	37.2	28.5	4	9	10
2019/5/10	13:33:00	33.9	25.7	22.2	69.5	33.5	27.7	3	9	10
2019/5/10	11:31:00	35.4	24.6	20.3	46	35.2	27.4	7	8	10
2019/5/10	13:29:00	36.5	25.8	22.2	37.6	35.6	28	5	8	10
2019/5/10	9:51:00	33.9	23.4	18.9	33.9	33.2	26.3	3	8	10
2019/5/10	10:30:00	40.5	24.6	20.3	48.5	41.3	28.2	3	8	10
2019/5/10	7:28:00	37.2	27	22.2	43.6	38.2	30	7	6	10
2019/5/10	8:17:00	38.5	22.8	18.9	50.7	39	26	6	6	10
2019/5/10	13:02:00	40.3	27	22.2	54.1	41.1	30	6	6	10
2019/5/10	11:59:00	46.8	26.8	20.7	93.9	51.4	30.3	1	6	10
2019/5/10	11:07:00	37	26.1	20.3	47.3	38.7	29.3	6	5	10
2019/5/10	13:15:00	37.2	26.9	22.2	42	37.3	29.6	7	4	10
2019/5/10	13:01:00	36.8	27.3	22.2	47	38.3	30.2	4	4	10
2019/5/10	10:27:00	38.1	24.3	20.5	41.4	37.9	27.7	7	22	9
2019/5/10	9:18:00	41.5	24.3	18.5	63.8	41.8	28.6	2	22	9
2019/5/10	12:50:00	33.8	23.8	20.5	37	33.5	25.7	6	20	9
2019/5/10	15:33:00	28.8	24.5	22.9	28.8	28.5	25.9	4	17	9
2019/5/10	11:55:00	42.7	25.5	20.5	69.3	43.7	29.5	5	15	9
2019/5/10	14:31:00	29.6	25.5	22.9	32.3	30.1	26.7	5	15	9
2019/5/10	14:36:00	34.3	25.5	22.9	34.9	33.2	27.1	3	15	9
2019/5/10	12:40:00	42.8	23.5	20.5	55.3	42.9	26.7	4	13	9
2019/5/10	7:36:00	38.1	26.3	20.5	38.1	37.4	29.8	7	12	9
2019/5/10	15:26:00	32.5	25.2	22.9	54	33	26.8	3	11	9
2019/5/10	11:57:00	45.7	24.8	20.5	75.5	47.8	28.8	1	11	9
2019/5/10	8:05:00	37.2	23.3	18.5	37.8	36.2	26.9	7	10	9
2019/5/10	12:02:00	46.6	25.7	20.5	209.8	50.7	29.9	1	9	9
2019/5/10	15:48:00	33.6	27.1	24.6	33.7	33.1	28.7	4	8	9
2019/5/10	11:48:00	41.9	25.1	20.5	61.9	40.5	28.7	2	8	9
2019/5/10	15:27:00	28.7	25.1	22.9	39.2	29	26.1	1	8	9
2019/5/10	15:39:00	31	25.8	22.9	33.6	31.2	26.9	1	8	9
2019/5/10	10:44:00	36.7	23	18.5	41.1	36.5	26.3	5	7	9
2019/5/10	10:28:00	43	25.3	20.5	48.9	42.2	29	3	7	9
2019/5/10	15:38:00	30.5	25.6	22.9	30.6	30.1	26.9	3	7	9
2019/5/10	13:23:00	34.4	27	22.9	52.7	34.1	28.9	5	6	9
2019/5/10	9:21:00	38.3	23.6	18.5	42.2	38.1	27.6	4	6	9
2019/5/10	14:59:00	30.6	26.8	24.6	30.6	30.3	27.9	3	6	9
2019/5/10	9:17:00	41.2	22.8	18.5	47.7	41.1	27.1	2	6	9
2019/5/10	16:01:00	39.3	28.2	24.6	39.9	38.5	30.9	8	5	9
2019/5/10	16:06:00	39.6	28.2	24.6	39.7	38.5	30.8	5	5	9
2019/5/10	15:53:00	34.6	27.6	24.6	37.2	34.8	29.5	6	4	9
2019/5/10	8:10:00	33.7	21.7	18.5	33.9	32.9	25	3	4	9
2019/5/10	16:00:00	36.5	27.2	24.6	37	35.9	29.6	5	3	9
2019/5/10	16:05:00	39.7	28.5	24.6	50.3	39.1	31	3	3	9
2019/5/10	16:09:00	40.7	28.5	24.6	41.8	39.7	31.4	2	3	9
2019/5/10	8:08:00	39.9	22.1	18.5	46.9	39.7	25.9	1	3	9
2019/5/10	9:08:00	42.9	22.7	18.5	52	42.4	27.2	1	3	9
2019/5/10	10:39:00	43.8	22.2	18.5	64	44.3	26.1	1	2	9
2019/5/10	13:24:00	38.8	28	22.9	40.4	37.9	30.4	5	1	9
2019/5/10	16:11:00	56.7	30.3	24.6	71.9	56.8	34	1	1	9
2019/5/10	12:38:00	37.8	24.3	20.2	52.9	39.3	27.1	7	22	8
2019/5/10	10:17:00	42.1	23.8	19.4	47.4	41.3	27.5	2	20	8
2019/5/10	7:56:00	41	23.7	19.4	49.6	41	28	3	19	8
2019/5/10	10:13:00	40.3	24.5	19.4	47.9	40.9	27.9	6	17	8
2019/5/10	10:11:00	35.6	24.5	19.4	38.3	35.5	27.5	5	17	8
2019/5/10	9:31:00	47.6	24.5	19.4	51.8	45.6	29.2	1	17	8
2019/5/10	15:34:00	28.6	24.5	22.5	28.6	28.4	25.6	1	17	8
2019/5/10	10:25:00	37.8	25.4	20.2	42.7	37.6	28.2	7	15	8
2019/5/10	13:40:00	31.4	25.4	21.8	34.1	31.6	26.9	3	15	8
2019/5/10	15:16:00	30	25.5	23.4	30	29.8	26.9	3	15	8
2019/5/10	15:20:00	29.4	25.4	23.4	35.2	29.8	26.6	3	15	8
2019/5/10	14:32:00	32.7	25.5	23.4	36.4	32.7	26.8	2	15	8
2019/5/10	11:40:00	40.6	25.4	20.4	62.7	44	28.5	1	15	8
2019/5/10	11:43:00	38.6	24.7	20.2	52.9	41	28.1	8	13	8
2019/5/10	12:39:00	42.8	23.5	20.4	77.7	42.8	26.6	4	13	8
2019/5/10	12:48:00	36.8	23.5	20.2	62.3	38.9	25.9	4	13	8
2019/5/10	15:35:00	30.1	24.7	22.5	31.1	29.8	26.1	4	13	8
2019/5/10	12:35:00	43	24.7	20.4	151.2	42.2	27.5	3	13	8
2019/5/10	11:33:00	34.8	24.9	20.4	34.9	34	27.4	7	12	8
2019/5/10	11:38:00	38.1	24.9	20.2	43.1	38.1	27.7	7	12	8
2019/5/10	12:51:00	34.8	24	20.4	56.1	36.5	26	7	12	8
2019/5/10	13:08:00	38.1	26.3	21.8	42.2	38	28.9	7	12	8
2019/5/10	14:23:00	29.6	24.9	21.8	30.1	29.3	26.2	5	12	8
2019/5/10	11:30:00	36.8	25	20.4	42.7	36.5	28.2	4	12	8
2019/5/10	14:45:00	30	26.3	24	30	29.9	27.6	3	12	8
2019/5/10	14:50:00	31.4	26.3	24	31.5	30.8	27.4	3	12	8
2019/5/10	14:29:00	27.6	25	22.5	33.4	28.2	25.9	1	12	8
2019/5/10	7:38:00	37.9	24.8	20.2	39.4	37.2	28.4	3	11	8
2019/5/10	11:44:00	37.7	24.1	20.2	45.3	38.7	27.4	3	11	8
2019/5/10	13:07:00	40	26	21.8	49.3	40.7	28.9	3	10	8
2019/5/10	15:13:00	29.1	26	24	29.1	28.9	26.8	2	10	8
2019/5/10	15:21:00	32.8	25.7	23.4	33.4	32.1	27.3	9	9	8
2019/5/10	13:13:00	34.8	26.2	22.5	46.6	36.4	28.4	7	9	8
2019/5/10	14:30:00	29.7	25.7	23.4	35.5	30.3	27	3	9	8
2019/5/10	7:57:00	39.6	23.4	19.4	40.7	38.3	27.6	5	8	8
2019/5/10	10:31:00	42.8	25.1	20.2	50	42.5	28.6	4	8	8
2019/5/10	9:26:00	44	27.1	19.4	57.7	44.2	31.3	3	8	8
2019/5/10	10:16:00	36.6	23.4	19.4	39.8	36.3	26.4	2	8	8
2019/5/10	15:32:00	26.5	24.2	22.5	26.5	26.4	24.9	1	8	8
2019/5/10	9:05:00	42.8	23	18.1	52.7	42	27.2	4	7	8
2019/5/10	13:27:00	36.8	25.3	21.8	38.4	35.6	27.3	4	7	8
2019/5/10	11:54:00	48.7	25.6	20.4	67.4	49.2	30	1	7	8
2019/5/10	11:56:00	49	26.6	20.4	60.3	48.9	30.7	1	7	8
2019/5/10	7:14:00	37.6	27	21.8	38.2	36.8	29.9	5	6	8
2019/5/10	14:42:00	33.5	26.8	24	43	34.4	28.2	5	6	8
2019/5/10	15:09:00	33	26.8	24	33.1	32.3	28.1	4	6	8
2019/5/10	15:12:00	32.8	26.1	24	33.3	32.2	27.7	9	5	8
2019/5/10	7:22:00	42.4	27.4	23.4	51.6	43.1	30.7	3	5	8
2019/5/10	7:13:00	39	26.4	21.8	44.9	38.9	29.4	8	4	8
2019/5/10	9:00:00	36.1	21.7	18.1	37.7	35	25.2	7	4	8
2019/5/10	7:15:00	37.1	27.6	22.5	41.9	38.1	30.5	6	4	8
2019/5/10	13:14:00	37.1	26.5	22.5	38.2	36.1	28.8	6	4	8
2019/5/10	15:44:00	37.4	26.5	24	38.5	36.2	28.5	6	4	8
2019/5/10	7:30:00	38.8	26.4	21.8	41.2	38.5	29.7	5	4	8
2019/5/10	9:03:00	41.7	23.2	18.1	44.8	40.3	27.2	3	4	8
2019/5/10	15:08:00	32.5	26.5	24	32.5	32.1	28	3	4	8
2019/5/10	8:55:00	39	22.1	18.1	43.3	38.3	25.9	8	3	8
2019/5/10	13:12:00	37	27.2	22.5	41.8	37.2	29.7	6	3	8
2019/5/10	9:20:00	42.7	22.7	18.1	44.4	41.1	27.3	5	3	8
2019/5/10	8:40:00	34.3	21.3	17.2	35.3	33.6	24.8	3	3	8
2019/5/10	8:42:00	33.1	21.5	17.2	35.4	33.1	24.7	2	3	8
2019/5/10	13:21:00	38.4	27.7	23.4	38.5	37.5	30.5	1	3	8
2019/5/10	8:30:00	32.8	21.1	17.2	32.9	31.7	24	9	2	8
2019/5/10	8:43:00	30.7	20.4	17.2	30.7	29.7	22.7	6	2	8
2019/5/10	8:19:00	39.1	21.4	18.1	47.1	38.2	25	5	2	8
2019/5/10	8:57:00	38.8	21.8	18.1	43.6	38.1	25.4	5	2	8
2019/5/10	8:41:00	36.4	21	17.2	55.8	35.3	24.6	3	2	8
2019/5/10	8:46:00	40	21.1	17.2	59.1	41	25.1	3	2	8
2019/5/10	13:19:00	41.4	28.3	23.4	42	40.1	31.1	3	2	8
2019/5/10	8:54:00	38.9	22.2	18.1	43.6	38	25.3	2	2	8
2019/5/10	8:44:00	38.7	20.7	17.2	66	40.7	23.9	10	1	8
2019/5/10	8:29:00	30.7	20	17.2	30.8	29.9	22.7	6	1	8
2019/5/10	12:37:00	37.7	24.3	20.1	42	37.1	26.9	3	22	7
2019/5/10	12:36:00	41.5	24.3	20.1	54.3	41.2	27.3	2	22	7
2019/5/10	7:41:00	40.8	23.7	20.1	82.9	41.6	27.6	6	19	7
2019/5/10	13:34:00	32	24.5	21.9	33	31.4	26.3	4	17	7
2019/5/10	13:25:00	33	25.4	22.4	35.2	33.3	27.7	4	15	7
2019/5/10	14:25:00	31.6	25.5	21.9	33.9	31.7	26.9	2	15	7
2019/5/10	13:43:00	30.1	24.4	21.4	30.2	29.6	25.9	4	13	7
2019/5/10	14:16:00	29.3	24.4	21.4	29.8	28.9	25.8	3	13	7
2019/5/10	15:30:00	30	24.4	22.4	36.8	30.5	26	3	13	7
2019/5/10	14:07:00	29.1	24.4	21.4	29.1	29.1	26.3	2	13	7
2019/5/10	7:37:00	35.4	24.9	20.1	37.6	35.5	28.2	7	12	7
2019/5/10	10:29:00	39.6	25	20.1	41.2	38.5	28.2	5	12	7
2019/5/10	14:08:00	31.1	25	21.4	32.6	30.7	26.4	4	12	7
2019/5/10	11:15:00	32.4	24	20.1	36.2	32.5	26.2	3	12	7
2019/5/10	15:29:00	29.7	24.9	22.4	32.3	30.1	26.2	3	12	7
2019/5/10	12:59:00	35.4	24.8	21.4	56.8	39.4	27.2	7	11	7
2019/5/10	11:42:00	40.2	24.8	20.1	51	41	28.3	5	11	7
2019/5/10	13:39:00	31.6	25.2	21.9	32.6	31.2	26.8	2	11	7
2019/5/10	13:38:00	33.2	26	21.9	34.7	32.7	27.7	2	10	7
2019/5/10	14:57:00	37	27.1	24.8	84.2	36.5	28.4	6	8	7
2019/5/10	15:05:00	34.6	27.1	24.5	35.1	34	28.7	6	8	7
2019/5/10	15:36:00	30.7	24.6	22.4	37.3	32.1	25.9	6	8	7
2019/5/10	15:02:00	32.2	27.1	24.5	32.7	31.8	28.3	3	8	7
2019/5/10	14:22:00	28.1	24.6	21.9	28.1	27.9	25.6	1	8	7
2019/5/10	14:54:00	32.1	27.1	24.8	32.2	31.5	28.2	1	8	7
2019/5/10	15:57:00	39.4	27.8	24.8	41	38.4	30.3	4	7	7
2019/5/10	13:37:00	34.3	25.3	21.9	35.4	33.4	27.2	3	7	7
2019/5/10	15:03:00	30.6	26.6	24.5	41.1	30.6	27.3	3	7	7
2019/5/10	12:18:00	50.6	25.9	21.4	78	54.3	29.7	1	7	7
2019/5/10	12:28:00	48.9	26.6	21.9	69.1	50.2	30.2	1	7	7
2019/5/10	12:32:00	45.1	25.9	21.4	100.3	45.8	29.4	1	7	7
2019/5/10	13:17:00	38.1	27	22.4	38.6	37.4	29.8	7	6	7
2019/5/10	14:43:00	34.7	26.8	24.5	35.3	34	28.5	3	6	7
2019/5/10	15:56:00	36.7	28.2	24.8	47.4	38.2	30.3	5	5	7
2019/5/10	16:03:00	41.1	27.9	24.5	44.9	40.5	30.6	2	5	7
2019/5/10	15:59:00	36.2	27.9	24.5	36.7	35.8	30.2	1	5	7
2019/5/10	15:49:00	32.8	27.5	24.8	35	33.3	29.2	9	4	7
2019/5/10	13:03:00	36.1	27.6	22.4	38.8	36.2	29.9	7	4	7
2019/5/10	15:04:00	30.9	26.9	24.5	33.1	31.3	28.2	3	4	7
2019/5/10	14:46:00	32.9	27.5	24.8	33.4	32.3	28.7	1	4	7
2019/5/10	14:47:00	31.3	26.9	24.8	31.4	30.8	28	1	4	7
2019/5/10	13:31:00	36.9	26.7	22.4	38.5	36.1	28.8	2	3	7
2019/5/10	14:21:00	28.4	24.3	21.5	28.9	28.2	25.6	4	22	6
2019/5/10	10:53:00	35.4	23.8	20	38.7	35	26.4	7	20	6
2019/5/10	14:15:00	28.9	23.8	21.5	34.2	29.4	24.8	4	20	6
2019/5/10	14:17:00	31.1	23.7	21.5	31.7	30.3	25.2	4	19	6
2019/5/10	11:39:00	40.8	24.4	20	52.1	41.4	27.7	6	13	6
2019/5/10	7:44:00	39.4	25	20	44.2	39.2	28.8	4	12	6
2019/5/10	11:17:00	37.3	25	20	40.1	36.8	28	3	12	6
2019/5/10	14:18:00	29.7	24.1	21.5	32.4	29.8	25.2	3	11	6
2019/5/10	7:31:00	37.6	25.7	21.5	41.9	37.6	29	5	9	6
2019/5/10	11:18:00	34.6	24.2	20	35.2	33.9	26.8	6	8	6
2019/5/10	15:52:00	33.5	27.1	24.4	33.6	33.1	29	5	8	6
2019/5/10	14:19:00	28.5	24.6	21.5	28.5	28.4	25.9	1	8	6
2019/5/10	15:51:00	34.2	27.8	24.7	34.7	34	29.6	2	7	6
2019/5/10	15:46:00	35.4	27.9	24.9	35.9	34.9	29.8	7	5	6
2019/5/10	14:58:00	33.8	27.4	24.7	34.8	33.3	28.9	6	5	6
2019/5/10	15:45:00	36.3	27.9	24.9	42.7	36.3	29.9	4	5	6
2019/5/10	16:02:00	36.3	28.2	24.7	36.3	35.8	30.6	4	5	6
2019/5/10	7:43:00	37.2	23.2	20	39.9	37	26.9	7	4	6
2019/5/10	15:00:00	34.4	27.5	24.7	35.5	33.6	28.7	5	4	6
2019/5/10	15:58:00	36.4	27.3	24.4	71.5	35.9	29.5	3	4	6
2019/5/10	14:56:00	39.3	27.7	24.9	46.3	39.2	29.2	8	3	6
2019/5/10	15:54:00	35.4	28.5	24.9	35.9	35.1	30.5	7	3	6
2019/5/10	14:44:00	31.9	26.7	24.4	32.4	31.6	28.1	4	3	6
2019/5/10	15:11:00	30.8	26.7	24.4	30.8	30.5	27.7	4	3	6
2019/5/10	15:50:00	35.2	27.7	24.9	39.7	35.9	29.6	2	3	6
2019/5/10	16:08:00	40.8	29	24.7	42.4	39.8	31.5	6	2	6
2019/5/10	16:10:00	45	29	24.7	46.6	43.6	32.2	3	2	6
2019/5/10	16:07:00	40.8	28.8	24.9	53.9	43.4	31.8	6	1	6
2019/5/10	10:58:00	39.1	28.7	24.4	40.2	38.2	30.9	5	1	6
2019/5/10	7:21:00	41	29.1	24.4	43.8	40.6	32.2	3	1	6
2019/5/10	14:20:00	28.4	24.3	21.6	33.2	29	25.3	4	22	5
2019/5/10	9:48:00	38.3	23.7	18.7	38.4	36.8	27.2	4	19	5
2019/5/10	9:11:00	45	23.7	18.6	49.3	43.7	28	3	19	5
2019/5/10	13:41:00	31.2	24.5	21.6	31.2	30.9	26.6	1	17	5
2019/5/10	15:25:00	32	25.5	23.1	44.3	32.8	27.4	4	15	5
2019/5/10	13:32:00	31.8	25.5	22.1	34.5	32.2	27.5	2	15	5
2019/5/10	9:19:00	41.4	23.5	18.3	48	41.4	27.7	3	13	5
2019/5/10	14:39:00	28	24.7	22.6	28	27.9	26	3	13	5
2019/5/10	15:37:00	28	24.7	22.6	30.2	28.6	25.9	3	13	5
2019/5/10	13:11:00	39	26.3	22.1	39.6	38	29.4	8	12	5
2019/5/10	9:10:00	40.2	23.9	18.7	40.8	39.3	28.5	5	12	5
2019/5/10	14:24:00	28.9	24	21.6	47.3	28.9	25.4	4	12	5
2019/5/10	15:40:00	30.1	25	23.1	32.3	30.5	26.3	4	12	5
2019/5/10	14:35:00	32.6	25.2	22.6	36.3	32.8	26.7	3	11	5
2019/5/10	15:23:00	31.5	25.2	23.1	32	31	26.7	2	11	5
2019/5/10	9:54:00	34.8	23.3	18.7	35.4	34	26.4	7	10	5
2019/5/10	11:13:00	34.8	23.3	18.7	37.6	34.4	26	7	10	5
2019/5/10	13:26:00	33.8	26	22.1	34.3	33.3	28.1	6	10	5
2019/5/10	11:25:00	36.3	26	21.6	39.1	35.9	28.3	4	10	5
2019/5/10	15:42:00	30.1	25.7	23.2	32.3	30.5	26.9	4	9	5
2019/5/10	12:26:00	49.6	26.2	21.6	58.9	48.9	30	1	9	5
2019/5/10	8:07:00	38.2	23.4	18.6	42.7	38.1	26.9	5	8	5
2019/5/10	14:38:00	29.6	25.8	23.1	29.7	29.4	26.9	5	8	5
2019/5/10	15:24:00	32	25.1	23.1	51.6	33.4	26.7	4	8	5
2019/5/10	15:28:00	28.8	25.1	22.6	28.8	28.6	26.4	4	8	5
2019/5/10	15:22:00	32.8	25.6	23.2	41.8	33.5	27.2	9	7	5
2019/5/10	14:48:00	33.6	27.8	25	38	34.4	29.1	4	7	5
2019/5/10	15:47:00	33.6	27.8	25	37.4	33.9	29.4	4	7	5
2019/5/10	8:06:00	40.5	23	18.6	45.5	39.6	27	3	7	5
2019/5/10	10:42:00	35.7	23	18.3	38	35.2	26	2	7	5
2019/5/10	13:09:00	42.5	25.9	22.1	44.8	40.2	28.2	1	7	5
2019/5/10	8:09:00	32.8	21.2	18.6	35.5	32.8	24.5	9	6	5
2019/5/10	10:45:00	34.7	22.8	18.3	39	34.8	26	3	6	5
2019/5/10	8:22:00	29.8	21.2	17.8	29.9	29.5	24.2	1	6	5
2019/5/10	8:56:00	36.7	22.5	17.8	40.4	36.5	26.3	5	5	5
2019/5/10	10:55:00	38.2	27.4	23.2	39.2	37.6	30.3	5	5	5
2019/5/10	10:43:00	31.9	22.5	18.3	35.7	32.1	25.4	4	5	5
2019/5/10	14:49:00	33	27.9	25	35.2	33.3	29.3	4	5	5
2019/5/10	10:46:00	34.1	22.5	18.7	45.2	33.9	25.6	2	5	5
2019/5/10	13:00:00	42.1	27.4	22.1	52.2	41.9	30.1	2	5	5
2019/5/10	8:52:00	38.6	22.4	17.8	47.7	39.5	26.3	8	4	5
2019/5/10	13:18:00	40.2	27.3	22.6	59.3	40.8	30	5	4	5
2019/5/10	8:18:00	39.2	22.6	18.6	41.3	37.8	26.1	2	4	5
2019/5/10	8:51:00	35.3	21.7	17.8	38.6	34.9	25	2	4	5
2019/5/10	13:22:00	37.4	27.2	23.2	44.4	38.2	29.7	6	3	5
2019/5/10	10:47:00	34.4	22.9	18.3	41.3	34.1	25.5	5	3	5
2019/5/10	8:49:00	39.3	21.8	17.8	87.2	39.3	25.6	8	2	5
2019/5/10	15:55:00	35.1	28.3	25	35.1	34.7	30.4	5	2	5
2019/5/10	16:04:00	38.8	28.6	25	41.9	38.9	31.2	5	2	5
2019/5/10	12:27:00	44.7	28.1	23.2	55	45.1	31.3	1	1	5
2019/5/10	11:16:00	35.1	23.8	19.6	40	35.1	26.6	5	20	4
2019/5/10	10:32:00	34.8	23.7	19.7	37.6	34.6	26.5	7	19	4
2019/5/10	7:46:00	36.7	24.5	19.9	54.4	37.7	27.6	5	17	4
2019/5/10	13:35:00	31.4	25.4	22	37.4	32.5	27	3	15	4
2019/5/10	9:13:00	46.3	25.4	19.9	55.8	46.9	29.9	2	15	4
2019/5/10	10:15:00	33.8	23.5	19.7	37.6	34	26.7	6	13	4
2019/5/10	7:42:00	35.6	24	19.9	44.4	37.8	27.6	5	12	4
2019/5/10	7:48:00	37.3	24.9	19.6	38.4	36.7	28.5	3	12	4
2019/5/10	11:08:00	43	23.9	19.9	50.3	42	27.3	3	12	4
2019/5/10	11:37:00	38	23.9	19.8	38.7	36.5	26.8	2	12	4
2019/5/10	14:26:00	29.3	24.1	21.7	29.4	29	25.6	3	11	4
2019/5/10	7:29:00	38.1	26	21.7	42.5	38.5	29.3	7	10	4
2019/5/10	7:49:00	40.3	23.3	19.6	45.8	40.2	27.4	6	10	4
2019/5/10	13:05:00	38.5	26	21.7	43.4	39	29.2	6	10	4
2019/5/10	7:45:00	37.8	24.2	19.8	52.2	39.9	28.1	7	8	4
2019/5/10	11:35:00	36.1	23.4	19.7	37.7	35.1	26.3	7	8	4
2019/5/10	12:16:00	53	27.1	21.7	74	53.6	31.8	1	8	4
2019/5/10	13:20:00	38.6	27.8	23.6	41.9	38.5	30.5	8	7	4
2019/5/10	11:36:00	35.5	23	19.6	41.9	35.3	26.1	7	7	4
2019/5/10	13:30:00	35.5	25.9	22	37	34.7	27.8	7	7	4
2019/5/10	13:36:00	33.6	25.6	22	37.9	33.9	27.9	4	7	4
2019/5/10	15:41:00	33	25.6	23.6	39.8	33.2	27.2	4	7	4
2019/5/10	14:40:00	32.2	26.6	23.6	32.2	31.7	28.1	3	7	4
2019/5/10	15:10:00	30.2	25.9	24.1	30.2	29.9	27.2	2	7	4
2019/5/10	14:52:00	32.8	26.8	24.1	33.4	32.4	28.4	9	6	4
2019/5/10	10:21:00	37.4	23.6	19.8	40.2	36.8	26.8	6	6	4
2019/5/10	15:06:00	31.1	27	24.1	31.1	30.8	28.1	4	6	4
2019/5/10	10:24:00	34.9	23.6	19.8	46	34.6	26.5	1	6	4
2019/5/10	13:06:00	37.6	26.1	22	39.2	36.7	28.6	5	5	4
2019/5/10	11:19:00	38.2	23.2	19.7	41.5	37.3	26.3	5	4	4
2019/5/10	7:25:00	42.2	27.6	23.6	53.3	41.7	31.2	2	4	4
2019/5/10	8:31:00	34.1	21.3	17	34.3	32.9	24.1	2	3	4
2019/5/10	8:39:00	31.7	21.6	17	31.8	31.3	24.9	2	3	4
2019/5/10	8:28:00	36.1	20.8	17	37.8	34.7	24.2	7	2	4
2019/5/10	8:32:00	33.5	20.8	17	34.6	32.6	23.8	5	2	4
2019/5/10	10:59:00	38.7	28.9	24.1	38.8	38	32	10	1	4
2019/5/10	15:31:00	29.3	24.3	22.3	29.3	28.8	25.6	3	22	3
2019/5/10	9:06:00	40	23.7	18.4	49.7	40.8	27.3	3	19	3
2019/5/10	9:07:00	41.7	23.7	18.4	41.9	40.1	28	3	19	3
2019/5/10	14:41:00	31.9	26.3	23.8	32	31.4	27.8	4	12	3
2019/5/10	14:37:00	30.9	25.2	22.8	54	32.4	27	3	11	3
2019/5/10	14:27:00	28.3	24.8	22.3	28.8	28.1	25.8	1	11	3
2019/5/10	15:15:00	31.8	26	23.8	31.9	31.2	27.4	2	10	3
2019/5/10	9:01:00	40.8	23.4	18	56.8	42.6	27.4	6	8	3
2019/5/10	13:28:00	31.9	25.8	22.3	32.4	31.6	27.6	4	8	3
2019/5/10	10:48:00	35.6	23	18.2	36.8	34.3	25.7	5	7	3
2019/5/10	14:33:00	33.1	25.3	22.8	37.5	33	26.8	2	7	3
2019/5/10	10:49:00	34.8	22.8	18.2	37	34.6	26.1	7	6	3
2019/5/10	8:23:00	32.4	21.2	17.6	34.7	32.3	24.3	3	6	3
2019/5/10	8:35:00	34.7	21.2	16.9	41.3	34.9	24.4	3	6	3
2019/5/10	7:27:00	40.3	27.4	22.8	48.9	40.8	30.7	6	5	3
2019/5/10	9:02:00	37	22.5	17.9	44.5	37.6	26.2	6	5	3
2019/5/10	9:04:00	40.2	23.2	18.2	45	39.8	27.4	5	4	3
2019/5/10	8:47:00	34	21.7	17.6	36.8	34	25.3	1	4	3
2019/5/10	8:59:00	38.6	21.3	18	48.4	38.8	25.8	8	3	3
2019/5/10	8:20:00	34.4	21.6	17.9	37	33.3	24.2	5	3	3
2019/5/10	8:36:00	30.8	20.2	16.9	30.8	30.1	23.1	4	3	3
2019/5/10	8:53:00	37.5	21.5	17.9	39.6	36.3	25.1	4	3	3
2019/5/10	8:45:00	40.7	21.6	17.3	51.5	41.1	25.5	2	3	3
2019/5/10	8:50:00	36.6	21.5	17.6	45.4	37.6	25.1	2	3	3
2019/5/10	10:40:00	31.5	22.1	18.4	31.7	30.9	24.9	2	3	3
2019/5/10	7:16:00	39.3	28.6	23.8	55.2	40.4	31.1	8	2	3
2019/5/10	8:25:00	28.9	21	17.3	29	28.6	23.8	4	2	3
2019/5/10	8:26:00	30.4	20.3	17.3	30.4	29.9	23.5	4	2	3
2019/5/10	8:33:00	32.5	20.4	16.9	36.3	32	22.9	3	2	3
2019/5/10	8:58:00	39.3	22	18	50.5	39.1	25.5	8	1	3
2019/5/10	15:17:00	31.7	25.4	23.5	35.6	31.8	26.8	2	15	2
2019/5/10	15:07:00	29.2	26.3	24.3	31.4	29.7	27.1	2	12	2
2019/5/10	15:14:00	30.9	25.7	23.7	30.9	30.5	26.9	3	9	2
2019/5/10	15:18:00	29.9	25.7	23.3	30.4	29.6	26.7	2	9	2
2019/5/10	7:26:00	38.7	27.8	23.5	41.4	38.8	31	10	7	2
2019/5/10	15:01:00	30.7	26.6	24.3	31.2	30.5	27.7	6	7	2
2019/5/10	15:19:00	28.4	25.9	23.3	28.4	28.4	26.8	4	7	2
2019/5/10	14:51:00	32.6	26.6	24.2	39.4	32.8	28	3	7	2
2019/5/10	8:48:00	36.4	21.2	17.7	39.2	35.6	24.5	3	6	2
2019/5/10	10:56:00	38.7	27.3	23.7	39.7	37.8	30.2	10	4	2
2019/5/10	8:21:00	35.5	21.4	17.7	43.2	35.4	23.9	7	2	2
2019/5/10	10:57:00	39.3	30.6	25.9	45.9	40.7	33	8	1	2
2019/5/10	7:20:00	44.4	30	25.9	55	43.8	33.7	3	1	2
2019/5/10	7:24:00	41.7	29.2	24.2	42.8	40.9	32.6	3	1	2
2019/5/10	14:34:00	30.5	25.7	23	39	31.5	26.9	3	9	1
2019/5/10	8:24:00	33.7	21.2	17.4	39.7	34	24.1	3	6	1
2019/5/10	14:53:00	32.8	28.2	25.3	32.9	32.2	29.2	9	5	1
2019/5/10	15:43:00	33.2	26.1	23.9	39.5	33.2	27.6	2	5	1
2019/5/10	14:55:00	32.8	26.9	25.2	33.4	32	27.7	9	4	1
2019/5/10	7:23:00	40.1	27.5	22.7	45.5	40.7	30.9	2	4	1
2019/5/10	8:34:00	33.8	20.2	16.7	40.8	34.2	23.7	6	3	1
2019/5/10	8:38:00	32	20.2	16.8	67.1	31.5	23.5	4	3	1
2019/5/10	8:37:00	34.4	20.3	16.5	37.2	33.8	23.5	5	2	1
2019/5/10	7:19:00	44.4	32.3	28.5	45.4	43.7	35.6	3	1	1
2019/5/10	8:27:00	32.4	20.1	17.1	48.3	33.5	23	3	1	1
2019/5/10	7:17:00	42.3	32.8	28	47.7	43.2	35.5	1	1	1
2019/5/10	7:18:00	44.9	32.5	26.8	45.5	43.7	35.5	1	1	1
