# Supplementary material for: Study of the Characteristics and Comprehensive Fuzzy Assessment of Indoor Air Chemical Contamination in Public Buildings
Source: Front Public Health. 2021 May 5;9:579299. doi: 10.3389/fpubh.2021.579299 (PMC8138320; doi:10.3389/fpubh.2021.579299)
Supplement: Supplementary file 1 [file Data_Sheet_1.zip › Data Sheet 1/Canteen/3_HIM-6000_5_11_204247_canteen.csv]

			ppm	ppb		ppb		%	ppb		ppb	%	��C
Date	Time	PMA	CO	NO		NO2		O2	O3		SO2	RH	TmpC	Pwr
05/10/2019	7:30:00	330	0.96	1		48	12	19.3	61	30.5	13734	0	92	13.2	0	0	0	0	0	0	0	408630.88	918179
05/10/2019	7:35:00	360	0.96	1		47	11.75	19.3	60	30	13760	0	92	13.2	0	0	0	0	0	0	0	408630.88	918179
05/10/2019	7:40:00	389	0.97	1		46	11.5	19.3	60	30	13772	0	92	13.2	0	0	0	0	0	0	0	408630.88	918179
05/10/2019	7:45:00	411	0	1		47	11.75	19.4	60	30	13780	0	92	13.2	0	0	0	0	0	0	0	408630.88	918179
05/10/2019	7:50:00	429	0	1		44	11	19.4	59	29.5	13781	0	92	13.2	0	0	0	0	0	0	0	408630.88	918179
05/10/2019	7:55:00	448	0	1		46	11.5	19.4	59	29.5	13779	0	92	13.2	0	0	0	0	0	0	0	408630.88	918179
05/10/2019	8:00:00	448	0	1		41	10.25	19.4	59	29.5	13778	0	92	12.9	0	0	0	0	0	0	0	408630.88	918179
05/10/2019	8:05:00	448	0	1		41	10.25	19.4	59	29.5	13778	0	92	13.2	0	0	0	0	0	0	0	408630.88	918179
05/10/2019	8:10:00	51	0	7		22	5.5	19.4	34	17	0	0	92	13.1	0	0	0	0	0	0	0	408630.88	918179
05/10/2019	8:15:00	66	0	2		21	5.25	19.4	34	17	0	0	92	13.1	0	0	0	0	0	0	0	408630.88	918179
05/10/2019	8:20:00	75	0	3		20	5	19.4	31	15.5	0	0	92	13.1	0	0	0	0	0	0	0	408630.88	918179
05/10/2019	8:25:00	85	0.77	8		19	4.75	19.5	32	16	8	0	92	13.1	0	0	0	0	0	0	0	408630.88	918179
05/10/2019	8:30:00	94	2.67	13	4	22	5.5	19.5	36	18	34	0	92	13.1	0	0	0	0	0	0	0	408630.88	918179
05/10/2019	8:35:00	100	3.01	15	4	26	6.5	19.5	38	19	27	0	92	13.1	0	0	0	0	0	0	0	408630.88	918179
05/10/2019	8:40:00	110	2.87	26	7	33	8.25	19.6	45	22.5	14	0	92	13.1	0	0	0	0	0	0	0	408630.88	918179
05/10/2019	8:45:00	115	2.16	43	12	37	9.25	19.6	49	24.5	3	0	92	13.1	0	0	0	0	0	0	0	408630.88	918179
05/10/2019	8:50:00	122	1.38	63	16	35	8.75	19.6	50	25	0	0	92	13.1	0	0	0	0	0	0	0	408630.88	918179
05/10/2019	8:55:00	130	1.55	47	13	31	7.75	19.6	44	22	3	0	92	13.1	0	0	0	0	0	0	0	408630.88	918179
05/10/2019	9:00:00	133	1.33	32	9	26	6.5	19.6	40	20	0	0	92	13.1	0	0	0	0	0	0	0	408630.88	918179
05/10/2019	9:05:00	139	0.72	20	6	26	6.5	19.6	37	18.5	0	0	92	13.1	0	0	0	0	0	0	0	408630.88	918179
05/10/2019	9:10:00	139	0.72	20	6	26	6.5	19.6	37	18.5	0	0	92	12.6	0	0	0	0	0	0	0	408630.88	918179
05/10/2019	9:15:00	38	0.53	14		17		19.6	29		0	0	92	13.1	0	0	0	0	0	0	0	408630.88	918179
05/10/2019	9:20:00	42	0	11		15		19.7	28		0	0	92	13.1	0	0	0	0	0	0	0	408630.88	918179
05/10/2019	9:25:00	49	0	10		12		19.7	27		0	0	92	13.1	0	0	0	0	0	0	0	408630.88	918179
05/10/2019	9:30:00	59	0.81	12		13		19.7	26		1	0	92	13.1	0	0	0	0	0	0	0	408630.88	918179
05/10/2019	9:35:00	60	0.55	13		13		19.7	27		0	0	92	12.9	0	0	0	0	0	0	0	408630.88	918179
05/10/2019	9:40:00	62	0.36	14		13		19.7	26		0	0	92	12.9	0	0	0	0	0	0	0	408630.88	918179
05/10/2019	9:45:00	64	0.15	12		12		19.7	26		0	0	92	12.9	0	0	0	0	0	0	0	408630.88	918179
05/10/2019	9:50:00	66	0	12		11		19.7	24		0	0	92	12.9	0	0	0	0	0	0	0	408630.88	918179
05/10/2019	9:55:00	71	0	12		11		19.7	23		0	0	92	13.1	0	0	0	0	0	0	0	408630.88	918179
05/10/2019	10:00:00	74	0	11		12		19.8	24		0	0	92	13.1	0	0	0	0	0	0	0	408630.88	918179
05/10/2019	10:05:00	79	0	11		10		19.8	23		0	0	92	12.9	0	0	0	0	0	0	0	408630.88	918179
05/10/2019	10:10:00	83	0	10		10		19.8	24		0	0	92	12.9	0	0	0	0	0	0	0	408630.88	918179
05/10/2019	10:15:00	83	0.1	12		12		19.8	26		6	0	92	12.6	0	0	0	0	0	0	0	408630.88	918179
05/10/2019	10:20:00	83	0.1	12		12		19.8	26		6	0	92	12.6	0	0	0	0	0	0	0	408630.88	918179
05/10/2019	10:25:00	45	0.47	9		11		19.8	21		0	0	92	12.9	0	0	0	0	0	0	0	408630.88	918179
05/10/2019	10:30:00	48	0.63	9		9		19.8	22		0	0	92	12.9	0	0	0	0	0	0	0	408630.88	918179
05/10/2019	10:35:00	52	0.37	8		7		19.8	20		0	0	92	12.9	0	0	0	0	0	0	0	408630.88	918179
05/10/2019	10:40:00	52	0.09	6		6		19.8	18		0	0	92	12.9	0	0	0	0	0	0	0	408630.88	918179
05/10/2019	10:45:00	57	0	6		4		19.8	16		0	0	92	12.9	0	0	0	0	0	0	0	408630.88	918179
05/10/2019	10:50:00	60	0	6		3		19.8	14		0	0	92	12.9	0	0	0	0	0	0	0	408630.88	918179
05/10/2019	10:55:00	70	0	5		6		19.8	17		0	0	92	12.9	0	0	0	0	0	0	0	408630.88	918179
05/10/2019	11:00:00	78	0.03	5		4		19.8	15		0	0	92	12.9	0	0	0	0	0	0	0	408630.88	918179
05/10/2019	11:05:00	69	0	5		2		19.9	14		0	0	92	12.9	0	0	0	0	0	0	0	408630.88	918179
05/10/2019	11:10:00	69	0	4		4		19.9	15		0	0	92	12.9	0	0	0	0	0	0	0	408630.88	918179
05/10/2019	11:15:00	71	0	2		2		19.9	15		0	0	92	12.9	0	0	0	0	0	0	0	408630.88	918179
05/10/2019	11:20:00	72	0	4		4		19.9	15		0	0	92	12.9	0	0	0	0	0	0	0	408630.88	918179
05/10/2019	11:25:00	72	0	6		3		19.9	15		0	0	92	12.6	0	0	0	0	0	0	0	408630.88	918179
05/10/2019	11:30:00	72	0	6		3		19.9	15		0	0	92	12.9	0	0	0	0	0	0	0	408630.88	918179
05/10/2019	11:35:00	45	0.31	3		6		19.8	16		0	0	92	12.9	0	0	0	0	0	0	0	408630.88	918179
05/10/2019	11:40:00	43	0.05	5		6		19.8	17		0	0	92	12.9	0	0	0	0	0	0	0	408630.88	918179
05/10/2019	11:45:00	46	0.23	6		4		19.9	18		0	0	92	12.9	0	0	0	0	0	0	0	408630.88	918179
05/10/2019	11:50:00	49	0.35	7		6		19.8	19		0	0	92	12.9	0	0	0	0	0	0	0	408630.88	918179
05/10/2019	11:55:00	49	0.54	7		7		19.8	19		0	0	92	12.9	0	0	0	0	0	0	0	408630.88	918179
05/10/2019	12:00:00	47	0.82	8		8		19.8	21		0	0	92	12.9	0	0	0	0	0	0	0	408630.88	918179
05/10/2019	12:05:00	46	0.8	9		5		19.8	19		0	0	92	12.9	0	0	0	0	0	0	0	408630.88	918179
05/10/2019	12:10:00	42	0.5	8		6		19.8	17		0	0	92	12.9	0	0	0	0	0	0	0	408630.88	918179
05/10/2019	12:15:00	41	0.82	8		7		19.8	19		0	0	92	12.9	0	0	0	0	0	0	0	408630.88	918179
05/10/2019	12:20:00	42	0.86	7		9		19.8	19		0	0	92	12.9	0	0	0	0	0	0	0	408630.88	918179
05/10/2019	12:25:00	40	0.57	7		5		19.8	19		0	0	92	12.9	0	0	0	0	0	0	0	408630.88	918179
05/10/2019	12:30:00	38	0.21	6		5		19.8	19		0	0	92	12.9	0	0	0	0	0	0	0	408630.88	918179
05/10/2019	12:35:00	38	0.07	6		2		19.8	17		0	0	92	12.6	0	0	0	0	0	0	0	408630.88	918179
05/10/2019	12:40:00	38	0.07	6		2		19.8	17		0	0	92	12.9	0	0	0	0	0	0	0	408630.88	918179
05/10/2019	12:45:00	54	0.29	5		2		19.9	11		0	0	92	12.9	0	0	0	0	0	0	0	408630.88	918179
05/10/2019	12:50:00	57	0.16	4		2		19.9	14		0	0	92	12.9	0	0	0	0	0	0	0	408630.88	918179
05/10/2019	12:55:00	55	0.05	7		2		19.9	13		0	0	92	12.9	0	0	0	0	0	0	0	408630.88	918179
05/10/2019	13:00:00	61	0.32	7		2		19.9	13		0	0	92	12.8	0	0	0	0	0	0	0	408630.88	918179
05/10/2019	13:05:00	64	0.21	7		2		20	12		0	0	92	12.9	0	0	0	0	0	0	0	408630.88	918179
05/10/2019	13:10:00	68	0	6		2		20	13		0	0	92	12.9	0	0	0	0	0	0	0	408630.88	918179
05/10/2019	13:15:00	70	0	7		2		20	11		0	0	92	12.8	0	0	0	0	0	0	0	408630.88	918179
05/10/2019	13:20:00	81	0	7		2		20	12		0	0	92	12.8	0	0	0	0	0	0	0	408630.88	918179
05/10/2019	13:25:00	81	0	7		2		20	14		0	0	92	12.6	0	0	0	0	0	0	0	408630.88	918179
05/10/2019	13:30:00	79	0	7		2		20	14		0	0	92	12.8	0	0	0	0	0	0	0	408630.88	918179
05/10/2019	13:35:00	80	0	6		2		20	15		5	0	92	12.6	0	0	0	0	0	0	0	408630.88	918179
05/10/2019	13:40:00	81	0	7		2		20	14		6	0	92	12.6	0	0	0	0	0	0	0	408630.88	918179
05/10/2019	13:45:00	81	0	7		2		20	14		8	0	92	12.6	0	0	0	0	0	0	0	408630.88	918179
05/10/2019	13:50:00	81	0	7		2		20	14		8	0	92	12.8	0	0	0	0	0	0	0	408630.88	918179
05/10/2019	13:55:00	46	0.38	4		2		20	6		0	0	92	12.6	0	0	0	0	0	0	0	408630.88	918179
05/10/2019	14:00:00	50	0.84	5		2		20	8		8	0	92	12.8	0	0	0	0	0	0	0	408630.88	918179
05/10/2019	14:05:00	45	1.29	5		2		20	9		15	0	92	12.8	0	0	0	0	0	0	0	408630.88	918179
05/10/2019	14:10:00	48	1.84	5		2		20	11		22	0	92	12.6	0	0	0	0	0	0	0	408630.88	918179
05/10/2019	14:15:00	46	1.29	5		2		20	9		15	0	92	12.6	0	0	0	0	0	0	0	408630.88	918179
05/10/2019	14:20:00	50	1.44	5		2		20	10		18	0	92	12.6	0	0	0	0	0	0	0	408630.88	918179
05/10/2019	14:25:00	48	2.03	6		2		20	10		32	0	92	12.6	0	0	0	0	0	0	0	408630.88	918179
05/10/2019	14:30:00	49	2.2	5		2		20	11		30	0	92	12.6	0	0	0	0	0	0	0	408630.88	918179
05/10/2019	14:35:00	50	2.05	6		2		20	11		23	0	92	12.6	0	0	0	0	0	0	0	408630.88	918179
05/10/2019	14:40:00	52	1.46	6		2		20	8		14	0	92	12.6	0	0	0	0	0	0	0	408630.88	918179
05/10/2019	14:45:00	51	1.33	8		2		20.1	7		20	0	92	12.6	0	0	0	0	0	0	0	408630.88	918179
05/10/2019	14:50:00	57	1.79	9		2		20.1	9		26	0	92	12.6	0	0	0	0	0	0	0	408630.88	918179
05/10/2019	14:55:00	57	1.79	9		2		20.1	9		26	0	92	12.5	0	0	0	0	0	0	0	408630.88	918179
05/10/2019	15:00:01	49	0.4	7		2		20	6		24	0	92	12.6	0	0	0	0	0	0	0	408630.88	918179
05/10/2019	15:05:00	47	0.44	9		2		20	4		18	0	92	12.6	0	0	0	0	0	0	0	408630.88	918179
05/10/2019	15:10:00	48	0.35	12		2		20.1	4		17	0	92	12.6	0	0	0	0	0	0	0	408630.88	918179
05/10/2019	15:15:00	47	0.49	14		2		20.1	5		20	0	92	12.6	0	0	0	0	0	0	0	408630.88	918179
05/10/2019	15:20:00	50	0.29	12		2		20.1	5		14	0	92	12.6	0	0	0	0	0	0	0	408630.88	918179
05/10/2019	15:25:00	50	0.16	13		2		20.1	5		15	0	92	12.6	0	0	0	0	0	0	0	408630.88	918179
05/10/2019	15:30:00	52	0.05	11		2		20.1	5		16	0	92	12.6	0	0	0	0	0	0	0	408630.88	918179
05/10/2019	15:35:00	48	0	11		2		20.1	4		12	0	92	12.6	0	0	0	0	0	0	0	408630.88	918179
05/10/2019	15:40:00	52	0	10		2		20.1	4		8	0	92	12.6	0	0	0	0	0	0	0	408630.88	918179
05/10/2019	15:45:00	53	0	9		2		20.1	4		7	0	92	12.6	0	0	0	0	0	0	0	408630.88	918179
05/10/2019	15:50:00	57	0	9		2		20.1	2		2	0	92	12.6	0	0	0	0	0	0	0	408630.88	918179
05/10/2019	15:55:00	61	0	10		2		20.1	3		3	0	92	12.6	0	0	0	0	0	0	0	408630.88	918179
05/10/2019	16:00:00	61	0	8		2		20.1	4		0	0	92	12.5	0	0	0	0	0	0	0	408630.88	918179
05/10/2019	16:05:00	61	0	8		2		20.1	4		0	0	92	12.5	0	0	0	0	0	0	0	408630.88	918179
05/10/2019	16:10:00	52	0.13	5		2		20.1	0		0	0	92	12.6	0	0	0	0	0	0	0	408630.88	918179
05/10/2019	16:15:00	52	0	6		2		20.1	1		0	0	92	12.6	0	0	0	0	0	0	0	408630.88	918179
05/10/2019	16:20:00	54	0	5		2		20.1	3		0	0	92	12.6	0	0	0	0	0	0	0	408630.88	918179
05/10/2019	16:25:00	55	0	7		2		20.2	3		0	0	92	12.6	0	0	0	0	0	0	0	408630.88	918179
05/10/2019	16:30:00	51	0	6		2		20.2	4		0	0	92	12.6	0	0	0	0	0	0	0	408630.88	918179
05/10/2019	16:35:00	56	0	6		2		20.2	2		0	0	92	12.6	0	0	0	0	0	0	0	408630.88	918179
05/10/2019	16:40:00	57	0	5		2		20.2	3		0	0	92	12.6	0	0	0	0	0	0	0	408630.88	918179
05/10/2019	16:45:00	56	0	5		2		20.2	3		0	0	92	12.6	0	0	0	0	0	0	0	408630.88	918179
05/10/2019	16:50:00	56	0	4		2		20.2	3		0	0	92	12.6	0	0	0	0	0	0	0	408630.88	918179
05/10/2019	16:55:00	59	0	4		2		20.2	4		0	0	92	12.6	0	0	0	0	0	0	0	408630.88	918179
05/10/2019	17:00:00	67	0	1		2		20.1	4		0	0	92	12.6	0	0	0	0	0	0	0	408630.88	918179
05/10/2019	17:05:00	68	0	1		2		20.1	5		0	0	92	12.6	0	0	0	0	0	0	0	408630.88	918179
05/10/2019	17:10:00	68	0	2		2		20.1	6		0	0	92	12.3	0	0	0	0	0	0	0	408630.88	918179
05/10/2019	17:15:00	68	0	2		2		20.1	6		0	0	92	12.6	0	0	0	0	0	0	0	408630.88	918179
05/10/2019	17:20:00	49	0.09	4		2		20.1	9		0	0	92	12.6	0	0	0	0	0	0	0	408630.88	918179
05/10/2019	17:25:00	47	0.25	4		2		20	10		0	0	92	12.6	0	0	0	0	0	0	0	408630.88	918179
05/10/2019	17:30:00	42	0.39	4		2		20	12		0	0	92	12.6	0	0	0	0	0	0	0	408630.88	918179
05/10/2019	17:35:00	45	0.47	4		2		20	12		0	0	92	12.6	0	0	0	0	0	0	0	408630.88	918179
