# Supplementary material for: Study of the Characteristics and Comprehensive Fuzzy Assessment of Indoor Air Chemical Contamination in Public Buildings
Source: Front Public Health. 2021 May 5;9:579299. doi: 10.3389/fpubh.2021.579299 (PMC8138320; doi:10.3389/fpubh.2021.579299)
Supplement: Supplementary file 1 [file Data_Sheet_1.zip › Data Sheet 1/Canteen/3_HIM-6000_canteen_R.csv]

	����	CO	NO	NO2	O2	O3	SO2		time		PM10		PM2.5	PM1	Inhalable	Thoracic	Alveolic
7:30:00	38.62	0.96	1	48	19.3	61	0		7:12:00		35.6		25.6	20.8	40	35.8	28.4
7:35:00	37.95	0.96	1	47	19.3	60	0		7:13:00		39		26.4	21.8	44.9	38.9	29.4
7:40:00	37.92	0.97	1	46	19.3	60	0		7:14:00		37.6		27	21.8	38.2	36.8	29.9
7:45:00	37.77	0	1	47	19.4	60	0		7:15:00		37.1		27.6	22.5	41.9	38.1	30.5
7:50:00	38.41	0	1	44	19.4	59	0		7:16:00		39.3		28.6	23.8	55.2	40.4	31.1
7:55:00	39.26	0	1	46	19.4	59	0		7:17:00		42.3		32.8	28	47.7	43.2	35.5
8:00:00	38.36	0	1	41	19.4	59	0		7:18:00		44.9		32.5	26.8	45.5	43.7	35.5
8:05:00	37.15	0	1	41	19.4	59	0		7:19:00		44.4		32.3	28.5	45.4	43.7	35.6
8:10:00	36.73	0	7	22	19.4	34	0		7:20:00		44.4		30	25.9	55	43.8	33.7
8:15:00	36.75	0	2	21	19.4	34	0		7:21:00		41		29.1	24.4	43.8	40.6	32.2
8:20:00	35.25	0	3	20	19.4	31	0		7:22:00		42.4		27.4	23.4	51.6	43.1	30.7
8:25:00	32.46	0.77	8	19	19.5	32	8		7:23:00		40.1		27.5	22.7	45.5	40.7	30.9
8:30:00	32.72	2.67	13	22	19.5	36	34		7:24:00		41.7		29.2	24.2	42.8	40.9	32.6
8:35:00	33.15	3.01	15	26	19.5	38	27		7:25:00		42.2		27.6	23.6	53.3	41.7	31.2
8:40:00	34.32	2.87	26	33	19.6	45	14		7:26:00		38.7		27.8	23.5	41.4	38.8	31
8:45:00	36.38	2.16	43	37	19.6	49	3		7:27:00		40.3		27.4	22.8	48.9	40.8	30.7
8:50:00	37.85	1.38	63	35	19.6	50	0		7:28:00		37.2		27	22.2	43.6	38.2	30
8:55:00	37.76	1.55	47	31	19.6	44	3		7:29:00		38.1		26	21.7	42.5	38.5	29.3
9:00:00	39.18	1.33	32	26	19.6	40	0		7:30:00		38.8	38.62	26.4	21.8	41.2	38.5	29.7
9:05:00	40.59	0.72	20	26	19.6	37	0		7:31:00		37.6	38.25	25.7	21.5	41.9	37.6	29
9:10:00	43.01	0.72	20	26	19.6	37	0		7:32:00		37.7	37.95	25.5	21.1	40.9	37.5	28.5
9:15:00	43.18	0.53	14	17	19.6	29	0		7:33:00		38	37.73	24.5	20.9	39.1	37.1	28.1
9:20:00	41.85	0	11	15	19.7	28	0		7:34:00		39	37.89	24.5	20.6	40.1	38	28.3
9:25:00	41.75	0	10	12	19.7	27	0		7:35:00		37.2	37.95	24.8	20.6	47.8	37	28.3
9:30:00	42.66	0.81	12	13	19.7	26	1		7:36:00		38.1	38.13	26.3	20.5	38.1	37.4	29.8
9:35:00	42.07	0.55	13	13	19.7	27	0		7:37:00		35.4	37.95	24.9	20.1	37.6	35.5	28.2
9:40:00	41.70	0.36	14	13	19.7	26	0		7:38:00		37.9	37.90	24.8	20.2	39.4	37.2	28.4
9:45:00	39.65	0.15	12	12	19.7	26	0		7:39:00		39	38.03	24.2	20.6	40.1	37.8	27.7
9:50:00	37.32	0	12	11	19.7	24	0		7:40:00		38.7	37.92	24.8	20.3	42.5	38.1	27.8
9:55:00	36.85	0	12	11	19.7	23	0		7:41:00		40.8	37.87	23.7	20.1	82.9	41.6	27.6
10:00:00	37.38	0	11	12	19.8	24	0		7:42:00		35.6	37.69	24	19.9	44.4	37.8	27.6
10:05:00	37.05	0	11	10	19.8	23	0		7:43:00		37.2	37.86	23.2	20	39.9	37	26.9
10:10:00	36.82	0	10	10	19.8	24	0		7:44:00		39.4	38.08	25	20	44.2	39.2	28.8
10:15:00	38.44	0.1	12	12	19.8	26	6		7:45:00		37.8	37.77	24.2	19.8	52.2	39.9	28.1
10:20:00	37.91	0.1	12	12	19.8	26	6		7:46:00		36.7	37.77	24.5	19.9	54.4	37.7	27.6
10:25:00	38.60	0.47	9	11	19.8	21	0		7:47:00		36.1	37.64	23	19.5	40.5	36.8	26.9
10:30:00	39.33	0.63	9	9	19.8	22	0		7:48:00		37.3	38.59	24.9	19.6	38.4	36.7	28.5
10:35:00	38.38	0.37	8	7	19.8	20	0		7:49:00		40.3	38.47	23.3	19.6	45.8	40.2	27.4
10:40:00	36.37	0.09	6	6	19.8	18	0		7:50:00		35.6	38.41	23.8	19.5	45.3	37.2	27.4
10:45:00	34.82	0	6	4	19.8	16	0		7:51:00		38.7	38.70	23.7	19.2	44.2	38.8	27.2
10:50:00	35.99	0	6	3	19.8	14	0		7:52:00		39.3	38.96	23.8	19.2	46.4	39.7	27.9
10:55:00	37.60	0	5	6	19.8	17	0		7:53:00		46.1	39.61	24.4	19.5	53.2	45.4	28.8
11:00:00	36.98	0.03	5	4	19.8	15	0		7:54:00		35.9	39.48	23.3	19.2	40.8	36.8	27.1
11:05:00	36.47	0	5	2	19.9	14	0		7:55:00		38.7	39.26	23.8	19.5	45.6	38.2	27.5
11:10:00	35.53	0	4	4	19.9	15	0		7:56:00		41	39.70	23.7	19.4	49.6	41	28
11:15:00	35.46	0	2	2	19.9	15	0		7:57:00		39.6	39.38	23.4	19.4	40.7	38.3	27.6
11:20:00	37.09	0	4	4	19.9	15	0		7:58:00		43.2	39.03	24.2	19.5	46	42.3	28.6
11:25:00	38.19	0	6	3	19.9	15	0		7:59:00		35.9	38.25	23.1	19	42.7	36	26.9
11:30:00	37.55	0	6	3	19.9	15	0		8:00:00		37.9	38.36	23.4	19.2	38.5	36.9	27.2
11:35:00	37.89	0.31	3	6	19.8	16	0		8:01:00		40.4	38.53	23.8	18.9	41	39.1	27.9
11:40:00	38.89	0.05	5	6	19.8	17	0		8:02:00		35.2	38.27	22.6	19.1	35.7	34.5	26.3
11:45:00	40.45	0.23	6	4	19.9	18	0		8:03:00		35.4	38.30	22.9	18.8	36	34.8	26.6
11:50:00	43.49	0.35	7	6	19.8	19	0		8:04:00		37.5	37.35	22.4	18.8	38.6	36.2	25.7
11:55:00	46.41	0.54	7	7	19.8	19	0		8:05:00		37.2	37.15	23.3	18.5	37.8	36.2	26.9
12:00:00	47.63	0.82	8	8	19.8	21	0		8:06:00		40.5	36.90	23	18.6	45.5	39.6	27
12:05:00	47.48	0.8	9	5	19.8	19	0		8:07:00		38.2	36.45	23.4	18.6	42.7	38.1	26.9
12:10:00	48.16	0.5	8	6	19.8	17	0		8:08:00		39.9	36.45	22.1	18.5	46.9	39.7	25.9
12:15:00	50.57	0.82	8	7	19.8	19	0		8:09:00		32.8	36.63	21.2	18.6	35.5	32.8	24.5
12:20:00	49.89	0.86	7	9	19.8	19	0		8:10:00		33.7	36.73	21.7	18.5	33.9	32.9	25
12:25:00	46.74	0.57	7	5	19.8	19	0		8:11:00		35.1	36.76	22.4	18.8	39.5	35.7	26.1
12:30:00	45.09	0.21	6	5	19.8	19	0		8:12:00		35.5	36.58	23.6	18.8	39.1	35.7	27.2
12:35:00	41.84	0.07	6	2	19.8	17	0		8:13:00		35.1	36.67	22.8	18.8	36.1	34.1	25.7
12:40:00	40.87	0.07	6	2	19.8	17	0		8:14:00		37.4	36.60	23.5	19.5	40.7	37.4	27.4
12:45:00	39.18	0.29	5	2	19.9	11	0		8:15:00		38.6	36.75	22.6	19.2	44.5	38.8	26.2
12:50:00	37.00	0.16	4	2	19.9	14	0		8:16:00		37.6	36.91	23.3	19.1	55.8	38.5	26.6
12:55:00	37.36	0.05	7	2	19.9	13	0		8:17:00		38.5	36.43	22.8	18.9	50.7	39	26
13:00:00	38.18	0.32	7	2	19.9	13	0		8:18:00		39.2	36.15	22.6	18.6	41.3	37.8	26.1
13:05:00	38.85	0.21	7	2	20	12	0		8:19:00		39.1	36.02	21.4	18.1	47.1	38.2	25
13:10:00	38.12	0	6	2	20	13	0		8:20:00		34.4	35.25	21.6	17.9	37	33.3	24.2
13:15:00	38.03	0	7	2	20	11	0		8:21:00		35.5	34.50	21.4	17.7	43.2	35.4	23.9
13:20:00	37.72	0	7	2	20	12	0		8:22:00		29.8	34.03	21.2	17.8	29.9	29.5	24.2
13:25:00	35.92	0	7	2	20	14	0		8:23:00		32.4	33.81	21.2	17.6	34.7	32.3	24.3
13:30:00	33.95	0	7	2	20	14	0		8:24:00		33.7	33.04	21.2	17.4	39.7	34	24.1
13:35:00	33.24	0	6	2	20	15	5		8:25:00		28.9	32.46	21	17.3	29	28.6	23.8
13:40:00	31.91	0	7	2	20	14	6		8:26:00		30.4	32.44	20.3	17.3	30.4	29.9	23.5
13:45:00	30.75	0	7	2	20	14	8		8:27:00		32.4	32.25	20.1	17.1	48.3	33.5	23
13:50:00	30.02	0	7	2	20	14	8		8:28:00		36.1	32.50	20.8	17	37.8	34.7	24.2
13:55:00	29.98	0.38	4	2	20	6	0		8:29:00		30.7	32.63	20	17.2	30.8	29.9	22.7
14:00:00	29.49	0.84	5	2	20	8	8		8:30:00		32.8	32.72	21.1	17.2	32.9	31.7	24
14:05:00	29.41	1.29	5	2	20	9	15		8:31:00		34.1	32.89	21.3	17	34.3	32.9	24.1
14:10:00	29.54	1.84	5	2	20	11	22		8:32:00		33.5	33.25	20.8	17	34.6	32.6	23.8
14:15:00	29.33	1.29	5	2	20	9	15		8:33:00		32.5	33.22	20.4	16.9	36.3	32	22.9
14:20:00	29.32	1.44	5	2	20	10	18		8:34:00		33.8	32.82	20.2	16.7	40.8	34.2	23.7
14:25:00	28.97	2.03	6	2	20	10	32		8:35:00		34.7	33.15	21.2	16.9	41.3	34.9	24.4
14:30:00	30.35	2.2	5	2	20	11	30		8:36:00		30.8	33.47	20.2	16.9	30.8	30.1	23.1
14:35:00	31.20	2.05	6	2	20	11	23		8:37:00		34.4	33.38	20.3	16.5	37.2	33.8	23.5
14:40:00	31.78	1.46	6	2	20	8	14		8:38:00		32	33.13	20.2	16.8	67.1	31.5	23.5
14:45:00	32.40	1.33	8	2	20.1	7	20		8:39:00		31.7	33.69	21.6	17	31.8	31.3	24.9
14:50:00	32.30	1.79	9	2	20.1	9	26		8:40:00		34.3	34.32	21.3	17.2	35.3	33.6	24.8
14:55:00	33.60	1.79	9	2	20.1	9	26		8:41:00		36.4	34.80	21	17.2	55.8	35.3	24.6
15:00:01	33.35	0.4	7	2	20	6	24		8:42:00		33.1	35.09	21.5	17.2	35.4	33.1	24.7
15:05:00	31.76	0.44	9	2	20	4	18		8:43:00		30.7	35.27	20.4	17.2	30.7	29.7	22.7
15:10:00	31.45	0.35	12	2	20.1	4	17		8:44:00		38.7	35.94	20.7	17.2	66	40.7	23.9
15:15:00	30.45	0.49	14	2	20.1	5	20		8:45:00		40.7	36.38	21.6	17.3	51.5	41.1	25.5
15:20:00	31.12	0.29	12	2	20.1	5	14		8:46:00		40	36.47	21.1	17.2	59.1	41	25.1
15:25:00	30.93	0.16	13	2	20.1	5	15		8:47:00		34	36.67	21.7	17.6	36.8	34	25.3
15:30:00	29.55	0.05	11	2	20.1	5	16		8:48:00		36.4	37.07	21.2	17.7	39.2	35.6	24.5
15:35:00	29.42	0	11	2	20.1	4	12		8:49:00		39.3	37.82	21.8	17.8	87.2	39.3	25.6
15:40:00	31.85	0	10	2	20.1	4	8		8:50:00		36.6	37.85	21.5	17.6	45.4	37.6	25.1
15:45:00	33.70	0	9	2	20.1	4	7		8:51:00		35.3	37.48	21.7	17.8	38.6	34.9	25
15:50:00	34.52	0	9	2	20.1	2	2		8:52:00		38.6	37.37	22.4	17.8	47.7	39.5	26.3
15:55:00	35.75	0	10	2	20.1	3	3		8:53:00		37.5	37.85	21.5	17.9	39.6	36.3	25.1
16:00:00	37.77	0	8	2	20.1	4	0		8:54:00		38.9	38.05	22.2	18.1	43.6	38	25.3
16:05:00	39.87	0	8	2	20.1	4	0		8:55:00		39	37.76	22.1	18.1	43.3	38.3	25.9
16:10:00	43.33	0.13	5	2	20.1	0	0		8:56:00		36.7	38.15	22.5	17.8	40.4	36.5	26.3
16:15:00	35.60	0	6	2	20.1	1	0		8:57:00		38.8	38.30	21.8	18.1	43.6	38.1	25.4
16:20:00	39.00	0	5	2	20.1	3	0		8:58:00		39.3	38.58	22	18	50.5	39.1	25.5
16:25:00	37.60	0	7	2	20.2	3	0		8:59:00		38.6	38.83	21.3	18	48.4	38.8	25.8
16:30:00	37.10	0	6	2	20.2	4	0		9:00:00		36.1	39.18	21.7	18.1	37.7	35	25.2
16:35:00	39.30	0	6	2	20.2	2	0		9:01:00		40.8	39.27	23.4	18	56.8	42.6	27.4
16:40:00	42.30	0	5	2	20.2	3	0		9:02:00		37	39.73	22.5	17.9	44.5	37.6	26.2
16:45:00	44.90	0	5	2	20.2	3	0		9:03:00		41.7	40.10	23.2	18.1	44.8	40.3	27.2
16:50:00	44.40	0	4	2	20.2	3	0		9:04:00		40.2	40.45	23.2	18.2	45	39.8	27.4
16:55:00	44.40	0	4	2	20.2	4	0		9:05:00		42.8	40.59	23	18.1	52.7	42	27.2
17:00:00	41.00	0	1	2	20.1	4	0		9:06:00		40	41.40	23.7	18.4	49.7	40.8	27.3
17:05:00	42.40	0	1	2	20.1	5	0		9:07:00		41.7	41.50	23.7	18.4	41.9	40.1	28
17:10:00	40.10	0	2	2	20.1	6	0		9:08:00		42.9	42.35	22.7	18.5	52	42.4	27.2
17:15:00	41.70	0	2	2	20.1	6	0		9:09:00		43.1	42.69	24.4	18.8	43.2	41.7	29.1
17:20:00	42.20	0.09	4	2	20.1	9	0		9:10:00		40.2	43.01	23.9	18.7	40.8	39.3	28.5
17:25:00	38.70	0.25	4	2	20	10	0		9:11:00		45	43.26	23.7	18.6	49.3	43.7	28
17:30:00	40.30	0.39	4	2	20	12	0		9:12:00		41.9	43.37	24.7	18.8	48.4	41.9	28.5
17:35:00	37.20	0.47	4	2	20	12	0		9:13:00		46.3	43.35	25.4	19.9	55.8	46.9	29.9
									9:14:00		45.5	43.22	25.4	19.5	51.9	44.9	30.1
									9:15:00		43.7	43.18	24.8	19.3	44.4	42.1	29.5
									9:16:00		45.6	43.01	24.3	19	53	44.4	29
									9:17:00		41.2	42.80	22.8	18.5	47.7	41.1	27.1
									9:18:00		41.5	42.58	24.3	18.5	63.8	41.8	28.6
									9:19:00		41.4	42.14	23.5	18.3	48	41.4	27.7
									9:20:00		42.7	41.85	22.7	18.1	44.4	41.1	27.3
									9:21:00		38.3	41.88	23.6	18.5	42.2	38.1	27.6
									9:22:00		42.7	42.08	23.1	18.8	43.9	41	27.6
									9:23:00		39.5	42.01	24.4	19.3	40.5	38.5	28.1
									9:24:00		41.4	41.75	23.9	19.2	55.6	41.4	28
									9:25:00		42.4	41.75	24.1	19.3	43.1	40.6	28.1
									9:26:00		44	42.19	27.1	19.4	57.7	44.2	31.3
									9:27:00		47.8	42.21	24.4	19.3	51.2	46.5	29.5
									9:28:00		40.4	42.35	24.1	19.3	48.9	40.9	28.3
									9:29:00		38.7	42.26	24.1	19	38.8	37.8	28.3
									9:30:00		41.3	42.66	24.2	18.8	46.8	41.1	28
									9:31:00		47.6	42.69	24.5	19.4	51.8	45.6	29.2
									9:32:00		38.5	42.37	24.3	19.1	43.8	38.8	27.8
									9:33:00		44.2	41.83	24.7	18.9	51.2	43.4	29.4
									9:34:00		38.6	41.86	24.6	19	48.4	39.6	28.2
									9:35:00		45.8	42.07	23.9	19	54.6	45.1	28.3
									9:36:00		42.7	42.19	23.9	18.8	50.3	42.5	28
									9:37:00		40.5	41.53	24.9	19.1	43.8	40	28.8
									9:38:00		41.8	41.77	25.4	19.1	42.8	40.6	29.5
									9:39:00		40.8	41.49	25.5	19.3	49.4	42	29.7
									9:40:00		41	41.70	23.7	19	44.8	40.4	27.6
									9:41:00		42.6	40.92	25	19.2	43.3	41.2	29.5
									9:42:00		40.3	40.43	24.4	19.3	42.6	39.8	28.7
									9:43:00		41.2	40.23	24.1	18.9	44.5	40.5	28.2
									9:44:00		41.1	39.98	24.2	19.1	46.4	40.6	28.3
									9:45:00		40.9	39.65	23.9	19.1	44.2	40.2	27.8
									9:46:00		37.2	39.00	24.4	18.9	37.8	36.2	27.6
									9:47:00		37.3	38.40	24.5	18.9	40.5	37.3	28.1
									9:48:00		38.3	38.41	23.7	18.7	38.4	36.8	27.2
									9:49:00		39.1	37.83	23.8	18.9	39.6	37.9	27.6
									9:50:00		37.1	37.32	23.8	18.9	37.7	36.2	27.3
									9:51:00		33.9	37.12	23.4	18.9	33.9	33.2	26.3
									9:52:00		36	37.29	23.9	18.8	38.2	35.8	27.3
									9:53:00		40.4	36.95	25	19.1	42.5	39.2	28.3
									9:54:00		34.8	37.13	23.3	18.7	35.4	34	26.4
									9:55:00		35.5	36.85	23.1	19.2	36.5	34.6	26.4
									9:56:00		38.7	36.98	24.8	19.2	39.3	37.6	28.5
									9:57:00		39.1	37.38	24.8	19.2	39.7	38.1	28.7
									9:58:00		33.5	37.39	23.3	19.1	34	32.8	26.2
									9:59:00		40.3	37.34	22.9	19.3	50.6	40.9	26.4
									10:00:00		36.1	37.38	23.8	19.1	48.5	37.4	27.1
									10:01:00		38.5	37.30	24.1	19.2	46.5	39.1	27.9
									10:02:00		38.3	36.89	24.5	19.1	48.6	39.3	27.8
									10:03:00		36.1	36.72	23.3	19	36.7	35	26.3
									10:04:00		39.8	37.24	24	19.2	41.3	38.7	27.9
									10:05:00		35.3	37.05	22.3	19	43.9	35.6	25.4
									10:06:00		34.6	37.00	22.8	18.8	49	36.7	26.2
									10:07:00		34.2	36.92	23.5	19.1	40.1	34.5	26.9
									10:08:00		37.2	37.10	24.5	19	40.5	36.9	27.6
									10:09:00		39.2	37.36	24.1	19.5	44	38.9	27.8
									10:10:00		38.2	36.82	23.7	19.3	39.8	37.1	27.3
									10:11:00		35.6	36.94	24.5	19.4	38.3	35.5	27.5
									10:12:00		37.6	37.62	23.6	19.3	42.4	37.2	26.9
									10:13:00		40.3	38.06	24.5	19.4	47.9	40.9	27.9
									10:14:00		39	38.40	23.8	19.3	39.7	37.7	27.5
									10:15:00		33.8	38.44	23.5	19.7	37.6	34	26.7
									10:16:00		36.6	38.36	23.4	19.4	39.8	36.3	26.4
									10:17:00		42.1	38.56	23.8	19.4	47.4	41.3	27.5
									10:18:00		39.1	38.51	23.8	19.2	43.3	38.7	27.2
									10:19:00		40.9	38.02	24	18.9	42.5	39.6	27.8
									10:20:00		39.6	37.91	24.3	19.3	43.8	39	27.7
									10:21:00		37.4	38.37	23.6	19.8	40.2	36.8	26.8
									10:22:00		37.8	38.51	24.3	19.1	44.3	38.3	27.8
									10:23:00		37	38.59	22.6	19.2	40.3	36.6	26.2
									10:24:00		34.9	38.64	23.6	19.8	46	34.6	26.5
									10:25:00		37.8	38.60	25.4	20.2	42.7	37.6	28.2
									10:26:00		38.9	38.89	24.9	20.3	42.6	38.6	28.6
									10:27:00		38.1	38.65	24.3	20.5	41.4	37.9	27.7
									10:28:00		43	38.66	25.3	20.5	48.9	42.2	29
									10:29:00		39.6	38.85	25	20.1	41.2	38.5	28.2
									10:30:00		40.5	39.33	24.6	20.3	48.5	41.3	28.2
									10:31:00		42.8	39.04	25.1	20.2	50	42.5	28.6
									10:32:00		34.8	39.00	23.7	19.7	37.6	34.6	26.5
									10:33:00		37.9	39.05	23.7	19.5	38.6	36.7	27
									10:34:00		39	39.12	23.7	19.5	43.8	38.3	26.9
									10:35:00		40.2	38.38	23.3	19.2	48.1	39.3	26.4
									10:36:00		34.6	37.78	24	19.3	55.1	38.1	26.8
									10:37:00		38.5	37.14	23.8	19	44.5	39.3	28.2
									10:38:00		38.6	36.87	23.5	19	58.3	39.1	26.8
									10:39:00		43.8	36.76	22.2	18.5	64	44.3	26.1
									10:40:00		31.5	36.37	22.1	18.4	31.7	30.9	24.9
									10:41:00		33.9	35.82	22.7	18.8	35	33	25.6
									10:42:00		35.7	35.80	23	18.3	38	35.2	26
									10:43:00		31.9	35.54	22.5	18.3	35.7	32.1	25.4
									10:44:00		36.7	35.19	23	18.5	41.1	36.5	26.3
									10:45:00		34.7	34.82	22.8	18.3	39	34.8	26
									10:46:00		34.1	35.18	22.5	18.7	45.2	33.9	25.6
									10:47:00		34.4	35.42	22.9	18.3	41.3	34.1	25.5
									10:48:00		35.6	35.39	23	18.2	36.8	34.3	25.7
									10:49:00		34.8	35.85	22.8	18.2	37	34.6	26.1
									10:50:00		39.7	35.99	25.2	20.7	40.8	38.4	28.6
									10:51:00		35.5	36.35	25.2	20.6	36.1	34.6	27.6
									10:52:00		36.5	36.83	23.7	19.5	37.6	35.5	26.8
									10:53:00		35.4	37.25	23.8	20	38.7	35	26.4
									10:54:00		37	37.54	25.4	20.8	37.5	36.5	28.8
									10:55:00		38.2	37.60	27.4	23.2	39.2	37.6	30.3
									10:56:00		38.7	37.40	27.3	23.7	39.7	37.8	30.2
									10:57:00		39.3	37.22	30.6	25.9	45.9	40.7	33
									10:58:00		39.1	37.05	28.7	24.4	40.2	38.2	30.9
									10:59:00		38.7	37.10	28.9	24.1	38.8	38	32
									11:00:00		35.5	36.98	25.5	21.2	35.6	34.7	28.3
									11:01:00		37.5	37.04	25.4	21.2	40.3	37.4	28.7
									11:02:00		33.5	36.88	24.8	21	34	32.9	27.1
									11:03:00		34.6	37.22	24	19.2	41.2	35.3	26.6
									11:04:00		36	36.74	23.7	19.2	36.2	35.1	27.1
									11:05:00		35.7	36.47	23.5	19.3	38.9	35.4	26.2
									11:06:00		38.8	36.04	25.3	20.6	51.7	40.3	28.3
									11:07:00		37	35.82	26.1	20.3	47.3	38.7	29.3
									11:08:00		43	35.94	23.9	19.9	50.3	42	27.3
									11:09:00		33.8	35.85	23.4	19	36.5	33.8	26.4
									11:10:00		35.8	35.53	23.7	19.3	36.9	34.8	26.6
									11:11:00		30.7	35.47	22.5	19	43	31.2	24.8
									11:12:00		35.1	35.34	22.4	18.8	39.4	34.7	25.1
									11:13:00		34.8	35.12	23.3	18.7	37.6	34.4	26
									11:14:00		33.7	34.68	23.8	19.3	34.7	33.1	26.3
									11:15:00		32.4	35.46	24	20.1	36.2	32.5	26.2
									11:16:00		35.1	35.85	23.8	19.6	40	35.1	26.6
									11:17:00		37.3	36.38	25	20	40.1	36.8	28
									11:18:00		34.6	36.66	24.2	20	35.2	33.9	26.8
									11:19:00		38.2	36.85	23.2	19.7	41.5	37.3	26.3
									11:20:00		42.4	37.09	25	20.3	47.3	41.6	28.4
									11:21:00		40.1	37.52	24.3	20.7	53.9	40.9	27.5
									11:22:00		36.5	37.70	25.1	20.9	37.1	35.6	28
									11:23:00		38.2	37.75	25.8	21.3	40.5	37.7	28.7
									11:24:00		36.9	38.32	25	21	39.1	36.5	28
									11:25:00		36.3	38.19	26	21.6	39.1	35.9	28.3
									11:26:00		37.1	37.55	26.2	21	41.4	37.2	29.2
									11:27:00		37.1	37.75	25.2	20.8	44.2	38.2	28.1
									11:28:00		37.8	37.59	24.7	20.8	48.3	38.2	27.6
									11:29:00		40.9	37.62	24.7	20.7	54.4	42.1	27.8
									11:30:00		36.8	37.55	25	20.4	42.7	36.5	28.2
									11:31:00		35.4	37.47	24.6	20.3	46	35.2	27.4
									11:32:00		42.2	37.55	25	20.6	46.4	41.4	28.6
									11:33:00		34.8	37.65	24.9	20.4	34.9	34	27.4
									11:34:00		38.5	37.92	24.3	20.3	64.9	39.1	27.3
									11:35:00		36.1	37.89	23.4	19.7	37.7	35.1	26.3
									11:36:00		35.5	38.09	23	19.6	41.9	35.3	26.1
									11:37:00		38	38.53	23.9	19.8	38.7	36.5	26.8
									11:38:00		38.1	38.20	24.9	20.2	43.1	38.1	27.7
									11:39:00		40.8	38.46	24.4	20	52.1	41.4	27.7
									11:40:00		40.6	38.89	25.4	20.4	62.7	44	28.5
									11:41:00		39	39.07	23.8	20.3	44.4	38.5	27.2
									11:42:00		40.2	39.28	24.8	20.1	51	41	28.3
									11:43:00		38.6	39.64	24.7	20.2	52.9	41	28.1
									11:44:00		37.7	40.28	24.1	20.2	45.3	38.7	27.4
									11:45:00		43.2	40.45	24.3	20.3	54.4	43.5	27.7
									11:46:00		38.1	40.55	26.4	20.6	58.5	39.8	29.4
									11:47:00		37.8	41.36	25.2	20.7	41.5	37.5	28.1
									11:48:00		41.9	42.12	25.1	20.5	61.9	40.5	28.7
									11:49:00		45.2	43.04	26	21.1	55.1	44.9	29.3
									11:50:00		42.6	43.49	25.1	20.9	60.5	44.6	28.6
									11:51:00		41.8	44.02	25.2	21.1	77.3	44.9	28.6
									11:52:00		47.9	44.71	25.5	20.8	93.4	50.3	29.9
									11:53:00		48.5	45.48	25.8	20.6	53.9	46.9	30
									11:54:00		48.7	45.93	25.6	20.4	67.4	49.2	30
									11:55:00		42.7	46.41	25.5	20.5	69.3	43.7	29.5
									11:56:00		49	46.54	26.6	20.4	60.3	48.9	30.7
									11:57:00		45.7	46.97	24.8	20.5	75.5	47.8	28.8
									11:58:00		46.3	47.12	25.4	20.7	54.5	45.7	29.4
									11:59:00		46.8	47.68	26.8	20.7	93.9	51.4	30.3
									12:00:00		50.5	47.63	25.3	20.6	98.8	49.8	29.8
									12:01:00		44	48.05	25.6	20.8	75.5	44.8	29.2
									12:02:00		46.6	47.71	25.7	20.5	209.8	50.7	29.9
									12:03:00		49.5	47.69	26.5	21	60.8	49.1	30
									12:04:00		54.7	47.65	25.8	21	69.3	53.9	29.9
									12:05:00		48.1	47.48	26.6	21.3	62	48.2	30.6
									12:06:00		47.4	47.51	24.7	21.1	60.7	45.6	28.8
									12:07:00		45.2	47.90	26.3	20.8	74.2	47.6	30.6
									12:08:00		45.5	47.66	25.5	21.1	60.6	46.9	29
									12:09:00		45.8	48.21	26.2	20.9	61.1	47.4	30.3
									12:10:00		45	48.16	24.9	20.9	56.1	44.6	28.2
									12:11:00		50.8	48.61	27.8	20.9	60.2	50.3	31.9
									12:12:00		48.3	49.23	25.4	21	66.3	47.2	29.4
									12:13:00		44	49.72	26.3	21.2	55.9	45.1	29.8
									12:14:00		55.5	50.35	26	21.3	74.4	55.5	30.7
									12:15:00		54.2	50.57	25.8	21.3	68.3	52.7	29.6
									12:16:00		53	50.44	27.1	21.7	74	53.6	31.8
									12:17:00		54.2	50.45	26.3	21.3	67.6	53.2	30.4
									12:18:00		50.6	50.50	25.9	21.4	78	54.3	29.7
									12:19:00		52.5	50.65	26.2	21.3	85.5	54.2	30.1
									12:20:00		48.2	49.89	26.4	21.3	61.7	48.6	30
									12:21:00		43.5	49.47	26.1	21.3	138.6	44.1	30.1
									12:22:00		51	48.72	26.3	21.3	64.6	50.9	30.1
									12:23:00		48.8	48.24	25.5	21.1	56	47.3	29.3
									12:24:00		45.6	48.00	25.3	21.3	77.8	46.9	29
									12:25:00		47.2	46.74	26.2	21.2	94	49.9	29.6
									12:26:00		49.6	46.39	26.2	21.6	58.9	48.9	30
									12:27:00		44.7	46.54	28.1	23.2	55	45.1	31.3
									12:28:00		48.9	45.48	26.6	21.9	69.1	50.2	30.2
									12:29:00		48	45.33	25.9	21	106.2	49	30
									12:30:00		38.6	45.09	24.9	20.9	46.2	39.4	28.1
									12:31:00		44.4	44.57	25.4	20.7	69.1	47.2	28.6
									12:32:00		45.1	43.49	25.9	21.4	100.3	45.8	29.4
									12:33:00		39.4	42.86	25.1	21	44.8	38.7	28
									12:34:00		47.1	42.31	25.5	20.8	53.5	45.2	28.7
									12:35:00		43	41.84	24.7	20.4	151.2	42.2	27.5
									12:36:00		41.5	42.28	24.3	20.1	54.3	41.2	27.3
									12:37:00		37.7	41.83	24.3	20.1	42	37.1	26.9
									12:38:00		37.8	41.34	24.3	20.2	52.9	39.3	27.1
									12:39:00		42.8	41.64	23.5	20.4	77.7	42.8	26.6
									12:40:00		42.8	40.87	23.5	20.5	55.3	42.9	26.7
									12:41:00		43.5	40.72	23.9	20.6	51.8	43	27
									12:42:00		39.4	40.25	24.5	20.7	51.9	40	27.3
									12:43:00		39.7	40.16	25.2	20.6	43.5	38.9	28
									12:44:00		42.7	40.00	24.7	20.8	49.7	42.1	27.8
									12:45:00		38.7	39.18	24.7	20.8	53	38.7	27.5
									12:46:00		41.3	38.45	24.9	20.7	61.1	42.5	27.4
									12:47:00		36.3	37.87	23.8	20.8	43.3	36.7	26.6
									12:48:00		36.8	37.77	23.5	20.2	62.3	38.9	25.9
									12:49:00		36	37.48	24.3	20.3	45.3	36.7	26.4
									12:50:00		33.8	37.00	23.8	20.5	37	33.5	25.7
									12:51:00		34.8	37.05	24	20.4	56.1	36.5	26
									12:52:00		37.1	36.90	24.6	20.9	41.9	36.6	26.9
									12:53:00		38.3	36.94	24.3	20.8	45.9	39.1	27.1
									12:54:00		36.5	36.81	24.9	21.1	42	36.5	26.9
									12:55:00		37.4	37.36	24.3	20.9	42.1	37.1	27
									12:56:00		39.3	37.64	24.7	21	45.3	39.1	27.3
									12:57:00		39.6	38.14	24	21	50.7	39.3	26.4
									12:58:00		36.7	38.05	26.2	21.3	45.3	37.2	28.7
									12:59:00		35.4	38.00	24.8	21.4	56.8	39.4	27.2
									13:00:00		42.1	38.18	27.4	22.1	52.2	41.9	30.1
									13:01:00		36.8	38.20	27.3	22.2	47	38.3	30.2
									13:02:00		40.3	38.26	27	22.2	54.1	41.1	30
									13:03:00		36.1	38.13	27.6	22.4	38.8	36.2	29.9
									13:04:00		37.8	38.65	26.2	22.2	40.6	37.5	28.8
									13:05:00		38.5	38.85	26	21.7	43.4	39	29.2
									13:06:00		37.6	38.56	26.1	22	39.2	36.7	28.6
									13:07:00		40	38.58	26	21.8	49.3	40.7	28.9
									13:08:00		38.1	38.08	26.3	21.8	42.2	38	28.9
									13:09:00		42.5	38.17	25.9	22.1	44.8	40.2	28.2
									13:10:00		37.5	38.12	26.2	22.2	42.4	37.2	28.5
									13:11:00		39	38.02	26.3	22.1	39.6	38	29.4
									13:12:00		37	38.06	27.2	22.5	41.8	37.2	29.7
									13:13:00		34.8	38.08	26.2	22.5	46.6	36.4	28.4
									13:14:00		37.1	38.38	26.5	22.5	38.2	36.1	28.8
									13:15:00		37.2	38.03	26.9	22.2	42	37.3	29.6
									13:16:00		37.4	38.11	26.3	22.2	39.4	36.8	28.9
									13:17:00		38.1	37.96	27	22.4	38.6	37.4	29.8
									13:18:00		40.2	37.73	27.3	22.6	59.3	40.8	30
									13:19:00		41.4	38.09	28.3	23.4	42	40.1	31.1
									13:20:00		38.6	37.72	27.8	23.6	41.9	38.5	30.5
									13:21:00		38.4	37.41	27.7	23.4	38.5	37.5	30.5
									13:22:00		37.4	37.35	27.2	23.2	44.4	38.2	29.7
									13:23:00		34.4	36.79	27	22.9	52.7	34.1	28.9
									13:24:00		38.8	36.45	28	22.9	40.4	37.9	30.4
									13:25:00		33	35.92	25.4	22.4	35.2	33.3	27.7
									13:26:00		33.8	35.76	26	22.1	34.3	33.3	28.1
									13:27:00		36.8	35.16	25.3	21.8	38.4	35.6	27.3
									13:28:00		31.9	34.85	25.8	22.3	32.4	31.6	27.6
									13:29:00		36.5	34.63	25.8	22.2	37.6	35.6	28
									13:30:00		35.5	33.95	25.9	22	37	34.7	27.8
									13:31:00		36.9	34.01	26.7	22.4	38.5	36.1	28.8
									13:32:00		31.8	34.05	25.5	22.1	34.5	32.2	27.5
									13:33:00		33.9	33.73	25.7	22.2	69.5	33.5	27.7
									13:34:00		32	33.70	24.5	21.9	33	31.4	26.3
									13:35:00		31.4	33.24	25.4	22	37.4	32.5	27
									13:36:00		33.6	32.85	25.6	22	37.9	33.9	27.9
									13:37:00		34.3	32.42	25.3	21.9	35.4	33.4	27.2
									13:38:00		33.2	32.26	26	21.9	34.7	32.7	27.7
									13:39:00		31.6	32.15	25.2	21.9	32.6	31.2	26.8
									13:40:00		31.4	31.91	25.4	21.8	34.1	31.6	26.9
									13:41:00		31.2	31.82	24.5	21.6	31.2	30.9	26.6
									13:42:00		32.2	31.56	24.3	21.3	38.6	32.3	26.3
									13:43:00		30.1	31.23	24.4	21.4	30.2	29.6	25.9
									13:44:00		32.6	30.86	24.5	21.2	41.2	33.2	26.2
									13:45:00		29.4	30.75	24.1	21.2	31.6	29.7	25.5
									13:46:00		30.4	30.47	24.4	20.9	32.7	30.6	25.9
									13:47:00		30.8	30.41	24	21	30.8	30.2	25.6
									13:48:00		30.6	30.31	23.7	21	31.1	30.2	25.4
									13:49:00		29.2	30.26	24.3	21.2	29.2	28.7	25.5
									13:50:00		30.3	30.02	23.5	21	34.8	30.9	24.9
									13:51:00		28.4	30.28	23.5	20.7	28.9	28	24.6
									13:52:00		30.5	30.32	23.8	21	31	30.1	25.6
									13:53:00		31.1	30.21	24.3	21	34.9	31.4	26.2
									13:54:00		29.6	29.96	23.9	20.8	32.3	30	25.5
									13:55:00		29.9	29.98	24.1	20.9	36.4	31	25.6
									13:56:00		32.3	29.69	24.6	21.2	36.7	32.2	26.5
									13:57:00		30.8	29.87	24	21.2	32.8	30.3	25.3
									13:58:00		29.6	29.89	24.5	21.2	29.7	29.2	25.8
									13:59:00		27.9	29.68	24	21	27.9	27.7	25.3
									14:00:00		29.4	29.49	23.7	21.1	32.1	29.8	25.3
									14:01:00		27.1	29.40	23.5	20.9	27.1	26.9	24.6
									14:02:00		30.4	29.11	23.5	21.1	33.5	30.7	25.2
									14:03:00		30.7	29.14	24.5	21.2	31.2	30.1	25.8
									14:04:00		28.8	29.42	23.6	20.9	39.4	28.9	24.8
									14:05:00		27.5	29.41	23.9	21.1	27.6	27.3	24.9
									14:06:00		28.9	29.28	24.3	21.3	28.9	28.7	25.7
									14:07:00		29.1	29.58	24.4	21.4	29.1	29.1	26.3
									14:08:00		31.1	29.57	25	21.4	32.6	30.7	26.4
									14:09:00		32.7	29.53	24.2	21.2	45.2	32.6	25.7
									14:10:00		27.8	29.54	23.3	21	28.3	27.6	24.6
									14:11:00		28	29.70	23.1	21.1	28	27.6	24.4
									14:12:00		30.4	29.90	23.8	21.2	32.7	30.3	25
									14:13:00		30.3	29.95	23.9	21.3	30.4	29.9	25.7
									14:14:00		30.2	29.72	23.7	20.9	44.6	30.9	25.1
									14:15:00		28.9	29.33	23.8	21.5	34.2	29.4	24.8
									14:16:00		29.3	29.38	24.4	21.4	29.8	28.9	25.8
									14:17:00		31.1	29.39	23.7	21.5	31.7	30.3	25.2
									14:18:00		29.7	29.32	24.1	21.5	32.4	29.8	25.2
									14:19:00		28.5	29.19	24.6	21.5	28.5	28.4	25.9
									14:20:00		28.4	29.32	24.3	21.6	33.2	29	25.3
									14:21:00		28.4	29.35	24.3	21.5	28.9	28.2	25.6
									14:22:00		28.1	29.26	24.6	21.9	28.1	27.9	25.6
									14:23:00		29.6	29.05	24.9	21.8	30.1	29.3	26.2
									14:24:00		28.9	28.86	24	21.6	47.3	28.9	25.4
									14:25:00		31.6	28.97	25.5	21.9	33.9	31.7	26.9
									14:26:00		29.3	29.08	24.1	21.7	29.4	29	25.6
									14:27:00		28.3	29.47	24.8	22.3	28.8	28.1	25.8
									14:28:00		28.8	29.93	24.4	22.2	40.6	30.5	25.6
									14:29:00		27.6	30.01	25	22.5	33.4	28.2	25.9
									14:30:00		29.7	30.35	25.7	23.4	35.5	30.3	27
									14:31:00		29.6	30.59	25.5	22.9	32.3	30.1	26.7
									14:32:00		32.7	30.74	25.5	23.4	36.4	32.7	26.8
									14:33:00		33.1	30.85	25.3	22.8	37.5	33	26.8
									14:34:00		30.5	30.78	25.7	23	39	31.5	26.9
									14:35:00		32.6	31.20	25.2	22.6	36.3	32.8	26.7
									14:36:00		34.3	31.40	25.5	22.9	34.9	33.2	27.1
									14:37:00		30.9	31.75	25.2	22.8	54	32.4	27
									14:38:00		29.6	31.94	25.8	23.1	29.7	29.4	26.9
									14:39:00		28	31.83	24.7	22.6	28	27.9	26
									14:40:00		32.2	31.78	26.6	23.6	32.2	31.7	28.1
									14:41:00		31.9	31.81	26.3	23.8	32	31.4	27.8
									14:42:00		33.5	31.54	26.8	24	43	34.4	28.2
									14:43:00		34.7	31.78	26.8	24.5	35.3	34	28.5
									14:44:00		31.9	32.09	26.7	24.4	32.4	31.6	28.1
									14:45:00		30	32.40	26.3	24	30	29.9	27.6
									14:46:00		32.9	32.44	27.5	24.8	33.4	32.3	28.7
									14:47:00		31.3	32.52	26.9	24.8	31.4	30.8	28
									14:48:00		33.6	32.45	27.8	25	38	34.4	29.1
									14:49:00		33	32.22	27.9	25	35.2	33.3	29.3
									14:50:00		31.4	32.30	26.3	24	31.5	30.8	27.4
									14:51:00		32.6	33.15	26.6	24.2	39.4	32.8	28
									14:52:00		32.8	33.52	26.8	24.1	33.4	32.4	28.4
									14:53:00		32.8	33.75	28.2	25.3	32.9	32.2	29.2
									14:54:00		32.1	33.47	27.1	24.8	32.2	31.5	28.2
									14:55:00		32.8	33.60	26.9	25.2	33.4	32	27.7
									14:56:00		39.3	33.54	27.7	24.9	46.3	39.2	29.2
									14:57:00		37	33.50	27.1	24.8	84.2	36.5	28.4
									14:58:00		33.8	33.30	27.4	24.7	34.8	33.3	28.9
									14:59:00		30.6	33.13	26.8	24.6	30.6	30.3	27.9
									15:00:00		34.4	33.35	27.5	24.7	35.5	33.6	28.7
									15:01:00		30.7	33.20	26.6	24.3	31.2	30.5	27.7
									15:02:00		32.2	32.28	27.1	24.5	32.7	31.8	28.3
									15:03:00		30.6	31.87	26.6	24.5	41.1	30.6	27.3
									15:04:00		30.9	31.80	26.9	24.5	33.1	31.3	28.2
									15:05:00		34.6	31.76	27.1	24.5	35.1	34	28.7
									15:06:00		31.1	31.44	27	24.1	31.1	30.8	28.1
									15:07:00		29.2	31.63	26.3	24.3	31.4	29.7	27.1
									15:08:00		32.5	31.35	26.5	24	32.5	32.1	28
									15:09:00		33	31.37	26.8	24	33.1	32.3	28.1
									15:10:00		30.2	31.45	25.9	24.1	30.2	29.9	27.2
									15:11:00		30.8	31.04	26.7	24.4	30.8	30.5	27.7
									15:12:00		32.8	31.09	26.1	24	33.3	32.2	27.7
									15:13:00		29.1	31.15	26	24	29.1	28.9	26.8
									15:14:00		30.9	30.78	25.7	23.7	30.9	30.5	26.9
									15:15:00		31.8	30.45	26	23.8	31.9	31.2	27.4
									15:16:00		30	30.69	25.5	23.4	30	29.8	26.9
									15:17:00		31.7	30.87	25.4	23.5	35.6	31.8	26.8
									15:18:00		29.9	30.75	25.7	23.3	30.4	29.6	26.7
									15:19:00		28.4	31.02	25.9	23.3	28.4	28.4	26.8
									15:20:00		29.4	31.12	25.4	23.4	35.2	29.8	26.6
									15:21:00		32.8	31.18	25.7	23.4	33.4	32.1	27.3
									15:22:00		32.8	31.06	25.6	23.2	41.8	33.5	27.2
									15:23:00		31.5	30.80	25.2	23.1	32	31	26.7
									15:24:00		32	30.78	25.1	23.1	51.6	33.4	26.7
									15:25:00		32	30.93	25.5	23.1	44.3	32.8	27.4
									15:26:00		32.5	30.92	25.2	22.9	54	33	26.8
									15:27:00		28.7	30.35	25.1	22.9	39.2	29	26.1
									15:28:00		28.8	29.98	25.1	22.6	28.8	28.6	26.4
									15:29:00		29.7	29.72	24.9	22.4	32.3	30.1	26.2
									15:30:00		30	29.55	24.4	22.4	36.8	30.5	26
									15:31:00		29.3	29.43	24.3	22.3	29.3	28.8	25.6
									15:32:00		26.5	29.02	24.2	22.5	26.5	26.4	24.9
									15:33:00		28.8	29.18	24.5	22.9	28.8	28.5	25.9
									15:34:00		28.6	29.38	24.5	22.5	28.6	28.4	25.6
									15:35:00		30.1	29.42	24.7	22.5	31.1	29.8	26.1
									15:36:00		30.7	29.69	24.6	22.4	37.3	32.1	25.9
									15:37:00		28	29.76	24.7	22.6	30.2	28.6	25.9
									15:38:00		30.5	30.37	25.6	22.9	30.6	30.1	26.9
									15:39:00		31	31.15	25.8	22.9	33.6	31.2	26.9
									15:40:00		30.1	31.85	25	23.1	32.3	30.5	26.3
									15:41:00		33	32.34	25.6	23.6	39.8	33.2	27.2
									15:42:00		30.1	32.60	25.7	23.2	32.3	30.5	26.9
									15:43:00		33.2	33.11	26.1	23.9	39.5	33.2	27.6
									15:44:00		37.4	33.32	26.5	24	38.5	36.2	28.5
									15:45:00		36.3	33.70	27.9	24.9	42.7	36.3	29.9
									15:46:00		35.4	34.07	27.9	24.9	35.9	34.9	29.8
									15:47:00		33.6	34.12	27.8	25	37.4	33.9	29.4
									15:48:00		33.6	34.53	27.1	24.6	33.7	33.1	28.7
									15:49:00		32.8	34.73	27.5	24.8	35	33.3	29.2
									15:50:00		35.2	34.52	27.7	24.9	39.7	35.9	29.6
									15:51:00		34.2	34.55	27.8	24.7	34.7	34	29.6
									15:52:00		33.5	34.92	27.1	24.4	33.6	33.1	29
									15:53:00		34.6	35.17	27.6	24.6	37.2	34.8	29.5
									15:54:00		35.4	35.41	28.5	24.9	35.9	35.1	30.5
									15:55:00		35.1	35.75	28.3	25	35.1	34.7	30.4
									15:56:00		36.7	36.12	28.2	24.8	47.4	38.2	30.3
									15:57:00		39.4	36.31	27.8	24.8	41	38.4	30.3
									15:58:00		36.4	37.00	27.3	24.4	71.5	35.9	29.5
									15:59:00		36.2	37.38	27.9	24.5	36.7	35.8	30.2
									16:00:00		36.5	37.77	27.2	24.6	37	35.9	29.6
									16:01:00		39.3	38.18	28.2	24.6	39.9	38.5	30.9
									16:02:00		36.3	38.55	28.2	24.7	36.3	35.8	30.6
									16:03:00		41.1	38.68	27.9	24.5	44.9	40.5	30.6
									16:04:00		38.8	39.07	28.6	25	41.9	38.9	31.2
									16:05:00		39.7	39.87	28.5	24.6	50.3	39.1	31
									16:06:00		39.6	41.71	28.2	24.6	39.7	38.5	30.8
									16:07:00		40.8	41.95	28.8	24.9	53.9	43.4	31.8
									16:08:00		40.8	42.58	29	24.7	42.4	39.8	31.5
									16:09:00		40.7	42.76	28.5	24.6	41.8	39.7	31.4
									16:10:00		45	43.33	29	24.7	46.6	43.6	32.2
									16:11:00		56.7	43.93	30.3	24.6	71.9	56.8	34
