# Supplementary material for: Study of the Characteristics and Comprehensive Fuzzy Assessment of Indoor Air Chemical Contamination in Public Buildings
Source: Front Public Health. 2021 May 5;9:579299. doi: 10.3389/fpubh.2021.579299 (PMC8138320; doi:10.3389/fpubh.2021.579299)
Supplement: Supplementary file 1 [file Data_Sheet_1.zip › Data Sheet 1/Canteen/4_3100P_canteen.csv]

										%		%		%		%		%		%		MJ/m3
Group_ID	4	Sub_ID	1	Time	2019/5/10	7:23:00	Address	0	CO	0	CO2	0.05	CH4	0	CnHm	0	H2	0.37	O2	20.85	LHV	3
Group_ID	4	Sub_ID	2	Time	2019/5/10	7:28:00	Address	0	CO	0	CO2	0.06	CH4	0	CnHm	0	H2	0.23	O2	20.81	LHV	2
Group_ID	4	Sub_ID	3	Time	2019/5/10	7:33:00	Address	0	CO	0	CO2	0.06	CH4	0	CnHm	0	H2	0.41	O2	20.77	LHV	4
Group_ID	4	Sub_ID	4	Time	2019/5/10	7:38:00	Address	0	CO	0	CO2	0.06	CH4	0	CnHm	0	H2	0.29	O2	20.74	LHV	3
Group_ID	4	Sub_ID	5	Time	2019/5/10	7:43:00	Address	0	CO	0.01	CO2	0.06	CH4	0	CnHm	0	H2	0.34	O2	20.72	LHV	3
Group_ID	4	Sub_ID	6	Time	2019/5/10	7:48:00	Address	0	CO	0.02	CO2	0.07	CH4	0	CnHm	0	H2	0.27	O2	20.69	LHV	3
Group_ID	4	Sub_ID	7	Time	2019/5/10	7:53:00	Address	0	CO	0	CO2	0.06	CH4	0	CnHm	0	H2	0.27	O2	20.69	LHV	2
Group_ID	4	Sub_ID	8	Time	2019/5/10	7:58:00	Address	0	CO	0.01	CO2	0.07	CH4	0	CnHm	0	H2	0.32	O2	20.69	LHV	3
Group_ID	4	Sub_ID	9	Time	2019/5/10	8:03:00	Address	0	CO	0	CO2	0.07	CH4	0	CnHm	0	H2	0.19	O2	20.66	LHV	2
Group_ID	4	Sub_ID	10	Time	2019/5/10	8:08:00	Address	0	CO	0.01	CO2	0.07	CH4	0	CnHm	0	H2	0.35	O2	20.66	LHV	3
Group_ID	4	Sub_ID	11	Time	2019/5/10	8:13:00	Address	0	CO	0.01	CO2	0.06	CH4	0	CnHm	0	H2	0.2	O2	20.66	LHV	2
Group_ID	4	Sub_ID	12	Time	2019/5/10	8:18:00	Address	0	CO	0.02	CO2	0.06	CH4	0	CnHm	0	H2	0.27	O2	20.66	LHV	3
Group_ID	4	Sub_ID	13	Time	2019/5/10	8:23:00	Address	0	CO	0.02	CO2	0.06	CH4	0	CnHm	0	H2	0.21	O2	20.66	LHV	2
Group_ID	4	Sub_ID	14	Time	2019/5/10	8:28:00	Address	0	CO	0.01	CO2	0.05	CH4	0	CnHm	0	H2	0.31	O2	20.66	LHV	3
Group_ID	4	Sub_ID	15	Time	2019/5/10	8:33:00	Address	0	CO	0.02	CO2	0.06	CH4	0	CnHm	0	H2	0.21	O2	20.65	LHV	2
Group_ID	4	Sub_ID	16	Time	2019/5/10	8:38:00	Address	0	CO	0.02	CO2	0.06	CH4	0	CnHm	0	H2	0.27	O2	20.63	LHV	3
Group_ID	4	Sub_ID	17	Time	2019/5/10	8:43:00	Address	0	CO	0	CO2	0.06	CH4	0	CnHm	0	H2	0.27	O2	20.63	LHV	2
Group_ID	4	Sub_ID	18	Time	2019/5/10	8:48:00	Address	0	CO	0.02	CO2	0.05	CH4	0	CnHm	0	H2	0.18	O2	20.63	LHV	2
Group_ID	4	Sub_ID	19	Time	2019/5/10	8:53:00	Address	0	CO	0	CO2	0.06	CH4	0	CnHm	0	H2	0.28	O2	20.64	LHV	3
Group_ID	4	Sub_ID	20	Time	2019/5/10	8:58:00	Address	0	CO	0.03	CO2	0.06	CH4	0	CnHm	0	H2	0.14	O2	20.63	LHV	1
Group_ID	4	Sub_ID	21	Time	2019/5/10	9:03:00	Address	0	CO	0.01	CO2	0.04	CH4	0	CnHm	0	H2	0.33	O2	20.63	LHV	3
Group_ID	4	Sub_ID	22	Time	2019/5/10	9:08:00	Address	0	CO	0.02	CO2	0.06	CH4	0	CnHm	0	H2	0.14	O2	20.63	LHV	1
Group_ID	4	Sub_ID	23	Time	2019/5/10	9:13:00	Address	0	CO	0.02	CO2	0.05	CH4	0	CnHm	0	H2	0.3	O2	20.64	LHV	3
Group_ID	4	Sub_ID	24	Time	2019/5/10	9:18:00	Address	0	CO	0.02	CO2	0.05	CH4	0	CnHm	0	H2	0.14	O2	20.63	LHV	1
Group_ID	4	Sub_ID	25	Time	2019/5/10	9:23:00	Address	0	CO	0.02	CO2	0.05	CH4	0	CnHm	0	H2	0.33	O2	20.63	LHV	3
Group_ID	4	Sub_ID	26	Time	2019/5/10	9:28:00	Address	0	CO	0.02	CO2	0.06	CH4	0	CnHm	0	H2	0.14	O2	20.63	LHV	1
Group_ID	4	Sub_ID	27	Time	2019/5/10	9:33:00	Address	0	CO	0.03	CO2	0.05	CH4	0	CnHm	0	H2	0.32	O2	20.64	LHV	3
Group_ID	4	Sub_ID	28	Time	2019/5/10	9:38:00	Address	0	CO	0.02	CO2	0.05	CH4	0	CnHm	0	H2	0.19	O2	20.63	LHV	2
Group_ID	4	Sub_ID	29	Time	2019/5/10	9:43:00	Address	0	CO	0.02	CO2	0.05	CH4	0	CnHm	0	H2	0.27	O2	20.63	LHV	3
Group_ID	4	Sub_ID	30	Time	2019/5/10	9:48:00	Address	0	CO	0.01	CO2	0.05	CH4	0	CnHm	0	H2	0.23	O2	20.63	LHV	2
Group_ID	4	Sub_ID	31	Time	2019/5/10	9:53:00	Address	0	CO	0.02	CO2	0.04	CH4	0	CnHm	0	H2	0.19	O2	20.63	LHV	2
Group_ID	4	Sub_ID	32	Time	2019/5/10	9:58:00	Address	0	CO	0.02	CO2	0.03	CH4	0	CnHm	0	H2	0.28	O2	20.63	LHV	3
Group_ID	4	Sub_ID	33	Time	2019/5/10	10:03:00	Address	0	CO	0.03	CO2	0.03	CH4	0	CnHm	0	H2	0.14	O2	20.62	LHV	1
Group_ID	4	Sub_ID	34	Time	2019/5/10	10:08:00	Address	0	CO	0.03	CO2	0.04	CH4	0	CnHm	0	H2	0.29	O2	20.61	LHV	3
Group_ID	4	Sub_ID	35	Time	2019/5/10	10:13:00	Address	0	CO	0.02	CO2	0.04	CH4	0	CnHm	0	H2	0.15	O2	20.6	LHV	1
Group_ID	4	Sub_ID	36	Time	2019/5/10	10:18:00	Address	0	CO	0.02	CO2	0.03	CH4	0	CnHm	0	H2	0.27	O2	20.6	LHV	3
Group_ID	4	Sub_ID	37	Time	2019/5/10	10:23:00	Address	0	CO	0.03	CO2	0.04	CH4	0	CnHm	0	H2	0.16	O2	20.59	LHV	2
Group_ID	4	Sub_ID	38	Time	2019/5/10	10:28:00	Address	0	CO	0.03	CO2	0.03	CH4	0	CnHm	0	H2	0.28	O2	20.59	LHV	3
Group_ID	4	Sub_ID	39	Time	2019/5/10	10:33:00	Address	0	CO	0.03	CO2	0.03	CH4	0	CnHm	0	H2	0.15	O2	20.58	LHV	1
Group_ID	4	Sub_ID	40	Time	2019/5/10	10:38:00	Address	0	CO	0.03	CO2	0.05	CH4	0	CnHm	0	H2	0.3	O2	20.58	LHV	3
Group_ID	4	Sub_ID	41	Time	2019/5/10	10:43:00	Address	0	CO	0.03	CO2	0.05	CH4	0	CnHm	0	H2	0.14	O2	20.58	LHV	1
Group_ID	4	Sub_ID	42	Time	2019/5/10	10:48:00	Address	0	CO	0.03	CO2	0.04	CH4	0	CnHm	0	H2	0.3	O2	20.58	LHV	3
Group_ID	4	Sub_ID	43	Time	2019/5/10	10:53:00	Address	0	CO	0.03	CO2	0.04	CH4	0	CnHm	0	H2	0.14	O2	20.57	LHV	1
Group_ID	4	Sub_ID	44	Time	2019/5/10	10:58:00	Address	0	CO	0.03	CO2	0.05	CH4	0	CnHm	0	H2	0.25	O2	20.57	LHV	3
Group_ID	4	Sub_ID	45	Time	2019/5/10	11:03:00	Address	0	CO	0.03	CO2	0.03	CH4	0	CnHm	0	H2	0.24	O2	20.56	LHV	2
Group_ID	4	Sub_ID	46	Time	2019/5/10	11:08:00	Address	0	CO	0.03	CO2	0.04	CH4	0	CnHm	0	H2	0.19	O2	20.56	LHV	2
Group_ID	4	Sub_ID	47	Time	2019/5/10	11:13:00	Address	0	CO	0.02	CO2	0.03	CH4	0	CnHm	0	H2	0.33	O2	20.56	LHV	3
Group_ID	4	Sub_ID	48	Time	2019/5/10	11:18:00	Address	0	CO	0.03	CO2	0.03	CH4	0	CnHm	0	H2	0.16	O2	20.54	LHV	2
Group_ID	4	Sub_ID	49	Time	2019/5/10	11:23:00	Address	0	CO	0.02	CO2	0.03	CH4	0	CnHm	0	H2	0.23	O2	20.53	LHV	2
Group_ID	4	Sub_ID	50	Time	2019/5/10	11:28:00	Address	0	CO	0.02	CO2	0.05	CH4	0	CnHm	0	H2	0.32	O2	20.53	LHV	3
Group_ID	4	Sub_ID	51	Time	2019/5/10	11:33:00	Address	0	CO	0.01	CO2	0.05	CH4	0	CnHm	0	H2	0.21	O2	20.52	LHV	2
Group_ID	4	Sub_ID	52	Time	2019/5/10	11:38:00	Address	0	CO	0.04	CO2	0.07	CH4	0	CnHm	0	H2	0.33	O2	20.49	LHV	4
Group_ID	4	Sub_ID	53	Time	2019/5/10	11:43:00	Address	0	CO	0.03	CO2	0.06	CH4	0	CnHm	0	H2	0.19	O2	20.48	LHV	2
Group_ID	4	Sub_ID	54	Time	2019/5/10	11:48:00	Address	0	CO	0.03	CO2	0.07	CH4	0	CnHm	0	H2	0.33	O2	20.46	LHV	3
Group_ID	4	Sub_ID	55	Time	2019/5/10	11:53:00	Address	0	CO	0.02	CO2	0.06	CH4	0	CnHm	0	H2	0.24	O2	20.42	LHV	2
Group_ID	4	Sub_ID	56	Time	2019/5/10	11:58:00	Address	0	CO	0.02	CO2	0.08	CH4	0	CnHm	0	H2	0.23	O2	20.43	LHV	2
Group_ID	4	Sub_ID	57	Time	2019/5/10	12:03:00	Address	0	CO	0.02	CO2	0.08	CH4	0	CnHm	0	H2	0.34	O2	20.41	LHV	3
Group_ID	4	Sub_ID	58	Time	2019/5/10	12:08:00	Address	0	CO	0.03	CO2	0.1	CH4	0	CnHm	0	H2	0.19	O2	20.37	LHV	2
Group_ID	4	Sub_ID	59	Time	2019/5/10	12:13:00	Address	0	CO	0.02	CO2	0.1	CH4	0	CnHm	0	H2	0.25	O2	20.35	LHV	2
Group_ID	4	Sub_ID	60	Time	2019/5/10	12:18:00	Address	0	CO	0.02	CO2	0.1	CH4	0	CnHm	0	H2	0.37	O2	20.36	LHV	4
Group_ID	4	Sub_ID	61	Time	2019/5/10	12:23:00	Address	0	CO	0.03	CO2	0.1	CH4	0	CnHm	0	H2	0.22	O2	20.34	LHV	2
Group_ID	4	Sub_ID	62	Time	2019/5/10	12:28:00	Address	0	CO	0.04	CO2	0.11	CH4	0.01	CnHm	0	H2	0.24	O2	20.35	LHV	3
Group_ID	4	Sub_ID	63	Time	2019/5/10	12:33:00	Address	0	CO	0.01	CO2	0.11	CH4	0	CnHm	0	H2	0.34	O2	20.35	LHV	3
Group_ID	4	Sub_ID	64	Time	2019/5/10	12:38:00	Address	0	CO	0.02	CO2	0.12	CH4	0	CnHm	0	H2	0.38	O2	20.37	LHV	4
Group_ID	4	Sub_ID	65	Time	2019/5/10	12:43:00	Address	0	CO	0.02	CO2	0.12	CH4	0	CnHm	0	H2	0.27	O2	20.37	LHV	3
Group_ID	4	Sub_ID	66	Time	2019/5/10	12:48:00	Address	0	CO	0.03	CO2	0.15	CH4	0.04	CnHm	0	H2	0.25	O2	20.36	LHV	4
Group_ID	4	Sub_ID	67	Time	2019/5/10	12:53:00	Address	0	CO	0.04	CO2	0.16	CH4	0.01	CnHm	0	H2	0.34	O2	20.36	LHV	4
Group_ID	4	Sub_ID	68	Time	2019/5/10	12:58:00	Address	0	CO	0.04	CO2	0.15	CH4	0	CnHm	0	H2	0.38	O2	20.37	LHV	4
Group_ID	4	Sub_ID	69	Time	2019/5/10	13:03:00	Address	0	CO	0.02	CO2	0.16	CH4	0	CnHm	1	H2	0.28	O2	20.37	LHV	3
Group_ID	4	Sub_ID	70	Time	2019/5/10	13:08:00	Address	0	CO	0.03	CO2	0.16	CH4	0	CnHm	0	H2	0.29	O2	20.39	LHV	3
Group_ID	4	Sub_ID	71	Time	2019/5/10	13:13:00	Address	0	CO	0.03	CO2	0.17	CH4	0	CnHm	0	H2	0.37	O2	20.41	LHV	4
Group_ID	4	Sub_ID	72	Time	2019/5/10	13:18:00	Address	0	CO	0.03	CO2	0.16	CH4	0	CnHm	0	H2	0.38	O2	20.41	LHV	4
Group_ID	4	Sub_ID	73	Time	2019/5/10	13:23:00	Address	0	CO	0.03	CO2	0.18	CH4	0	CnHm	0	H2	0.25	O2	20.4	LHV	3
Group_ID	4	Sub_ID	74	Time	2019/5/10	13:28:00	Address	0	CO	0.03	CO2	0.18	CH4	0.05	CnHm	0	H2	0.34	O2	20.4	LHV	5
Group_ID	4	Sub_ID	75	Time	2019/5/10	13:33:00	Address	0	CO	0.02	CO2	0.18	CH4	0	CnHm	0	H2	0.39	O2	20.41	LHV	4
Group_ID	4	Sub_ID	76	Time	2019/5/10	13:38:00	Address	0	CO	0.03	CO2	0.19	CH4	0	CnHm	0	H2	0.25	O2	20.41	LHV	3
Group_ID	4	Sub_ID	77	Time	2019/5/10	13:43:00	Address	0	CO	0.03	CO2	0.18	CH4	0	CnHm	0	H2	0.34	O2	20.4	LHV	4
Group_ID	4	Sub_ID	78	Time	2019/5/10	13:48:00	Address	0	CO	0.03	CO2	0.17	CH4	0	CnHm	0	H2	0.35	O2	20.4	LHV	4
Group_ID	4	Sub_ID	79	Time	2019/5/10	13:53:00	Address	0	CO	0.03	CO2	0.18	CH4	0	CnHm	0	H2	0.29	O2	20.38	LHV	3
Group_ID	4	Sub_ID	80	Time	2019/5/10	13:58:00	Address	0	CO	0.03	CO2	0.18	CH4	0.01	CnHm	0	H2	0.38	O2	20.38	LHV	4
Group_ID	4	Sub_ID	81	Time	2019/5/10	14:03:00	Address	0	CO	0.02	CO2	0.19	CH4	0.02	CnHm	0	H2	0.28	O2	20.36	LHV	3
Group_ID	4	Sub_ID	82	Time	2019/5/10	14:08:00	Address	0	CO	0.03	CO2	0.18	CH4	0	CnHm	0	H2	0.25	O2	20.35	LHV	3
Group_ID	4	Sub_ID	83	Time	2019/5/10	14:13:00	Address	0	CO	0.03	CO2	0.18	CH4	0.05	CnHm	0	H2	0.38	O2	20.32	LHV	6
Group_ID	4	Sub_ID	84	Time	2019/5/10	14:18:00	Address	0	CO	0.04	CO2	0.19	CH4	0	CnHm	0	H2	0.39	O2	20.27	LHV	4
Group_ID	4	Sub_ID	85	Time	2019/5/10	14:23:00	Address	0	CO	0.02	CO2	0.18	CH4	0.04	CnHm	0	H2	0.34	O2	20.24	LHV	5
Group_ID	4	Sub_ID	86	Time	2019/5/10	14:28:00	Address	0	CO	0.02	CO2	0.17	CH4	0.03	CnHm	0	H2	0.26	O2	20.25	LHV	4
Group_ID	4	Sub_ID	87	Time	2019/5/10	14:33:00	Address	0	CO	0.04	CO2	0.17	CH4	0	CnHm	0	H2	0.24	O2	20.27	LHV	3
Group_ID	4	Sub_ID	88	Time	2019/5/10	14:38:00	Address	0	CO	0.04	CO2	0.17	CH4	0.03	CnHm	0	H2	0.25	O2	20.29	LHV	4
Group_ID	4	Sub_ID	89	Time	2019/5/10	14:43:00	Address	0	CO	0.03	CO2	0.17	CH4	0.04	CnHm	0	H2	0.29	O2	20.3	LHV	4
Group_ID	4	Sub_ID	90	Time	2019/5/10	14:48:00	Address	0	CO	0.03	CO2	0.17	CH4	0.05	CnHm	0	H2	0.31	O2	20.31	LHV	5
Group_ID	4	Sub_ID	91	Time	2019/5/10	14:53:00	Address	0	CO	0.03	CO2	0.16	CH4	0	CnHm	0	H2	0.37	O2	20.33	LHV	4
Group_ID	4	Sub_ID	92	Time	2019/5/10	14:58:00	Address	0	CO	0.03	CO2	0.17	CH4	0.04	CnHm	0	H2	0.37	O2	20.33	LHV	5
Group_ID	4	Sub_ID	93	Time	2019/5/10	15:03:00	Address	0	CO	0.04	CO2	0.17	CH4	0.03	CnHm	0	H2	0.38	O2	20.33	LHV	5
Group_ID	4	Sub_ID	94	Time	2019/5/10	15:08:00	Address	0	CO	0.02	CO2	0.17	CH4	0	CnHm	0	H2	0.39	O2	20.33	LHV	4
Group_ID	4	Sub_ID	95	Time	2019/5/10	15:13:00	Address	0	CO	0.04	CO2	0.17	CH4	0.02	CnHm	0	H2	0.43	O2	20.34	LHV	5
Group_ID	4	Sub_ID	96	Time	2019/5/10	15:18:00	Address	0	CO	0.03	CO2	0.16	CH4	0.01	CnHm	0	H2	0.29	O2	20.32	LHV	3
Group_ID	4	Sub_ID	97	Time	2019/5/10	15:23:00	Address	0	CO	0.04	CO2	0.16	CH4	0.06	CnHm	0	H2	0.25	O2	20.27	LHV	5
Group_ID	4	Sub_ID	98	Time	2019/5/10	15:28:00	Address	0	CO	0.03	CO2	0.15	CH4	0.07	CnHm	0	H2	0.28	O2	20.22	LHV	5
Group_ID	4	Sub_ID	99	Time	2019/5/10	15:33:00	Address	0	CO	0.03	CO2	0.17	CH4	0.05	CnHm	0	H2	0.29	O2	20.19	LHV	5
Group_ID	4	Sub_ID	100	Time	2019/5/10	15:38:00	Address	0	CO	0.03	CO2	0.15	CH4	0.04	CnHm	0	H2	0.31	O2	20.21	LHV	5
Group_ID	4	Sub_ID	101	Time	2019/5/10	15:43:00	Address	0	CO	0.04	CO2	0.16	CH4	0.04	CnHm	0	H2	0.29	O2	20.24	LHV	5
Group_ID	4	Sub_ID	102	Time	2019/5/10	15:48:00	Address	0	CO	0.03	CO2	0.15	CH4	0.03	CnHm	0	H2	0.29	O2	20.27	LHV	4
Group_ID	4	Sub_ID	103	Time	2019/5/10	15:53:00	Address	0	CO	0.04	CO2	0.16	CH4	0.08	CnHm	0	H2	0.28	O2	20.3	LHV	6
Group_ID	4	Sub_ID	104	Time	2019/5/10	15:58:00	Address	0	CO	0.03	CO2	0.16	CH4	0.05	CnHm	0	H2	0.29	O2	20.31	LHV	5
Group_ID	4	Sub_ID	105	Time	2019/5/10	16:03:00	Address	0	CO	0.03	CO2	0.15	CH4	0.03	CnHm	0	H2	0.34	O2	20.33	LHV	5
Group_ID	4	Sub_ID	106	Time	2019/5/10	16:08:00	Address	0	CO	0.03	CO2	0.14	CH4	0.04	CnHm	0	H2	0.35	O2	20.32	LHV	5
Group_ID	4	Sub_ID	107	Time	2019/5/10	16:13:00	Address	0	CO	0.03	CO2	0.16	CH4	0.09	CnHm	0	H2	0.41	O2	20.34	LHV	8
Group_ID	4	Sub_ID	108	Time	2019/5/10	16:18:00	Address	0	CO	0.03	CO2	0.14	CH4	0.04	CnHm	0	H2	0.42	O2	20.35	LHV	6
Group_ID	4	Sub_ID	109	Time	2019/5/10	16:23:00	Address	0	CO	0.05	CO2	0.14	CH4	0.13	CnHm	0	H2	0.41	O2	20.37	LHV	9
Group_ID	4	Sub_ID	110	Time	2019/5/10	16:28:00	Address	0	CO	0.04	CO2	0.15	CH4	0.08	CnHm	0	H2	0.3	O2	20.37	LHV	6
Group_ID	4	Sub_ID	111	Time	2019/5/10	16:33:00	Address	0	CO	0.04	CO2	0.14	CH4	0.09	CnHm	0	H2	0.28	O2	20.37	LHV	6
Group_ID	4	Sub_ID	112	Time	2019/5/10	16:38:00	Address	0	CO	0.04	CO2	0.14	CH4	0.07	CnHm	0	H2	0.34	O2	20.38	LHV	6
Group_ID	4	Sub_ID	113	Time	2019/5/10	16:43:00	Address	0	CO	0.03	CO2	0.14	CH4	0.07	CnHm	0	H2	0.42	O2	20.39	LHV	7
Group_ID	4	Sub_ID	114	Time	2019/5/10	16:48:00	Address	0	CO	0.03	CO2	0.15	CH4	0.05	CnHm	0	H2	0.42	O2	20.4	LHV	6
Group_ID	4	Sub_ID	115	Time	2019/5/10	16:53:00	Address	0	CO	0.04	CO2	0.12	CH4	0.08	CnHm	0	H2	0.33	O2	20.4	LHV	6
Group_ID	4	Sub_ID	116	Time	2019/5/10	16:58:00	Address	0	CO	0.05	CO2	0.14	CH4	0.09	CnHm	0	H2	0.28	O2	20.4	LHV	6
Group_ID	4	Sub_ID	117	Time	2019/5/10	17:03:00	Address	0	CO	0.04	CO2	0.14	CH4	0.11	CnHm	0	H2	0.37	O2	20.4	LHV	8
Group_ID	4	Sub_ID	118	Time	2019/5/10	17:08:00	Address	0	CO	0.03	CO2	0.13	CH4	0.13	CnHm	0	H2	0.41	O2	20.4	LHV	9
Group_ID	4	Sub_ID	119	Time	2019/5/10	17:13:00	Address	0	CO	0.04	CO2	0.14	CH4	0.11	CnHm	0	H2	0.3	O2	20.4	LHV	7
Group_ID	4	Sub_ID	120	Time	2019/5/10	17:18:00	Address	0	CO	0.02	CO2	0.14	CH4	0.09	CnHm	0	H2	0.42	O2	20.4	LHV	8
Group_ID	4	Sub_ID	121	Time	2019/5/10	17:23:00	Address	0	CO	0.03	CO2	0.14	CH4	0.08	CnHm	0	H2	0.28	O2	20.4	LHV	6
Group_ID	4	Sub_ID	122	Time	2019/5/10	17:28:00	Address	0	CO	0.04	CO2	0.14	CH4	0.08	CnHm	0	H2	0.42	O2	20.4	LHV	7
