# Supplementary material for: Study of the Characteristics and Comprehensive Fuzzy Assessment of Indoor Air Chemical Contamination in Public Buildings
Source: Front Public Health. 2021 May 5;9:579299. doi: 10.3389/fpubh.2021.579299 (PMC8138320; doi:10.3389/fpubh.2021.579299)
Supplement: Supplementary file 1 [file Data_Sheet_1.zip › Data Sheet 1/Canteen/GRIMM_canteen.xlsx]

## Sheet: PM values
date	time	PM10 [ug/m3]	PM2.5 [ug/m3]	PM1 [ug/m3]	Inhalable [ug/m3]	Thoracic [ug/m3]	Alveolic [ug/m3]
2019/5/10	7:12:00	35.6	25.6	20.8	40	35.8	28.4
2019/5/10	7:13:00	39	26.4	21.8	44.9	38.9	29.4
2019/5/10	7:14:00	37.6	27	21.8	38.2	36.8	29.9
2019/5/10	7:15:00	37.1	27.6	22.5	41.9	38.1	30.5
2019/5/10	7:16:00	39.3	28.6	23.8	55.2	40.4	31.1
2019/5/10	7:17:00	42.3	32.8	28	47.7	43.2	35.5
2019/5/10	7:18:00	44.9	32.5	26.8	45.5	43.7	35.5
2019/5/10	7:19:00	44.4	32.3	28.5	45.4	43.7	35.6
2019/5/10	7:20:00	44.4	30	25.9	55	43.8	33.7
2019/5/10	7:21:00	41	29.1	24.4	43.8	40.6	32.2
2019/5/10	7:22:00	42.4	27.4	23.4	51.6	43.1	30.7
2019/5/10	7:23:00	40.1	27.5	22.7	45.5	40.7	30.9
2019/5/10	7:24:00	41.7	29.2	24.2	42.8	40.9	32.6
2019/5/10	7:25:00	42.2	27.6	23.6	53.3	41.7	31.2
2019/5/10	7:26:00	38.7	27.8	23.5	41.4	38.8	31
2019/5/10	7:27:00	40.3	27.4	22.8	48.9	40.8	30.7
2019/5/10	7:28:00	37.2	27	22.2	43.6	38.2	30
2019/5/10	7:29:00	38.1	26	21.7	42.5	38.5	29.3
2019/5/10	7:30:00	38.8	26.4	21.8	41.2	38.5	29.7
2019/5/10	7:31:00	37.6	25.7	21.5	41.9	37.6	29
2019/5/10	7:32:00	37.7	25.5	21.1	40.9	37.5	28.5
2019/5/10	7:33:00	38	24.5	20.9	39.1	37.1	28.1
2019/5/10	7:34:00	39	24.5	20.6	40.1	38	28.3
2019/5/10	7:35:00	37.2	24.8	20.6	47.8	37	28.3
2019/5/10	7:36:00	38.1	26.3	20.5	38.1	37.4	29.8
2019/5/10	7:37:00	35.4	24.9	20.1	37.6	35.5	28.2
2019/5/10	7:38:00	37.9	24.8	20.2	39.4	37.2	28.4
2019/5/10	7:39:00	39	24.2	20.6	40.1	37.8	27.7
2019/5/10	7:40:00	38.7	24.8	20.3	42.5	38.1	27.8
2019/5/10	7:41:00	40.8	23.7	20.1	82.9	41.6	27.6
2019/5/10	7:42:00	35.6	24	19.9	44.4	37.8	27.6
2019/5/10	7:43:00	37.2	23.2	20	39.9	37	26.9
2019/5/10	7:44:00	39.4	25	20	44.2	39.2	28.8
2019/5/10	7:45:00	37.8	24.2	19.8	52.2	39.9	28.1
2019/5/10	7:46:00	36.7	24.5	19.9	54.4	37.7	27.6
2019/5/10	7:47:00	36.1	23	19.5	40.5	36.8	26.9
2019/5/10	7:48:00	37.3	24.9	19.6	38.4	36.7	28.5
2019/5/10	7:49:00	40.3	23.3	19.6	45.8	40.2	27.4
2019/5/10	7:50:00	35.6	23.8	19.5	45.3	37.2	27.4
2019/5/10	7:51:00	38.7	23.7	19.2	44.2	38.8	27.2
2019/5/10	7:52:00	39.3	23.8	19.2	46.4	39.7	27.9
2019/5/10	7:53:00	46.1	24.4	19.5	53.2	45.4	28.8
2019/5/10	7:54:00	35.9	23.3	19.2	40.8	36.8	27.1
2019/5/10	7:55:00	38.7	23.8	19.5	45.6	38.2	27.5
2019/5/10	7:56:00	41	23.7	19.4	49.6	41	28
2019/5/10	7:57:00	39.6	23.4	19.4	40.7	38.3	27.6
2019/5/10	7:58:00	43.2	24.2	19.5	46	42.3	28.6
2019/5/10	7:59:00	35.9	23.1	19	42.7	36	26.9
2019/5/10	8:00:00	37.9	23.4	19.2	38.5	36.9	27.2
2019/5/10	8:01:00	40.4	23.8	18.9	41	39.1	27.9
2019/5/10	8:02:00	35.2	22.6	19.1	35.7	34.5	26.3
2019/5/10	8:03:00	35.4	22.9	18.8	36	34.8	26.6
2019/5/10	8:04:00	37.5	22.4	18.8	38.6	36.2	25.7
2019/5/10	8:05:00	37.2	23.3	18.5	37.8	36.2	26.9
2019/5/10	8:06:00	40.5	23	18.6	45.5	39.6	27
2019/5/10	8:07:00	38.2	23.4	18.6	42.7	38.1	26.9
2019/5/10	8:08:00	39.9	22.1	18.5	46.9	39.7	25.9
2019/5/10	8:09:00	32.8	21.2	18.6	35.5	32.8	24.5
2019/5/10	8:10:00	33.7	21.7	18.5	33.9	32.9	25
2019/5/10	8:11:00	35.1	22.4	18.8	39.5	35.7	26.1
2019/5/10	8:12:00	35.5	23.6	18.8	39.1	35.7	27.2
2019/5/10	8:13:00	35.1	22.8	18.8	36.1	34.1	25.7
2019/5/10	8:14:00	37.4	23.5	19.5	40.7	37.4	27.4
2019/5/10	8:15:00	38.6	22.6	19.2	44.5	38.8	26.2
2019/5/10	8:16:00	37.6	23.3	19.1	55.8	38.5	26.6
2019/5/10	8:17:00	38.5	22.8	18.9	50.7	39	26
2019/5/10	8:18:00	39.2	22.6	18.6	41.3	37.8	26.1
2019/5/10	8:19:00	39.1	21.4	18.1	47.1	38.2	25
2019/5/10	8:20:00	34.4	21.6	17.9	37	33.3	24.2
2019/5/10	8:21:00	35.5	21.4	17.7	43.2	35.4	23.9
2019/5/10	8:22:00	29.8	21.2	17.8	29.9	29.5	24.2
2019/5/10	8:23:00	32.4	21.2	17.6	34.7	32.3	24.3
2019/5/10	8:24:00	33.7	21.2	17.4	39.7	34	24.1
2019/5/10	8:25:00	28.9	21	17.3	29	28.6	23.8
2019/5/10	8:26:00	30.4	20.3	17.3	30.4	29.9	23.5
2019/5/10	8:27:00	32.4	20.1	17.1	48.3	33.5	23
2019/5/10	8:28:00	36.1	20.8	17	37.8	34.7	24.2
2019/5/10	8:29:00	30.7	20	17.2	30.8	29.9	22.7
2019/5/10	8:30:00	32.8	21.1	17.2	32.9	31.7	24
2019/5/10	8:31:00	34.1	21.3	17	34.3	32.9	24.1
2019/5/10	8:32:00	33.5	20.8	17	34.6	32.6	23.8
2019/5/10	8:33:00	32.5	20.4	16.9	36.3	32	22.9
2019/5/10	8:34:00	33.8	20.2	16.7	40.8	34.2	23.7
2019/5/10	8:35:00	34.7	21.2	16.9	41.3	34.9	24.4
2019/5/10	8:36:00	30.8	20.2	16.9	30.8	30.1	23.1
2019/5/10	8:37:00	34.4	20.3	16.5	37.2	33.8	23.5
2019/5/10	8:38:00	32	20.2	16.8	67.1	31.5	23.5
2019/5/10	8:39:00	31.7	21.6	17	31.8	31.3	24.9
2019/5/10	8:40:00	34.3	21.3	17.2	35.3	33.6	24.8
2019/5/10	8:41:00	36.4	21	17.2	55.8	35.3	24.6
2019/5/10	8:42:00	33.1	21.5	17.2	35.4	33.1	24.7
2019/5/10	8:43:00	30.7	20.4	17.2	30.7	29.7	22.7
2019/5/10	8:44:00	38.7	20.7	17.2	66	40.7	23.9
2019/5/10	8:45:00	40.7	21.6	17.3	51.5	41.1	25.5
2019/5/10	8:46:00	40	21.1	17.2	59.1	41	25.1
2019/5/10	8:47:00	34	21.7	17.6	36.8	34	25.3
2019/5/10	8:48:00	36.4	21.2	17.7	39.2	35.6	24.5
2019/5/10	8:49:00	39.3	21.8	17.8	87.2	39.3	25.6
2019/5/10	8:50:00	36.6	21.5	17.6	45.4	37.6	25.1
2019/5/10	8:51:00	35.3	21.7	17.8	38.6	34.9	25
2019/5/10	8:52:00	38.6	22.4	17.8	47.7	39.5	26.3
2019/5/10	8:53:00	37.5	21.5	17.9	39.6	36.3	25.1
2019/5/10	8:54:00	38.9	22.2	18.1	43.6	38	25.3
2019/5/10	8:55:00	39	22.1	18.1	43.3	38.3	25.9
2019/5/10	8:56:00	36.7	22.5	17.8	40.4	36.5	26.3
2019/5/10	8:57:00	38.8	21.8	18.1	43.6	38.1	25.4
2019/5/10	8:58:00	39.3	22	18	50.5	39.1	25.5
2019/5/10	8:59:00	38.6	21.3	18	48.4	38.8	25.8
2019/5/10	9:00:00	36.1	21.7	18.1	37.7	35	25.2
2019/5/10	9:01:00	40.8	23.4	18	56.8	42.6	27.4
2019/5/10	9:02:00	37	22.5	17.9	44.5	37.6	26.2
2019/5/10	9:03:00	41.7	23.2	18.1	44.8	40.3	27.2
2019/5/10	9:04:00	40.2	23.2	18.2	45	39.8	27.4
2019/5/10	9:05:00	42.8	23	18.1	52.7	42	27.2
2019/5/10	9:06:00	40	23.7	18.4	49.7	40.8	27.3
2019/5/10	9:07:00	41.7	23.7	18.4	41.9	40.1	28
2019/5/10	9:08:00	42.9	22.7	18.5	52	42.4	27.2
2019/5/10	9:09:00	43.1	24.4	18.8	43.2	41.7	29.1
2019/5/10	9:10:00	40.2	23.9	18.7	40.8	39.3	28.5
2019/5/10	9:11:00	45	23.7	18.6	49.3	43.7	28
2019/5/10	9:12:00	41.9	24.7	18.8	48.4	41.9	28.5
2019/5/10	9:13:00	46.3	25.4	19.9	55.8	46.9	29.9
2019/5/10	9:14:00	45.5	25.4	19.5	51.9	44.9	30.1
2019/5/10	9:15:00	43.7	24.8	19.3	44.4	42.1	29.5
2019/5/10	9:16:00	45.6	24.3	19	53	44.4	29
2019/5/10	9:17:00	41.2	22.8	18.5	47.7	41.1	27.1
2019/5/10	9:18:00	41.5	24.3	18.5	63.8	41.8	28.6
2019/5/10	9:19:00	41.4	23.5	18.3	48	41.4	27.7
2019/5/10	9:20:00	42.7	22.7	18.1	44.4	41.1	27.3
2019/5/10	9:21:00	38.3	23.6	18.5	42.2	38.1	27.6
2019/5/10	9:22:00	42.7	23.1	18.8	43.9	41	27.6
2019/5/10	9:23:00	39.5	24.4	19.3	40.5	38.5	28.1
2019/5/10	9:24:00	41.4	23.9	19.2	55.6	41.4	28
2019/5/10	9:25:00	42.4	24.1	19.3	43.1	40.6	28.1
2019/5/10	9:26:00	44	27.1	19.4	57.7	44.2	31.3
2019/5/10	9:27:00	47.8	24.4	19.3	51.2	46.5	29.5
2019/5/10	9:28:00	40.4	24.1	19.3	48.9	40.9	28.3
2019/5/10	9:29:00	38.7	24.1	19	38.8	37.8	28.3
2019/5/10	9:30:00	41.3	24.2	18.8	46.8	41.1	28
2019/5/10	9:31:00	47.6	24.5	19.4	51.8	45.6	29.2
2019/5/10	9:32:00	38.5	24.3	19.1	43.8	38.8	27.8
2019/5/10	9:33:00	44.2	24.7	18.9	51.2	43.4	29.4
2019/5/10	9:34:00	38.6	24.6	19	48.4	39.6	28.2
2019/5/10	9:35:00	45.8	23.9	19	54.6	45.1	28.3
2019/5/10	9:36:00	42.7	23.9	18.8	50.3	42.5	28
2019/5/10	9:37:00	40.5	24.9	19.1	43.8	40	28.8
2019/5/10	9:38:00	41.8	25.4	19.1	42.8	40.6	29.5
2019/5/10	9:39:00	40.8	25.5	19.3	49.4	42	29.7
2019/5/10	9:40:00	41	23.7	19	44.8	40.4	27.6
2019/5/10	9:41:00	42.6	25	19.2	43.3	41.2	29.5
2019/5/10	9:42:00	40.3	24.4	19.3	42.6	39.8	28.7
2019/5/10	9:43:00	41.2	24.1	18.9	44.5	40.5	28.2
2019/5/10	9:44:00	41.1	24.2	19.1	46.4	40.6	28.3
2019/5/10	9:45:00	40.9	23.9	19.1	44.2	40.2	27.8
2019/5/10	9:46:00	37.2	24.4	18.9	37.8	36.2	27.6
2019/5/10	9:47:00	37.3	24.5	18.9	40.5	37.3	28.1
2019/5/10	9:48:00	38.3	23.7	18.7	38.4	36.8	27.2
2019/5/10	9:49:00	39.1	23.8	18.9	39.6	37.9	27.6
2019/5/10	9:50:00	37.1	23.8	18.9	37.7	36.2	27.3
2019/5/10	9:51:00	33.9	23.4	18.9	33.9	33.2	26.3
2019/5/10	9:52:00	36	23.9	18.8	38.2	35.8	27.3
2019/5/10	9:53:00	40.4	25	19.1	42.5	39.2	28.3
2019/5/10	9:54:00	34.8	23.3	18.7	35.4	34	26.4
2019/5/10	9:55:00	35.5	23.1	19.2	36.5	34.6	26.4
2019/5/10	9:56:00	38.7	24.8	19.2	39.3	37.6	28.5
2019/5/10	9:57:00	39.1	24.8	19.2	39.7	38.1	28.7
2019/5/10	9:58:00	33.5	23.3	19.1	34	32.8	26.2
2019/5/10	9:59:00	40.3	22.9	19.3	50.6	40.9	26.4
2019/5/10	10:00:00	36.1	23.8	19.1	48.5	37.4	27.1
2019/5/10	10:01:00	38.5	24.1	19.2	46.5	39.1	27.9
2019/5/10	10:02:00	38.3	24.5	19.1	48.6	39.3	27.8
2019/5/10	10:03:00	36.1	23.3	19	36.7	35	26.3
2019/5/10	10:04:00	39.8	24	19.2	41.3	38.7	27.9
2019/5/10	10:05:00	35.3	22.3	19	43.9	35.6	25.4
2019/5/10	10:06:00	34.6	22.8	18.8	49	36.7	26.2
2019/5/10	10:07:00	34.2	23.5	19.1	40.1	34.5	26.9
2019/5/10	10:08:00	37.2	24.5	19	40.5	36.9	27.6
2019/5/10	10:09:00	39.2	24.1	19.5	44	38.9	27.8
2019/5/10	10:10:00	38.2	23.7	19.3	39.8	37.1	27.3
2019/5/10	10:11:00	35.6	24.5	19.4	38.3	35.5	27.5
2019/5/10	10:12:00	37.6	23.6	19.3	42.4	37.2	26.9
2019/5/10	10:13:00	40.3	24.5	19.4	47.9	40.9	27.9
2019/5/10	10:14:00	39	23.8	19.3	39.7	37.7	27.5
2019/5/10	10:15:00	33.8	23.5	19.7	37.6	34	26.7
2019/5/10	10:16:00	36.6	23.4	19.4	39.8	36.3	26.4
2019/5/10	10:17:00	42.1	23.8	19.4	47.4	41.3	27.5
2019/5/10	10:18:00	39.1	23.8	19.2	43.3	38.7	27.2
2019/5/10	10:19:00	40.9	24	18.9	42.5	39.6	27.8
2019/5/10	10:20:00	39.6	24.3	19.3	43.8	39	27.7
2019/5/10	10:21:00	37.4	23.6	19.8	40.2	36.8	26.8
2019/5/10	10:22:00	37.8	24.3	19.1	44.3	38.3	27.8
2019/5/10	10:23:00	37	22.6	19.2	40.3	36.6	26.2
2019/5/10	10:24:00	34.9	23.6	19.8	46	34.6	26.5
2019/5/10	10:25:00	37.8	25.4	20.2	42.7	37.6	28.2
2019/5/10	10:26:00	38.9	24.9	20.3	42.6	38.6	28.6
2019/5/10	10:27:00	38.1	24.3	20.5	41.4	37.9	27.7
2019/5/10	10:28:00	43	25.3	20.5	48.9	42.2	29
2019/5/10	10:29:00	39.6	25	20.1	41.2	38.5	28.2
2019/5/10	10:30:00	40.5	24.6	20.3	48.5	41.3	28.2
2019/5/10	10:31:00	42.8	25.1	20.2	50	42.5	28.6
2019/5/10	10:32:00	34.8	23.7	19.7	37.6	34.6	26.5
2019/5/10	10:33:00	37.9	23.7	19.5	38.6	36.7	27
2019/5/10	10:34:00	39	23.7	19.5	43.8	38.3	26.9
2019/5/10	10:35:00	40.2	23.3	19.2	48.1	39.3	26.4
2019/5/10	10:36:00	34.6	24	19.3	55.1	38.1	26.8
2019/5/10	10:37:00	38.5	23.8	19	44.5	39.3	28.2
2019/5/10	10:38:00	38.6	23.5	19	58.3	39.1	26.8
2019/5/10	10:39:00	43.8	22.2	18.5	64	44.3	26.1
2019/5/10	10:40:00	31.5	22.1	18.4	31.7	30.9	24.9
2019/5/10	10:41:00	33.9	22.7	18.8	35	33	25.6
2019/5/10	10:42:00	35.7	23	18.3	38	35.2	26
2019/5/10	10:43:00	31.9	22.5	18.3	35.7	32.1	25.4
2019/5/10	10:44:00	36.7	23	18.5	41.1	36.5	26.3
2019/5/10	10:45:00	34.7	22.8	18.3	39	34.8	26
2019/5/10	10:46:00	34.1	22.5	18.7	45.2	33.9	25.6
2019/5/10	10:47:00	34.4	22.9	18.3	41.3	34.1	25.5
2019/5/10	10:48:00	35.6	23	18.2	36.8	34.3	25.7
2019/5/10	10:49:00	34.8	22.8	18.2	37	34.6	26.1
2019/5/10	10:50:00	39.7	25.2	20.7	40.8	38.4	28.6
2019/5/10	10:51:00	35.5	25.2	20.6	36.1	34.6	27.6
2019/5/10	10:52:00	36.5	23.7	19.5	37.6	35.5	26.8
2019/5/10	10:53:00	35.4	23.8	20	38.7	35	26.4
2019/5/10	10:54:00	37	25.4	20.8	37.5	36.5	28.8
2019/5/10	10:55:00	38.2	27.4	23.2	39.2	37.6	30.3
2019/5/10	10:56:00	38.7	27.3	23.7	39.7	37.8	30.2
2019/5/10	10:57:00	39.3	30.6	25.9	45.9	40.7	33
2019/5/10	10:58:00	39.1	28.7	24.4	40.2	38.2	30.9
2019/5/10	10:59:00	38.7	28.9	24.1	38.8	38	32
2019/5/10	11:00:00	35.5	25.5	21.2	35.6	34.7	28.3
2019/5/10	11:01:00	37.5	25.4	21.2	40.3	37.4	28.7
2019/5/10	11:02:00	33.5	24.8	21	34	32.9	27.1
2019/5/10	11:03:00	34.6	24	19.2	41.2	35.3	26.6
2019/5/10	11:04:00	36	23.7	19.2	36.2	35.1	27.1
2019/5/10	11:05:00	35.7	23.5	19.3	38.9	35.4	26.2
2019/5/10	11:06:00	38.8	25.3	20.6	51.7	40.3	28.3
2019/5/10	11:07:00	37	26.1	20.3	47.3	38.7	29.3
2019/5/10	11:08:00	43	23.9	19.9	50.3	42	27.3
2019/5/10	11:09:00	33.8	23.4	19	36.5	33.8	26.4
2019/5/10	11:10:00	35.8	23.7	19.3	36.9	34.8	26.6
2019/5/10	11:11:00	30.7	22.5	19	43	31.2	24.8
2019/5/10	11:12:00	35.1	22.4	18.8	39.4	34.7	25.1
2019/5/10	11:13:00	34.8	23.3	18.7	37.6	34.4	26
2019/5/10	11:14:00	33.7	23.8	19.3	34.7	33.1	26.3
2019/5/10	11:15:00	32.4	24	20.1	36.2	32.5	26.2
2019/5/10	11:16:00	35.1	23.8	19.6	40	35.1	26.6
2019/5/10	11:17:00	37.3	25	20	40.1	36.8	28
2019/5/10	11:18:00	34.6	24.2	20	35.2	33.9	26.8
2019/5/10	11:19:00	38.2	23.2	19.7	41.5	37.3	26.3
2019/5/10	11:20:00	42.4	25	20.3	47.3	41.6	28.4
2019/5/10	11:21:00	40.1	24.3	20.7	53.9	40.9	27.5
2019/5/10	11:22:00	36.5	25.1	20.9	37.1	35.6	28
2019/5/10	11:23:00	38.2	25.8	21.3	40.5	37.7	28.7
2019/5/10	11:24:00	36.9	25	21	39.1	36.5	28
2019/5/10	11:25:00	36.3	26	21.6	39.1	35.9	28.3
2019/5/10	11:26:00	37.1	26.2	21	41.4	37.2	29.2
2019/5/10	11:27:00	37.1	25.2	20.8	44.2	38.2	28.1
2019/5/10	11:28:00	37.8	24.7	20.8	48.3	38.2	27.6
2019/5/10	11:29:00	40.9	24.7	20.7	54.4	42.1	27.8
2019/5/10	11:30:00	36.8	25	20.4	42.7	36.5	28.2
2019/5/10	11:31:00	35.4	24.6	20.3	46	35.2	27.4
2019/5/10	11:32:00	42.2	25	20.6	46.4	41.4	28.6
2019/5/10	11:33:00	34.8	24.9	20.4	34.9	34	27.4
2019/5/10	11:34:00	38.5	24.3	20.3	64.9	39.1	27.3
2019/5/10	11:35:00	36.1	23.4	19.7	37.7	35.1	26.3
2019/5/10	11:36:00	35.5	23	19.6	41.9	35.3	26.1
2019/5/10	11:37:00	38	23.9	19.8	38.7	36.5	26.8
2019/5/10	11:38:00	38.1	24.9	20.2	43.1	38.1	27.7
2019/5/10	11:39:00	40.8	24.4	20	52.1	41.4	27.7
2019/5/10	11:40:00	40.6	25.4	20.4	62.7	44	28.5
2019/5/10	11:41:00	39	23.8	20.3	44.4	38.5	27.2
2019/5/10	11:42:00	40.2	24.8	20.1	51	41	28.3
2019/5/10	11:43:00	38.6	24.7	20.2	52.9	41	28.1
2019/5/10	11:44:00	37.7	24.1	20.2	45.3	38.7	27.4
2019/5/10	11:45:00	43.2	24.3	20.3	54.4	43.5	27.7
2019/5/10	11:46:00	38.1	26.4	20.6	58.5	39.8	29.4
2019/5/10	11:47:00	37.8	25.2	20.7	41.5	37.5	28.1
2019/5/10	11:48:00	41.9	25.1	20.5	61.9	40.5	28.7
2019/5/10	11:49:00	45.2	26	21.1	55.1	44.9	29.3
2019/5/10	11:50:00	42.6	25.1	20.9	60.5	44.6	28.6
2019/5/10	11:51:00	41.8	25.2	21.1	77.3	44.9	28.6
2019/5/10	11:52:00	47.9	25.5	20.8	93.4	50.3	29.9
2019/5/10	11:53:00	48.5	25.8	20.6	53.9	46.9	30
2019/5/10	11:54:00	48.7	25.6	20.4	67.4	49.2	30
2019/5/10	11:55:00	42.7	25.5	20.5	69.3	43.7	29.5
2019/5/10	11:56:00	49	26.6	20.4	60.3	48.9	30.7
2019/5/10	11:57:00	45.7	24.8	20.5	75.5	47.8	28.8
2019/5/10	11:58:00	46.3	25.4	20.7	54.5	45.7	29.4
2019/5/10	11:59:00	46.8	26.8	20.7	93.9	51.4	30.3
2019/5/10	12:00:00	50.5	25.3	20.6	98.8	49.8	29.8
2019/5/10	12:01:00	44	25.6	20.8	75.5	44.8	29.2
2019/5/10	12:02:00	46.6	25.7	20.5	209.8	50.7	29.9
2019/5/10	12:03:00	49.5	26.5	21	60.8	49.1	30
2019/5/10	12:04:00	54.7	25.8	21	69.3	53.9	29.9
2019/5/10	12:05:00	48.1	26.6	21.3	62	48.2	30.6
2019/5/10	12:06:00	47.4	24.7	21.1	60.7	45.6	28.8
2019/5/10	12:07:00	45.2	26.3	20.8	74.2	47.6	30.6
2019/5/10	12:08:00	45.5	25.5	21.1	60.6	46.9	29
2019/5/10	12:09:00	45.8	26.2	20.9	61.1	47.4	30.3
2019/5/10	12:10:00	45	24.9	20.9	56.1	44.6	28.2
2019/5/10	12:11:00	50.8	27.8	20.9	60.2	50.3	31.9
2019/5/10	12:12:00	48.3	25.4	21	66.3	47.2	29.4
2019/5/10	12:13:00	44	26.3	21.2	55.9	45.1	29.8
2019/5/10	12:14:00	55.5	26	21.3	74.4	55.5	30.7
2019/5/10	12:15:00	54.2	25.8	21.3	68.3	52.7	29.6
2019/5/10	12:16:00	53	27.1	21.7	74	53.6	31.8
2019/5/10	12:17:00	54.2	26.3	21.3	67.6	53.2	30.4
2019/5/10	12:18:00	50.6	25.9	21.4	78	54.3	29.7
2019/5/10	12:19:00	52.5	26.2	21.3	85.5	54.2	30.1
2019/5/10	12:20:00	48.2	26.4	21.3	61.7	48.6	30
2019/5/10	12:21:00	43.5	26.1	21.3	138.6	44.1	30.1
2019/5/10	12:22:00	51	26.3	21.3	64.6	50.9	30.1
2019/5/10	12:23:00	48.8	25.5	21.1	56	47.3	29.3
2019/5/10	12:24:00	45.6	25.3	21.3	77.8	46.9	29
2019/5/10	12:25:00	47.2	26.2	21.2	94	49.9	29.6
2019/5/10	12:26:00	49.6	26.2	21.6	58.9	48.9	30
2019/5/10	12:27:00	44.7	28.1	23.2	55	45.1	31.3
2019/5/10	12:28:00	48.9	26.6	21.9	69.1	50.2	30.2
2019/5/10	12:29:00	48	25.9	21	106.2	49	30
2019/5/10	12:30:00	38.6	24.9	20.9	46.2	39.4	28.1
2019/5/10	12:31:00	44.4	25.4	20.7	69.1	47.2	28.6
2019/5/10	12:32:00	45.1	25.9	21.4	100.3	45.8	29.4
2019/5/10	12:33:00	39.4	25.1	21	44.8	38.7	28
2019/5/10	12:34:00	47.1	25.5	20.8	53.5	45.2	28.7
2019/5/10	12:35:00	43	24.7	20.4	151.2	42.2	27.5
2019/5/10	12:36:00	41.5	24.3	20.1	54.3	41.2	27.3
2019/5/10	12:37:00	37.7	24.3	20.1	42	37.1	26.9
2019/5/10	12:38:00	37.8	24.3	20.2	52.9	39.3	27.1
2019/5/10	12:39:00	42.8	23.5	20.4	77.7	42.8	26.6
2019/5/10	12:40:00	42.8	23.5	20.5	55.3	42.9	26.7
2019/5/10	12:41:00	43.5	23.9	20.6	51.8	43	27
2019/5/10	12:42:00	39.4	24.5	20.7	51.9	40	27.3
2019/5/10	12:43:00	39.7	25.2	20.6	43.5	38.9	28
2019/5/10	12:44:00	42.7	24.7	20.8	49.7	42.1	27.8
2019/5/10	12:45:00	38.7	24.7	20.8	53	38.7	27.5
2019/5/10	12:46:00	41.3	24.9	20.7	61.1	42.5	27.4
2019/5/10	12:47:00	36.3	23.8	20.8	43.3	36.7	26.6
2019/5/10	12:48:00	36.8	23.5	20.2	62.3	38.9	25.9
2019/5/10	12:49:00	36	24.3	20.3	45.3	36.7	26.4
2019/5/10	12:50:00	33.8	23.8	20.5	37	33.5	25.7
2019/5/10	12:51:00	34.8	24	20.4	56.1	36.5	26
2019/5/10	12:52:00	37.1	24.6	20.9	41.9	36.6	26.9
2019/5/10	12:53:00	38.3	24.3	20.8	45.9	39.1	27.1
2019/5/10	12:54:00	36.5	24.9	21.1	42	36.5	26.9
2019/5/10	12:55:00	37.4	24.3	20.9	42.1	37.1	27
2019/5/10	12:56:00	39.3	24.7	21	45.3	39.1	27.3
2019/5/10	12:57:00	39.6	24	21	50.7	39.3	26.4
2019/5/10	12:58:00	36.7	26.2	21.3	45.3	37.2	28.7
2019/5/10	12:59:00	35.4	24.8	21.4	56.8	39.4	27.2
2019/5/10	13:00:00	42.1	27.4	22.1	52.2	41.9	30.1
2019/5/10	13:01:00	36.8	27.3	22.2	47	38.3	30.2
2019/5/10	13:02:00	40.3	27	22.2	54.1	41.1	30
2019/5/10	13:03:00	36.1	27.6	22.4	38.8	36.2	29.9
2019/5/10	13:04:00	37.8	26.2	22.2	40.6	37.5	28.8
2019/5/10	13:05:00	38.5	26	21.7	43.4	39	29.2
2019/5/10	13:06:00	37.6	26.1	22	39.2	36.7	28.6
2019/5/10	13:07:00	40	26	21.8	49.3	40.7	28.9
2019/5/10	13:08:00	38.1	26.3	21.8	42.2	38	28.9
2019/5/10	13:09:00	42.5	25.9	22.1	44.8	40.2	28.2
2019/5/10	13:10:00	37.5	26.2	22.2	42.4	37.2	28.5
2019/5/10	13:11:00	39	26.3	22.1	39.6	38	29.4
2019/5/10	13:12:00	37	27.2	22.5	41.8	37.2	29.7
2019/5/10	13:13:00	34.8	26.2	22.5	46.6	36.4	28.4
2019/5/10	13:14:00	37.1	26.5	22.5	38.2	36.1	28.8
2019/5/10	13:15:00	37.2	26.9	22.2	42	37.3	29.6
2019/5/10	13:16:00	37.4	26.3	22.2	39.4	36.8	28.9
2019/5/10	13:17:00	38.1	27	22.4	38.6	37.4	29.8
2019/5/10	13:18:00	40.2	27.3	22.6	59.3	40.8	30
2019/5/10	13:19:00	41.4	28.3	23.4	42	40.1	31.1
2019/5/10	13:20:00	38.6	27.8	23.6	41.9	38.5	30.5
2019/5/10	13:21:00	38.4	27.7	23.4	38.5	37.5	30.5
2019/5/10	13:22:00	37.4	27.2	23.2	44.4	38.2	29.7
2019/5/10	13:23:00	34.4	27	22.9	52.7	34.1	28.9
2019/5/10	13:24:00	38.8	28	22.9	40.4	37.9	30.4
2019/5/10	13:25:00	33	25.4	22.4	35.2	33.3	27.7
2019/5/10	13:26:00	33.8	26	22.1	34.3	33.3	28.1
2019/5/10	13:27:00	36.8	25.3	21.8	38.4	35.6	27.3
2019/5/10	13:28:00	31.9	25.8	22.3	32.4	31.6	27.6
2019/5/10	13:29:00	36.5	25.8	22.2	37.6	35.6	28
2019/5/10	13:30:00	35.5	25.9	22	37	34.7	27.8
2019/5/10	13:31:00	36.9	26.7	22.4	38.5	36.1	28.8
2019/5/10	13:32:00	31.8	25.5	22.1	34.5	32.2	27.5
2019/5/10	13:33:00	33.9	25.7	22.2	69.5	33.5	27.7
2019/5/10	13:34:00	32	24.5	21.9	33	31.4	26.3
2019/5/10	13:35:00	31.4	25.4	22	37.4	32.5	27
2019/5/10	13:36:00	33.6	25.6	22	37.9	33.9	27.9
2019/5/10	13:37:00	34.3	25.3	21.9	35.4	33.4	27.2
2019/5/10	13:38:00	33.2	26	21.9	34.7	32.7	27.7
2019/5/10	13:39:00	31.6	25.2	21.9	32.6	31.2	26.8
2019/5/10	13:40:00	31.4	25.4	21.8	34.1	31.6	26.9
2019/5/10	13:41:00	31.2	24.5	21.6	31.2	30.9	26.6
2019/5/10	13:42:00	32.2	24.3	21.3	38.6	32.3	26.3
2019/5/10	13:43:00	30.1	24.4	21.4	30.2	29.6	25.9
2019/5/10	13:44:00	32.6	24.5	21.2	41.2	33.2	26.2
2019/5/10	13:45:00	29.4	24.1	21.2	31.6	29.7	25.5
2019/5/10	13:46:00	30.4	24.4	20.9	32.7	30.6	25.9
2019/5/10	13:47:00	30.8	24	21	30.8	30.2	25.6
2019/5/10	13:48:00	30.6	23.7	21	31.1	30.2	25.4
2019/5/10	13:49:00	29.2	24.3	21.2	29.2	28.7	25.5
2019/5/10	13:50:00	30.3	23.5	21	34.8	30.9	24.9
2019/5/10	13:51:00	28.4	23.5	20.7	28.9	28	24.6
2019/5/10	13:52:00	30.5	23.8	21	31	30.1	25.6
2019/5/10	13:53:00	31.1	24.3	21	34.9	31.4	26.2
2019/5/10	13:54:00	29.6	23.9	20.8	32.3	30	25.5
2019/5/10	13:55:00	29.9	24.1	20.9	36.4	31	25.6
2019/5/10	13:56:00	32.3	24.6	21.2	36.7	32.2	26.5
2019/5/10	13:57:00	30.8	24	21.2	32.8	30.3	25.3
2019/5/10	13:58:00	29.6	24.5	21.2	29.7	29.2	25.8
2019/5/10	13:59:00	27.9	24	21	27.9	27.7	25.3
2019/5/10	14:00:00	29.4	23.7	21.1	32.1	29.8	25.3
2019/5/10	14:01:00	27.1	23.5	20.9	27.1	26.9	24.6
2019/5/10	14:02:00	30.4	23.5	21.1	33.5	30.7	25.2
2019/5/10	14:03:00	30.7	24.5	21.2	31.2	30.1	25.8
2019/5/10	14:04:00	28.8	23.6	20.9	39.4	28.9	24.8
2019/5/10	14:05:00	27.5	23.9	21.1	27.6	27.3	24.9
2019/5/10	14:06:00	28.9	24.3	21.3	28.9	28.7	25.7
2019/5/10	14:07:00	29.1	24.4	21.4	29.1	29.1	26.3
2019/5/10	14:08:00	31.1	25	21.4	32.6	30.7	26.4
2019/5/10	14:09:00	32.7	24.2	21.2	45.2	32.6	25.7
2019/5/10	14:10:00	27.8	23.3	21	28.3	27.6	24.6
2019/5/10	14:11:00	28	23.1	21.1	28	27.6	24.4
2019/5/10	14:12:00	30.4	23.8	21.2	32.7	30.3	25
2019/5/10	14:13:00	30.3	23.9	21.3	30.4	29.9	25.7
2019/5/10	14:14:00	30.2	23.7	20.9	44.6	30.9	25.1
2019/5/10	14:15:00	28.9	23.8	21.5	34.2	29.4	24.8
2019/5/10	14:16:00	29.3	24.4	21.4	29.8	28.9	25.8
2019/5/10	14:17:00	31.1	23.7	21.5	31.7	30.3	25.2
2019/5/10	14:18:00	29.7	24.1	21.5	32.4	29.8	25.2
2019/5/10	14:19:00	28.5	24.6	21.5	28.5	28.4	25.9
2019/5/10	14:20:00	28.4	24.3	21.6	33.2	29	25.3
2019/5/10	14:21:00	28.4	24.3	21.5	28.9	28.2	25.6
2019/5/10	14:22:00	28.1	24.6	21.9	28.1	27.9	25.6
2019/5/10	14:23:00	29.6	24.9	21.8	30.1	29.3	26.2
2019/5/10	14:24:00	28.9	24	21.6	47.3	28.9	25.4
2019/5/10	14:25:00	31.6	25.5	21.9	33.9	31.7	26.9
2019/5/10	14:26:00	29.3	24.1	21.7	29.4	29	25.6
2019/5/10	14:27:00	28.3	24.8	22.3	28.8	28.1	25.8
2019/5/10	14:28:00	28.8	24.4	22.2	40.6	30.5	25.6
2019/5/10	14:29:00	27.6	25	22.5	33.4	28.2	25.9
2019/5/10	14:30:00	29.7	25.7	23.4	35.5	30.3	27
2019/5/10	14:31:00	29.6	25.5	22.9	32.3	30.1	26.7
2019/5/10	14:32:00	32.7	25.5	23.4	36.4	32.7	26.8
2019/5/10	14:33:00	33.1	25.3	22.8	37.5	33	26.8
2019/5/10	14:34:00	30.5	25.7	23	39	31.5	26.9
2019/5/10	14:35:00	32.6	25.2	22.6	36.3	32.8	26.7
2019/5/10	14:36:00	34.3	25.5	22.9	34.9	33.2	27.1
2019/5/10	14:37:00	30.9	25.2	22.8	54	32.4	27
2019/5/10	14:38:00	29.6	25.8	23.1	29.7	29.4	26.9
2019/5/10	14:39:00	28	24.7	22.6	28	27.9	26
2019/5/10	14:40:00	32.2	26.6	23.6	32.2	31.7	28.1
2019/5/10	14:41:00	31.9	26.3	23.8	32	31.4	27.8
2019/5/10	14:42:00	33.5	26.8	24	43	34.4	28.2
2019/5/10	14:43:00	34.7	26.8	24.5	35.3	34	28.5
2019/5/10	14:44:00	31.9	26.7	24.4	32.4	31.6	28.1
2019/5/10	14:45:00	30	26.3	24	30	29.9	27.6
2019/5/10	14:46:00	32.9	27.5	24.8	33.4	32.3	28.7
2019/5/10	14:47:00	31.3	26.9	24.8	31.4	30.8	28
2019/5/10	14:48:00	33.6	27.8	25	38	34.4	29.1
2019/5/10	14:49:00	33	27.9	25	35.2	33.3	29.3
2019/5/10	14:50:00	31.4	26.3	24	31.5	30.8	27.4
2019/5/10	14:51:00	32.6	26.6	24.2	39.4	32.8	28
2019/5/10	14:52:00	32.8	26.8	24.1	33.4	32.4	28.4
2019/5/10	14:53:00	32.8	28.2	25.3	32.9	32.2	29.2
2019/5/10	14:54:00	32.1	27.1	24.8	32.2	31.5	28.2
2019/5/10	14:55:00	32.8	26.9	25.2	33.4	32	27.7
2019/5/10	14:56:00	39.3	27.7	24.9	46.3	39.2	29.2
2019/5/10	14:57:00	37	27.1	24.8	84.2	36.5	28.4
2019/5/10	14:58:00	33.8	27.4	24.7	34.8	33.3	28.9
2019/5/10	14:59:00	30.6	26.8	24.6	30.6	30.3	27.9
2019/5/10	15:00:00	34.4	27.5	24.7	35.5	33.6	28.7
2019/5/10	15:01:00	30.7	26.6	24.3	31.2	30.5	27.7
2019/5/10	15:02:00	32.2	27.1	24.5	32.7	31.8	28.3
2019/5/10	15:03:00	30.6	26.6	24.5	41.1	30.6	27.3
2019/5/10	15:04:00	30.9	26.9	24.5	33.1	31.3	28.2
2019/5/10	15:05:00	34.6	27.1	24.5	35.1	34	28.7
2019/5/10	15:06:00	31.1	27	24.1	31.1	30.8	28.1
2019/5/10	15:07:00	29.2	26.3	24.3	31.4	29.7	27.1
2019/5/10	15:08:00	32.5	26.5	24	32.5	32.1	28
2019/5/10	15:09:00	33	26.8	24	33.1	32.3	28.1
2019/5/10	15:10:00	30.2	25.9	24.1	30.2	29.9	27.2
2019/5/10	15:11:00	30.8	26.7	24.4	30.8	30.5	27.7
2019/5/10	15:12:00	32.8	26.1	24	33.3	32.2	27.7
2019/5/10	15:13:00	29.1	26	24	29.1	28.9	26.8
2019/5/10	15:14:00	30.9	25.7	23.7	30.9	30.5	26.9
2019/5/10	15:15:00	31.8	26	23.8	31.9	31.2	27.4
2019/5/10	15:16:00	30	25.5	23.4	30	29.8	26.9
2019/5/10	15:17:00	31.7	25.4	23.5	35.6	31.8	26.8
2019/5/10	15:18:00	29.9	25.7	23.3	30.4	29.6	26.7
2019/5/10	15:19:00	28.4	25.9	23.3	28.4	28.4	26.8
2019/5/10	15:20:00	29.4	25.4	23.4	35.2	29.8	26.6
2019/5/10	15:21:00	32.8	25.7	23.4	33.4	32.1	27.3
2019/5/10	15:22:00	32.8	25.6	23.2	41.8	33.5	27.2
2019/5/10	15:23:00	31.5	25.2	23.1	32	31	26.7
2019/5/10	15:24:00	32	25.1	23.1	51.6	33.4	26.7
2019/5/10	15:25:00	32	25.5	23.1	44.3	32.8	27.4
2019/5/10	15:26:00	32.5	25.2	22.9	54	33	26.8
2019/5/10	15:27:00	28.7	25.1	22.9	39.2	29	26.1
2019/5/10	15:28:00	28.8	25.1	22.6	28.8	28.6	26.4
2019/5/10	15:29:00	29.7	24.9	22.4	32.3	30.1	26.2
2019/5/10	15:30:00	30	24.4	22.4	36.8	30.5	26
2019/5/10	15:31:00	29.3	24.3	22.3	29.3	28.8	25.6
2019/5/10	15:32:00	26.5	24.2	22.5	26.5	26.4	24.9
2019/5/10	15:33:00	28.8	24.5	22.9	28.8	28.5	25.9
2019/5/10	15:34:00	28.6	24.5	22.5	28.6	28.4	25.6
2019/5/10	15:35:00	30.1	24.7	22.5	31.1	29.8	26.1
2019/5/10	15:36:00	30.7	24.6	22.4	37.3	32.1	25.9
2019/5/10	15:37:00	28	24.7	22.6	30.2	28.6	25.9
2019/5/10	15:38:00	30.5	25.6	22.9	30.6	30.1	26.9
2019/5/10	15:39:00	31	25.8	22.9	33.6	31.2	26.9
2019/5/10	15:40:00	30.1	25	23.1	32.3	30.5	26.3
2019/5/10	15:41:00	33	25.6	23.6	39.8	33.2	27.2
2019/5/10	15:42:00	30.1	25.7	23.2	32.3	30.5	26.9
2019/5/10	15:43:00	33.2	26.1	23.9	39.5	33.2	27.6
2019/5/10	15:44:00	37.4	26.5	24	38.5	36.2	28.5
2019/5/10	15:45:00	36.3	27.9	24.9	42.7	36.3	29.9
2019/5/10	15:46:00	35.4	27.9	24.9	35.9	34.9	29.8
2019/5/10	15:47:00	33.6	27.8	25	37.4	33.9	29.4
2019/5/10	15:48:00	33.6	27.1	24.6	33.7	33.1	28.7
2019/5/10	15:49:00	32.8	27.5	24.8	35	33.3	29.2
2019/5/10	15:50:00	35.2	27.7	24.9	39.7	35.9	29.6
2019/5/10	15:51:00	34.2	27.8	24.7	34.7	34	29.6
2019/5/10	15:52:00	33.5	27.1	24.4	33.6	33.1	29
2019/5/10	15:53:00	34.6	27.6	24.6	37.2	34.8	29.5
2019/5/10	15:54:00	35.4	28.5	24.9	35.9	35.1	30.5
2019/5/10	15:55:00	35.1	28.3	25	35.1	34.7	30.4
2019/5/10	15:56:00	36.7	28.2	24.8	47.4	38.2	30.3
2019/5/10	15:57:00	39.4	27.8	24.8	41	38.4	30.3
2019/5/10	15:58:00	36.4	27.3	24.4	71.5	35.9	29.5
2019/5/10	15:59:00	36.2	27.9	24.5	36.7	35.8	30.2
2019/5/10	16:00:00	36.5	27.2	24.6	37	35.9	29.6
2019/5/10	16:01:00	39.3	28.2	24.6	39.9	38.5	30.9
2019/5/10	16:02:00	36.3	28.2	24.7	36.3	35.8	30.6
2019/5/10	16:03:00	41.1	27.9	24.5	44.9	40.5	30.6
2019/5/10	16:04:00	38.8	28.6	25	41.9	38.9	31.2
2019/5/10	16:05:00	39.7	28.5	24.6	50.3	39.1	31
2019/5/10	16:06:00	39.6	28.2	24.6	39.7	38.5	30.8
2019/5/10	16:07:00	40.8	28.8	24.9	53.9	43.4	31.8
2019/5/10	16:08:00	40.8	29	24.7	42.4	39.8	31.5
2019/5/10	16:09:00	40.7	28.5	24.6	41.8	39.7	31.4
2019/5/10	16:10:00	45	29	24.7	46.6	43.6	32.2
2019/5/10	16:11:00	56.7	30.3	24.6	71.9	56.8	34

## Sheet: Count values
<Header>_x000D_ Data are from memory (SD/USB) _x000D_ Model: 11-R_x000D_ # of Location: 1_x000D_ Serial No.: 11R18003_x000D_ Firmware revision: 12.40_x000D_ Software revision: 7-1 Rev IX (17-05-2018)_x000D_ Unit: 1/l_x000D_ offline data_x000D_ _x000D_ count distribution (differential) [1/l]
date & time	0.25 um	0.28 um	0.30 um	0.35 um	0.40 um	0.45 um	0.50 um	0.58 um	0.65 um	0.70 um	0.80 um	1.00 um	1.30 um	1.60 um	2.00 um	2.50 um	3.00 um	3.50 um	4.00 um	5.00 um	6.50 um	7.50 um	8.50 um	10.00 um	12.50 um	15.00 um	17.50 um	20.00 um	25.00 um	30.00 um	32.00 um
2019/5/10 7:12:00	100708	97147	71700	50485	17315	7165	6635	2105	655	555	315	220	190	210	109	81	45	31	34	14	1	1	2	1	0	1	0	0	0	0	0
2019/5/10 7:13:00	104313	99380	73615	54090	18920	7740	7145	2315	865	655	365	240	140	125	127	91	49	27	36	16	2	0	2	4	0	1	0	0	0	0	0
2019/5/10 7:14:00	103927	100916	75515	55475	19435	7700	7155	2095	625	585	340	240	155	165	176	103	40	22	42	10	2	2	2	1	0	0	0	0	0	0	0
2019/5/10 7:15:00	107173	100005	77600	57830	20350	8070	7315	2060	765	595	430	295	135	145	137	118	39	30	36	13	4	0	0	1	2	0	0	0	0	0	0
2019/5/10 7:16:00	112884	107139	81781	61805	21860	8985	7590	2250	830	685	380	250	175	200	89	85	47	41	23	8	4	0	2	3	2	0	0	1	0	0	0
2019/5/10 7:17:00	135887	124998	95568	69715	26150	10280	8690	2470	770	775	360	300	210	175	113	84	46	31	33	12	1	0	1	2	2	0	0	0	0	0	0
2019/5/10 7:18:00	128523	121317	93570	69210	25035	10670	8380	2480	710	650	280	195	185	245	132	102	60	33	29	15	3	0	5	1	0	0	0	0	0	0	0
2019/5/10 7:19:00	137055	127493	98270	74915	26970	11015	9100	2570	680	630	325	190	175	160	82	46	47	33	44	14	5	1	1	2	0	0	0	0	0	0	0
2019/5/10 7:20:00	122419	115033	89129	67585	24505	10820	8785	2690	810	560	380	225	120	135	99	64	48	38	44	21	3	3	3	1	0	0	0	1	0	0	0
2019/5/10 7:21:00	117532	107260	83760	62255	23095	9765	7725	2675	705	540	305	190	95	160	103	108	48	30	41	12	1	1	4	1	1	0	0	0	0	0	0
2019/5/10 7:22:00	112870	103522	80005	59450	22200	8940	7860	2140	565	725	290	195	85	195	78	60	49	30	42	15	2	6	3	2	2	1	0	0	0	0	0
2019/5/10 7:23:00	108327	100860	77315	59095	21370	8920	7535	2175	710	570	325	215	110	110	134	107	52	28	45	13	4	2	1	2	2	0	0	0	0	0	0
2019/5/10 7:24:00	116218	105494	81700	61280	22700	9265	8140	2390	840	545	400	260	80	140	143	94	59	34	44	13	1	4	1	2	0	0	0	0	0	0	0
2019/5/10 7:25:00	114106	104104	79110	60245	21575	8990	7840	2080	760	600	290	225	110	170	88	64	40	37	45	17	6	3	2	2	0	0	0	1	0	0	0
2019/5/10 7:26:00	112684	103104	79650	60260	22125	9240	7790	2260	775	585	290	195	105	120	117	70	51	43	41	10	3	2	1	1	1	0	0	0	0	0	0
2019/5/10 7:27:00	109927	99894	76560	57445	20900	8565	7860	2285	645	490	265	230	165	135	124	93	51	24	35	22	4	2	2	1	1	0	1	0	0	0	0
2019/5/10 7:28:00	106995	98566	75285	56460	20695	8340	7195	2180	695	465	220	245	140	170	140	94	37	32	30	20	3	1	0	1	1	1	0	0	0	0	0
2019/5/10 7:29:00	106637	94553	72620	52530	19570	8035	7065	2095	715	510	280	180	100	150	95	85	56	29	38	17	4	1	3	0	2	0	0	0	0	0	0
2019/5/10 7:30:00	107839	95664	72960	53000	19380	7905	7385	2025	605	455	230	170	140	140	125	94	40	34	41	19	1	0	5	0	1	0	0	0	0	0	0
2019/5/10 7:31:00	105459	94145	72955	53340	18950	8155	7220	2080	615	440	255	180	110	160	89	72	45	41	41	12	4	2	2	1	0	1	0	0	0	0	0
2019/5/10 7:32:00	103165	92872	70710	53255	18945	7435	6920	2015	635	480	280	230	125	125	100	94	49	28	32	17	4	1	2	2	1	0	0	0	0	0	0
2019/5/10 7:33:00	102088	91660	69605	51830	18080	7820	6975	1960	610	575	285	240	135	135	67	57	36	40	50	16	3	2	2	2	0	0	0	0	0	0	0
2019/5/10 7:34:00	101755	89270	67365	50675	17775	7275	6685	1940	605	515	245	255	90	110	112	62	49	35	46	22	3	1	3	2	0	0	0	0	0	0	0
2019/5/10 7:35:00	102497	88055	68815	50480	17990	7440	6705	1790	565	520	265	185	140	130	131	77	33	30	48	16	6	0	2	1	0	0	0	1	0	0	0
2019/5/10 7:36:00	101820	89510	68570	49415	17520	7475	7045	1795	540	485	245	205	145	145	168	130	54	33	42	15	5	1	2	0	0	0	0	0	0	0	0
2019/5/10 7:37:00	100294	88475	66530	48245	17235	7270	6475	1820	480	485	205	140	140	185	107	94	55	31	42	15	2	2	1	0	1	0	0	0	0	0	0
2019/5/10 7:38:00	99912	88530	67100	48425	18055	6990	6960	1815	635	390	270	200	110	175	135	72	46	34	48	18	2	1	1	3	0	0	0	0	0	0	0
2019/5/10 7:39:00	102968	88830	67885	49090	17915	7475	7145	1840	535	440	285	180	130	110	70	62	49	28	47	15	7	2	3	2	0	0	0	0	0	0	0
2019/5/10 7:40:00	101681	89070	66910	49020	17665	6960	6705	1660	525	465	245	200	95	135	126	74	59	35	31	9	7	2	3	3	1	0	0	0	0	0	0
2019/5/10 7:41:00	100409	87285	67375	47455	17120	6845	6605	1815	670	420	320	180	155	100	67	69	41	34	46	24	7	3	2	3	2	0	0	1	0	1	0
2019/5/10 7:42:00	100276	85855	65160	47950	16935	6930	6285	1840	635	450	190	195	105	135	96	73	46	33	47	23	1	1	1	0	4	0	0	0	0	0	0
2019/5/10 7:43:00	99946	85920	64680	47905	16950	6605	6460	1950	660	525	340	190	95	100	92	43	36	32	51	19	5	4	1	1	1	0	0	0	0	0	0
2019/5/10 7:44:00	100399	88075	65805	47735	16560	7020	6765	1770	550	440	225	195	135	110	137	109	49	36	54	14	2	4	2	2	0	1	0	0	0	0	0
2019/5/10 7:45:00	99635	86570	64275	46120	17335	7130	6400	1815	715	515	185	155	80	145	111	93	46	28	54	22	3	2	1	1	2	1	1	0	0	0	0
2019/5/10 7:46:00	99980	85600	65145	47160	16465	6595	6775	2045	575	360	240	215	115	135	146	77	46	35	34	14	4	2	4	0	0	2	0	1	0	0	0
2019/5/10 7:47:00	96780	84195	62895	46275	16620	6875	6930	1785	575	505	285	150	115	95	78	67	41	33	59	15	6	4	0	0	2	0	0	0	0	0	0
2019/5/10 7:48:00	97980	83800	64625	45775	16440	6520	6615	1780	510	595	240	215	100	150	175	114	44	31	46	18	4	0	1	2	0	0	0	0	0	0	0
2019/5/10 7:49:00	98592	83475	63685	46500	16610	6645	6645	1755	530	440	290	190	90	125	110	57	34	36	60	17	6	1	5	2	2	0	0	0	0	0	0
2019/5/10 7:50:00	98176	82815	63555	46485	16490	6405	6220	1860	485	505	250	190	70	145	103	90	46	40	48	10	6	4	0	0	1	2	0	0	0	0	0
2019/5/10 7:51:00	96644	83160	62325	45760	16530	6550	6330	1875	545	415	225	200	85	145	106	97	47	33	38	21	2	4	3	2	2	0	0	0	0	0	0
2019/5/10 7:52:00	96608	82970	62355	44345	16140	6500	6470	1940	600	465	230	220	90	125	129	87	53	36	53	18	7	0	3	2	1	1	0	0	0	0	0
2019/5/10 7:53:00	97000	84090	62845	45810	16430	6500	6785	1895	565	565	270	195	110	155	119	91	53	46	56	17	7	2	7	5	2	0	0	0	0	0	0
2019/5/10 7:54:00	96093	82295	62775	44950	16420	6515	6765	1840	560	485	220	170	80	150	96	79	50	31	46	26	3	1	0	1	2	0	0	0	0	0	0
2019/5/10 7:55:00	98560	83540	62510	44840	16555	6750	6785	1845	525	525	215	175	100	135	123	92	35	31	49	17	4	3	3	2	0	0	1	0	0	0	0
2019/5/10 7:56:00	98788	83260	60860	45200	16830	6320	6480	1845	545	490	190	200	85	135	89	74	67	33	55	18	9	4	3	1	1	0	1	0	0	0	0
2019/5/10 7:57:00	98623	81820	62550	44545	16025	6280	6635	1740	540	445	235	240	110	135	93	58	45	47	57	20	2	2	4	2	0	0	0	0	0	0	0
2019/5/10 7:58:00	97845	83505	62480	45180	16235	6590	6535	1975	570	435	230	260	110	205	111	79	41	44	47	30	7	6	3	1	1	0	0	0	0	0	0
2019/5/10 7:59:00	96133	80044	60625	43775	15685	6045	6400	1905	600	485	195	205	145	150	85	55	69	24	56	17	6	0	0	2	0	0	1	0	0	0	0
2019/5/10 8:00:00	97830	82009	60655	43020	15330	6170	6715	1935	555	350	245	190	120	150	104	78	49	27	53	15	9	2	2	1	0	0	0	0	0	0	0
2019/5/10 8:01:00	95944	80568	59640	43570	16225	6300	6275	1675	535	510	270	195	95	205	141	82	52	27	51	22	7	4	3	1	0	0	0	0	0	0	0
2019/5/10 8:02:00	97047	80089	60600	42755	15785	6130	6485	1695	545	540	280	245	75	115	99	55	33	34	52	19	4	3	0	1	0	0	0	0	0	0	0
2019/5/10 8:03:00	95207	80128	59640	42700	15375	5895	6285	1885	680	500	270	220	75	155	83	65	52	45	41	22	5	0	1	1	0	0	0	0	0	0	0
2019/5/10 8:04:00	96760	79310	59010	42500	15185	6100	6315	1770	590	425	190	190	110	125	77	63	41	28	35	21	7	3	3	2	0	0	0	0	0	0	0
2019/5/10 8:05:00	94209	79625	58600	42600	14935	6020	6420	1890	550	500	200	140	90	130	158	86	51	34	40	21	3	4	2	1	0	0	0	0	0	0	0
2019/5/10 8:06:00	94894	79581	60020	42175	15325	5780	6100	1860	490	540	200	130	105	205	90	80	50	33	54	17	4	3	6	2	0	1	0	0	0	0	0
2019/5/10 8:07:00	94013	79042	60190	41845	15555	6180	6435	1810	560	350	235	195	110	140	122	100	45	43	41	14	4	4	5	0	2	0	0	0	0	0	0
2019/5/10 8:08:00	93975	78945	58835	42165	15865	6010	6405	1730	570	470	180	195	110	100	75	66	45	35	47	21	4	1	4	5	2	0	0	0	0	0	0
2019/5/10 8:09:00	94808	79377	57610	42155	14915	6080	6270	1780	580	415	270	180	110	115	39	26	34	33	49	16	3	2	1	1	1	0	0	0	0	0	0
2019/5/10 8:10:00	94835	77693	59420	41645	15060	6015	6325	1860	535	450	195	125	130	130	78	41	37	25	49	18	2	2	3	0	0	0	0	0	0	0	0
2019/5/10 8:11:00	95628	79994	59460	42570	15790	5935	6795	1800	585	465	215	160	100	105	83	61	36	43	48	21	2	2	2	0	2	0	0	0	0	0	0
2019/5/10 8:12:00	96554	81072	59245	42140	15790	5700	6310	1710	610	500	220	175	70	125	142	92	54	36	53	11	3	0	0	3	1	0	0	0	0	0	0
2019/5/10 8:13:00	95657	80273	58455	42710	15170	6220	6380	1835	515	470	250	160	115	125	117	66	44	30	33	16	1	4	2	2	0	0	0	0	0	0	0
2019/5/10 8:14:00	99993	82660	60810	43995	15925	6330	6625	1660	615	500	225	190	105	145	97	68	36	41	53	21	4	1	1	2	1	0	0	0	0	0	0
2019/5/10 8:15:00	98015	81799	60575	43735	15655	6140	6420	1720	585	520	215	190	85	120	67	70	40	28	42	20	8	4	1	3	2	0	0	0	0	0	0
2019/5/10 8:16:00	97765	80814	60295	43560	15485	5920	6425	1940	575	450	180	195	120	105	79	100	50	33	32	19	7	3	3	1	0	2	0	1	0	0	0
2019/5/10 8:17:00	97181	81062	60235	42470	15440	6065	6110	1855	555	430	210	155	100	95	123	84	38	23	39	17	2	3	4	4	2	0	1	0	0	0	0
2019/5/10 8:18:00	96025	78533	58625	41705	14900	5770	6080	1725	565	450	240	190	85	135	91	74	43	36	42	20	3	4	3	4	0	0	0	0	0	0	0
2019/5/10 8:19:00	94063	76611	57320	40875	14845	5660	5920	1600	515	395	230	115	105	125	56	46	47	36	43	18	7	3	4	4	0	0	1	0	0	0	0
2019/5/10 8:20:00	92927	76860	57190	40170	14210	5525	5700	1555	520	415	265	135	80	120	91	75	37	30	30	11	2	2	2	5	0	0	0	0	0	0	0
2019/5/10 8:21:00	92246	76395	55305	38965	14070	5350	5830	1550	495	445	170	135	100	150	85	64	43	24	27	10	2	5	5	3	1	1	0	0	0	0	0
2019/5/10 8:22:00	92256	76145	56190	39195	14700	5305	5565	1525	460	460	200	175	90	135	65	71	36	30	42	14	1	0	1	0	0	0	0	0	0	0	0
2019/5/10 8:23:00	91685	75335	55730	38965	14240	5615	5425	1570	510	370	215	170	85	135	72	71	35	37	38	11	6	2	2	0	1	0	0	0	0	0	0
2019/5/10 8:24:00	90190	74905	54940	38190	13705	5060	6030	1510	455	470	205	165	90	100	126	55	53	26	39	9	3	1	3	3	2	0	0	0	0	0	0
2019/5/10 8:25:00	90070	73240	55365	38885	13855	5185	5530	1465	425	415	235	160	120	125	82	59	49	27	42	8	2	0	1	0	0	0	0	0	0	0	0
2019/5/10 8:26:00	90955	74500	54630	37750	13690	5225	5530	1370	480	375	180	150	65	125	91	41	26	29	47	16	3	1	1	0	0	0	0	0	0	0	0
2019/5/10 8:27:00	89443	72725	53920	37875	13885	5010	5535	1345	380	315	220	175	65	145	28	49	40	37	33	16	3	2	1	3	2	0	0	1	0	0	0
2019/5/10 8:28:00	88709	72685	55185	38225	13770	5380	5230	1425	460	375	185	140	65	130	93	69	38	41	40	17	3	1	5	3	0	0	0	0	0	0	0
2019/5/10 8:29:00	89215	73590	54490	39205	13695	5320	5195	1520	385	400	260	160	100	125	41	38	33	31	35	11	5	5	1	0	0	0	0	0	0	0	0
2019/5/10 8:30:00	89432	73275	54890	37980	13465	5130	5530	1360	440	410	220	205	125	135	109	69	33	28	38	14	3	2	4	0	0	0	0	0	0	0	0
2019/5/10 8:31:00	88296	72865	52465	37695	13615	5090	5095	1550	485	435	210	200	160	100	104	102	45	23	28	14	6	4	4	0	0	0	0	0	0	0	0
2019/5/10 8:32:00	88829	72955	54430	37390	13580	5050	5565	1390	400	430	185	135	105	120	95	74	41	27	36	16	5	2	2	2	0	0	0	0	0	0	0
2019/5/10 8:33:00	88502	71480	52375	36915	13580	5070	5260	1480	455	370	205	205	100	150	81	76	18	26	33	9	3	1	4	3	1	0	0	0	0	0	0
2019/5/10 8:34:00	88252	72200	51870	36655	12985	5080	5190	1235	425	370	190	135	85	65	110	57	47	31	50	12	4	3	2	2	1	1	0	0	0	0	0
2019/5/10 8:35:00	88634	72600	52725	37640	13170	4890	5370	1350	425	435	190	150	90	155	91	101	41	30	42	12	3	2	5	1	1	1	0	0	0	0	0
2019/5/10 8:36:00	88888	71810	52920	36325	13430	4955	5045	1340	485	415	240	180	70	120	87	50	39	32	34	14	5	3	1	0	0	0	0	0	0	0	0
2019/5/10 8:37:00	86537	70905	51710	36385	12815	4890	5075	1275	395	430	240	205	90	115	101	73	47	21	34	20	5	4	3	1	1	0	0	0	0	0	0
2019/5/10 8:38:00	88782	72215	51315	36575	12985	4700	5475	1300	385	385	215	130	90	85	106	63	40	22	52	11	6	2	1	1	0	0	0	0	0	0	1
2019/5/10 8:39:00	89096	72080	53030	37675	13025	4980	5120	1395	495	445	255	190	100	135	102	87	59	38	40	14	3	1	1	0	0	0	0	0	0	0	0
2019/5/10 8:40:00	89501	71920	52985	37365	13935	5330	5625	1515	470	375	200	210	105	155	116	73	41	22	49	21	3	3	0	2	0	0	0	0	0	0	0
2019/5/10 8:41:00	89384	72570	54065	38320	13955	5105	5475	1415	525	455	315	110	90	125	90	75	40	32	49	15	3	4	4	2	0	0	0	0	1	0	0
2019/5/10 8:42:00	90283	73460	53475	36980	13065	5225	5415	1455	450	380	210	175	90	140	134	68	50	29	35	20	5	1	2	0	1	0	0	0	0	0	0
2019/5/10 8:43:00	90433	72360	53845	37755	13665	5145	5450	1265	570	445	190	130	85	100	85	63	32	24	23	12	4	5	2	0	0	0	0	0	0	0	0
2019/5/10 8:44:00	91405	73600	53285	37465	13290	5110	5355	1390	450	410	185	105	130	115	97	56	28	33	29	21	6	6	6	2	3	1	1	1	0	0	0
2019/5/10 8:45:00	90923	72985	53715	37190	13690	5030	5475	1490	415	460	200	175	125	160	82	80	58	32	52	13	8	3	4	5	2	1	0	0	0	0	0
2019/5/10 8:46:00	90603	74855	53840	37595	13715	5110	5230	1455	395	405	190	135	145	110	82	78	43	37	46	26	2	4	3	5	3	0	0	1	0	0	0
2019/5/10 8:47:00	92205	74305	53650	38375	13860	5370	5490	1500	425	440	200	145	135	160	103	62	44	40	44	20	3	0	2	1	1	0	0	0	0	0	0
2019/5/10 8:48:00	93212	76430	56510	38890	13975	5375	5630	1375	430	340	180	165	85	110	97	56	40	30	39	18	3	6	4	1	1	0	0	0	0	0	0
2019/5/10 8:49:00	93750	74810	55900	39220	13455	5075	5750	1430	555	340	220	185	115	145	90	75	45	28	42	25	7	5	3	2	1	0	0	1	0	0	1
2019/5/10 8:50:00	92040	75280	55200	38680	13770	4895	5330	1395	465	520	265	195	135	140	71	68	51	35	35	24	7	2	3	1	2	1	0	0	0	0	0
2019/5/10 8:51:00	93576	75360	54320	38190	13465	5170	5575	1585	530	410	260	175	115	165	56	69	50	37	43	13	4	2	3	2	1	0	0	0	0	0	0
2019/5/10 8:52:00	92836	76550	55340	38480	13820	5595	5435	1545	440	490	260	200	155	155	118	85	46	29	50	21	4	5	2	2	2	1	0	0	0	0	0
2019/5/10 8:53:00	93405	76240	55335	39420	13790	5635	5605	1575	470	470	190	175	135	150	82	38	43	40	43	20	6	2	2	4	0	0	0	0	0	0	0
2019/5/10 8:54:00	94518	76905	56215	38950	13890	5415	5585	1690	595	430	200	175	155	135	103	70	49	26	29	20	6	3	3	5	1	0	0	0	0	0	0
2019/5/10 8:55:00	94633	76760	55850	39370	14440	5365	5525	1580	460	395	235	225	115	160	87	82	38	26	52	21	3	3	3	4	1	0	0	0	0	0	0
2019/5/10 8:56:00	92465	74845	55355	38455	14190	5295	5465	1640	520	440	285	220	130	135	131	85	52	35	49	19	1	3	1	3	1	0	0	0	0	0	0
2019/5/10 8:57:00	95146	76220	55175	38315	14235	5555	6030	1500	495	405	240	140	80	130	92	75	38	32	42	19	7	1	3	5	1	0	0	0	0	0	0
2019/5/10 8:58:00	94032	75875	56020	39650	14480	5225	5900	1535	455	365	260	205	80	140	95	75	47	30	38	22	5	3	5	3	0	1	1	0	0	0	0
2019/5/10 8:59:00	93471	75735	55285	39705	13950	5485	5855	1380	535	450	255	225	130	120	53	48	46	37	58	29	4	4	4	0	0	1	1	0	0	0	0
2019/5/10 9:00:00	94494	76425	55210	39400	14025	5400	5800	1655	525	425	275	205	90	135	77	57	58	21	50	16	5	0	3	3	0	0	0	0	0	0	0
2019/5/10 9:01:00	94696	76030	55475	38850	14120	5335	5755	1575	460	375	270	165	90	165	135	129	59	31	48	18	8	2	1	5	1	3	0	0	0	0	0
2019/5/10 9:02:00	92675	76090	55100	37825	14370	5445	5615	1555	530	505	325	180	135	170	117	96	38	34	52	12	10	0	1	3	1	1	0	0	0	0	0
2019/5/10 9:03:00	94237	76455	55865	38660	14735	5270	5540	1560	505	440	295	215	140	120	132	94	62	48	46	15	7	3	2	6	0	0	0	0	0	0	0
2019/5/10 9:04:00	94571	76295	55495	39170	14420	5355	5720	1695	570	505	240	255	140	120	147	93	57	32	48	31	3	4	2	2	0	1	0	0	0	0	0
2019/5/10 9:05:00	94441	75625	55485	38570	14155	5275	5970	1605	505	535	190	220	100	210	127	72	55	40	51	23	5	1	2	8	0	0	1	0	0	0	0
2019/5/10 9:06:00	94673	77655	55965	39970	14490	5425	6390	1715	550	585	260	235	115	170	114	134	53	26	42	18	5	5	2	3	2	1	0	0	0	0	0
2019/5/10 9:07:00	95806	76985	55910	39965	14685	5490	5865	1815	460	470	250	280	115	165	121	105	68	34	46	24	6	7	4	0	0	0	0	0	0	0	0
2019/5/10 9:08:00	96515	75865	55045	40285	14535	5695	6030	1655	510	555	250	210	105	130	95	75	46	45	53	26	6	5	5	2	1	0	1	0	0	0	0
2019/5/10 9:09:00	96827	77925	55545	39910	14430	5400	6100	1790	640	655	335	285	180	195	183	68	54	51	46	30	13	1	4	0	0	0	0	0	0	0	0
2019/5/10 9:10:00	95229	76355	56380	39790	14740	5785	6205	1785	665	625	370	300	170	230	110	86	58	36	55	31	4	2	2	1	0	0	0	0	0	0	0
2019/5/10 9:11:00	95257	77485	56775	40440	14455	5860	6450	1970	590	475	285	325	100	180	130	87	59	33	48	26	8	4	5	4	1	0	0	0	0	0	0
2019/5/10 9:12:00	96835	77920	56950	40730	14935	5980	6345	1680	615	515	325	250	120	185	192	119	49	36	45	17	5	3	3	4	2	0	0	0	0	0	0
2019/5/10 9:13:00	102683	82155	60790	42305	16075	6120	6505	1925	600	560	305	270	155	240	132	95	65	26	53	27	4	6	7	1	4	0	0	0	0	0	0
2019/5/10 9:14:00	100563	80997	59160	42390	15245	6065	6370	1715	560	580	315	245	140	210	146	129	56	36	59	28	6	1	3	5	0	1	0	0	0	0	0
2019/5/10 9:15:00	99567	80119	57080	41565	15100	5925	6565	1880	565	530	315	245	145	205	161	84	66	34	59	27	6	1	6	1	0	0	0	0	0	0	0
2019/5/10 9:16:00	98168	78737	57665	41590	15225	5855	6130	1745	560	615	275	215	145	105	140	126	58	32	55	29	6	6	4	3	0	0	1	0	0	0	0
2019/5/10 9:17:00	95176	77605	56875	39410	14995	5580	5925	1635	535	585	380	230	110	230	73	51	58	38	52	23	8	6	3	1	1	1	0	0	0	0	0
2019/5/10 9:18:00	95393	75985	55810	39300	14705	5725	6155	1630	595	565	355	245	140	130	221	101	59	34	49	22	7	6	3	0	1	0	0	2	0	0	0
2019/5/10 9:19:00	95604	77110	55190	38395	14155	5590	6115	1675	535	430	255	200	125	195	120	95	61	43	46	21	6	7	3	1	1	1	0	0	0	0	0
2019/5/10 9:20:00	94457	75125	55070	38870	14500	5530	5795	1700	620	455	240	210	115	170	89	74	64	39	51	34	3	4	4	3	0	0	0	0	0	0	0
2019/5/10 9:21:00	95308	76530	55675	39825	14535	5850	6135	1695	520	615	345	210	155	215	103	93	56	40	45	19	7	4	2	0	0	1	0	0	0	0	0
2019/5/10 9:22:00	97940	78838	57555	41025	15340	5590	6185	1740	560	560	235	185	75	210	102	47	55	37	54	28	7	3	5	2	0	0	0	0	0	0	0
2019/5/10 9:23:00	100274	81286	58825	41395	15825	6040	6170	1810	530	525	290	215	160	175	151	95	41	32	40	22	8	3	1	2	0	0	0	0	0	0	0
2019/5/10 9:24:00	99656	80601	58715	41575	15885	5865	6390	1745	515	530	260	140	105	180	110	97	52	31	49	26	2	7	0	4	1	0	0	1	0	0	0
2019/5/10 9:25:00	99804	81594	59415	41185	15570	6030	6485	1880	570	480	325	220	95	140	133	90	50	37	46	20	9	3	6	1	0	0	0	0	0	0	0
2019/5/10 9:26:00	100145	80633	59355	41455	15215	6190	6420	1720	760	520	290	240	120	190	223	242	39	33	40	28	6	4	0	3	1	0	0	1	0	0	0
2019/5/10 9:27:00	100024	80084	59235	41590	15095	5625	6565	1865	585	505	265	240	115	135	107	119	49	53	47	36	11	5	5	2	1	0	0	0	0	0	0
2019/5/10 9:28:00	99246	79716	57940	42290	15915	6195	6330	1730	635	455	340	265	95	175	108	107	48	32	51	23	8	3	1	2	0	2	0	0	0	0	0
2019/5/10 9:29:00	98444	79977	58440	42250	15850	5735	6225	1740	585	425	285	195	95	195	98	106	58	39	58	14	6	4	2	0	0	0	0	0	0	0	0
2019/5/10 9:30:00	97530	78913	57545	41295	15075	5450	6085	1765	635	600	240	220	95	200	160	89	55	37	45	15	6	5	4	2	2	0	0	0	0	0	0
2019/5/10 9:31:00	100404	79899	57565	41090	15645	6050	6285	1805	670	640	275	230	135	190	133	93	45	42	69	17	5	3	5	8	0	0	0	0	0	0	0
2019/5/10 9:32:00	97975	78885	57780	41335	15605	6100	6435	1855	705	460	280	275	95	150	152	98	60	37	39	15	3	7	0	2	2	0	0	0	0	0	0
2019/5/10 9:33:00	95671	79825	58095	41550	15775	5975	6500	1980	495	605	295	255	130	185	137	129	64	37	54	26	8	3	4	2	0	0	1	0	0	0	0
2019/5/10 9:34:00	97134	78682	58410	40960	15555	5975	6735	1795	525	540	250	240	135	175	145	102	65	48	37	13	3	6	3	0	1	2	0	0	0	0	0
2019/5/10 9:35:00	98459	78025	57090	40965	14995	5480	6580	1690	580	500	310	220	120	185	142	111	29	30	51	27	8	6	7	2	0	2	0	0	0	0	0
2019/5/10 9:36:00	97316	78363	57900	41670	14965	5980	6235	1775	550	455	290	195	100	185	114	87	71	39	44	20	6	5	4	3	1	1	0	0	0	0	0
2019/5/10 9:37:00	97574	78666	57880	41635	15615	6030	6630	1815	600	560	345	275	125	180	189	102	54	37	46	21	2	2	4	2	1	0	0	0	0	0	0
2019/5/10 9:38:00	97993	78573	57110	42735	15190	5995	6775	1815	565	550	305	260	120	185	197	126	54	43	49	14	9	5	1	2	0	0	0	0	0	0	0
2019/5/10 9:39:00	98441	79185	58125	42355	15295	6240	6610	1705	630	565	375	185	180	210	164	128	58	41	48	23	4	4	1	1	2	1	0	0	0	0	0
2019/5/10 9:40:00	96909	78396	58720	42185	15550	6270	6430	1795	645	610	255	240	105	170	110	98	44	33	44	24	9	1	3	3	1	0	0	0	0	0	0
2019/5/10 9:41:00	96763	78812	58210	41945	16080	6305	6745	1900	650	590	375	285	190	145	156	117	65	37	54	22	5	4	4	1	0	0	0	0	0	0	0
2019/5/10 9:42:00	99347	78158	57680	41280	15660	5740	6800	1935	650	535	290	260	185	210	104	75	62	40	55	20	9	0	4	0	1	0	0	0	0	0	0
2019/5/10 9:43:00	96546	79594	57385	42285	15815	6020	6430	1750	455	570	305	270	120	155	98	113	68	39	49	16	8	2	4	2	1	0	0	0	0	0	0
2019/5/10 9:44:00	97834	77046	58575	41910	15845	6010	6590	1940	560	545	260	250	90	135	169	88	49	43	51	22	2	5	2	3	0	1	0	0	0	0	0
2019/5/10 9:45:00	97486	78648	57075	42555	15915	6155	6375	1890	510	570	260	255	120	160	127	83	56	38	44	21	5	5	3	2	1	0	0	0	0	0	0
2019/5/10 9:46:00	95922	78673	58400	40790	15875	5915	6480	1915	550	700	290	180	155	195	124	120	58	33	37	12	3	5	2	1	0	0	0	0	0	0	0
2019/5/10 9:47:00	95932	77688	58140	41695	15795	6000	6730	1785	505	535	285	230	180	190	156	103	48	45	43	16	3	3	0	2	1	0	0	0	0	0	0
2019/5/10 9:48:00	94547	77251	57010	42010	14950	5895	6485	1835	605	605	340	260	140	230	134	72	45	40	43	12	5	4	5	0	0	0	0	0	0	0	0
2019/5/10 9:49:00	95627	77446	56910	40945	15500	5785	6655	1915	680	635	370	225	150	205	131	84	42	33	44	23	6	4	2	1	0	0	0	0	0	0	0
2019/5/10 9:50:00	96874	77534	57290	40610	15980	6160	6495	1725	530	600	325	260	110	180	110	91	59	32	40	17	6	2	2	1	0	0	0	0	0	0	0
2019/5/10 9:51:00	95622	77188	56990	42125	15510	6095	6405	1990	585	570	315	250	185	190	103	69	45	32	31	19	3	1	2	0	0	0	0	0	0	0	0
2019/5/10 9:52:00	95292	76161	57705	41425	15865	5780	6720	1845	725	570	255	285	150	155	115	104	63	30	35	20	2	3	2	0	1	0	0	0	0	0	0
2019/5/10 9:53:00	96897	78305	57730	43205	16050	6125	6740	1885	645	490	280	200	185	270	156	109	48	29	36	16	9	1	2	4	0	0	0	0	0	0	0
2019/5/10 9:54:00	94572	77063	58120	41995	15670	6135	6670	1925	505	460	305	220	160	145	107	66	57	45	34	14	1	3	2	1	0	0	0	0	0	0	0
2019/5/10 9:55:00	97340	78341	57380	42230	15925	6635	6825	1795	595	555	340	215	115	155	72	63	61	29	43	13	4	1	2	2	0	0	0	0	0	0	0
2019/5/10 9:56:00	97296	79555	57170	41285	16325	6300	7125	1920	680	545	285	205	150	155	165	108	57	40	43	19	2	1	4	1	0	0	0	0	0	0	0
2019/5/10 9:57:00	97501	78966	57975	41900	16045	6010	7340	1730	630	500	305	210	155	190	147	97	65	43	47	15	4	4	2	1	0	0	0	0	0	0	0
2019/5/10 9:58:00	96150	78162	59435	43170	15805	6530	6580	1900	610	565	290	245	95	195	86	72	37	40	39	10	2	1	2	1	0	0	0	0	0	0	0
2019/5/10 9:59:00	96833	80059	58885	43105	16505	6555	7210	1970	610	580	335	200	70	150	102	62	36	18	48	20	5	3	4	4	2	1	0	0	0	0	0
2019/5/10 10:00:00	97370	78270	57815	42905	15595	5950	7000	1810	635	540	235	245	130	125	139	85	53	31	40	15	4	2	2	1	1	1	1	0	0	0	0
2019/5/10 10:01:00	97263	78064	58730	42565	16290	6335	6785	1925	605	535	290	230	150	160	127	86	54	35	44	21	4	5	1	1	0	2	0	0	0	0	0
2019/5/10 10:02:00	96605	78160	58660	41690	16285	6300	6685	1880	560	580	305	205	150	170	140	121	52	30	36	17	4	2	4	1	1	2	0	0	0	0	0
2019/5/10 10:03:00	96575	77825	58840	42425	15940	6235	6760	1985	525	500	325	210	100	180	95	64	55	30	38	9	6	5	2	1	0	0	0	0	0	0	0
2019/5/10 10:04:00	97480	78147	58755	42575	16690	6165	6585	1910	610	645	260	190	115	165	146	76	51	36	47	22	4	4	1	3	0	0	0	0	0	0	0
2019/5/10 10:05:00	96576	79380	57825	42565	15710	6400	6480	1860	560	560	255	275	145	150	54	44	36	26	38	21	3	1	4	1	1	0	1	0	0	0	0
2019/5/10 10:06:00	95041	78319	57185	41990	16185	6355	6710	1885	590	545	245	200	160	225	75	45	51	26	44	19	2	2	1	1	2	1	1	0	0	0	0
2019/5/10 10:07:00	96530	78446	57435	42720	16185	6070	6905	1835	610	600	305	260	110	145	125	77	46	29	40	24	1	1	1	0	0	0	1	0	0	0	0
2019/5/10 10:08:00	96194	76490	57520	42570	15995	6195	6890	1970	550	545	255	235	115	180	190	115	44	22	38	16	2	3	2	2	1	0	0	0	0	0	0
2019/5/10 10:09:00	98187	79833	59185	43435	16650	6330	7075	1930	590	540	280	290	125	190	146	73	34	33	40	28	3	3	2	2	0	1	0	0	0	0	0
2019/5/10 10:10:00	98390	78762	58570	42575	16015	6090	6865	1910	550	450	350	255	120	140	129	65	58	30	47	15	4	1	3	3	0	0	0	0	0	0	0
2019/5/10 10:11:00	98054	79429	59625	43310	16550	6360	6860	2050	565	535	285	245	130	165	144	116	41	26	36	12	6	0	2	1	1	0	0	0	0	0	0
2019/5/10 10:12:00	98315	78557	59355	42950	16050	6475	6920	1820	435	620	295	215	140	140	117	70	52	26	46	8	6	5	2	2	0	1	0	0	0	0	0
2019/5/10 10:13:00	97624	79200	59600	43380	16940	6595	6825	1960	685	465	300	265	155	170	162	103	33	29	37	17	6	5	3	2	3	0	0	0	0	0	0
2019/5/10 10:14:00	97726	78718	59405	43420	16395	6185	7040	1825	615	600	245	170	135	140	108	91	56	28	48	17	2	5	4	1	0	0	0	0	0	0	0
2019/5/10 10:15:00	100173	80285	60000	43655	17240	6265	7340	1935	515	560	275	255	125	65	116	54	50	33	41	14	3	2	1	0	0	1	0	0	0	0	0
2019/5/10 10:16:00	98538	78284	58865	43290	16130	6385	6810	2000	630	515	260	265	130	150	102	68	47	18	35	15	7	4	1	2	1	0	0	0	0	0	0
2019/5/10 10:17:00	98384	79615	60210	43210	16885	6825	6715	1830	625	490	260	210	110	155	136	51	58	34	46	17	5	3	3	6	1	0	0	0	0	0	0
2019/5/10 10:18:00	97664	78286	57600	42535	16170	6270	7055	1840	580	530	330	185	140	135	131	79	52	31	36	22	6	2	1	4	1	0	0	0	0	0	0
2019/5/10 10:19:00	95299	78325	57035	42900	15965	6045	6880	1960	600	535	290	250	115	145	154	108	52	25	43	21	9	3	2	3	0	0	0	0	0	0	0
2019/5/10 10:20:00	98029	78804	59060	43025	16395	6380	6985	1935	680	560	265	180	120	195	113	107	58	19	47	10	5	4	2	4	1	0	0	0	0	0	0
2019/5/10 10:21:00	100618	79744	60220	44010	16815	6045	7075	1965	660	530	300	245	130	85	105	73	41	27	41	15	4	3	4	1	1	0	0	0	0	0	0
2019/5/10 10:22:00	97441	78539	58305	41365	16025	6235	6850	1895	640	565	270	195	180	115	165	103	54	27	38	22	3	3	2	1	1	1	0	0	0	0	0
2019/5/10 10:23:00	97700	79302	58350	43145	16285	6085	6845	1765	480	590	345	245	140	120	83	33	45	31	48	17	5	3	2	2	1	0	0	0	0	0	0
2019/5/10 10:24:00	100502	80045	59035	44190	17150	6555	7095	2080	675	525	310	185	90	140	70	68	59	23	42	7	5	1	2	2	0	0	0	1	0	0	0
2019/5/10 10:25:00	102322	82400	61945	45395	17465	6505	6990	2085	680	560	375	170	145	180	132	115	51	24	25	15	5	3	2	2	0	1	0	0	0	0	0
2019/5/10 10:26:00	103498	82615	61110	45155	17090	6620	7330	2105	645	530	325	215	95	180	130	82	42	33	54	14	3	1	2	3	1	0	0	0	0	0	0
2019/5/10 10:27:00	104365	84375	63355	45445	16995	6895	7195	1945	635	590	305	190	160	145	63	57	51	33	40	18	7	1	2	2	1	0	0	0	0	0	0
2019/5/10 10:28:00	104016	84120	62290	45390	17290	6700	7620	2040	645	540	300	220	110	180	137	86	43	35	39	25	2	4	4	4	0	1	0	0	0	0	0
2019/5/10 10:29:00	102221	82710	60995	45075	17585	6535	7250	1965	645	565	300	170	135	150	160	90	40	29	33	18	8	2	2	3	0	0	0	0	0	0	0
2019/5/10 10:30:00	102444	82820	62475	46235	17530	6935	7060	2035	505	585	320	205	145	195	77	71	51	31	43	19	9	1	2	3	3	0	0	0	0	0	0
2019/5/10 10:31:00	102693	82750	62190	45090	17265	6485	6775	2040	595	655	315	225	150	155	136	87	40	47	29	19	10	2	6	2	1	1	0	0	0	0	0
2019/5/10 10:32:00	98788	81515	60640	44260	16940	6390	7310	1830	730	545	275	225	190	215	89	30	51	26	37	13	3	1	3	1	1	0	0	0	0	0	0
2019/5/10 10:33:00	98340	79930	60865	44555	16450	6565	7140	1900	565	550	260	215	145	115	126	65	49	28	33	20	7	3	3	1	0	0	0	0	0	0	0
2019/5/10 10:34:00	99452	78913	59820	43225	16675	6335	7080	1970	645	490	235	165	170	145	107	57	48	36	39	16	1	1	4	5	1	0	0	0	0	0	0
2019/5/10 10:35:00	96398	78939	59405	43895	15925	6310	7065	1895	645	530	320	175	125	150	74	92	42	29	30	16	10	4	3	4	0	0	1	0	0	0	0
2019/5/10 10:36:00	97522	78077	59820	43775	16495	6305	6930	1875	535	515	300	255	105	205	122	76	54	27	31	13	0	3	2	1	3	2	1	0	0	0	0
2019/5/10 10:37:00	96150	78152	59650	43335	16425	6420	6735	1760	575	485	275	215	85	185	125	92	41	38	56	27	7	1	1	0	1	1	0	0	0	0	0
2019/5/10 10:38:00	95759	77911	59025	43300	16100	6210	7030	1860	530	435	240	195	180	175	105	70	58	26	39	17	3	1	5	3	1	0	1	1	0	0	0
2019/5/10 10:39:00	93235	76187	57725	42100	16165	6170	6610	1785	485	410	265	215	125	180	51	47	56	34	43	23	5	6	6	5	1	1	2	0	0	0	0
2019/5/10 10:40:00	92516	76820	56620	41450	15865	6095	6615	1760	545	430	300	265	140	130	80	49	59	24	38	9	3	0	3	0	0	0	0	0	0	0	0
2019/5/10 10:41:00	94544	75880	58040	43150	16375	6270	7100	1690	610	530	290	280	65	165	82	48	58	33	37	9	1	3	2	2	0	0	0	0	0	0	0
2019/5/10 10:42:00	92057	75517	57420	41945	15770	5820	6500	1950	550	470	255	200	165	155	102	91	54	31	31	11	8	2	4	0	1	0	0	0	0	0	0
2019/5/10 10:43:00	92158	73905	57185	42115	15470	6055	6590	1775	510	520	320	215	95	175	101	76	42	26	46	6	4	2	1	0	0	1	0	0	0	0	0
2019/5/10 10:44:00	92809	75247	57660	42500	16110	6170	6840	1840	560	445	235	240	90	135	127	91	47	26	35	21	5	4	2	1	0	1	0	0	0	0	0
2019/5/10 10:45:00	91753	76317	57325	41050	15705	6300	6565	1730	480	480	255	220	140	145	124	91	39	30	35	24	3	0	2	1	0	1	0	0	0	0	0
2019/5/10 10:46:00	94149	76214	57815	43105	15605	6330	6560	1780	515	405	275	240	190	140	76	66	37	35	38	13	4	2	1	2	0	0	0	1	0	0	0
2019/5/10 10:47:00	91434	74756	57415	42530	15845	6250	6505	1715	545	470	270	235	115	180	131	86	33	32	33	8	3	4	2	2	0	0	1	0	0	0	0
2019/5/10 10:48:00	92709	76411	56430	41300	15750	5945	6330	1680	540	400	245	165	115	130	135	94	54	37	23	11	2	2	5	2	0	0	0	0	0	0	0
2019/5/10 10:49:00	91019	76347	58410	41805	15410	6190	6575	1550	540	420	275	245	95	140	123	103	47	26	39	18	3	3	2	0	1	0	0	0	0	0	0
2019/5/10 10:50:00	104069	84551	63435	47475	18295	6780	7430	1950	620	630	305	205	85	175	115	84	48	34	43	15	3	1	5	2	0	0	0	0	0	0	0
2019/5/10 10:51:00	103856	84040	63780	47035	18680	6735	7460	2025	615	465	250	240	115	150	135	76	57	23	23	13	2	2	3	1	0	0	0	0	0	0	0
2019/5/10 10:52:00	98474	80268	60475	44635	16955	6635	6820	1810	535	470	265	205	140	180	121	66	34	30	40	13	3	4	2	2	0	0	0	0	0	0	0
2019/5/10 10:53:00	100878	82322	62505	46260	17075	6640	6875	1790	560	480	275	275	135	135	83	59	36	45	24	13	2	2	3	2	1	0	0	0	0	0	0
2019/5/10 10:54:00	104233	85760	65300	48400	19270	6950	7485	1985	590	490	270	195	110	145	133	83	46	39	38	18	6	1	0	1	0	0	0	0	0	0	0
2019/5/10 10:55:00	118586	96118	72410	52490	20930	7830	7985	2035	590	575	245	250	110	165	89	82	47	26	35	11	7	1	0	2	0	0	0	0	0	0	0
2019/5/10 10:56:00	120853	98476	72640	54070	21425	7765	8105	2225	565	545	290	255	105	145	77	63	34	29	42	13	1	2	2	2	0	0	0	0	0	0	0
2019/5/10 10:57:00	131855	108778	79970	59300	23730	8950	9540	2265	580	530	325	160	125	140	130	97	45	28	27	10	2	1	2	0	3	0	0	0	0	0	0
2019/5/10 10:58:00	121852	100422	75425	57110	22700	8420	8835	2225	680	635	325	235	150	135	127	71	47	23	21	12	3	1	3	2	0	0	0	0	0	0	0
2019/5/10 10:59:00	121319	98263	73941	56465	22255	8470	9040	2145	735	415	230	240	160	180	120	84	47	37	44	9	1	0	3	0	0	0	0	0	0	0	0
2019/5/10 11:00:00	106347	88978	66950	48885	19755	7325	7760	1995	540	555	285	190	60	185	126	62	42	31	37	10	3	1	3	0	0	0	0	0	0	0	0
2019/5/10 11:01:00	105927	87511	66845	49725	19295	7025	7730	1990	610	580	240	220	110	190	104	63	49	26	38	23	2	1	2	1	1	0	0	0	0	0	0
2019/5/10 11:02:00	105875	86208	65080	48875	19140	7035	7745	1935	585	590	230	215	85	145	92	82	34	23	29	8	3	2	1	1	0	0	0	0	0	0	0
2019/5/10 11:03:00	96110	79950	59855	44235	17450	6540	7060	1985	525	440	275	160	160	155	122	105	41	29	23	14	4	2	2	1	1	1	0	0	0	0	0
2019/5/10 11:04:00	96310	79655	60450	44365	16920	6075	6990	1955	600	440	225	230	125	200	74	70	55	44	37	15	6	1	3	0	0	0	0	0	0	0	0
2019/5/10 11:05:00	97278	78775	60785	44505	16625	6305	7545	1770	560	485	225	180	115	130	137	80	28	31	21	23	3	2	2	2	1	0	0	0	0	0	0
2019/5/10 11:06:00	104102	85425	64985	47870	18665	7100	6910	1930	510	460	280	205	140	200	129	72	52	20	35	17	3	3	4	1	3	0	1	0	0	0	0
2019/5/10 11:07:00	101655	84035	62795	47385	18055	6730	7300	1905	635	535	260	230	130	110	218	132	42	32	36	16	3	1	1	1	1	2	0	0	0	0	0
2019/5/10 11:08:00	100021	82195	62655	46075	17325	6800	6985	1860	550	555	205	285	175	180	87	58	41	20	46	17	4	2	11	2	1	1	0	0	0	0	0
2019/5/10 11:09:00	95015	79469	60205	44280	16995	6345	6980	1890	450	445	320	165	145	155	106	83	42	30	40	13	1	1	2	1	1	0	0	0	0	0	0
2019/5/10 11:10:00	95946	80875	61020	45395	17075	6590	7180	1690	550	455	295	165	170	130	122	82	46	28	35	13	2	2	3	2	0	0	0	0	0	0	0
2019/5/10 11:11:00	95058	78390	60640	45030	16395	6305	6875	1820	555	405	325	165	135	135	75	47	43	30	30	9	1	0	3	0	1	0	0	1	0	0	0
2019/5/10 11:12:00	94642	78564	59555	43980	16715	5890	6700	1745	535	475	255	195	115	160	76	58	39	22	30	16	4	6	2	1	0	1	0	0	0	0	0
2019/5/10 11:13:00	93402	77198	58905	43570	16580	5920	6765	1765	550	480	295	215	140	165	146	79	40	26	33	10	2	4	3	1	1	0	0	0	0	0	0
2019/5/10 11:14:00	96568	79315	59640	44765	17125	6640	7135	1855	470	470	300	125	160	175	112	93	46	19	33	7	6	2	0	2	0	0	0	0	0	0	0
2019/5/10 11:15:00	100569	82260	62020	47645	17980	6610	7330	1795	560	595	230	240	165	150	69	84	36	24	22	13	3	1	2	0	0	1	0	0	0	0	0
2019/5/10 11:16:00	97793	80135	61160	45580	16845	6865	7325	1785	590	455	345	235	160	130	115	66	43	31	31	14	4	1	2	2	0	1	0	0	0	0	0
2019/5/10 11:17:00	99944	80395	61825	46535	17230	6685	7245	2025	635	595	295	245	130	205	138	100	39	27	40	10	3	2	4	1	1	0	0	0	0	0	0
2019/5/10 11:18:00	100157	81675	62185	46325	17190	6575	7300	1925	625	675	285	245	135	145	98	89	41	21	28	14	5	1	2	1	0	0	0	0	0	0	0
2019/5/10 11:19:00	98879	81165	60515	45765	16810	6490	7160	1830	565	485	320	215	130	180	67	60	33	23	41	17	4	1	6	2	1	0	0	0	0	0	0
2019/5/10 11:20:00	101189	82465	62465	46600	17675	6725	7340	1910	630	605	330	290	135	170	134	82	43	29	41	19	5	2	4	5	1	0	0	0	0	0	0
2019/5/10 11:21:00	103905	84320	64715	48410	18345	6955	7310	2050	485	560	275	210	160	185	69	48	34	29	34	24	5	3	2	4	1	1	1	0	0	0	0
2019/5/10 11:22:00	103916	86385	65685	49165	18805	7235	7620	1985	525	535	280	225	150	170	106	65	43	29	31	19	2	1	3	1	0	0	0	0	0	0	0
2019/5/10 11:23:00	106434	88995	66775	49740	19100	7040	7435	1900	575	510	345	315	180	150	119	76	42	28	34	14	4	3	4	0	1	0	0	0	0	0	0
2019/5/10 11:24:00	105370	86065	64655	49410	18610	6515	7620	2070	525	580	250	250	150	195	77	56	42	32	43	8	4	4	3	0	1	0	0	0	0	0	0
2019/5/10 11:25:00	107177	89920	69390	51540	19465	7440	8085	1985	600	580	230	205	125	140	103	109	32	28	24	9	3	1	4	1	1	0	0	0	0	0	0
2019/5/10 11:26:00	104587	86660	66105	50230	18735	7070	7625	1970	625	595	240	230	170	205	131	93	43	36	36	10	7	1	1	1	0	1	0	0	0	0	0
2019/5/10 11:27:00	104652	84975	65430	47960	18270	7050	7640	2025	675	530	260	195	150	170	100	83	50	18	37	16	3	1	3	1	3	0	0	0	0	0	0
2019/5/10 11:28:00	104298	86910	66010	48970	18610	6905	7530	1910	465	540	280	265	120	150	106	57	44	24	42	9	3	2	1	5	1	0	1	0	0	0	0
2019/5/10 11:29:00	104229	86120	65285	47975	18080	6665	7245	2090	610	500	250	225	155	170	56	73	59	22	33	17	5	3	5	3	2	2	0	0	0	0	0
2019/5/10 11:30:00	102666	82820	64245	47555	17790	6775	7450	2075	560	620	225	195	120	140	124	95	41	31	38	19	1	1	4	0	0	0	1	0	0	0	0
2019/5/10 11:31:00	102296	83435	63095	47580	18415	6600	7450	1905	580	450	265	185	145	95	112	100	42	27	28	17	3	3	1	1	0	0	0	1	0	0	0
2019/5/10 11:32:00	104174	84375	64275	46960	18620	6560	7625	2000	610	525	245	195	115	125	143	70	45	35	44	12	11	2	3	4	1	0	0	0	0	0	0
2019/5/10 11:33:00	101983	83685	64935	48335	18290	6520	7285	1940	665	515	280	265	130	120	123	86	52	22	25	13	5	2	2	0	0	0	0	0	0	0	0
2019/5/10 11:34:00	101656	83250	63875	46480	17435	6700	7230	2020	605	555	330	215	140	130	113	67	46	23	35	16	3	2	3	4	1	1	0	0	1	0	0
2019/5/10 11:35:00	98679	81815	61225	45315	17765	6145	7365	1935	665	535	215	190	90	150	97	60	39	26	40	13	2	3	2	3	0	0	0	0	0	0	0
2019/5/10 11:36:00	97874	80450	61955	45815	16990	6830	6815	1950	580	480	270	210	125	175	67	45	37	29	39	15	7	2	2	1	0	0	1	0	0	0	0
2019/5/10 11:37:00	99038	80405	61130	45050	17295	6605	7215	1910	645	565	295	240	205	175	97	60	42	23	37	11	4	5	5	1	0	0	0	0	0	0	0
2019/5/10 11:38:00	100633	81950	62540	46660	18025	6995	7555	2180	625	525	265	155	120	150	122	102	48	28	28	11	5	4	4	1	2	0	0	0	0	0	0
2019/5/10 11:39:00	99991	81020	62715	46435	17635	6605	7705	1755	480	555	245	210	145	180	135	69	42	21	41	19	3	5	4	3	1	2	0	0	0	0	0
2019/5/10 11:40:00	101859	82420	63185	46635	18055	6945	7210	2055	620	585	275	255	165	195	125	107	42	27	34	15	4	1	5	3	5	1	1	0	0	0	0
2019/5/10 11:41:00	101410	82015	63010	47190	17925	7070	7160	1955	620	535	290	255	115	165	93	56	29	21	45	25	2	1	4	3	0	1	0	0	0	0	0
2019/5/10 11:42:00	100121	82700	61860	46715	17580	6995	7340	2020	665	555	275	265	170	170	97	102	43	27	37	21	7	4	3	1	2	0	1	0	0	0	0
2019/5/10 11:43:00	100053	82095	61895	46475	18165	6795	7385	1970	670	615	365	235	135	155	113	88	46	32	37	18	3	4	4	0	3	2	0	0	0	0	0
2019/5/10 11:44:00	101543	82245	62495	47125	18080	6365	7210	2055	560	480	275	220	175	165	89	58	44	26	42	19	2	3	2	2	3	0	0	0	0	0	0
2019/5/10 11:45:00	101614	82325	61995	47010	17895	6545	7480	1885	545	620	320	245	140	130	117	64	42	26	44	12	9	3	4	6	2	1	0	0	0	0	0
2019/5/10 11:46:00	102557	81970	63980	47880	17915	6665	7645	2040	615	615	370	250	190	130	175	129	52	33	34	10	1	2	4	1	1	2	0	1	0	0	0
2019/5/10 11:47:00	102980	84610	63955	48130	17930	7085	7825	2070	625	605	320	250	150	165	91	91	42	32	39	7	3	5	1	3	1	0	0	0	0	0	0
2019/5/10 11:48:00	102617	83335	63650	47730	17860	6735	7730	2080	575	540	255	235	105	125	124	99	46	37	45	13	3	3	6	3	0	0	0	0	1	0	0
2019/5/10 11:49:00	104962	84680	64425	49155	18375	7310	8050	2060	565	575	405	270	185	185	118	80	51	32	38	13	4	3	10	3	2	1	0	0	0	0	0
2019/5/10 11:50:00	103396	83800	64275	50065	19270	7230	7845	2080	680	515	320	185	125	150	91	90	42	29	46	15	6	2	5	4	2	3	0	0	0	0	0
2019/5/10 11:51:00	104274	84710	65095	49740	18585	7350	8365	2000	720	610	255	255	115	165	99	76	45	25	41	18	5	1	3	5	5	1	0	0	1	0	0
2019/5/10 11:52:00	103760	83280	63685	47535	18195	7550	7880	2020	720	515	260	215	185	170	121	83	49	26	58	27	4	4	5	6	3	2	0	1	1	0	0
2019/5/10 11:53:00	101384	82380	64675	48335	18615	7190	8050	2160	650	645	230	305	120	150	139	103	50	42	47	20	6	4	7	6	1	0	0	0	0	0	0
2019/5/10 11:54:00	102295	82170	62485	47075	17800	6910	7455	2045	615	565	295	235	155	215	102	90	72	32	55	16	6	5	7	6	1	2	1	0	0	0	0
2019/5/10 11:55:00	101423	82485	63545	47095	18375	7145	7645	2015	680	545	365	245	130	205	137	82	48	36	46	20	8	4	4	1	1	1	0	2	0	0	0
2019/5/10 11:56:00	101235	82370	62480	47160	17975	6725	7620	2090	675	540	365	235	190	215	205	128	38	27	50	19	9	5	5	6	2	1	0	0	0	0	0
2019/5/10 11:57:00	101891	82015	63330	47690	18220	7010	7815	2040	655	605	285	200	155	165	80	76	57	34	48	21	5	0	6	7	3	1	1	1	0	0	0
2019/5/10 11:58:00	101617	83370	63080	47670	18020	7340	8155	2110	640	635	380	240	185	145	153	69	62	18	45	24	8	4	6	4	1	1	0	0	0	0	0
2019/5/10 11:59:00	102100	83490	63290	47995	18540	7075	8065	2280	665	560	330	220	160	185	184	121	60	35	36	10	7	6	8	3	3	3	3	1	0	0	0
2019/5/10 12:00:00	100819	83060	63950	48315	18115	7235	7895	2325	615	615	360	265	165	200	126	77	43	25	60	24	8	6	5	8	0	1	1	0	0	0	1
2019/5/10 12:01:00	101842	83160	62930	49465	18430	7285	8305	2160	645	595	370	275	190	145	124	81	53	32	34	26	6	1	3	6	2	0	1	0	1	0	0
2019/5/10 12:02:00	100971	82220	63040	47555	18665	6865	8040	2185	645	575	280	270	140	230	118	101	60	22	43	32	3	4	8	2	3	2	1	2	1	0	3
2019/5/10 12:03:00	103856	83800	63690	48245	18340	7475	7900	2385	745	655	300	220	165	190	145	112	50	33	28	21	6	11	5	6	2	1	0	0	0	0	0
2019/5/10 12:04:00	103067	82905	65125	48300	19610	7490	8245	2240	730	555	290	270	95	200	136	74	60	22	38	29	4	9	11	8	3	1	0	0	0	0	0
2019/5/10 12:05:00	104451	86467	66890	49545	19075	7610	8230	2220	655	735	330	230	160	225	129	95	59	26	42	25	8	1	5	7	2	0	1	0	0	0	0
2019/5/10 12:06:00	103704	84740	65765	49035	18905	7405	8135	2220	645	620	300	280	135	200	65	30	47	35	55	15	10	5	6	6	0	0	0	1	0	0	0
2019/5/10 12:07:00	102330	82715	64425	49095	18455	7105	8310	2355	670	635	260	225	185	195	147	106	52	33	52	25	4	1	7	2	2	2	1	1	0	0	0
2019/5/10 12:08:00	103673	83385	65055	49105	19065	7230	8165	2230	625	630	340	285	140	165	107	83	43	29	40	16	6	6	5	5	4	1	0	0	0	0	0
2019/5/10 12:09:00	101765	83545	64520	48475	19255	7530	8060	2355	725	560	345	360	185	210	129	90	49	36	42	27	6	2	7	2	3	2	0	0	0	0	0
2019/5/10 12:10:00	102102	84065	64595	49750	19055	7505	8080	2235	780	670	305	275	125	150	87	78	40	20	34	19	10	5	3	7	0	2	0	0	0	0	0
2019/5/10 12:11:00	101845	83575	64305	48540	19215	7380	8440	2330	715	660	345	285	135	210	249	135	53	36	39	21	7	3	9	5	3	0	0	0	0	0	0
2019/5/10 12:12:00	101926	82960	64390	49300	19015	7365	8310	2225	805	640	350	305	150	215	106	42	50	39	49	19	2	8	5	8	0	1	0	1	0	0	0
2019/5/10 12:13:00	102804	83231	65600	50505	20130	7845	8465	2235	770	635	360	245	125	165	111	109	52	40	34	18	3	7	4	3	3	1	0	0	0	0	0
2019/5/10 12:14:00	103737	84780	65925	50825	19775	7545	8225	2215	725	680	420	230	165	180	106	72	55	38	50	26	8	7	10	8	4	0	1	0	0	0	0
2019/5/10 12:15:00	103649	85865	66980	50990	19555	7725	8740	2330	670	575	315	210	140	155	109	66	53	43	37	17	5	3	13	11	2	1	0	0	0	0	0
2019/5/10 12:16:00	105110	84986	66690	51290	20040	7560	8705	2435	780	685	365	275	165	165	141	113	53	33	45	29	13	8	6	4	4	0	0	1	0	0	0
2019/5/10 12:17:00	102816	85915	66130	50115	20565	7850	8495	2270	805	545	335	210	185	160	146	113	28	32	38	27	11	4	8	10	2	1	0	0	0	0	0
2019/5/10 12:18:00	103602	84751	67040	51390	20185	7790	8550	2230	775	700	315	200	90	195	100	84	50	33	36	18	11	5	5	9	7	2	0	0	0	0	0
2019/5/10 12:19:00	104397	83755	66115	51285	19805	7705	8385	2255	640	565	345	225	150	190	133	75	54	29	40	21	10	4	8	9	4	1	1	1	0	0	0
2019/5/10 12:20:00	103047	84770	66235	51360	19925	7700	8765	2155	725	695	285	210	210	155	127	91	53	37	39	13	6	9	5	6	3	1	0	0	0	0	0
2019/5/10 12:21:00	103035	83700	65585	51475	19545	7535	8600	2320	650	560	395	250	200	115	148	84	51	33	51	20	3	2	4	4	1	1	0	0	0	2	1
2019/5/10 12:22:00	103722	85370	65875	49960	19760	7635	8420	2430	690	610	295	315	170	225	120	75	39	42	37	17	9	8	8	6	3	1	0	0	0	0	0
2019/5/10 12:23:00	102939	84420	66090	51195	19160	7560	8460	2150	720	645	240	275	135	210	89	72	44	31	42	19	6	5	10	5	2	0	0	0	0	0	0
2019/5/10 12:24:00	103965	85176	65560	50670	19935	7750	8530	2315	660	525	290	275	140	140	73	76	48	29	43	20	9	1	4	7	3	1	0	0	1	0	0
2019/5/10 12:25:00	102494	84336	66330	49915	19565	7645	8335	2315	805	790	335	210	180	220	125	74	49	36	34	17	4	4	9	5	3	2	2	0	1	0	0
2019/5/10 12:26:00	105260	86126	65860	50535	20200	8010	8680	2360	700	560	405	215	180	175	117	77	46	32	37	22	5	8	8	5	3	0	0	0	0	0	0
2019/5/10 12:27:00	111334	92225	71920	56485	22565	8655	9660	2395	840	655	315	270	175	165	134	81	49	32	38	11	6	1	6	4	2	1	0	0	0	0	0
2019/5/10 12:28:00	105957	87814	67720	52350	20515	8140	9030	2535	670	550	345	220	135	175	113	74	65	27	38	17	7	3	12	3	4	1	1	0	0	0	0
2019/5/10 12:29:00	102464	84571	66055	49345	19920	7415	8255	2300	670	620	250	250	115	170	147	94	35	37	43	23	9	6	8	2	3	0	1	1	0	0	1
2019/5/10 12:30:00	102903	84230	64760	49880	19200	7605	8510	2040	675	645	195	185	80	155	104	69	39	36	41	12	2	4	3	2	3	0	0	0	0	0	0
2019/5/10 12:31:00	101573	82285	63800	48715	18810	7205	8290	2095	690	555	270	230	180	185	98	97	43	28	39	13	4	5	6	5	4	2	1	0	0	0	0
2019/5/10 12:32:00	103669	83230	64790	50430	20205	7545	8645	2360	715	725	365	240	155	185	120	77	36	34	41	14	9	5	4	5	1	1	0	1	2	0	0
2019/5/10 12:33:00	102933	84200	65580	49895	19725	7560	7965	2225	610	625	275	255	120	150	101	73	36	35	34	11	3	4	4	3	0	1	0	0	0	0	0
2019/5/10 12:34:00	100848	82660	63400	48950	19315	7370	8425	2240	705	610	270	305	205	190	130	72	40	27	40	9	5	6	7	8	1	0	0	0	0	0	0
2019/5/10 12:35:00	99977	82780	63855	48755	18830	7145	7860	2290	625	490	305	205	135	145	134	78	37	22	29	12	9	4	7	4	1	0	0	0	0	0	3
2019/5/10 12:36:00	99207	79765	62665	48025	18705	6735	7700	2025	645	525	300	200	100	160	123	70	43	26	35	14	4	1	6	6	0	1	1	0	0	0	0
2019/5/10 12:37:00	98516	81145	62710	47650	18455	6810	8080	2160	620	590	245	245	130	120	121	96	31	23	30	9	4	3	3	4	1	0	0	0	0	0	0
2019/5/10 12:38:00	99501	80340	62725	48510	18775	6635	7840	1945	640	565	300	220	145	125	130	86	30	18	38	10	5	3	4	2	2	1	1	0	0	0	0
2019/5/10 12:39:00	100152	82360	64805	48525	19055	7375	7995	2015	610	510	245	225	110	85	56	63	42	21	35	16	7	5	7	4	2	0	0	1	1	0	0
2019/5/10 12:40:00	100488	82810	64605	48430	19255	7315	8220	2195	735	505	250	200	120	95	47	50	45	27	35	16	7	3	7	5	1	2	0	0	0	0	0
2019/5/10 12:41:00	101200	83405	64555	48945	19210	7120	8210	1930	590	700	285	210	125	105	86	52	36	26	38	8	8	7	8	3	3	0	0	0	0	0	0
2019/5/10 12:42:00	101499	81935	64685	48985	19335	7265	8420	1995	675	555	275	230	150	90	87	86	40	28	30	7	6	6	5	2	0	3	0	0	0	0	0
2019/5/10 12:43:00	99859	85320	64280	48320	19515	7495	8250	2150	720	570	305	240	90	190	126	96	26	35	29	12	4	4	4	3	1	0	0	0	0	0	0
2019/5/10 12:44:00	102947	84285	64125	48575	19465	7185	8125	2210	675	525	255	200	140	125	111	72	39	16	40	17	3	5	5	5	2	0	0	0	0	0	0
2019/5/10 12:45:00	102417	83330	64610	49365	19250	7540	8215	2040	600	535	240	270	100	135	129	73	31	17	33	18	3	2	3	4	1	0	0	1	0	0	0
2019/5/10 12:46:00	101472	82600	64220	47815	19145	7485	8350	2300	620	555	275	260	100	170	96	91	34	27	26	10	3	1	5	8	1	2	1	0	0	0	0
2019/5/10 12:47:00	101489	81345	65575	49120	19665	7530	8375	2085	630	520	320	275	120	170	48	46	24	20	40	13	6	1	3	2	1	1	0	0	0	0	0
2019/5/10 12:48:00	100239	82145	63040	47760	18505	7115	7735	2040	640	480	215	240	130	160	66	57	30	19	29	13	0	2	5	4	1	1	3	0	0	0	0
2019/5/10 12:49:00	100621	81475	63980	47955	18700	7195	7850	1875	555	480	285	220	120	140	111	77	38	19	23	8	1	2	6	2	2	1	0	0	0	0	0
2019/5/10 12:50:00	101511	82250	63015	47830	17980	7195	8320	2145	660	520	280	245	160	175	69	40	30	18	24	7	3	4	2	2	1	0	0	0	0	0	0
2019/5/10 12:51:00	100021	82270	63585	48470	19075	7330	8140	1885	680	510	320	180	105	200	91	53	36	13	19	13	4	2	2	3	1	2	0	1	0	0	0
2019/5/10 12:52:00	102311	84560	64205	49615	19690	7165	8565	2220	705	655	240	205	180	150	76	55	48	18	18	14	5	6	2	2	0	1	0	0	0	0	0
2019/5/10 12:53:00	102051	83235	64590	48930	18810	7395	8170	2080	650	640	320	275	155	135	90	60	32	17	30	19	6	3	3	2	3	0	0	0	0	0	0
2019/5/10 12:54:00	103865	84665	65460	49790	19330	7540	8225	2195	640	510	305	240	155	135	86	78	36	16	20	10	3	2	5	2	2	0	0	0	0	0	0
2019/5/10 12:55:00	101826	83800	65555	49910	19345	7405	8105	2275	715	650	360	255	115	170	64	48	32	25	37	10	5	2	1	5	1	0	0	0	0	0	0
2019/5/10 12:56:00	102283	84870	65375	50245	18995	7300	8535	2135	765	595	320	225	155	115	116	61	37	18	27	13	3	6	4	3	2	0	0	0	0	0	0
2019/5/10 12:57:00	101870	84865	65935	49500	19700	7660	8485	2095	640	695	370	250	120	140	52	43	41	17	27	9	4	6	3	6	1	0	1	0	0	0	0
2019/5/10 12:58:00	103065	84526	66005	50565	19820	7375	8355	2275	715	675	315	330	190	150	126	96	53	21	26	14	1	2	3	1	1	0	1	0	0	0	0
2019/5/10 12:59:00	104556	85470	64985	49440	19095	7280	8685	2355	750	650	350	300	195	190	62	34	36	20	32	9	4	4	0	2	5	1	1	0	0	0	0
2019/5/10 13:00:00	107313	87185	65590	50475	20180	7605	8960	2460	810	705	415	330	220	255	139	89	42	23	29	11	4	2	5	4	1	0	1	0	0	0	0
2019/5/10 13:01:00	108968	87466	66645	50940	20190	7765	8720	2460	815	735	410	285	155	200	142	76	54	35	34	12	1	1	2	0	2	0	1	0	0	0	0
2019/5/10 13:02:00	108053	87238	67390	51740	19830	8030	8715	2430	740	735	345	350	185	225	114	68	57	20	36	14	2	9	2	0	1	0	2	0	0	0	0
2019/5/10 13:03:00	109903	88981	69205	51500	19930	7590	8565	2410	780	690	385	345	210	200	138	105	39	21	26	9	2	2	1	1	1	0	0	0	0	0	0
2019/5/10 13:04:00	107228	88378	67265	51555	20490	7825	9025	2505	750	715	405	355	180	145	95	70	39	23	27	13	5	4	2	1	1	0	0	0	0	0	0
2019/5/10 13:05:00	105296	87296	67500	51295	19900	7525	8520	2395	710	685	345	265	165	170	97	78	35	33	38	18	4	2	2	1	2	0	0	0	0	0	0
2019/5/10 13:06:00	106817	88744	67810	50850	20675	7655	8575	2310	805	760	375	345	165	155	101	69	40	17	30	12	5	1	2	3	0	0	0	0	0	0	0
2019/5/10 13:07:00	106677	88321	66570	50810	19755	7840	8435	2185	695	750	360	330	105	150	113	67	43	29	34	13	4	2	5	2	2	1	0	0	0	0	0
2019/5/10 13:08:00	106473	88433	67585	51970	20155	7405	8495	2220	690	675	305	310	130	185	118	82	34	27	27	16	5	1	0	4	1	0	0	0	0	0	0
2019/5/10 13:09:00	108091	88687	68060	52525	19575	7725	8535	2375	640	665	430	300	80	155	121	73	30	13	20	13	3	5	8	4	0	0	0	0	0	0	0
2019/5/10 13:10:00	108349	88203	68465	51370	19970	7565	9080	2425	780	725	365	305	125	175	112	57	32	26	25	11	4	1	4	2	0	1	0	0	0	0	0
2019/5/10 13:11:00	108191	89260	69275	51490	20185	7360	8725	2310	690	590	310	305	210	170	103	68	29	29	39	16	5	2	3	1	0	0	0	0	0	0	0
2019/5/10 13:12:00	110286	89692	69175	52630	20695	7715	8610	2330	790	650	375	315	190	220	109	70	49	26	25	12	3	3	0	2	0	1	0	0	0	0	0
2019/5/10 13:13:00	110538	90415	68260	51620	20525	7960	8860	2370	745	660	375	295	180	215	77	41	36	17	26	13	3	3	1	0	1	1	1	0	0	0	0
2019/5/10 13:14:00	110691	88437	69550	52320	20565	7755	9170	2340	765	665	310	275	160	225	58	56	48	26	23	7	5	3	2	2	0	0	0	0	0	0	0
2019/5/10 13:15:00	108524	89170	68420	51695	19880	7885	8435	2510	810	675	395	325	160	240	106	80	32	26	35	13	3	1	1	2	0	1	0	0	0	0	0
2019/5/10 13:16:00	109056	88219	68930	51690	20415	7775	8835	2285	725	670	340	300	165	165	100	46	55	23	28	14	4	1	0	4	0	0	0	0	0	0	0
2019/5/10 13:17:00	108883	88207	69030	52655	20135	8070	9060	2345	700	715	390	310	150	155	115	84	50	26	32	12	5	5	0	1	0	0	0	0	0	0	0
2019/5/10 13:18:00	110691	90494	70350	53070	20510	8280	8645	2320	790	670	365	265	200	130	122	97	42	26	34	9	1	6	3	2	1	0	1	1	0	0	0
2019/5/10 13:19:00	115921	94550	73620	54920	20735	7615	9110	2455	690	635	360	250	160	170	143	80	49	30	24	16	5	3	4	1	0	0	0	0	0	0	0
2019/5/10 13:20:00	116733	96355	73220	54895	21085	8240	8990	2195	740	720	360	260	165	220	101	49	41	32	29	15	2	1	2	2	1	0	0	0	0	0	0
2019/5/10 13:21:00	115383	95445	74050	54125	21265	8095	8660	2350	700	735	340	280	150	155	134	77	37	20	36	12	4	2	3	0	0	0	0	0	0	0	0
2019/5/10 13:22:00	114182	94045	72915	53605	20695	8145	8870	2475	810	625	325	265	180	150	88	69	41	25	28	14	5	0	1	2	1	1	0	0	0	0	0
2019/5/10 13:23:00	113064	91870	71735	54950	21110	7850	8645	2525	665	550	330	195	215	160	109	67	27	29	17	8	3	3	1	0	0	0	0	0	1	0	0
2019/5/10 13:24:00	112354	90785	70440	53755	20985	7835	8925	2235	715	740	270	310	230	200	122	83	49	35	20	13	2	1	2	3	0	0	0	0	0	0	0
2019/5/10 13:25:00	109973	89978	68650	53310	20285	7465	8865	2225	795	635	355	245	160	145	62	50	21	17	32	12	3	2	0	0	1	0	0	0	0	0	0
2019/5/10 13:26:00	107707	88141	68140	52235	20525	7925	8670	2315	690	755	295	325	160	190	87	50	45	15	27	12	1	1	1	1	0	0	0	0	0	0	0
2019/5/10 13:27:00	107239	88065	67635	50675	19715	7530	8270	2135	660	770	275	310	185	125	89	50	34	19	21	9	3	4	3	3	0	0	0	0	0	0	0
2019/5/10 13:28:00	108489	89677	70100	52915	20565	7935	8790	2315	720	595	355	320	170	110	86	57	33	22	23	6	1	0	1	1	0	0	0	0	0	0	0
2019/5/10 13:29:00	108468	88402	70575	53315	20375	7265	8615	2210	700	725	320	285	145	190	101	30	39	19	21	14	5	2	2	2	0	0	0	0	0	0	0
2019/5/10 13:30:00	106582	89396	68995	52820	20045	7755	8960	2295	745	725	350	280	140	170	95	63	35	18	20	10	2	3	1	3	0	0	0	0	0	0	0
2019/5/10 13:31:00	109545	89538	69915	52890	20450	7595	8915	2530	705	665	360	255	165	225	118	70	24	16	30	6	5	1	2	3	0	0	0	0	0	0	0
2019/5/10 13:32:00	107838	89801	69375	51795	20535	7750	8720	2200	720	720	415	225	140	155	76	45	26	33	24	7	2	0	0	1	1	0	0	0	0	0	0
2019/5/10 13:33:00	108723	88583	69825	52780	20780	8180	8780	2215	680	550	430	190	125	170	76	54	35	19	26	9	1	0	2	2	0	0	0	0	0	0	1
2019/5/10 13:34:00	107220	88902	67985	53330	20260	7655	8815	2320	715	590	330	205	115	125	57	34	25	17	25	7	1	0	2	2	0	0	0	0	0	0	0
2019/5/10 13:35:00	106917	88425	69145	52150	20385	8000	8740	2430	825	580	340	290	80	155	99	54	35	10	16	11	0	2	1	0	1	1	0	0	0	0	0
2019/5/10 13:36:00	107969	88269	68840	52965	20170	7735	8210	2280	730	535	315	290	105	115	97	70	34	23	31	10	1	1	1	1	0	1	0	0	0	0	0
2019/5/10 13:37:00	106312	88180	69070	53105	20250	7875	8400	2275	845	600	320	245	145	110	116	55	21	18	23	10	1	1	3	2	0	0	0	0	0	0	0
2019/5/10 13:38:00	106942	88493	68275	51500	20385	7530	8640	2290	770	525	315	285	195	175	109	64	32	19	19	7	1	1	0	3	0	0	0	0	0	0	0
2019/5/10 13:39:00	106984	88407	69305	51405	19625	7820	8990	2160	730	720	295	260	135	120	97	57	28	15	17	6	1	2	0	2	0	0	0	0	0	0	0
2019/5/10 13:40:00	106328	87702	68365	50900	20390	7950	8950	2190	580	715	335	180	175	175	85	54	31	19	17	3	1	2	1	1	1	0	0	0	0	0	0
2019/5/10 13:41:00	104585	87211	67850	51225	20270	7595	8770	2215	630	620	315	300	140	115	67	45	32	16	24	11	4	1	0	0	0	0	0	0	0	0	0
2019/5/10 13:42:00	104785	86606	67865	50905	20170	7475	8295	2190	700	530	255	225	105	115	109	33	23	16	27	11	1	1	2	1	0	0	1	0	0	0	0
2019/5/10 13:43:00	104554	86430	68020	51435	20400	7360	8075	2070	605	715	265	265	135	135	60	47	25	21	16	8	0	1	2	0	0	0	0	0	0	0	0
2019/5/10 13:44:00	103414	85420	67475	50660	19385	7675	8375	2130	690	510	305	210	135	150	110	40	28	13	22	8	2	1	3	1	1	0	1	0	0	0	0
2019/5/10 13:45:00	103692	85460	67890	51635	19550	7025	8055	2240	680	550	315	190	175	135	90	28	27	13	13	10	1	1	1	0	1	0	0	0	0	0	0
2019/5/10 13:46:00	101962	86365	66880	50550	18955	7315	8425	2340	635	465	245	225	100	175	118	49	28	11	17	6	2	1	2	0	1	0	0	0	0	0	0
2019/5/10 13:47:00	102808	87101	66855	51900	19220	7085	8315	2090	675	395	315	220	85	120	75	49	27	21	11	12	1	2	2	0	0	0	0	0	0	0	0
2019/5/10 13:48:00	101924	86710	68360	52080	19475	7580	7925	2095	625	620	270	225	130	155	27	44	31	14	16	13	2	2	0	1	0	0	0	0	0	0	0
2019/5/10 13:49:00	102624	86826	68830	51795	20125	7820	8310	2125	625	715	275	185	120	115	97	52	25	10	13	3	1	3	1	0	0	0	0	0	0	0	0
2019/5/10 13:50:00	103047	85370	66900	51705	19635	7240	8165	1950	665	605	275	200	100	120	69	30	22	14	16	5	2	2	3	0	2	0	0	0	0	0	0
2019/5/10 13:51:00	100704	85315	66190	50730	19840	7355	8185	2240	505	525	295	200	130	115	68	40	20	19	10	4	0	2	1	1	0	0	0	0	0	0	0
2019/5/10 13:52:00	101756	84700	67135	50590	19755	7325	8630	2245	615	530	330	215	135	65	69	67	25	13	23	8	3	0	1	1	0	0	0	0	0	0	0
2019/5/10 13:53:00	101867	85050	66430	51100	19715	7245	8460	2330	715	605	300	235	110	150	85	53	25	22	20	9	3	0	2	0	0	1	0	0	0	0	0
2019/5/10 13:54:00	100508	83755	66215	51745	19510	7370	8510	2145	660	620	275	225	110	130	90	53	15	21	19	7	3	0	0	1	1	0	0	0	0	0	0
2019/5/10 13:55:00	101151	84815	66885	51760	19835	7530	8335	2020	640	585	255	290	130	160	80	49	23	13	18	5	3	0	1	1	1	1	0	0	0	0	0
2019/5/10 13:56:00	103528	85050	67340	51610	19925	7585	8320	2050	665	520	275	255	135	125	68	67	34	18	29	3	0	0	4	1	0	1	0	0	0	0	0
2019/5/10 13:57:00	101161	84651	66740	52210	20920	7445	8845	2295	740	650	275	260	105	100	88	54	13	14	13	7	2	0	0	4	0	0	0	0	0	0	0
2019/5/10 13:58:00	101482	83460	67285	51875	20720	7615	8860	2540	620	630	270	230	115	135	68	64	40	11	14	4	0	3	1	0	0	0	0	0	0	0	0
2019/5/10 13:59:00	101581	84096	67290	51435	20200	7690	8715	2080	685	630	245	135	85	110	112	47	28	11	16	5	0	0	1	0	0	0	0	0	0	0	0
2019/5/10 14:00:00	101999	84790	65950	50935	20110	7400	8805	2460	745	605	325	165	90	125	51	36	24	23	18	10	0	1	0	1	1	0	0	0	0	0	0
2019/5/10 14:01:00	101348	83521	66130	51180	19025	7480	8585	2190	740	585	280	235	110	125	55	42	18	17	12	3	2	1	0	0	0	0	0	0	0	0	0
2019/5/10 14:02:00	101785	84941	66840	51810	19755	7430	9220	2385	660	500	235	220	115	120	52	30	23	16	18	9	4	0	0	2	1	0	0	0	0	0	0
2019/5/10 14:03:00	101375	85060	66640	51350	19740	7700	8995	2350	740	570	385	225	145	110	98	58	25	19	8	5	2	3	1	1	0	0	0	0	0	0	0
2019/5/10 14:04:00	100548	83800	66515	51350	19790	7530	8295	2200	715	595	310	250	105	120	57	60	18	12	15	2	2	0	2	1	0	0	0	1	0	0	0
2019/5/10 14:05:00	101472	84991	67700	51285	19600	7965	8735	2305	770	610	295	230	115	125	85	44	17	12	11	4	0	1	1	0	0	0	0	0	0	0	0
2019/5/10 14:06:00	102410	85437	66070	51880	20405	7720	8530	2275	735	620	380	285	75	135	74	61	19	15	16	7	2	1	0	0	0	0	0	0	0	0	0
2019/5/10 14:07:00	102634	85850	70115	52750	20770	7865	8865	2325	680	645	275	175	140	95	75	49	31	21	28	6	0	0	0	0	0	0	0	0	0	0	0
2019/5/10 14:08:00	103185	85797	68465	52565	20790	7940	8360	2590	605	535	290	155	125	130	130	57	27	15	16	6	1	0	0	3	0	0	0	0	0	0	0
2019/5/10 14:09:00	102567	85615	66880	51040	20325	7840	8630	2140	770	650	255	230	135	140	69	54	18	16	17	8	0	2	0	5	0	0	0	1	0	0	0
2019/5/10 14:10:00	102436	84730	66445	50355	19500	7235	8650	2085	635	540	365	185	160	150	40	25	15	12	21	5	0	1	0	1	0	0	0	0	0	0	0
2019/5/10 14:11:00	102028	85465	67185	51620	20625	7320	8625	2210	590	525	325	185	120	95	48	20	14	20	12	7	2	1	1	0	0	0	0	0	0	0	0
2019/5/10 14:12:00	102629	85961	67770	51715	20110	7665	8575	2280	650	600	255	210	110	90	83	37	22	11	13	6	3	0	4	0	1	0	0	0	0	0	0
2019/5/10 14:13:00	103193	85066	67705	52155	20320	7980	8600	2080	655	610	290	195	95	140	47	41	23	20	21	9	0	3	1	0	0	0	0	0	0	0	0
2019/5/10 14:14:00	102326	84750	66275	51495	19760	7625	8355	2230	550	510	215	155	130	80	104	41	23	14	13	8	1	0	3	1	0	1	0	1	0	0	0
2019/5/10 14:15:00	104875	86311	69310	53015	20415	7920	8540	2090	615	530	240	215	115	100	76	24	14	15	13	3	0	1	0	3	0	1	0	0	0	0	0
2019/5/10 14:16:00	102675	86401	68505	51695	20170	7865	9000	2335	675	615	300	200	115	120	103	46	18	20	17	3	1	0	1	1	0	0	0	0	0	0	0
2019/5/10 14:17:00	103880	86904	69205	52210	21010	7905	8730	2105	730	525	320	190	90	140	49	18	17	18	23	1	4	1	3	1	0	0	0	0	0	0	0
2019/5/10 14:18:00	104348	85490	68215	53205	20635	7790	8665	2255	645	585	295	165	90	130	79	38	26	6	8	6	2	2	1	1	1	0	0	0	0	0	0
2019/5/10 14:19:00	103365	87871	69320	52365	20805	7670	8790	2310	705	625	290	185	105	135	97	49	22	16	12	8	0	1	0	0	0	0	0	0	0	0	0
2019/5/10 14:20:00	105095	88792	68975	53750	20390	7605	8615	2155	640	555	285	195	115	140	59	42	23	13	12	2	1	0	0	2	0	1	0	0	0	0	0
2019/5/10 14:21:00	104105	86465	69515	53070	20605	7990	8895	2255	570	610	240	190	105	160	69	41	19	13	18	3	0	1	0	1	0	0	0	0	0	0	0
2019/5/10 14:22:00	105767	87766	69530	53610	20780	8115	8795	2360	665	580	295	230	155	130	74	30	22	11	12	3	1	2	0	0	0	0	0	0	0	0	0
2019/5/10 14:23:00	104653	88439	69865	53640	21095	8045	9175	2385	645	605	260	225	90	115	93	55	25	14	17	3	0	2	0	1	0	0	0	0	0	0	0
2019/5/10 14:24:00	104835	87421	69990	52970	20555	7885	8675	2265	725	540	225	200	150	70	53	42	28	11	14	8	1	1	1	0	0	0	0	0	1	0	0
2019/5/10 14:25:00	106515	88553	69575	53815	20845	7865	8320	2150	670	575	335	235	155	105	121	72	19	17	13	6	3	1	2	0	1	0	0	0	0	0	0
2019/5/10 14:26:00	104200	88302	69935	53055	21090	8060	8735	2170	605	560	340	220	135	130	56	41	8	15	18	8	3	0	1	0	0	0	0	0	0	0	0
2019/5/10 14:27:00	107533	90610	71700	55855	20980	7965	9000	2335	710	485	265	250	95	110	76	47	14	9	14	3	1	0	0	1	0	0	0	0	0	0	0
2019/5/10 14:28:00	107782	89199	71875	54555	20950	7850	9065	2120	635	560	335	200	110	140	41	31	17	7	20	4	0	0	2	0	1	1	1	0	0	0	0
2019/5/10 14:29:00	109391	90825	73790	55330	21295	7965	8935	2200	645	560	250	245	105	125	55	35	19	16	10	3	1	0	0	0	0	0	1	0	0	0	0
2019/5/10 14:30:00	113875	95600	76315	58940	22130	8095	8785	2365	670	550	330	165	120	95	72	34	18	11	13	9	2	0	0	0	0	0	1	0	0	0	0
2019/5/10 14:31:00	111468	94065	73460	58080	21180	8230	8720	2290	650	510	280	195	125	125	67	36	17	18	13	7	0	0	0	1	1	0	0	0	0	0	0
2019/5/10 14:32:00	112645	95047	76295	59110	22880	8540	9510	2365	660	595	250	185	95	100	60	27	14	14	17	6	0	2	1	3	1	0	0	0	0	0	0
2019/5/10 14:33:00	111335	91790	73595	56565	21305	8255	9300	2170	680	550	240	155	90	115	57	39	25	19	17	3	2	3	3	1	0	1	0	0	0	0	0
2019/5/10 14:34:00	111761	93390	74785	57035	21960	8170	9090	2365	685	540	310	160	95	130	84	36	24	12	15	3	1	2	0	1	1	0	1	0	0	0	0
2019/5/10 14:35:00	108717	92170	73620	56075	21725	8030	9225	2265	680	655	295	210	80	135	65	35	24	17	14	5	5	1	0	3	1	0	0	0	0	0	0
2019/5/10 14:36:00	110923	93355	73580	57410	21285	7990	9335	2390	655	555	265	215	110	90	80	41	22	13	16	10	1	1	5	1	0	0	0	0	0	0	0
2019/5/10 14:37:00	110886	92205	72300	57520	21830	8205	9345	2250	660	520	270	170	130	90	56	37	24	12	28	9	0	0	0	1	2	0	0	0	1	0	0
2019/5/10 14:38:00	110701	93491	75870	57535	22425	8370	9030	2440	745	655	275	205	110	170	53	48	20	9	12	6	1	0	1	0	0	0	0	0	0	0	0
2019/5/10 14:39:00	109225	93460	74425	56580	21780	8300	9320	2140	640	470	285	225	85	80	40	24	28	20	14	3	0	1	0	0	0	0	0	0	0	0	0
2019/5/10 14:40:00	114723	95760	78125	59735	22655	8500	9290	2285	635	485	300	190	80	115	80	55	22	20	22	1	2	1	2	0	0	0	0	0	0	0	0
2019/5/10 14:41:00	115425	97590	76990	59070	22685	8755	9465	2285	675	510	275	220	145	110	74	39	15	11	21	6	1	1	2	0	0	0	0	0	0	0	0
2019/5/10 14:42:00	116447	97404	78600	60325	23240	8845	9305	2265	700	580	245	225	65	150	87	42	15	17	17	4	2	0	1	3	1	0	1	0	0	0	0
2019/5/10 14:43:00	118811	99910	79425	61370	23620	8920	9790	2410	815	510	320	160	115	80	79	36	13	11	25	7	4	3	1	1	0	0	0	0	0	0	0
2019/5/10 14:44:00	118466	97885	78700	60660	23525	9090	9760	2470	640	640	260	215	105	120	58	31	13	13	20	7	0	2	0	1	0	0	0	0	0	0	0
2019/5/10 14:45:00	114556	100570	79360	61625	24075	9350	9850	2310	600	630	205	190	115	110	53	15	29	17	12	8	1	0	0	0	0	0	0	0	0	0	0
2019/5/10 14:46:00	121426	100947	80755	61480	24310	9025	9520	2335	605	560	240	210	90	80	94	52	18	15	13	4	0	1	2	1	0	0	0	0	0	0	0
2019/5/10 14:47:00	119933	101823	81550	62670	24540	9025	10035	2405	745	535	240	160	100	105	39	37	17	11	14	4	0	1	2	0	0	0	0	0	0	0	0
2019/5/10 14:48:00	121546	101624	81885	62455	24450	9035	9895	2485	745	480	300	170	125	120	75	51	18	15	13	6	0	4	1	0	2	0	0	0	0	0	0
2019/5/10 14:49:00	120079	101969	81420	62595	25175	9510	9920	2400	610	675	300	200	115	145	75	43	25	16	17	4	0	4	0	0	1	0	0	0	0	0	0
2019/5/10 14:50:00	117099	98793	79185	60755	23785	8510	9445	2345	610	515	215	175	55	105	64	50	7	12	13	4	2	0	3	0	0	0	0	0	0	0	0
2019/5/10 14:51:00	117998	98994	79295	60400	23580	8425	9740	2135	685	540	245	180	125	105	57	39	21	12	22	4	0	1	1	2	0	0	1	0	0	0	0
2019/5/10 14:52:00	117473	100155	80090	60970	23300	8610	9455	2260	585	525	220	135	80	155	71	42	25	11	21	6	0	2	1	1	0	0	0	0	0	0	0
2019/5/10 14:53:00	121877	104996	82305	64595	24385	9090	10300	2525	700	565	245	180	115	115	102	53	17	11	10	3	1	0	3	0	0	0	0	0	0	0	0
2019/5/10 14:54:00	120148	102601	80695	62590	24340	9120	9855	2345	715	530	225	175	100	110	49	51	14	9	13	5	1	0	3	0	0	0	0	0	0	0	0
2019/5/10 14:55:00	122143	103858	82400	63575	24350	9265	9850	2270	660	600	325	170	145	100	34	19	14	5	5	6	1	2	3	1	0	0	0	0	0	0	0
2019/5/10 14:56:00	121227	101496	81060	63255	23830	9095	9840	2265	670	580	235	195	105	125	93	41	20	15	15	6	1	3	4	5	2	0	0	0	0	0	0
2019/5/10 14:57:00	121430	102286	81315	62420	24185	8865	9460	2405	620	585	170	180	105	125	52	35	17	13	16	4	2	0	4	5	0	0	0	1	0	0	1
2019/5/10 14:58:00	119871	102591	81970	62695	24215	9165	9435	2335	675	515	300	195	85	130	47	44	29	17	20	2	2	1	1	2	0	0	0	0	0	0	0
2019/5/10 14:59:00	119732	101576	80335	62855	24035	9295	9560	2355	625	490	230	165	65	110	55	38	13	15	14	2	1	1	1	0	0	0	0	0	0	0	0
2019/5/10 15:00:00	119645	102131	81745	63015	24830	8635	9685	2465	540	555	215	160	125	65	87	64	16	14	14	3	1	1	3	2	0	0	0	0	0	0	0
2019/5/10 15:01:00	117232	102090	80550	63060	24830	8925	9240	2095	610	575	230	195	120	80	60	32	20	12	14	4	1	1	0	1	0	0	0	0	0	0	0
2019/5/10 15:02:00	118000	100470	81405	62860	23620	9030	9595	2210	610	530	335	225	100	80	99	46	17	8	15	7	0	1	1	1	0	0	0	0	0	0	0
2019/5/10 15:03:00	118883	100575	81140	63960	24250	8780	9405	2165	585	610	270	180	95	75	65	30	18	7	9	1	1	0	2	1	0	0	0	1	0	0	0
2019/5/10 15:04:00	117950	100166	81755	62150	24630	8915	9995	2365	600	465	250	200	85	140	60	20	24	16	19	4	0	0	1	0	1	0	0	0	0	0	0
2019/5/10 15:05:00	118716	100335	80960	63020	23855	8840	9720	2215	650	515	255	160	110	110	52	52	22	15	17	9	4	2	1	1	0	0	0	0	0	0	0
2019/5/10 15:06:00	116611	100030	80910	62790	24040	8625	9275	2080	685	415	265	175	90	110	92	61	17	9	13	6	0	1	1	0	0	0	0	0	0	0	0
2019/5/10 15:07:00	117317	99891	80025	63665	23810	9135	9720	2210	640	520	225	190	120	85	47	31	12	9	9	4	1	1	0	0	1	0	0	0	0	0	0
2019/5/10 15:08:00	115392	100655	82155	61960	23900	9135	9020	2005	590	500	290	175	105	85	73	41	22	14	18	6	1	5	0	0	0	0	0	0	0	0	0
2019/5/10 15:09:00	115742	99080	80060	63010	23395	8955	9620	2080	620	515	205	180	155	85	103	32	21	13	15	3	3	3	2	0	0	0	0	0	0	0	0
2019/5/10 15:10:00	116526	98625	79340	61525	24405	8630	9780	2130	705	460	200	190	105	90	62	18	8	9	20	6	0	1	1	0	0	0	0	0	0	0	0
2019/5/10 15:11:00	117672	99116	81800	62725	24170	9025	9540	2140	685	515	250	175	105	140	46	39	18	8	10	5	1	3	0	0	0	0	0	0	0	0	0
2019/5/10 15:12:00	115856	99465	82000	62255	23560	8820	9630	2130	605	410	205	205	45	110	50	28	16	19	19	7	2	2	1	1	0	0	0	0	0	0	0
2019/5/10 15:13:00	115077	98965	80410	62450	23630	9200	9485	2075	670	475	275	180	110	115	50	22	15	7	10	3	1	2	0	0	0	0	0	0	0	0	0
2019/5/10 15:14:00	114553	98449	78630	62105	23385	8360	9470	1980	605	470	215	165	95	115	40	20	23	13	13	3	6	2	0	0	0	0	0	0	0	0	0
2019/5/10 15:15:00	115036	99204	80150	61525	23415	8605	9520	2010	590	485	270	215	30	75	67	36	23	9	20	5	1	2	2	0	0	0	0	0	0	0	0
2019/5/10 15:16:00	113046	95587	78350	60930	23090	8185	8985	2175	610	515	240	180	115	60	63	41	12	8	22	7	0	2	0	0	0	0	0	0	0	0	0
2019/5/10 15:17:00	113556	98773	79600	60945	23010	8430	8870	2110	565	450	235	165	130	80	58	21	15	11	16	6	2	3	2	0	0	1	0	0	0	0	0
2019/5/10 15:18:00	113143	97067	79195	61030	22565	8410	9105	2105	505	450	235	165	70	95	67	37	23	9	11	5	0	2	0	1	0	0	0	0	0	0	0
2019/5/10 15:19:00	112645	95465	78150	59555	22775	8570	8710	2015	620	545	290	190	100	130	68	36	27	8	13	2	1	0	0	0	0	0	0	0	0	0	0
2019/5/10 15:20:00	113513	95335	78370	60835	22880	8475	8985	2030	540	580	175	175	100	95	58	24	15	13	19	3	0	1	1	0	0	0	1	0	0	0	0
2019/5/10 15:21:00	114430	96196	78970	59785	22250	8090	8935	2145	605	525	195	175	95	110	55	32	20	12	23	8	1	0	3	1	0	0	0	0	0	0	0
2019/5/10 15:22:00	112517	97100	78205	59730	22670	8155	8830	2055	645	470	200	150	95	85	63	48	17	17	22	5	1	2	1	2	1	0	1	0	0	0	0
2019/5/10 15:23:00	112306	94391	77435	58725	23140	8330	9015	2110	590	455	300	135	100	100	39	29	21	16	19	5	2	2	1	1	0	0	0	0	0	0	0
2019/5/10 15:24:00	111640	95194	77685	60085	22580	8230	8780	2140	510	495	250	175	85	110	51	31	13	11	21	5	6	4	0	0	0	1	1	1	0	0	0
2019/5/10 15:25:00	112696	94646	76865	60980	21520	8225	8565	2120	555	440	200	180	100	125	66	23	21	23	20	10	4	0	1	0	1	0	0	1	0	0	0
2019/5/10 15:26:00	112008	94451	76905	58590	22335	8275	8615	1940	540	505	260	170	75	65	73	48	14	9	29	1	6	0	1	2	1	0	0	0	1	0	0
2019/5/10 15:27:00	112513	93982	77425	58760	22065	8000	8260	2000	560	500	175	120	130	110	44	25	25	13	12	2	2	0	0	1	0	0	0	1	0	0	0
2019/5/10 15:28:00	110383	94205	75690	58105	21140	7790	8330	2055	575	485	275	190	65	115	53	40	27	18	20	1	0	0	1	0	0	0	0	0	0	0	0
2019/5/10 15:29:00	110131	93985	75510	56915	21590	7505	7745	2110	620	495	165	190	55	85	70	50	18	18	15	5	1	1	0	1	1	0	0	0	0	0	0
2019/5/10 15:30:00	111773	93355	73775	55780	20775	7840	8285	1995	465	390	205	195	100	85	31	31	16	19	22	8	0	0	0	2	0	0	1	0	0	0	0
2019/5/10 15:31:00	110626	93840	74275	57090	21120	7980	7915	1915	430	370	255	160	75	85	50	32	14	15	14	6	2	0	2	0	0	0	0	0	0	0	0
2019/5/10 15:32:00	111356	94335	75410	56210	21365	7935	8295	1890	490	495	245	115	75	85	61	17	12	7	7	5	1	0	0	0	0	0	0	0	0	0	0
2019/5/10 15:33:00	112839	94445	76675	58875	21055	7590	8610	1960	525	555	270	175	75	60	26	39	11	10	21	7	0	0	1	0	0	0	0	0	0	0	0
2019/5/10 15:34:00	110855	94821	76270	57450	21620	7905	8480	1880	535	435	205	110	90	95	47	27	16	14	10	8	2	1	0	0	0	0	0	0	0	0	0
2019/5/10 15:35:00	110433	93015	77085	56855	22090	7625	8390	1950	425	485	210	130	125	105	42	37	22	11	19	6	0	1	0	2	0	0	0	0	0	0	0
2019/5/10 15:36:00	110999	92535	75770	56830	21345	7570	8080	1840	560	405	200	145	130	80	55	47	18	5	15	5	4	1	2	0	3	0	0	0	0	0	0
2019/5/10 15:37:00	112926	95765	75705	56890	21115	7065	7895	2015	480	485	225	160	75	70	51	37	24	13	12	7	0	0	0	0	1	0	0	0	0	0	0
2019/5/10 15:38:00	112986	95671	77690	58125	21510	7875	8535	1975	515	445	215	195	80	125	76	57	13	9	13	10	0	0	2	0	0	0	0	0	0	0	0
2019/5/10 15:39:00	112271	97242	77775	58055	21775	7580	8690	1980	510	440	185	175	115	125	88	49	19	13	10	4	3	2	0	1	1	0	0	0	0	0	0
2019/5/10 15:40:00	113457	96069	78845	59255	22665	7870	8590	1925	630	520	200	135	80	85	44	37	13	5	18	6	5	1	0	0	1	0	0	0	0	0	0
2019/5/10 15:41:00	115811	98648	80305	59675	22925	8075	8965	1920	640	390	170	175	90	105	46	25	16	18	16	10	5	1	0	2	0	0	1	0	0	0	0
2019/5/10 15:42:00	113620	97299	79115	59165	22065	7945	8795	2035	575	410	220	190	105	90	65	44	18	15	13	7	0	1	1	0	1	0	0	0	0	0	0
2019/5/10 15:43:00	116695	99169	80575	61455	23125	8245	8865	2040	680	540	240	170	115	100	48	31	18	15	17	8	3	1	2	1	0	0	1	0	0	0	0
2019/5/10 15:44:00	118011	100564	80365	61565	23290	8260	8560	2320	670	440	215	170	70	75	92	38	24	10	23	11	4	2	4	2	0	0	0	0	0	0	0
2019/5/10 15:45:00	121671	103961	85275	64365	23880	8610	9235	2080	600	545	220	150	105	115	86	54	27	16	25	10	1	1	3	1	0	0	1	0	0	0	0
2019/5/10 15:46:00	120777	102985	84315	64835	24310	8985	9380	2180	645	475	260	180	75	145	113	33	17	23	24	9	3	1	1	1	0	0	0	0	0	0	0
2019/5/10 15:47:00	121886	103813	86120	64250	24615	8315	9275	2350	605	510	235	155	75	150	78	42	21	15	26	2	1	3	1	0	0	1	0	0	0	0	0
2019/5/10 15:48:00	119897	103188	83335	63970	23595	8705	9210	2015	640	580	225	160	90	145	48	41	16	16	18	12	1	1	2	0	0	0	0	0	0	0	0
2019/5/10 15:49:00	120775	103054	85105	64500	23810	8970	9020	2275	610	530	260	170	105	85	88	33	27	18	24	6	2	1	0	0	1	0	0	0	0	0	0
2019/5/10 15:50:00	120166	104435	83330	64865	24415	8680	9845	1980	665	550	280	265	120	135	45	45	24	20	26	9	0	1	3	0	2	0	0	0	0	0	0
2019/5/10 15:51:00	119161	103769	82620	64655	24360	8535	9360	2265	635	640	240	165	105	185	75	39	33	13	17	15	2	0	0	1	0	0	0	0	0	0	0
2019/5/10 15:52:00	118835	99910	83515	63675	23345	8750	9280	2245	690	385	235	210	75	115	65	38	25	19	25	10	0	2	1	0	0	0	0	0	0	0	0
2019/5/10 15:53:00	118640	101571	83225	63090	24825	8735	9525	2110	665	535	225	235	105	80	77	48	37	21	24	7	2	2	0	1	1	0	0	0	0	0	0
2019/5/10 15:54:00	119735	101593	84255	64445	24655	8970	9335	2280	685	645	305	240	100	150	102	76	20	18	23	13	1	1	0	1	0	0	0	0	0	0	0
2019/5/10 15:55:00	121842	103044	83865	64155	24595	8825	9495	2280	630	615	230	185	100	135	112	47	28	13	34	6	4	0	1	0	0	0	0	0	0	0	0
2019/5/10 15:56:00	120013	103999	83030	63205	23880	8620	9520	2355	625	500	270	165	140	145	94	63	29	14	22	14	2	2	1	1	2	0	1	0	0	0	0
2019/5/10 15:57:00	121384	103178	81955	62290	23235	8775	9430	2245	635	595	290	175	140	120	79	44	26	21	32	14	2	1	3	3	0	0	0	0	0	0	0
2019/5/10 15:58:00	119214	101410	82065	60880	23200	8275	9060	2330	610	520	255	240	110	155	76	34	23	19	26	13	3	3	1	1	0	0	0	0	0	0	1
2019/5/10 15:59:00	121261	101365	81455	62035	22925	8495	9280	2205	600	520	235	125	90	150	95	42	38	28	21	17	1	2	0	1	0	0	0	0	0	0	0
2019/5/10 16:00:00	120956	102031	81610	60820	22870	8255	9075	2395	715	590	290	220	65	120	64	28	29	21	30	18	1	2	1	1	0	0	0	0	0	0	0
2019/5/10 16:01:00	121714	103404	81840	61130	22020	8510	9380	2150	550	550	300	215	95	150	92	59	33	27	26	18	5	3	1	1	0	0	0	0	0	0	0
2019/5/10 16:02:00	121374	103261	82360	60725	22775	8375	8945	2505	560	605	270	285	120	140	84	56	39	21	28	12	2	2	1	0	0	0	0	0	0	0	0
2019/5/10 16:03:00	120759	100424	81000	60460	22380	8490	9050	2260	660	575	270	225	170	150	80	42	35	25	31	13	4	3	3	3	1	0	0	0	0	0	0
2019/5/10 16:04:00	122384	102881	81835	63770	23580	8670	9480	2230	735	585	300	210	90	100	110	73	31	22	31	14	4	2	0	2	1	0	0	0	0	0	0
2019/5/10 16:05:00	122494	103130	81565	60285	22420	8210	9075	2095	675	540	280	185	140	125	97	64	38	35	21	14	4	1	4	1	0	0	0	1	0	0	0
2019/5/10 16:06:00	121394	102966	82335	60225	22650	8655	9370	2300	580	575	300	175	115	110	128	56	33	19	29	14	4	3	4	0	0	0	0	0	0	0	0
2019/5/10 16:07:00	122548	102975	82100	62030	23430	8515	9395	2205	625	535	260	285	140	130	97	67	40	22	41	15	3	1	3	1	4	1	0	0	0	0	0
2019/5/10 16:08:00	121347	102915	81260	60330	22820	8415	9510	2285	605	585	260	205	140	135	130	93	31	27	25	13	4	2	2	3	0	0	0	0	0	0	0
2019/5/10 16:09:00	121040	102745	80685	60575	22650	8390	8900	2345	750	550	295	230	125	170	111	53	40	24	38	16	1	2	3	2	0	0	0	0	0	0	0
2019/5/10 16:10:00	122128	102605	81595	60385	22485	8740	9085	2120	630	620	325	230	155	145	137	68	34	24	35	19	9	3	3	3	0	0	0	0	0	0	0
2019/5/10 16:11:00	122454	102510	80595	59695	22360	8375	8705	2370	715	565	280	190	170	180	160	137	37	32	35	16	10	5	10	8	5	0	0	0	0	0	0

## Sheet: Mass values
<Header>_x000D_ Data are from memory (SD/USB) _x000D_ Model: 11-R_x000D_ # of Location: 1_x000D_ Serial No.: 11R18003_x000D_ Firmware revision: 12.40_x000D_ Software revision: 7-1 Rev IX (17-05-2018)_x000D_ Unit: dM [ug/m3]_x000D_ offline data_x000D_ _x000D_ mass distribution (differential) [礸/m砞
date & time	0.25 um	0.28 um	0.30 um	0.35 um	0.40 um	0.45 um	0.50 um	0.58 um	0.65 um	0.70 um	0.80 um	1.00 um	1.30 um	1.60 um	2.00 um	2.50 um	3.00 um	3.50 um	4.00 um	5.00 um	6.50 um	7.50 um	8.50 um	10.00 um	12.50 um	15.00 um	17.50 um	20.00 um	25.00 um	30.00 um	32.00 um
2019/5/10 7:12:00	1.65	2.14	2.17	2.34	1.17	0.68	0.97	0.45	0.18	0.21	0.2	0.29	0.51	1.08	1.09	1.48	1.36	1.44	2.73	2.34	0.3	0.45	1.39	1.25	0	3.77	0	0	0	0	0
2019/5/10 7:13:00	1.71	2.19	2.22	2.51	1.28	0.73	1.05	0.5	0.23	0.24	0.23	0.32	0.38	0.64	1.27	1.66	1.48	1.25	2.89	2.68	0.6	0	1.39	5.01	0	3.77	0	0	0	0	0
2019/5/10 7:14:00	1.7	2.22	2.28	2.57	1.31	0.73	1.05	0.45	0.17	0.22	0.22	0.32	0.42	0.85	1.76	1.88	1.21	1.02	3.37	1.67	0.6	0.9	1.39	1.25	0	0	0	0	0	0	0
2019/5/10 7:15:00	1.75	2.2	2.34	2.68	1.37	0.76	1.07	0.44	0.21	0.22	0.28	0.39	0.36	0.74	1.37	2.16	1.18	1.39	2.89	2.17	1.21	0	0	1.25	4.57	0	0	0	0	0	0
2019/5/10 7:16:00	1.85	2.36	2.47	2.87	1.48	0.85	1.11	0.48	0.22	0.25	0.24	0.33	0.47	1.03	0.89	1.55	1.42	1.9	1.84	1.34	1.21	0	1.39	3.76	4.57	0	0	10.02	0	0	0
2019/5/10 7:17:00	2.22	2.75	2.89	3.23	1.77	0.97	1.27	0.53	0.21	0.29	0.23	0.4	0.56	0.9	1.13	1.54	1.39	1.44	2.65	2.01	0.3	0	0.7	2.5	4.57	0	0	0	0	0	0
2019/5/10 7:18:00	2.1	2.67	2.83	3.21	1.69	1.01	1.23	0.53	0.19	0.24	0.18	0.26	0.5	1.26	1.32	1.87	1.81	1.53	2.32	2.51	0.91	0	3.48	1.25	0	0	0	0	0	0	0
2019/5/10 7:19:00	2.24	2.81	2.97	3.48	1.82	1.04	1.33	0.55	0.18	0.23	0.21	0.25	0.47	0.82	0.82	0.84	1.42	1.53	3.53	2.34	1.51	0.45	0.7	2.5	0	0	0	0	0	0	0
2019/5/10 7:20:00	2	2.53	2.69	3.14	1.65	1.02	1.29	0.58	0.22	0.21	0.24	0.3	0.32	0.69	0.99	1.17	1.45	1.76	3.53	3.51	0.91	1.35	2.09	1.25	0	0	0	10.02	0	0	0
2019/5/10 7:21:00	1.92	2.36	2.53	2.89	1.56	0.92	1.13	0.57	0.19	0.2	0.2	0.25	0.25	0.82	1.03	1.98	1.45	1.39	3.29	2.01	0.3	0.45	2.78	1.25	2.29	0	0	0	0	0	0
2019/5/10 7:22:00	1.85	2.28	2.42	2.76	1.5	0.84	1.15	0.46	0.15	0.27	0.19	0.26	0.23	1	0.78	1.1	1.48	1.39	3.37	2.51	0.6	2.7	2.09	2.5	4.57	3.77	0	0	0	0	0
2019/5/10 7:23:00	1.77	2.22	2.33	2.74	1.44	0.84	1.1	0.47	0.19	0.21	0.21	0.29	0.29	0.56	1.34	1.96	1.57	1.3	3.61	2.17	1.21	0.9	0.7	2.5	4.57	0	0	0	0	0	0
2019/5/10 7:24:00	1.9	2.32	2.47	2.84	1.53	0.87	1.19	0.51	0.23	0.2	0.26	0.35	0.21	0.72	1.43	1.72	1.78	1.58	3.53	2.17	0.3	1.8	0.7	2.5	0	0	0	0	0	0	0
2019/5/10 7:25:00	1.87	2.29	2.39	2.79	1.46	0.85	1.15	0.45	0.21	0.22	0.19	0.3	0.29	0.87	0.88	1.17	1.21	1.72	3.61	2.84	1.81	1.35	1.39	2.5	0	0	0	10.02	0	0	0
2019/5/10 7:26:00	1.84	2.27	2.41	2.8	1.49	0.87	1.14	0.49	0.21	0.22	0.19	0.26	0.28	0.62	1.17	1.28	1.54	1.99	3.29	1.67	0.91	0.9	0.7	1.25	2.29	0	0	0	0	0	0
2019/5/10 7:27:00	1.8	2.2	2.31	2.66	1.41	0.81	1.15	0.49	0.17	0.18	0.17	0.31	0.44	0.69	1.24	1.7	1.54	1.11	2.81	3.68	1.21	0.9	1.39	1.25	2.29	0	5.8	0	0	0	0
2019/5/10 7:28:00	1.75	2.17	2.27	2.62	1.4	0.79	1.05	0.47	0.19	0.17	0.14	0.33	0.38	0.87	1.4	1.72	1.12	1.48	2.4	3.34	0.91	0.45	0	1.25	2.29	3.77	0	0	0	0	0
2019/5/10 7:29:00	1.75	2.08	2.19	2.44	1.32	0.76	1.03	0.45	0.19	0.19	0.18	0.24	0.27	0.77	0.95	1.55	1.69	1.35	3.05	2.84	1.21	0.45	2.09	0	4.57	0	0	0	0	0	0
2019/5/10 7:30:00	1.77	2.11	2.2	2.46	1.31	0.75	1.08	0.43	0.16	0.17	0.15	0.23	0.38	0.72	1.25	1.72	1.21	1.58	3.29	3.18	0.3	0	3.48	0	2.29	0	0	0	0	0	0
2019/5/10 7:31:00	1.73	2.07	2.2	2.47	1.28	0.77	1.06	0.45	0.17	0.16	0.16	0.24	0.29	0.82	0.89	1.32	1.36	1.9	3.29	2.01	1.21	0.9	1.39	1.25	0	3.77	0	0	0	0	0
2019/5/10 7:32:00	1.69	2.04	2.14	2.47	1.28	0.7	1.01	0.43	0.17	0.18	0.18	0.31	0.34	0.64	1	1.72	1.48	1.3	2.57	2.84	1.21	0.45	1.39	2.5	2.29	0	0	0	0	0	0
2019/5/10 7:33:00	1.67	2.02	2.1	2.4	1.22	0.74	1.02	0.42	0.17	0.21	0.18	0.32	0.36	0.69	0.67	1.04	1.09	1.86	4.01	2.68	0.91	0.9	1.39	2.5	0	0	0	0	0	0	0
2019/5/10 7:34:00	1.67	1.97	2.03	2.35	1.2	0.69	0.98	0.42	0.16	0.19	0.16	0.34	0.24	0.56	1.12	1.13	1.48	1.62	3.69	3.68	0.91	0.45	2.09	2.5	0	0	0	0	0	0	0
2019/5/10 7:35:00	1.68	1.94	2.08	2.34	1.21	0.7	0.98	0.38	0.15	0.19	0.17	0.25	0.38	0.67	1.31	1.41	1	1.39	3.85	2.68	1.81	0	1.39	1.25	0	0	0	10.02	0	0	0
2019/5/10 7:36:00	1.67	1.97	2.07	2.29	1.18	0.7	1.03	0.39	0.15	0.18	0.16	0.27	0.39	0.74	1.68	2.38	1.63	1.53	3.37	2.51	1.51	0.45	1.39	0	0	0	0	0	0	0	0
2019/5/10 7:37:00	1.64	1.95	2.01	2.24	1.16	0.69	0.95	0.39	0.13	0.18	0.13	0.19	0.38	0.95	1.07	1.72	1.66	1.44	3.37	2.51	0.6	0.9	0.7	0	2.29	0	0	0	0	0	0
2019/5/10 7:38:00	1.64	1.95	2.03	2.25	1.22	0.66	1.02	0.39	0.17	0.14	0.17	0.27	0.29	0.9	1.35	1.32	1.39	1.58	3.85	3.01	0.6	0.45	0.7	3.76	0	0	0	0	0	0	0
2019/5/10 7:39:00	1.69	1.96	2.05	2.28	1.21	0.7	1.05	0.4	0.14	0.16	0.18	0.24	0.35	0.56	0.7	1.13	1.48	1.3	3.77	2.51	2.11	0.9	2.09	2.5	0	0	0	0	0	0	0
2019/5/10 7:40:00	1.66	1.96	2.02	2.27	1.19	0.66	0.98	0.36	0.14	0.17	0.16	0.27	0.25	0.69	1.26	1.35	1.78	1.62	2.48	1.51	2.11	0.9	2.09	3.76	2.29	0	0	0	0	0	0
2019/5/10 7:41:00	1.64	1.92	2.03	2.2	1.16	0.65	0.97	0.39	0.18	0.16	0.21	0.24	0.42	0.51	0.67	1.26	1.24	1.58	3.69	4.01	2.11	1.35	1.39	3.76	4.57	0	0	10.02	0	26.21	0
2019/5/10 7:42:00	1.64	1.89	1.97	2.22	1.14	0.65	0.92	0.4	0.17	0.17	0.12	0.26	0.28	0.69	0.96	1.34	1.39	1.53	3.77	3.85	0.3	0.45	0.7	0	9.15	0	0	0	0	0	0
2019/5/10 7:43:00	1.64	1.89	1.95	2.22	1.14	0.62	0.95	0.42	0.18	0.19	0.22	0.25	0.25	0.51	0.92	0.79	1.09	1.48	4.09	3.18	1.51	1.8	0.7	1.25	2.29	0	0	0	0	0	0
2019/5/10 7:44:00	1.64	1.94	1.99	2.21	1.12	0.66	0.99	0.38	0.15	0.16	0.14	0.26	0.36	0.56	1.37	1.99	1.48	1.67	4.33	2.34	0.6	1.8	1.39	2.5	0	3.77	0	0	0	0	0
2019/5/10 7:45:00	1.63	1.91	1.94	2.14	1.17	0.67	0.94	0.39	0.19	0.19	0.12	0.21	0.21	0.74	1.11	1.7	1.39	1.3	4.33	3.68	0.91	0.9	0.7	1.25	4.57	3.77	5.8	0	0	0	0
2019/5/10 7:46:00	1.64	1.88	1.97	2.19	1.11	0.62	0.99	0.44	0.16	0.13	0.15	0.29	0.31	0.69	1.46	1.41	1.39	1.62	2.73	2.34	1.21	0.9	2.78	0	0	7.55	0	10.02	0	0	0
2019/5/10 7:47:00	1.58	1.85	1.9	2.15	1.12	0.65	1.01	0.38	0.16	0.19	0.18	0.2	0.31	0.49	0.78	1.23	1.24	1.53	4.73	2.51	1.81	1.8	0	0	4.57	0	0	0	0	0	0
2019/5/10 7:48:00	1.6	1.84	1.95	2.12	1.11	0.61	0.97	0.38	0.14	0.22	0.15	0.29	0.27	0.77	1.75	2.09	1.33	1.44	3.69	3.01	1.21	0	0.7	2.5	0	0	0	0	0	0	0
2019/5/10 7:49:00	1.61	1.84	1.92	2.16	1.12	0.63	0.97	0.38	0.14	0.16	0.19	0.25	0.24	0.64	1.1	1.04	1.03	1.67	4.81	2.84	1.81	0.45	3.48	2.5	4.57	0	0	0	0	0	0
2019/5/10 7:50:00	1.61	1.82	1.92	2.16	1.11	0.6	0.91	0.4	0.13	0.19	0.16	0.25	0.19	0.74	1.03	1.65	1.39	1.86	3.85	1.67	1.81	1.8	0	0	2.29	7.55	0	0	0	0	0
2019/5/10 7:51:00	1.58	1.83	1.88	2.12	1.12	0.62	0.93	0.4	0.15	0.15	0.14	0.27	0.23	0.74	1.06	1.77	1.42	1.53	3.05	3.51	0.6	1.8	2.09	2.5	4.57	0	0	0	0	0	0
2019/5/10 7:52:00	1.58	1.83	1.88	2.06	1.09	0.61	0.95	0.42	0.16	0.17	0.15	0.29	0.24	0.64	1.29	1.59	1.6	1.67	4.25	3.01	2.11	0	2.09	2.5	2.29	3.77	0	0	0	0	0
2019/5/10 7:53:00	1.59	1.85	1.9	2.13	1.11	0.61	0.99	0.41	0.15	0.21	0.17	0.26	0.29	0.8	1.19	1.66	1.6	2.13	4.49	2.84	2.11	0.9	4.87	6.26	4.57	0	0	0	0	0	0
2019/5/10 7:54:00	1.57	1.81	1.9	2.09	1.11	0.61	0.99	0.4	0.15	0.18	0.14	0.23	0.21	0.77	0.96	1.45	1.51	1.44	3.69	4.35	0.91	0.45	0	1.25	4.57	0	0	0	0	0	0
2019/5/10 7:55:00	1.61	1.84	1.89	2.08	1.12	0.64	0.99	0.4	0.14	0.19	0.14	0.23	0.27	0.69	1.23	1.68	1.06	1.44	3.93	2.84	1.21	1.35	2.09	2.5	0	0	5.8	0	0	0	0
2019/5/10 7:56:00	1.62	1.83	1.84	2.1	1.14	0.6	0.95	0.4	0.15	0.18	0.12	0.27	0.23	0.69	0.89	1.35	2.02	1.53	4.41	3.01	2.72	1.8	2.09	1.25	2.29	0	5.8	0	0	0	0
2019/5/10 7:57:00	1.61	1.8	1.89	2.07	1.08	0.59	0.97	0.37	0.15	0.17	0.15	0.32	0.29	0.69	0.93	1.06	1.36	2.18	4.57	3.34	0.6	0.9	2.78	2.5	0	0	0	0	0	0	0
2019/5/10 7:58:00	1.6	1.84	1.89	2.1	1.1	0.62	0.96	0.42	0.15	0.16	0.15	0.35	0.29	1.05	1.11	1.45	1.24	2.04	3.77	5.02	2.11	2.7	2.09	1.25	2.29	0	0	0	0	0	0
2019/5/10 7:59:00	1.57	1.76	1.83	2.03	1.06	0.57	0.94	0.41	0.16	0.18	0.13	0.27	0.39	0.77	0.85	1.01	2.08	1.11	4.49	2.84	1.81	0	0	2.5	0	0	5.8	0	0	0	0
2019/5/10 8:00:00	1.6	1.81	1.83	2	1.04	0.58	0.98	0.42	0.15	0.13	0.16	0.25	0.32	0.77	1.04	1.43	1.48	1.25	4.25	2.51	2.72	0.9	1.39	1.25	0	0	0	0	0	0	0
2019/5/10 8:01:00	1.57	1.77	1.8	2.02	1.1	0.59	0.92	0.36	0.14	0.19	0.17	0.26	0.25	1.05	1.41	1.5	1.57	1.25	4.09	3.68	2.11	1.8	2.09	1.25	0	0	0	0	0	0	0
2019/5/10 8:02:00	1.59	1.76	1.83	1.98	1.07	0.58	0.95	0.36	0.15	0.2	0.18	0.33	0.2	0.59	0.99	1.01	1	1.58	4.17	3.18	1.21	1.35	0	1.25	0	0	0	0	0	0	0
2019/5/10 8:03:00	1.56	1.76	1.8	1.98	1.04	0.56	0.92	0.4	0.18	0.19	0.17	0.29	0.2	0.8	0.83	1.19	1.57	2.09	3.29	3.68	1.51	0	0.7	1.25	0	0	0	0	0	0	0
2019/5/10 8:04:00	1.58	1.75	1.78	1.97	1.03	0.58	0.92	0.38	0.16	0.16	0.12	0.25	0.29	0.64	0.77	1.15	1.24	1.3	2.81	3.51	2.11	1.35	2.09	2.5	0	0	0	0	0	0	0
2019/5/10 8:05:00	1.54	1.75	1.77	1.98	1.01	0.57	0.94	0.41	0.15	0.19	0.13	0.19	0.24	0.67	1.58	1.57	1.54	1.58	3.21	3.51	0.91	1.8	1.39	1.25	0	0	0	0	0	0	0
2019/5/10 8:06:00	1.55	1.75	1.81	1.96	1.03	0.54	0.89	0.4	0.13	0.2	0.13	0.17	0.28	1.05	0.9	1.46	1.51	1.53	4.33	2.84	1.21	1.35	4.18	2.5	0	3.77	0	0	0	0	0
2019/5/10 8:07:00	1.54	1.74	1.82	1.94	1.05	0.58	0.94	0.39	0.15	0.13	0.15	0.26	0.29	0.72	1.22	1.83	1.36	1.99	3.29	2.34	1.21	1.8	3.48	0	4.57	0	0	0	0	0	0
2019/5/10 8:08:00	1.54	1.74	1.78	1.96	1.07	0.57	0.94	0.37	0.15	0.17	0.12	0.26	0.29	0.51	0.75	1.21	1.36	1.62	3.77	3.51	1.21	0.45	2.78	6.26	4.57	0	0	0	0	0	0
2019/5/10 8:09:00	1.55	1.75	1.74	1.96	1.01	0.57	0.92	0.38	0.16	0.15	0.17	0.24	0.29	0.59	0.39	0.48	1.03	1.53	3.93	2.68	0.91	0.9	0.7	1.25	2.29	0	0	0	0	0	0
2019/5/10 8:10:00	1.55	1.71	1.79	1.93	1.02	0.57	0.93	0.4	0.14	0.17	0.13	0.17	0.35	0.67	0.78	0.75	1.12	1.16	3.93	3.01	0.6	0.9	2.09	0	0	0	0	0	0	0	0
2019/5/10 8:11:00	1.57	1.76	1.8	1.97	1.07	0.56	0.99	0.39	0.16	0.17	0.14	0.21	0.27	0.54	0.83	1.12	1.09	1.99	3.85	3.51	0.6	0.9	1.39	0	4.57	0	0	0	0	0	0
2019/5/10 8:12:00	1.58	1.78	1.79	1.95	1.07	0.54	0.92	0.37	0.17	0.19	0.14	0.23	0.19	0.64	1.42	1.68	1.63	1.67	4.25	1.84	0.91	0	0	3.76	2.29	0	0	0	0	0	0
2019/5/10 8:13:00	1.57	1.77	1.77	1.98	1.02	0.59	0.93	0.39	0.14	0.17	0.16	0.21	0.31	0.64	1.17	1.21	1.33	1.39	2.65	2.68	0.3	1.8	1.39	2.5	0	0	0	0	0	0	0
2019/5/10 8:14:00	1.64	1.82	1.84	2.04	1.08	0.6	0.97	0.36	0.17	0.19	0.14	0.25	0.28	0.74	0.97	1.24	1.09	1.9	4.25	3.51	1.21	0.45	0.7	2.5	2.29	0	0	0	0	0	0
2019/5/10 8:15:00	1.6	1.8	1.83	2.03	1.06	0.58	0.94	0.37	0.16	0.19	0.14	0.25	0.23	0.62	0.67	1.28	1.21	1.3	3.37	3.34	2.41	1.8	0.7	3.76	4.57	0	0	0	0	0	0
2019/5/10 8:16:00	1.6	1.78	1.82	2.02	1.05	0.56	0.94	0.42	0.16	0.17	0.12	0.26	0.32	0.54	0.79	1.83	1.51	1.53	2.57	3.18	2.11	1.35	2.09	1.25	0	7.55	0	10.02	0	0	0
2019/5/10 8:17:00	1.59	1.78	1.82	1.97	1.04	0.57	0.89	0.4	0.15	0.16	0.13	0.21	0.27	0.49	1.23	1.54	1.15	1.07	3.13	2.84	0.6	1.35	2.78	5.01	4.57	0	5.8	0	0	0	0
2019/5/10 8:18:00	1.57	1.73	1.77	1.93	1.01	0.54	0.89	0.37	0.15	0.17	0.15	0.25	0.23	0.69	0.91	1.35	1.3	1.67	3.37	3.34	0.91	1.8	2.09	5.01	0	0	0	0	0	0	0
2019/5/10 8:19:00	1.54	1.69	1.73	1.9	1	0.53	0.87	0.34	0.14	0.15	0.15	0.15	0.28	0.64	0.56	0.84	1.42	1.67	3.45	3.01	2.11	1.35	2.78	5.01	0	0	5.8	0	0	0	0
2019/5/10 8:20:00	1.52	1.69	1.73	1.86	0.96	0.52	0.83	0.33	0.14	0.15	0.17	0.18	0.21	0.62	0.91	1.37	1.12	1.39	2.4	1.84	0.6	0.9	1.39	6.26	0	0	0	0	0	0	0
2019/5/10 8:21:00	1.51	1.68	1.67	1.81	0.95	0.5	0.85	0.33	0.13	0.17	0.11	0.18	0.27	0.77	0.85	1.17	1.3	1.11	2.16	1.67	0.6	2.25	3.48	3.76	2.29	3.77	0	0	0	0	0
2019/5/10 8:22:00	1.51	1.68	1.7	1.82	0.99	0.5	0.81	0.33	0.12	0.17	0.13	0.23	0.24	0.69	0.65	1.3	1.09	1.39	3.37	2.34	0.3	0	0.7	0	0	0	0	0	0	0	0
2019/5/10 8:23:00	1.5	1.66	1.68	1.81	0.96	0.53	0.79	0.34	0.14	0.14	0.14	0.23	0.23	0.69	0.72	1.3	1.06	1.72	3.05	1.84	1.81	0.9	1.39	0	2.29	0	0	0	0	0	0
2019/5/10 8:24:00	1.48	1.65	1.66	1.77	0.93	0.48	0.88	0.32	0.12	0.17	0.13	0.22	0.24	0.51	1.26	1.01	1.6	1.21	3.13	1.51	0.91	0.45	2.09	3.76	4.57	0	0	0	0	0	0
2019/5/10 8:25:00	1.47	1.61	1.67	1.8	0.94	0.49	0.81	0.31	0.11	0.15	0.15	0.21	0.32	0.64	0.82	1.08	1.48	1.25	3.37	1.34	0.6	0	0.7	0	0	0	0	0	0	0	0
2019/5/10 8:26:00	1.49	1.64	1.65	1.75	0.92	0.49	0.81	0.29	0.13	0.14	0.12	0.2	0.17	0.64	0.91	0.75	0.79	1.35	3.77	2.68	0.91	0.45	0.7	0	0	0	0	0	0	0	0
2019/5/10 8:27:00	1.46	1.6	1.63	1.76	0.94	0.47	0.81	0.29	0.1	0.12	0.14	0.23	0.17	0.74	0.28	0.9	1.21	1.72	2.65	2.68	0.91	0.9	0.7	3.76	4.57	0	0	10.02	0	0	0
2019/5/10 8:28:00	1.45	1.6	1.67	1.77	0.93	0.51	0.77	0.31	0.12	0.14	0.12	0.19	0.17	0.67	0.93	1.26	1.15	1.9	3.21	2.84	0.91	0.45	3.48	3.76	0	0	0	0	0	0	0
2019/5/10 8:29:00	1.46	1.62	1.65	1.82	0.92	0.5	0.76	0.33	0.1	0.15	0.17	0.21	0.27	0.64	0.41	0.7	1	1.44	2.81	1.84	1.51	2.25	0.7	0	0	0	0	0	0	0	0
2019/5/10 8:30:00	1.46	1.61	1.66	1.76	0.91	0.48	0.81	0.29	0.12	0.15	0.14	0.27	0.34	0.69	1.09	1.26	1	1.3	3.05	2.34	0.91	0.9	2.78	0	0	0	0	0	0	0	0
2019/5/10 8:31:00	1.45	1.6	1.58	1.75	0.92	0.48	0.75	0.33	0.13	0.16	0.13	0.27	0.43	0.51	1.04	1.87	1.36	1.07	2.24	2.34	1.81	1.8	2.78	0	0	0	0	0	0	0	0
2019/5/10 8:32:00	1.45	1.61	1.64	1.73	0.92	0.48	0.81	0.3	0.11	0.16	0.12	0.18	0.28	0.62	0.95	1.35	1.24	1.25	2.89	2.68	1.51	0.9	1.39	2.5	0	0	0	0	0	0	0
2019/5/10 8:33:00	1.45	1.57	1.58	1.71	0.92	0.48	0.77	0.32	0.12	0.14	0.13	0.27	0.27	0.77	0.81	1.39	0.54	1.21	2.65	1.51	0.91	0.45	2.78	3.76	2.29	0	0	0	0	0	0
2019/5/10 8:34:00	1.44	1.59	1.57	1.7	0.88	0.48	0.76	0.27	0.11	0.14	0.12	0.18	0.23	0.33	1.1	1.04	1.42	1.44	4.01	2.01	1.21	1.35	1.39	2.5	2.29	3.77	0	0	0	0	0
2019/5/10 8:35:00	1.45	1.6	1.59	1.75	0.89	0.46	0.79	0.29	0.11	0.16	0.12	0.2	0.24	0.8	0.91	1.85	1.24	1.39	3.37	2.01	0.91	0.9	3.48	1.25	2.29	3.77	0	0	0	0	0
2019/5/10 8:36:00	1.46	1.58	1.6	1.69	0.91	0.47	0.74	0.29	0.13	0.15	0.15	0.24	0.19	0.62	0.87	0.91	1.18	1.48	2.73	2.34	1.51	1.35	0.7	0	0	0	0	0	0	0	0
2019/5/10 8:37:00	1.42	1.56	1.56	1.69	0.87	0.46	0.74	0.27	0.11	0.16	0.15	0.27	0.24	0.59	1.01	1.34	1.42	0.97	2.73	3.34	1.51	1.8	2.09	1.25	2.29	0	0	0	0	0	0
2019/5/10 8:38:00	1.45	1.59	1.55	1.7	0.88	0.44	0.8	0.28	0.1	0.14	0.14	0.17	0.24	0.44	1.06	1.15	1.21	1.02	4.17	1.84	1.81	0.9	0.7	1.25	0	0	0	0	0	0	34.57
2019/5/10 8:39:00	1.46	1.59	1.6	1.75	0.88	0.47	0.75	0.3	0.13	0.17	0.16	0.25	0.27	0.69	1.02	1.59	1.78	1.76	3.21	2.34	0.91	0.45	0.7	0	0	0	0	0	0	0	0
2019/5/10 8:40:00	1.47	1.58	1.6	1.73	0.94	0.5	0.82	0.33	0.13	0.14	0.13	0.28	0.28	0.8	1.16	1.34	1.24	1.02	3.93	3.51	0.91	1.35	0	2.5	0	0	0	0	0	0	0
2019/5/10 8:41:00	1.46	1.6	1.63	1.78	0.94	0.48	0.8	0.3	0.14	0.17	0.2	0.15	0.24	0.64	0.9	1.37	1.21	1.48	3.93	2.51	0.91	1.8	2.78	2.5	0	0	0	0	18.29	0	0
2019/5/10 8:42:00	1.48	1.62	1.61	1.72	0.88	0.49	0.79	0.31	0.12	0.14	0.13	0.23	0.24	0.72	1.34	1.24	1.51	1.35	2.81	3.34	1.51	0.45	1.39	0	2.29	0	0	0	0	0	0
2019/5/10 8:43:00	1.48	1.59	1.63	1.75	0.92	0.49	0.8	0.27	0.15	0.17	0.12	0.17	0.23	0.51	0.85	1.15	0.97	1.11	1.84	2.01	1.21	2.25	1.39	0	0	0	0	0	0	0	0
2019/5/10 8:44:00	1.5	1.62	1.61	1.74	0.9	0.48	0.78	0.3	0.12	0.15	0.12	0.14	0.35	0.59	0.97	1.02	0.85	1.53	2.32	3.51	1.81	2.7	4.18	2.5	6.86	3.77	5.8	10.02	0	0	0
2019/5/10 8:45:00	1.49	1.61	1.62	1.73	0.92	0.47	0.8	0.32	0.11	0.17	0.13	0.23	0.34	0.82	0.82	1.46	1.75	1.48	4.17	2.17	2.41	1.35	2.78	6.26	4.57	3.77	0	0	0	0	0
2019/5/10 8:46:00	1.48	1.65	1.63	1.74	0.93	0.48	0.77	0.31	0.11	0.15	0.12	0.18	0.39	0.56	0.82	1.43	1.3	1.72	3.69	4.35	0.6	1.8	2.09	6.26	6.86	0	0	10.02	0	0	0
2019/5/10 8:47:00	1.51	1.64	1.62	1.78	0.94	0.51	0.8	0.32	0.11	0.16	0.13	0.19	0.36	0.82	1.03	1.13	1.33	1.86	3.53	3.34	0.91	0	1.39	1.25	2.29	0	0	0	0	0	0
2019/5/10 8:48:00	1.53	1.68	1.71	1.8	0.94	0.51	0.82	0.3	0.12	0.13	0.12	0.22	0.23	0.56	0.97	1.02	1.21	1.39	3.13	3.01	0.91	2.7	2.78	1.25	2.29	0	0	0	0	0	0
2019/5/10 8:49:00	1.53	1.65	1.69	1.82	0.91	0.48	0.84	0.31	0.15	0.13	0.14	0.25	0.31	0.74	0.9	1.37	1.36	1.3	3.37	4.18	2.11	2.25	2.09	2.5	2.29	0	0	10.02	0	0	34.57
2019/5/10 8:50:00	1.51	1.66	1.67	1.79	0.93	0.46	0.78	0.3	0.13	0.19	0.17	0.26	0.36	0.72	0.71	1.24	1.54	1.62	2.81	4.01	2.11	0.9	2.09	1.25	4.57	3.77	0	0	0	0	0
2019/5/10 8:51:00	1.53	1.66	1.64	1.77	0.91	0.49	0.82	0.34	0.14	0.15	0.17	0.23	0.31	0.85	0.56	1.26	1.51	1.72	3.45	2.17	1.21	0.9	2.09	2.5	2.29	0	0	0	0	0	0
2019/5/10 8:52:00	1.52	1.69	1.67	1.78	0.93	0.53	0.8	0.33	0.12	0.18	0.17	0.27	0.42	0.8	1.18	1.55	1.39	1.35	4.01	3.51	1.21	2.25	1.39	2.5	4.57	3.77	0	0	0	0	0
2019/5/10 8:53:00	1.53	1.68	1.67	1.83	0.93	0.53	0.82	0.34	0.13	0.17	0.12	0.23	0.36	0.77	0.82	0.7	1.3	1.86	3.45	3.34	1.81	0.9	1.39	5.01	0	0	0	0	0	0	0
2019/5/10 8:54:00	1.55	1.69	1.7	1.81	0.94	0.51	0.82	0.36	0.16	0.16	0.13	0.23	0.42	0.69	1.03	1.28	1.48	1.21	2.32	3.34	1.81	1.35	2.09	6.26	2.29	0	0	0	0	0	0
2019/5/10 8:55:00	1.55	1.69	1.69	1.83	0.98	0.51	0.81	0.34	0.12	0.15	0.15	0.3	0.31	0.82	0.87	1.5	1.15	1.21	4.17	3.51	0.91	1.35	2.09	5.01	2.29	0	0	0	0	0	0
2019/5/10 8:56:00	1.51	1.65	1.67	1.78	0.96	0.5	0.8	0.35	0.14	0.16	0.18	0.29	0.35	0.69	1.31	1.55	1.57	1.62	3.93	3.18	0.3	1.35	0.7	3.76	2.29	0	0	0	0	0	0
2019/5/10 8:57:00	1.56	1.68	1.67	1.78	0.96	0.52	0.88	0.32	0.13	0.15	0.15	0.19	0.21	0.67	0.92	1.37	1.15	1.48	3.37	3.18	2.11	0.45	2.09	6.26	2.29	0	0	0	0	0	0
2019/5/10 8:58:00	1.54	1.67	1.69	1.84	0.98	0.49	0.86	0.33	0.12	0.14	0.17	0.27	0.21	0.72	0.95	1.37	1.42	1.39	3.05	3.68	1.51	1.35	3.48	3.76	0	3.77	5.8	0	0	0	0
2019/5/10 8:59:00	1.53	1.67	1.67	1.84	0.94	0.52	0.86	0.3	0.14	0.17	0.16	0.3	0.35	0.62	0.53	0.88	1.39	1.72	4.65	4.85	1.21	1.8	2.78	0	0	3.77	5.8	0	0	0	0
2019/5/10 9:00:00	1.55	1.68	1.67	1.83	0.95	0.51	0.85	0.36	0.14	0.16	0.18	0.27	0.24	0.69	0.77	1.04	1.75	0.97	4.01	2.68	1.51	0	2.09	3.76	0	0	0	0	0	0	0
2019/5/10 9:01:00	1.55	1.67	1.68	1.8	0.95	0.5	0.84	0.34	0.12	0.14	0.17	0.22	0.24	0.85	1.35	2.36	1.78	1.44	3.85	3.01	2.41	0.9	0.7	6.26	2.29	11.32	0	0	0	0	0
2019/5/10 9:02:00	1.52	1.67	1.66	1.75	0.97	0.51	0.82	0.33	0.14	0.19	0.21	0.24	0.36	0.87	1.17	1.76	1.15	1.58	4.17	2.01	3.02	0	0.7	3.76	2.29	3.77	0	0	0	0	0
2019/5/10 9:03:00	1.54	1.68	1.69	1.79	1	0.5	0.81	0.34	0.14	0.16	0.19	0.29	0.38	0.62	1.32	1.72	1.87	2.23	3.69	2.51	2.11	1.35	1.39	7.51	0	0	0	0	0	0	0
2019/5/10 9:04:00	1.55	1.68	1.68	1.82	0.97	0.5	0.84	0.36	0.15	0.19	0.15	0.34	0.38	0.62	1.47	1.7	1.72	1.48	3.85	5.18	0.91	1.8	1.39	2.5	0	3.77	0	0	0	0	0
2019/5/10 9:05:00	1.55	1.66	1.68	1.79	0.96	0.5	0.87	0.34	0.14	0.2	0.12	0.29	0.27	1.08	1.27	1.32	1.66	1.86	4.09	3.85	1.51	0.45	1.39	10.02	0	0	5.8	0	0	0	0
2019/5/10 9:06:00	1.55	1.71	1.69	1.85	0.98	0.51	0.94	0.37	0.15	0.22	0.17	0.31	0.31	0.87	1.14	2.45	1.6	1.21	3.37	3.01	1.51	2.25	1.39	3.76	4.57	3.77	0	0	0	0	0
2019/5/10 9:07:00	1.57	1.69	1.69	1.85	0.99	0.52	0.86	0.39	0.12	0.17	0.16	0.37	0.31	0.85	1.21	1.92	2.05	1.58	3.69	4.01	1.81	3.15	2.78	0	0	0	0	0	0	0	0
2019/5/10 9:08:00	1.58	1.67	1.66	1.87	0.98	0.54	0.88	0.36	0.14	0.21	0.16	0.28	0.28	0.67	0.95	1.37	1.39	2.09	4.25	4.35	1.81	2.25	3.48	2.5	2.29	0	5.8	0	0	0	0
2019/5/10 9:09:00	1.59	1.72	1.68	1.85	0.97	0.51	0.89	0.38	0.17	0.24	0.21	0.38	0.48	1	1.83	1.24	1.63	2.37	3.69	5.02	3.92	0.45	2.78	0	0	0	0	0	0	0	0
2019/5/10 9:10:00	1.56	1.68	1.7	1.85	1	0.55	0.91	0.38	0.18	0.23	0.24	0.4	0.46	1.18	1.1	1.57	1.75	1.67	4.41	5.18	1.21	0.9	1.39	1.25	0	0	0	0	0	0	0
2019/5/10 9:11:00	1.56	1.71	1.71	1.88	0.98	0.55	0.94	0.42	0.16	0.18	0.18	0.43	0.27	0.92	1.3	1.59	1.78	1.53	3.85	4.35	2.41	1.8	3.48	5.01	2.29	0	0	0	0	0	0
2019/5/10 9:12:00	1.59	1.72	1.72	1.89	1.01	0.56	0.93	0.36	0.17	0.19	0.21	0.33	0.32	0.95	1.92	2.18	1.48	1.67	3.61	2.84	1.51	1.35	2.09	5.01	4.57	0	0	0	0	0	0
2019/5/10 9:13:00	1.68	1.81	1.84	1.96	1.09	0.58	0.95	0.41	0.16	0.21	0.2	0.36	0.42	1.23	1.32	1.74	1.96	1.21	4.25	4.52	1.21	2.7	4.87	1.25	9.15	0	0	0	0	0	0
2019/5/10 9:14:00	1.65	1.78	1.79	1.97	1.03	0.57	0.93	0.37	0.15	0.22	0.2	0.33	0.38	1.08	1.46	2.36	1.69	1.67	4.73	4.68	1.81	0.45	2.09	6.26	0	3.77	0	0	0	0	0
2019/5/10 9:15:00	1.63	1.76	1.72	1.93	1.02	0.56	0.96	0.4	0.15	0.2	0.2	0.33	0.39	1.05	1.61	1.54	1.99	1.58	4.73	4.52	1.81	0.45	4.18	1.25	0	0	0	0	0	0	0
2019/5/10 9:16:00	1.61	1.73	1.74	1.93	1.03	0.55	0.9	0.37	0.15	0.23	0.18	0.29	0.39	0.54	1.4	2.31	1.75	1.48	4.41	4.85	1.81	2.7	2.78	3.76	0	0	5.8	0	0	0	0
2019/5/10 9:17:00	1.56	1.71	1.72	1.83	1.01	0.53	0.87	0.35	0.14	0.22	0.24	0.31	0.29	1.18	0.73	0.93	1.75	1.76	4.17	3.85	2.41	2.7	2.09	1.25	2.29	3.77	0	0	0	0	0
2019/5/10 9:18:00	1.56	1.67	1.69	1.82	0.99	0.54	0.9	0.35	0.16	0.21	0.23	0.33	0.38	0.67	2.21	1.85	1.78	1.58	3.93	3.68	2.11	2.7	2.09	0	2.29	0	0	20.04	0	0	0
2019/5/10 9:19:00	1.57	1.7	1.67	1.78	0.96	0.53	0.89	0.36	0.14	0.16	0.16	0.27	0.34	1	1.2	1.74	1.84	1.99	3.69	3.51	1.81	3.15	2.09	1.25	2.29	3.77	0	0	0	0	0
2019/5/10 9:20:00	1.55	1.65	1.66	1.8	0.98	0.52	0.85	0.37	0.17	0.17	0.15	0.28	0.31	0.87	0.89	1.35	1.93	1.81	4.09	5.69	0.91	1.8	2.78	3.76	0	0	0	0	0	0	0
2019/5/10 9:21:00	1.56	1.68	1.68	1.85	0.98	0.55	0.9	0.36	0.14	0.23	0.22	0.28	0.42	1.1	1.03	1.7	1.69	1.86	3.61	3.18	2.11	1.8	1.39	0	0	3.77	0	0	0	0	0
2019/5/10 9:22:00	1.6	1.74	1.74	1.9	1.04	0.53	0.91	0.37	0.15	0.21	0.15	0.25	0.2	1.08	1.02	0.86	1.66	1.72	4.33	4.68	2.11	1.35	3.48	2.5	0	0	0	0	0	0	0
2019/5/10 9:23:00	1.64	1.79	1.78	1.92	1.07	0.57	0.9	0.39	0.14	0.19	0.19	0.29	0.43	0.9	1.51	1.74	1.24	1.48	3.21	3.68	2.41	1.35	0.7	2.5	0	0	0	0	0	0	0
2019/5/10 9:24:00	1.63	1.77	1.77	1.93	1.07	0.55	0.94	0.37	0.14	0.2	0.17	0.19	0.28	0.92	1.1	1.77	1.57	1.44	3.93	4.35	0.6	3.15	0	5.01	2.29	0	0	10.02	0	0	0
2019/5/10 9:25:00	1.63	1.8	1.79	1.91	1.05	0.57	0.95	0.4	0.15	0.18	0.21	0.29	0.25	0.72	1.33	1.65	1.51	1.72	3.69	3.34	2.72	1.35	4.18	1.25	0	0	0	0	0	0	0
2019/5/10 9:26:00	1.64	1.78	1.79	1.92	1.03	0.58	0.94	0.37	0.21	0.19	0.19	0.32	0.32	0.97	2.23	4.43	1.18	1.53	3.21	4.68	1.81	1.8	0	3.76	2.29	0	0	10.02	0	0	0
2019/5/10 9:27:00	1.64	1.76	1.79	1.93	1.02	0.53	0.96	0.4	0.16	0.19	0.17	0.32	0.31	0.69	1.07	2.18	1.48	2.46	3.77	6.02	3.32	2.25	3.48	2.5	2.29	0	0	0	0	0	0
2019/5/10 9:28:00	1.62	1.75	1.75	1.96	1.07	0.58	0.93	0.37	0.17	0.17	0.22	0.35	0.25	0.9	1.08	1.96	1.45	1.48	4.09	3.85	2.41	1.35	0.7	2.5	0	7.55	0	0	0	0	0
2019/5/10 9:29:00	1.61	1.76	1.76	1.96	1.07	0.54	0.91	0.37	0.16	0.16	0.18	0.26	0.25	1	0.98	1.94	1.75	1.81	4.65	2.34	1.81	1.8	1.39	0	0	0	0	0	0	0	0
2019/5/10 9:30:00	1.6	1.74	1.74	1.92	1.02	0.51	0.89	0.38	0.17	0.22	0.15	0.29	0.25	1.03	1.6	1.63	1.66	1.72	3.61	2.51	1.81	2.25	2.78	2.5	4.57	0	0	0	0	0	0
2019/5/10 9:31:00	1.64	1.76	1.74	1.91	1.06	0.57	0.92	0.39	0.18	0.24	0.18	0.31	0.36	0.97	1.33	1.7	1.36	1.95	5.53	2.84	1.51	1.35	3.48	10.02	0	0	0	0	0	0	0
2019/5/10 9:32:00	1.6	1.74	1.74	1.92	1.05	0.58	0.94	0.4	0.19	0.17	0.18	0.37	0.25	0.77	1.52	1.79	1.81	1.72	3.13	2.51	0.91	3.15	0	2.5	4.57	0	0	0	0	0	0
2019/5/10 9:33:00	1.57	1.76	1.75	1.93	1.07	0.56	0.95	0.43	0.13	0.22	0.19	0.34	0.35	0.95	1.37	2.36	1.93	1.72	4.33	4.35	2.41	1.35	2.78	2.5	0	0	5.8	0	0	0	0
2019/5/10 9:34:00	1.59	1.73	1.76	1.9	1.05	0.56	0.99	0.39	0.14	0.2	0.16	0.32	0.36	0.9	1.45	1.87	1.96	2.23	2.97	2.17	0.91	2.7	2.09	0	2.29	7.55	0	0	0	0	0
2019/5/10 9:35:00	1.61	1.72	1.72	1.9	1.01	0.52	0.96	0.36	0.16	0.19	0.2	0.29	0.32	0.95	1.42	2.03	0.88	1.39	4.09	4.52	2.41	2.7	4.87	2.5	0	7.55	0	0	0	0	0
2019/5/10 9:36:00	1.59	1.73	1.75	1.93	1.01	0.56	0.91	0.38	0.15	0.17	0.19	0.26	0.27	0.95	1.14	1.59	2.14	1.81	3.53	3.34	1.81	2.25	2.78	3.76	2.29	3.77	0	0	0	0	0
2019/5/10 9:37:00	1.6	1.73	1.75	1.93	1.05	0.57	0.97	0.39	0.16	0.21	0.22	0.37	0.34	0.92	1.89	1.87	1.63	1.72	3.69	3.51	0.6	0.9	2.78	2.5	2.29	0	0	0	0	0	0
2019/5/10 9:38:00	1.6	1.73	1.72	1.98	1.03	0.57	0.99	0.39	0.15	0.2	0.2	0.35	0.32	0.95	1.97	2.31	1.63	1.99	3.93	2.34	2.72	2.25	0.7	2.5	0	0	0	0	0	0	0
2019/5/10 9:39:00	1.61	1.74	1.76	1.96	1.03	0.59	0.97	0.37	0.17	0.21	0.24	0.25	0.48	1.08	1.64	2.34	1.75	1.9	3.85	3.85	1.21	1.8	0.7	1.25	4.57	3.77	0	0	0	0	0
2019/5/10 9:40:00	1.59	1.73	1.77	1.96	1.05	0.59	0.94	0.39	0.17	0.23	0.16	0.32	0.28	0.87	1.1	1.79	1.33	1.53	3.53	4.01	2.72	0.45	2.09	3.76	2.29	0	0	0	0	0	0
2019/5/10 9:41:00	1.58	1.73	1.76	1.95	1.09	0.59	0.99	0.41	0.18	0.22	0.24	0.38	0.51	0.74	1.56	2.14	1.96	1.72	4.33	3.68	1.51	1.8	2.78	1.25	0	0	0	0	0	0	0
2019/5/10 9:42:00	1.63	1.72	1.74	1.91	1.06	0.54	1	0.42	0.18	0.2	0.19	0.35	0.5	1.08	1.04	1.37	1.87	1.86	4.41	3.34	2.72	0	2.78	0	2.29	0	0	0	0	0	0
2019/5/10 9:43:00	1.58	1.75	1.73	1.96	1.07	0.57	0.94	0.38	0.12	0.21	0.2	0.36	0.32	0.8	0.98	2.07	2.05	1.81	3.93	2.68	2.41	0.9	2.78	2.5	2.29	0	0	0	0	0	0
2019/5/10 9:44:00	1.6	1.7	1.77	1.94	1.07	0.57	0.96	0.42	0.15	0.2	0.17	0.33	0.24	0.69	1.69	1.61	1.48	1.99	4.09	3.68	0.6	2.25	1.39	3.76	0	3.77	0	0	0	0	0
2019/5/10 9:45:00	1.6	1.73	1.72	1.97	1.07	0.58	0.93	0.41	0.14	0.21	0.17	0.34	0.32	0.82	1.27	1.52	1.69	1.76	3.53	3.51	1.51	2.25	2.09	2.5	2.29	0	0	0	0	0	0
2019/5/10 9:46:00	1.57	1.73	1.76	1.89	1.07	0.56	0.95	0.41	0.15	0.26	0.19	0.24	0.42	1	1.24	2.2	1.75	1.53	2.97	2.01	0.91	2.25	1.39	1.25	0	0	0	0	0	0	0
2019/5/10 9:47:00	1.57	1.71	1.76	1.93	1.07	0.57	0.98	0.38	0.14	0.2	0.18	0.31	0.48	0.97	1.56	1.88	1.45	2.09	3.45	2.68	0.91	1.35	0	2.5	2.29	0	0	0	0	0	0
2019/5/10 9:48:00	1.55	1.7	1.72	1.95	1.01	0.56	0.95	0.39	0.16	0.22	0.22	0.35	0.38	1.18	1.34	1.32	1.36	1.86	3.45	2.01	1.51	1.8	3.48	0	0	0	0	0	0	0	0
2019/5/10 9:49:00	1.57	1.7	1.72	1.9	1.05	0.55	0.97	0.41	0.18	0.24	0.24	0.3	0.4	1.05	1.31	1.54	1.27	1.53	3.53	3.85	1.81	1.8	1.39	1.25	0	0	0	0	0	0	0
2019/5/10 9:50:00	1.59	1.71	1.73	1.88	1.08	0.58	0.95	0.37	0.14	0.22	0.21	0.35	0.29	0.92	1.1	1.66	1.78	1.48	3.21	2.84	1.81	0.9	1.39	1.25	0	0	0	0	0	0	0
2019/5/10 9:51:00	1.57	1.7	1.72	1.95	1.05	0.57	0.94	0.43	0.16	0.21	0.2	0.33	0.5	0.97	1.03	1.26	1.36	1.48	2.48	3.18	0.91	0.45	1.39	0	0	0	0	0	0	0	0
2019/5/10 9:52:00	1.56	1.68	1.74	1.92	1.07	0.54	0.98	0.4	0.2	0.21	0.16	0.38	0.4	0.8	1.15	1.9	1.9	1.39	2.81	3.34	0.6	1.35	1.39	0	2.29	0	0	0	0	0	0
2019/5/10 9:53:00	1.59	1.72	1.74	2	1.08	0.58	0.99	0.4	0.17	0.18	0.18	0.27	0.5	1.39	1.56	1.99	1.45	1.35	2.89	2.68	2.72	0.45	1.39	5.01	0	0	0	0	0	0	0
2019/5/10 9:54:00	1.55	1.7	1.76	1.95	1.06	0.58	0.98	0.41	0.14	0.17	0.2	0.29	0.43	0.74	1.07	1.21	1.72	2.09	2.73	2.34	0.3	1.35	1.39	1.25	0	0	0	0	0	0	0
2019/5/10 9:55:00	1.59	1.72	1.73	1.96	1.08	0.63	1	0.39	0.16	0.21	0.22	0.29	0.31	0.8	0.72	1.15	1.84	1.35	3.45	2.17	1.21	0.45	1.39	2.5	0	0	0	0	0	0	0
2019/5/10 9:56:00	1.59	1.75	1.73	1.92	1.1	0.59	1.04	0.41	0.18	0.2	0.18	0.27	0.4	0.8	1.65	1.98	1.72	1.86	3.45	3.18	0.6	0.45	2.78	1.25	0	0	0	0	0	0	0
2019/5/10 9:57:00	1.6	1.74	1.75	1.94	1.08	0.57	1.07	0.37	0.17	0.19	0.2	0.28	0.42	0.97	1.47	1.77	1.96	1.99	3.77	2.51	1.21	1.8	1.39	1.25	0	0	0	0	0	0	0
2019/5/10 9:58:00	1.57	1.72	1.79	2	1.07	0.62	0.96	0.41	0.17	0.21	0.19	0.33	0.25	1	0.86	1.32	1.12	1.86	3.13	1.67	0.6	0.45	1.39	1.25	0	0	0	0	0	0	0
2019/5/10 9:59:00	1.59	1.76	1.78	2	1.11	0.62	1.06	0.42	0.17	0.22	0.21	0.27	0.19	0.77	1.02	1.13	1.09	0.83	3.85	3.34	1.51	1.35	2.78	5.01	4.57	3.77	0	0	0	0	0
2019/5/10 10:00:00	1.59	1.72	1.75	1.99	1.05	0.56	1.02	0.39	0.17	0.2	0.15	0.33	0.35	0.64	1.39	1.55	1.6	1.44	3.21	2.51	1.21	0.9	1.39	1.25	2.29	3.77	5.8	0	0	0	0
2019/5/10 10:01:00	1.59	1.72	1.77	1.97	1.1	0.6	0.99	0.41	0.16	0.2	0.19	0.31	0.4	0.82	1.27	1.57	1.63	1.62	3.53	3.51	1.21	2.25	0.7	1.25	0	7.55	0	0	0	0	0
2019/5/10 10:02:00	1.58	1.72	1.77	1.93	1.1	0.59	0.98	0.4	0.15	0.22	0.2	0.27	0.4	0.87	1.4	2.21	1.57	1.39	2.89	2.84	1.21	0.9	2.78	1.25	2.29	7.55	0	0	0	0	0
2019/5/10 10:03:00	1.58	1.71	1.78	1.97	1.08	0.59	0.99	0.43	0.14	0.19	0.21	0.28	0.27	0.92	0.95	1.17	1.66	1.39	3.05	1.51	1.81	2.25	1.39	1.25	0	0	0	0	0	0	0
2019/5/10 10:04:00	1.6	1.72	1.77	1.97	1.13	0.58	0.96	0.41	0.17	0.24	0.17	0.25	0.31	0.85	1.46	1.39	1.54	1.67	3.77	3.68	1.21	1.8	0.7	3.76	0	0	0	0	0	0	0
2019/5/10 10:05:00	1.58	1.75	1.75	1.97	1.06	0.6	0.95	0.4	0.15	0.21	0.16	0.37	0.39	0.77	0.54	0.8	1.09	1.21	3.05	3.51	0.91	0.45	2.78	1.25	2.29	0	5.8	0	0	0	0
2019/5/10 10:06:00	1.56	1.72	1.73	1.95	1.09	0.6	0.98	0.4	0.16	0.2	0.16	0.27	0.43	1.15	0.75	0.82	1.54	1.21	3.53	3.18	0.6	0.9	0.7	1.25	4.57	3.77	5.8	0	0	0	0
2019/5/10 10:07:00	1.58	1.73	1.73	1.98	1.09	0.57	1.01	0.39	0.17	0.22	0.2	0.35	0.29	0.74	1.25	1.41	1.39	1.35	3.21	4.01	0.3	0.45	0.7	0	0	0	5.8	0	0	0	0
2019/5/10 10:08:00	1.57	1.68	1.74	1.97	1.08	0.58	1.01	0.42	0.15	0.2	0.16	0.31	0.31	0.92	1.9	2.1	1.33	1.02	3.05	2.68	0.6	1.35	1.39	2.5	2.29	0	0	0	0	0	0
2019/5/10 10:09:00	1.61	1.76	1.79	2.01	1.12	0.6	1.04	0.41	0.16	0.2	0.18	0.39	0.34	0.97	1.46	1.34	1.03	1.53	3.21	4.68	0.91	1.35	1.39	2.5	0	3.77	0	0	0	0	0
2019/5/10 10:10:00	1.61	1.73	1.77	1.97	1.08	0.57	1	0.41	0.15	0.17	0.22	0.34	0.32	0.72	1.29	1.19	1.75	1.39	3.77	2.51	1.21	0.45	2.09	3.76	0	0	0	0	0	0	0
2019/5/10 10:11:00	1.61	1.75	1.8	2.01	1.12	0.6	1	0.44	0.15	0.2	0.18	0.33	0.35	0.85	1.44	2.12	1.24	1.21	2.89	2.01	1.81	0	1.39	1.25	2.29	0	0	0	0	0	0
2019/5/10 10:12:00	1.61	1.73	1.79	1.99	1.08	0.61	1.01	0.39	0.12	0.23	0.19	0.29	0.38	0.72	1.17	1.28	1.57	1.21	3.69	1.34	1.81	2.25	1.39	2.5	0	3.77	0	0	0	0	0
2019/5/10 10:13:00	1.6	1.74	1.8	2.01	1.14	0.62	1	0.42	0.19	0.17	0.19	0.35	0.42	0.87	1.62	1.88	1	1.35	2.97	2.84	1.81	2.25	2.09	2.5	6.86	0	0	0	0	0	0
2019/5/10 10:14:00	1.6	1.73	1.79	2.01	1.11	0.58	1.03	0.39	0.17	0.22	0.16	0.23	0.36	0.72	1.08	1.66	1.69	1.3	3.85	2.84	0.6	2.25	2.78	1.25	0	0	0	0	0	0	0
2019/5/10 10:15:00	1.64	1.77	1.81	2.03	1.16	0.59	1.07	0.42	0.14	0.21	0.18	0.34	0.34	0.33	1.16	0.99	1.51	1.53	3.29	2.34	0.91	0.9	0.7	0	0	3.77	0	0	0	0	0
2019/5/10 10:16:00	1.61	1.72	1.78	2.01	1.09	0.6	1	0.43	0.17	0.19	0.17	0.35	0.35	0.77	1.02	1.24	1.42	0.83	2.81	2.51	2.11	1.8	0.7	2.5	2.29	0	0	0	0	0	0
2019/5/10 10:17:00	1.61	1.75	1.82	2	1.14	0.64	0.98	0.39	0.17	0.18	0.17	0.28	0.29	0.8	1.36	0.93	1.75	1.58	3.69	2.84	1.51	1.35	2.09	7.51	2.29	0	0	0	0	0	0
2019/5/10 10:18:00	1.6	1.72	1.74	1.97	1.09	0.59	1.03	0.4	0.16	0.2	0.21	0.25	0.38	0.69	1.31	1.45	1.57	1.44	2.89	3.68	1.81	0.9	0.7	5.01	2.29	0	0	0	0	0	0
2019/5/10 10:19:00	1.56	1.72	1.72	1.99	1.08	0.57	1.01	0.42	0.16	0.2	0.19	0.33	0.31	0.74	1.54	1.98	1.57	1.16	3.45	3.51	2.72	1.35	1.39	3.76	0	0	0	0	0	0	0
2019/5/10 10:20:00	1.6	1.73	1.78	2	1.11	0.6	1.02	0.42	0.18	0.21	0.17	0.24	0.32	1	1.13	1.96	1.75	0.88	3.77	1.67	1.51	1.8	1.39	5.01	2.29	0	0	0	0	0	0
2019/5/10 10:21:00	1.65	1.76	1.82	2.04	1.14	0.57	1.04	0.42	0.18	0.2	0.19	0.33	0.35	0.44	1.05	1.34	1.24	1.25	3.29	2.51	1.21	1.35	2.78	1.25	2.29	0	0	0	0	0	0
2019/5/10 10:22:00	1.6	1.73	1.76	1.92	1.08	0.59	1	0.41	0.17	0.21	0.17	0.26	0.48	0.59	1.65	1.88	1.63	1.25	3.05	3.68	0.91	1.35	1.39	1.25	2.29	3.77	0	0	0	0	0
2019/5/10 10:23:00	1.6	1.75	1.76	2	1.1	0.57	1	0.38	0.13	0.22	0.22	0.33	0.38	0.62	0.83	0.6	1.36	1.44	3.85	2.84	1.51	1.35	1.39	2.5	2.29	0	0	0	0	0	0
2019/5/10 10:24:00	1.65	1.76	1.78	2.05	1.16	0.62	1.04	0.45	0.18	0.19	0.2	0.25	0.24	0.72	0.7	1.24	1.78	1.07	3.37	1.17	1.51	0.45	1.39	2.5	0	0	0	10.02	0	0	0
2019/5/10 10:25:00	1.67	1.81	1.87	2.11	1.18	0.61	1.02	0.45	0.18	0.21	0.24	0.23	0.39	0.92	1.32	2.1	1.54	1.11	2	2.51	1.51	1.35	1.39	2.5	0	3.77	0	0	0	0	0
2019/5/10 10:26:00	1.69	1.82	1.85	2.09	1.15	0.62	1.07	0.45	0.17	0.2	0.21	0.29	0.25	0.92	1.3	1.5	1.27	1.53	4.33	2.34	0.91	0.45	1.39	3.76	2.29	0	0	0	0	0	0
2019/5/10 10:27:00	1.71	1.86	1.91	2.11	1.15	0.65	1.05	0.42	0.17	0.22	0.2	0.25	0.43	0.74	0.63	1.04	1.54	1.53	3.21	3.01	2.11	0.45	1.39	2.5	2.29	0	0	0	0	0	0
2019/5/10 10:28:00	1.7	1.85	1.88	2.11	1.17	0.63	1.12	0.44	0.17	0.2	0.19	0.29	0.29	0.92	1.37	1.57	1.3	1.62	3.13	4.18	0.6	1.8	2.78	5.01	0	3.77	0	0	0	0	0
2019/5/10 10:29:00	1.67	1.82	1.84	2.09	1.19	0.62	1.06	0.42	0.17	0.21	0.19	0.23	0.36	0.77	1.6	1.65	1.21	1.35	2.65	3.01	2.41	0.9	1.39	3.76	0	0	0	0	0	0	0
2019/5/10 10:30:00	1.68	1.82	1.89	2.14	1.18	0.65	1.03	0.44	0.14	0.22	0.21	0.27	0.39	1	0.77	1.3	1.54	1.44	3.45	3.18	2.72	0.45	1.39	3.76	6.86	0	0	0	0	0	0
2019/5/10 10:31:00	1.68	1.82	1.88	2.09	1.17	0.61	0.99	0.44	0.16	0.24	0.2	0.3	0.4	0.8	1.36	1.59	1.21	2.18	2.32	3.18	3.02	0.9	4.18	2.5	2.29	3.77	0	0	0	0	0
2019/5/10 10:32:00	1.62	1.79	1.83	2.05	1.14	0.6	1.07	0.39	0.2	0.2	0.18	0.3	0.51	1.1	0.89	0.55	1.54	1.21	2.97	2.17	0.91	0.45	2.09	1.25	2.29	0	0	0	0	0	0
2019/5/10 10:33:00	1.61	1.76	1.84	2.07	1.11	0.62	1.04	0.41	0.15	0.2	0.17	0.29	0.39	0.59	1.26	1.19	1.48	1.3	2.65	3.34	2.11	1.35	2.09	1.25	0	0	0	0	0	0	0
2019/5/10 10:34:00	1.63	1.74	1.81	2.01	1.13	0.6	1.04	0.42	0.17	0.18	0.15	0.22	0.46	0.74	1.07	1.04	1.45	1.67	3.13	2.68	0.3	0.45	2.78	6.26	2.29	0	0	0	0	0	0
2019/5/10 10:35:00	1.58	1.74	1.79	2.04	1.08	0.59	1.03	0.41	0.17	0.2	0.21	0.23	0.34	0.77	0.74	1.68	1.27	1.35	2.4	2.68	3.02	1.8	2.09	5.01	0	0	5.8	0	0	0	0
2019/5/10 10:36:00	1.6	1.72	1.81	2.03	1.11	0.59	1.01	0.4	0.14	0.19	0.19	0.34	0.28	1.05	1.22	1.39	1.63	1.25	2.48	2.17	0	1.35	1.39	1.25	6.86	7.55	5.8	0	0	0	0
2019/5/10 10:37:00	1.57	1.72	1.8	2.01	1.11	0.61	0.99	0.38	0.16	0.18	0.18	0.29	0.23	0.95	1.25	1.68	1.24	1.76	4.49	4.52	2.11	0.45	0.7	0	2.29	3.77	0	0	0	0	0
2019/5/10 10:38:00	1.57	1.72	1.78	2.01	1.09	0.59	1.03	0.4	0.14	0.16	0.15	0.26	0.48	0.9	1.05	1.28	1.75	1.21	3.13	2.84	0.91	0.45	3.48	3.76	2.29	0	5.8	10.02	0	0	0
2019/5/10 10:39:00	1.53	1.68	1.74	1.95	1.09	0.58	0.97	0.38	0.13	0.15	0.17	0.29	0.34	0.92	0.51	0.86	1.69	1.58	3.45	3.85	1.51	2.7	4.18	6.26	2.29	3.77	11.6	0	0	0	0
2019/5/10 10:40:00	1.51	1.69	1.71	1.92	1.07	0.57	0.97	0.38	0.15	0.16	0.19	0.35	0.38	0.67	0.8	0.9	1.78	1.11	3.05	1.51	0.91	0	2.09	0	0	0	0	0	0	0	0
2019/5/10 10:41:00	1.55	1.67	1.75	2	1.11	0.59	1.04	0.36	0.17	0.2	0.19	0.37	0.17	0.85	0.82	0.88	1.75	1.53	2.97	1.51	0.3	1.35	1.39	2.5	0	0	0	0	0	0	0
2019/5/10 10:42:00	1.51	1.66	1.73	1.95	1.06	0.55	0.95	0.42	0.15	0.17	0.16	0.27	0.44	0.8	1.02	1.66	1.63	1.44	2.48	1.84	2.41	0.9	2.78	0	2.29	0	0	0	0	0	0
2019/5/10 10:43:00	1.51	1.63	1.73	1.95	1.04	0.57	0.96	0.38	0.14	0.19	0.21	0.29	0.25	0.9	1.01	1.39	1.27	1.21	3.69	1	1.21	0.9	0.7	0	0	3.77	0	0	0	0	0
2019/5/10 10:44:00	1.52	1.66	1.74	1.97	1.09	0.58	1	0.4	0.15	0.17	0.15	0.32	0.24	0.69	1.27	1.66	1.42	1.21	2.81	3.51	1.51	1.8	1.39	1.25	0	3.77	0	0	0	0	0
2019/5/10 10:45:00	1.5	1.68	1.73	1.9	1.06	0.59	0.96	0.37	0.13	0.18	0.16	0.29	0.38	0.74	1.24	1.66	1.18	1.39	2.81	4.01	0.91	0	1.39	1.25	0	3.77	0	0	0	0	0
2019/5/10 10:46:00	1.54	1.68	1.75	2	1.05	0.6	0.96	0.38	0.14	0.15	0.18	0.32	0.51	0.72	0.76	1.21	1.12	1.62	3.05	2.17	1.21	0.9	0.7	2.5	0	0	0	10.02	0	0	0
2019/5/10 10:47:00	1.5	1.65	1.73	1.97	1.07	0.59	0.95	0.37	0.15	0.17	0.17	0.31	0.31	0.92	1.31	1.57	1	1.48	2.65	1.34	0.91	1.8	1.39	2.5	0	0	5.8	0	0	0	0
2019/5/10 10:48:00	1.52	1.68	1.7	1.92	1.06	0.56	0.93	0.36	0.15	0.15	0.16	0.22	0.31	0.67	1.35	1.72	1.63	1.72	1.84	1.84	0.6	0.9	3.48	2.5	0	0	0	0	0	0	0
2019/5/10 10:49:00	1.49	1.68	1.76	1.94	1.04	0.58	0.96	0.33	0.15	0.16	0.18	0.33	0.25	0.72	1.23	1.88	1.42	1.21	3.13	3.01	0.91	1.35	1.39	0	2.29	0	0	0	0	0	0
2019/5/10 10:50:00	1.7	1.86	1.92	2.2	1.24	0.64	1.09	0.42	0.17	0.23	0.2	0.27	0.23	0.9	1.15	1.54	1.45	1.58	3.45	2.51	0.91	0.45	3.48	2.5	0	0	0	0	0	0	0
2019/5/10 10:51:00	1.7	1.85	1.93	2.18	1.26	0.63	1.09	0.43	0.17	0.17	0.16	0.32	0.31	0.77	1.35	1.39	1.72	1.07	1.84	2.17	0.6	0.9	2.09	1.25	0	0	0	0	0	0	0
2019/5/10 10:52:00	1.61	1.77	1.83	2.07	1.14	0.63	1	0.39	0.14	0.17	0.17	0.27	0.38	0.92	1.21	1.21	1.03	1.39	3.21	2.17	0.91	1.8	1.39	2.5	0	0	0	0	0	0	0
2019/5/10 10:53:00	1.65	1.81	1.89	2.15	1.15	0.63	1.01	0.38	0.15	0.18	0.18	0.37	0.36	0.69	0.83	1.08	1.09	2.09	1.92	2.17	0.6	0.9	2.09	2.5	2.29	0	0	0	0	0	0
2019/5/10 10:54:00	1.71	1.89	1.97	2.25	1.3	0.66	1.1	0.43	0.16	0.18	0.17	0.26	0.29	0.74	1.33	1.52	1.39	1.81	3.05	3.01	1.81	0.45	0	1.25	0	0	0	0	0	0	0
2019/5/10 10:55:00	1.94	2.12	2.19	2.43	1.41	0.74	1.17	0.44	0.16	0.21	0.16	0.33	0.29	0.85	0.89	1.5	1.42	1.21	2.81	1.84	2.11	0.45	0	2.5	0	0	0	0	0	0	0
2019/5/10 10:56:00	1.98	2.17	2.19	2.51	1.45	0.73	1.19	0.48	0.15	0.2	0.19	0.34	0.28	0.74	0.77	1.15	1.03	1.35	3.37	2.17	0.3	0.9	1.39	2.5	0	0	0	0	0	0	0
2019/5/10 10:57:00	2.16	2.39	2.41	2.75	1.6	0.84	1.4	0.49	0.16	0.2	0.21	0.21	0.34	0.72	1.3	1.77	1.36	1.3	2.16	1.67	0.6	0.45	1.39	0	6.86	0	0	0	0	0	0
2019/5/10 10:58:00	1.99	2.21	2.28	2.65	1.53	0.79	1.29	0.48	0.18	0.24	0.21	0.31	0.4	0.69	1.27	1.3	1.42	1.07	1.68	2.01	0.91	0.45	2.09	2.5	0	0	0	0	0	0	0
2019/5/10 10:59:00	1.99	2.16	2.23	2.62	1.5	0.8	1.32	0.46	0.2	0.15	0.15	0.32	0.43	0.92	1.2	1.54	1.42	1.72	3.53	1.51	0.3	0	2.09	0	0	0	0	0	0	0	0
2019/5/10 11:00:00	1.74	1.96	2.02	2.27	1.33	0.69	1.14	0.43	0.15	0.21	0.18	0.25	0.16	0.95	1.26	1.13	1.27	1.44	2.97	1.67	0.91	0.45	2.09	0	0	0	0	0	0	0	0
2019/5/10 11:01:00	1.73	1.93	2.02	2.31	1.3	0.66	1.13	0.43	0.17	0.22	0.15	0.29	0.29	0.97	1.04	1.15	1.48	1.21	3.05	3.85	0.6	0.45	1.39	1.25	2.29	0	0	0	0	0	0
2019/5/10 11:02:00	1.73	1.9	1.97	2.27	1.29	0.66	1.13	0.42	0.16	0.22	0.15	0.29	0.23	0.74	0.92	1.5	1.03	1.07	2.32	1.34	0.91	0.9	0.7	1.25	0	0	0	0	0	0	0
2019/5/10 11:03:00	1.57	1.76	1.81	2.05	1.18	0.62	1.03	0.43	0.14	0.16	0.18	0.21	0.43	0.8	1.22	1.92	1.24	1.35	1.84	2.34	1.21	0.9	1.39	1.25	2.29	3.77	0	0	0	0	0
2019/5/10 11:04:00	1.58	1.75	1.83	2.06	1.14	0.57	1.02	0.42	0.16	0.16	0.14	0.31	0.34	1.03	0.74	1.28	1.66	2.04	2.97	2.51	1.81	0.45	2.09	0	0	0	0	0	0	0	0
2019/5/10 11:05:00	1.59	1.73	1.84	2.06	1.12	0.59	1.1	0.38	0.15	0.18	0.14	0.24	0.31	0.67	1.37	1.46	0.85	1.44	1.68	3.85	0.91	0.9	1.39	2.5	2.29	0	0	0	0	0	0
2019/5/10 11:06:00	1.7	1.88	1.96	2.22	1.26	0.67	1.01	0.41	0.14	0.17	0.18	0.27	0.38	1.03	1.29	1.32	1.57	0.93	2.81	2.84	0.91	1.35	2.78	1.25	6.86	0	5.8	0	0	0	0
2019/5/10 11:07:00	1.66	1.85	1.9	2.2	1.22	0.63	1.07	0.41	0.17	0.2	0.17	0.31	0.35	0.56	2.18	2.41	1.27	1.48	2.89	2.68	0.91	0.45	0.7	1.25	2.29	7.55	0	0	0	0	0
2019/5/10 11:08:00	1.64	1.81	1.89	2.14	1.17	0.64	1.02	0.4	0.15	0.21	0.13	0.38	0.47	0.92	0.87	1.06	1.24	0.93	3.69	2.84	1.21	0.9	7.66	2.5	2.29	3.77	0	0	0	0	0
2019/5/10 11:09:00	1.56	1.75	1.82	2.05	1.15	0.6	1.02	0.41	0.12	0.17	0.21	0.22	0.39	0.8	1.06	1.52	1.27	1.39	3.21	2.17	0.3	0.45	1.39	1.25	2.29	0	0	0	0	0	0
2019/5/10 11:10:00	1.57	1.78	1.84	2.11	1.15	0.62	1.05	0.36	0.15	0.17	0.19	0.22	0.46	0.67	1.22	1.5	1.39	1.3	2.81	2.17	0.6	0.9	2.09	2.5	0	0	0	0	0	0	0
2019/5/10 11:11:00	1.56	1.73	1.83	2.09	1.11	0.59	1.01	0.39	0.15	0.15	0.21	0.22	0.36	0.69	0.75	0.86	1.3	1.39	2.4	1.51	0.3	0	2.09	0	2.29	0	0	10.02	0	0	0
2019/5/10 11:12:00	1.55	1.73	1.8	2.04	1.13	0.56	0.98	0.37	0.14	0.18	0.16	0.26	0.31	0.82	0.76	1.06	1.18	1.02	2.4	2.68	1.21	2.7	1.39	1.25	0	3.77	0	0	0	0	0
2019/5/10 11:13:00	1.53	1.7	1.78	2.02	1.12	0.56	0.99	0.38	0.15	0.18	0.19	0.29	0.38	0.85	1.46	1.45	1.21	1.21	2.65	1.67	0.6	1.8	2.09	1.25	2.29	0	0	0	0	0	0
2019/5/10 11:14:00	1.58	1.75	1.8	2.08	1.16	0.63	1.04	0.4	0.13	0.17	0.19	0.17	0.43	0.9	1.12	1.7	1.39	0.88	2.65	1.17	1.81	0.9	0	2.5	0	0	0	0	0	0	0
2019/5/10 11:15:00	1.65	1.81	1.87	2.21	1.21	0.62	1.07	0.39	0.15	0.22	0.15	0.32	0.44	0.77	0.69	1.54	1.09	1.11	1.76	2.17	0.91	0.45	1.39	0	0	3.77	0	0	0	0	0
2019/5/10 11:16:00	1.6	1.76	1.85	2.11	1.14	0.65	1.07	0.38	0.16	0.17	0.22	0.31	0.43	0.67	1.15	1.21	1.3	1.44	2.48	2.34	1.21	0.45	1.39	2.5	0	3.77	0	0	0	0	0
2019/5/10 11:17:00	1.64	1.77	1.87	2.16	1.16	0.63	1.06	0.43	0.17	0.22	0.19	0.33	0.35	1.05	1.38	1.83	1.18	1.25	3.21	1.67	0.91	0.9	2.78	1.25	2.29	0	0	0	0	0	0
2019/5/10 11:18:00	1.64	1.8	1.88	2.15	1.16	0.62	1.07	0.41	0.17	0.25	0.18	0.33	0.36	0.74	0.98	1.63	1.24	0.97	2.24	2.34	1.51	0.45	1.39	1.25	0	0	0	0	0	0	0
2019/5/10 11:19:00	1.62	1.79	1.83	2.12	1.14	0.61	1.05	0.39	0.15	0.18	0.21	0.29	0.35	0.92	0.67	1.1	1	1.07	3.29	2.84	1.21	0.45	4.18	2.5	2.29	0	0	0	0	0	0
2019/5/10 11:20:00	1.66	1.82	1.89	2.16	1.19	0.63	1.07	0.41	0.17	0.22	0.21	0.39	0.36	0.87	1.34	1.5	1.3	1.35	3.29	3.18	1.51	0.9	2.78	6.26	2.29	0	0	0	0	0	0
2019/5/10 11:21:00	1.7	1.86	1.95	2.25	1.24	0.66	1.07	0.44	0.13	0.21	0.18	0.28	0.43	0.95	0.69	0.88	1.03	1.35	2.73	4.01	1.51	1.35	1.39	5.01	2.29	3.77	5.8	0	0	0	0
2019/5/10 11:22:00	1.7	1.9	1.98	2.28	1.27	0.68	1.12	0.43	0.14	0.2	0.18	0.3	0.4	0.87	1.06	1.19	1.3	1.35	2.48	3.18	0.6	0.45	2.09	1.25	0	0	0	0	0	0	0
2019/5/10 11:23:00	1.74	1.96	2.02	2.31	1.29	0.66	1.09	0.41	0.16	0.19	0.22	0.42	0.48	0.77	1.19	1.39	1.27	1.3	2.73	2.34	1.21	1.35	2.78	0	2.29	0	0	0	0	0	0
2019/5/10 11:24:00	1.72	1.89	1.95	2.29	1.26	0.61	1.12	0.44	0.14	0.22	0.16	0.33	0.4	1	0.77	1.02	1.27	1.48	3.45	1.34	1.21	1.8	2.09	0	2.29	0	0	0	0	0	0
2019/5/10 11:25:00	1.75	1.98	2.1	2.39	1.31	0.7	1.18	0.43	0.16	0.22	0.15	0.27	0.34	0.72	1.03	1.99	0.97	1.3	1.92	1.51	0.91	0.45	2.78	1.25	2.29	0	0	0	0	0	0
2019/5/10 11:26:00	1.71	1.91	2	2.33	1.27	0.67	1.12	0.42	0.17	0.22	0.15	0.31	0.46	1.05	1.31	1.7	1.3	1.67	2.89	1.67	2.11	0.45	0.7	1.25	0	3.77	0	0	0	0	0
2019/5/10 11:27:00	1.71	1.87	1.98	2.22	1.23	0.66	1.12	0.43	0.18	0.2	0.17	0.26	0.4	0.87	1	1.52	1.51	0.83	2.97	2.68	0.91	0.45	2.09	1.25	6.86	0	0	0	0	0	0
2019/5/10 11:28:00	1.71	1.91	1.99	2.27	1.26	0.65	1.1	0.41	0.13	0.2	0.18	0.35	0.32	0.77	1.06	1.04	1.33	1.11	3.37	1.51	0.91	0.9	0.7	6.26	2.29	0	5.8	0	0	0	0
2019/5/10 11:29:00	1.71	1.9	1.97	2.23	1.22	0.63	1.06	0.45	0.17	0.19	0.16	0.3	0.42	0.87	0.56	1.34	1.78	1.02	2.65	2.84	1.51	1.35	3.48	3.76	4.57	7.55	0	0	0	0	0
2019/5/10 11:30:00	1.68	1.82	1.94	2.21	1.2	0.64	1.09	0.45	0.15	0.23	0.14	0.26	0.32	0.72	1.24	1.74	1.24	1.44	3.05	3.18	0.3	0.45	2.78	0	0	0	5.8	0	0	0	0
2019/5/10 11:31:00	1.67	1.84	1.91	2.21	1.24	0.62	1.09	0.41	0.16	0.17	0.17	0.25	0.39	0.49	1.12	1.83	1.27	1.25	2.24	2.84	0.91	1.35	0.7	1.25	0	0	0	10.02	0	0	0
2019/5/10 11:32:00	1.71	1.86	1.94	2.18	1.26	0.62	1.12	0.43	0.17	0.19	0.16	0.26	0.31	0.64	1.43	1.28	1.36	1.62	3.53	2.01	3.32	0.9	2.09	5.01	2.29	0	0	0	0	0	0
2019/5/10 11:33:00	1.67	1.84	1.96	2.24	1.24	0.61	1.07	0.42	0.18	0.19	0.18	0.35	0.35	0.62	1.23	1.57	1.57	1.02	2	2.17	1.51	0.9	1.39	0	0	0	0	0	0	0	0
2019/5/10 11:34:00	1.66	1.83	1.93	2.16	1.18	0.63	1.06	0.43	0.16	0.21	0.21	0.29	0.38	0.67	1.13	1.23	1.39	1.07	2.81	2.68	0.91	0.9	2.09	5.01	2.29	3.77	0	0	18.29	0	0
2019/5/10 11:35:00	1.62	1.8	1.85	2.1	1.2	0.58	1.08	0.42	0.18	0.2	0.14	0.25	0.24	0.77	0.97	1.1	1.18	1.21	3.21	2.17	0.6	1.35	1.39	3.76	0	0	0	0	0	0	0
2019/5/10 11:36:00	1.6	1.77	1.87	2.13	1.15	0.64	1	0.42	0.16	0.18	0.17	0.28	0.34	0.9	0.67	0.82	1.12	1.35	3.13	2.51	2.11	0.9	1.39	1.25	0	0	5.8	0	0	0	0
2019/5/10 11:37:00	1.62	1.77	1.85	2.09	1.17	0.62	1.06	0.41	0.17	0.21	0.19	0.32	0.55	0.9	0.97	1.1	1.27	1.07	2.97	1.84	1.21	2.25	3.48	1.25	0	0	0	0	0	0	0
2019/5/10 11:38:00	1.65	1.8	1.89	2.16	1.22	0.66	1.11	0.47	0.17	0.19	0.17	0.21	0.32	0.77	1.22	1.87	1.45	1.3	2.24	1.84	1.51	1.8	2.78	1.25	4.57	0	0	0	0	0	0
2019/5/10 11:39:00	1.64	1.78	1.89	2.15	1.19	0.62	1.13	0.38	0.13	0.21	0.16	0.28	0.39	0.92	1.35	1.26	1.27	0.97	3.29	3.18	0.91	2.25	2.78	3.76	2.29	7.55	0	0	0	0	0
2019/5/10 11:40:00	1.67	1.81	1.91	2.16	1.22	0.65	1.06	0.44	0.17	0.22	0.18	0.34	0.44	1	1.25	1.96	1.27	1.25	2.73	2.51	1.21	0.45	3.48	3.76	11.43	3.77	5.8	0	0	0	0
2019/5/10 11:41:00	1.66	1.81	1.9	2.19	1.21	0.67	1.05	0.42	0.17	0.2	0.19	0.34	0.31	0.85	0.93	1.02	0.88	0.97	3.61	4.18	0.6	0.45	2.78	3.76	0	3.77	0	0	0	0	0
2019/5/10 11:42:00	1.64	1.82	1.87	2.17	1.19	0.66	1.07	0.43	0.18	0.21	0.18	0.35	0.46	0.87	0.97	1.87	1.3	1.25	2.97	3.51	2.11	1.8	2.09	1.25	4.57	0	5.8	0	0	0	0
2019/5/10 11:43:00	1.64	1.81	1.87	2.16	1.23	0.64	1.08	0.42	0.18	0.23	0.23	0.31	0.36	0.8	1.13	1.61	1.39	1.48	2.97	3.01	0.91	1.8	2.78	0	6.86	7.55	0	0	0	0	0
2019/5/10 11:44:00	1.66	1.81	1.89	2.19	1.22	0.6	1.06	0.44	0.15	0.18	0.18	0.29	0.47	0.85	0.89	1.06	1.33	1.21	3.37	3.18	0.6	1.35	1.39	2.5	6.86	0	0	0	0	0	0
2019/5/10 11:45:00	1.66	1.81	1.87	2.18	1.21	0.62	1.09	0.4	0.15	0.23	0.21	0.33	0.38	0.67	1.17	1.17	1.27	1.21	3.53	2.01	2.72	1.35	2.78	7.51	4.57	3.77	0	0	0	0	0
2019/5/10 11:46:00	1.68	1.8	1.93	2.22	1.21	0.63	1.12	0.44	0.17	0.23	0.24	0.33	0.51	0.67	1.75	2.36	1.57	1.53	2.73	1.67	0.3	0.9	2.78	1.25	2.29	7.55	0	10.02	0	0	0
2019/5/10 11:47:00	1.69	1.86	1.93	2.23	1.21	0.67	1.15	0.44	0.17	0.22	0.21	0.33	0.4	0.85	0.91	1.66	1.27	1.48	3.13	1.17	0.91	2.25	0.7	3.76	2.29	0	0	0	0	0	0
2019/5/10 11:48:00	1.68	1.83	1.92	2.21	1.21	0.63	1.13	0.45	0.16	0.2	0.16	0.31	0.28	0.64	1.24	1.81	1.39	1.72	3.61	2.17	0.91	1.35	4.18	3.76	0	0	0	0	18.29	0	0
2019/5/10 11:49:00	1.72	1.86	1.95	2.28	1.24	0.69	1.18	0.44	0.15	0.21	0.26	0.36	0.5	0.95	1.18	1.46	1.54	1.48	3.05	2.17	1.21	1.35	6.96	3.76	4.57	3.77	0	0	0	0	0
2019/5/10 11:50:00	1.69	1.84	1.94	2.32	1.3	0.68	1.15	0.45	0.18	0.19	0.21	0.25	0.34	0.77	0.91	1.65	1.27	1.35	3.69	2.51	1.81	0.9	3.48	5.01	4.57	11.32	0	0	0	0	0
2019/5/10 11:51:00	1.71	1.86	1.97	2.31	1.25	0.69	1.22	0.43	0.19	0.23	0.16	0.34	0.31	0.85	0.99	1.39	1.36	1.16	3.29	3.01	1.51	0.45	2.09	6.26	11.43	3.77	0	0	18.29	0	0
2019/5/10 11:52:00	1.7	1.83	1.92	2.21	1.23	0.71	1.15	0.43	0.19	0.19	0.17	0.29	0.5	0.87	1.21	1.52	1.48	1.21	4.65	4.52	1.21	1.8	3.48	7.51	6.86	7.55	0	10.02	18.29	0	0
2019/5/10 11:53:00	1.66	1.81	1.95	2.24	1.26	0.68	1.18	0.46	0.18	0.24	0.15	0.41	0.32	0.77	1.39	1.88	1.51	1.95	3.77	3.34	1.81	1.8	4.87	7.51	2.29	0	0	0	0	0	0
2019/5/10 11:54:00	1.67	1.81	1.89	2.18	1.2	0.65	1.09	0.44	0.17	0.21	0.19	0.31	0.42	1.1	1.02	1.65	2.17	1.48	4.41	2.68	1.81	2.25	4.87	7.51	2.29	7.55	5.8	0	0	0	0
2019/5/10 11:55:00	1.66	1.82	1.92	2.18	1.24	0.67	1.12	0.43	0.18	0.2	0.23	0.33	0.35	1.05	1.37	1.5	1.45	1.67	3.69	3.34	2.41	1.8	2.78	1.25	2.29	3.77	0	20.04	0	0	0
2019/5/10 11:56:00	1.66	1.81	1.89	2.19	1.21	0.63	1.12	0.45	0.18	0.2	0.23	0.31	0.51	1.1	2.05	2.34	1.15	1.25	4.01	3.18	2.72	2.25	3.48	7.51	4.57	3.77	0	0	0	0	0
2019/5/10 11:57:00	1.67	1.81	1.91	2.21	1.23	0.66	1.14	0.44	0.18	0.22	0.18	0.27	0.42	0.85	0.8	1.39	1.72	1.58	3.85	3.51	1.51	0	4.18	8.77	6.86	3.77	5.8	10.02	0	0	0
2019/5/10 11:58:00	1.66	1.84	1.9	2.21	1.22	0.69	1.19	0.45	0.17	0.24	0.24	0.32	0.5	0.74	1.53	1.26	1.87	0.83	3.61	4.01	2.41	1.8	4.18	5.01	2.29	3.77	0	0	0	0	0
2019/5/10 11:59:00	1.67	1.84	1.91	2.23	1.25	0.67	1.18	0.49	0.18	0.21	0.21	0.29	0.43	0.95	1.84	2.21	1.81	1.62	2.89	1.67	2.11	2.7	5.57	3.76	6.86	11.32	17.4	10.02	0	0	0
2019/5/10 12:00:00	1.65	1.83	1.93	2.24	1.22	0.68	1.16	0.5	0.17	0.23	0.23	0.35	0.44	1.03	1.26	1.41	1.3	1.16	4.81	4.01	2.41	2.7	3.48	10.02	0	3.77	5.8	0	0	0	34.57
2019/5/10 12:01:00	1.67	1.83	1.9	2.29	1.24	0.69	1.22	0.46	0.17	0.22	0.24	0.37	0.51	0.74	1.24	1.48	1.6	1.48	2.73	4.35	1.81	0.45	2.09	7.51	4.57	0	5.8	0	18.29	0	0
2019/5/10 12:02:00	1.65	1.81	1.9	2.21	1.26	0.65	1.18	0.47	0.17	0.21	0.18	0.36	0.38	1.18	1.18	1.85	1.81	1.02	3.45	5.35	0.91	1.8	5.57	2.5	6.86	7.55	5.8	20.04	18.29	0	103.72
2019/5/10 12:03:00	1.7	1.84	1.92	2.24	1.24	0.7	1.16	0.51	0.2	0.24	0.19	0.29	0.44	0.97	1.45	2.05	1.51	1.53	2.24	3.51	1.81	4.95	3.48	7.51	4.57	3.77	0	0	0	0	0
2019/5/10 12:04:00	1.69	1.83	1.97	2.24	1.32	0.71	1.21	0.48	0.2	0.21	0.19	0.36	0.25	1.03	1.36	1.35	1.81	1.02	3.05	4.85	1.21	4.05	7.66	10.02	6.86	3.77	0	0	0	0	0
2019/5/10 12:05:00	1.71	1.9	2.02	2.3	1.29	0.72	1.2	0.48	0.18	0.27	0.21	0.31	0.43	1.15	1.29	1.74	1.78	1.21	3.37	4.18	2.41	0.45	3.48	8.77	4.57	0	5.8	0	0	0	0
2019/5/10 12:06:00	1.7	1.87	1.99	2.27	1.28	0.7	1.19	0.48	0.17	0.23	0.19	0.37	0.36	1.03	0.65	0.55	1.42	1.62	4.41	2.51	3.02	2.25	4.18	7.51	0	0	0	10.02	0	0	0
2019/5/10 12:07:00	1.68	1.82	1.95	2.28	1.25	0.67	1.22	0.51	0.18	0.24	0.17	0.3	0.5	1	1.47	1.94	1.57	1.53	4.17	4.18	1.21	0.45	4.87	2.5	4.57	7.55	5.8	10.02	0	0	0
2019/5/10 12:08:00	1.7	1.84	1.96	2.28	1.29	0.68	1.19	0.48	0.17	0.23	0.22	0.38	0.38	0.85	1.07	1.52	1.3	1.35	3.21	2.68	1.81	2.7	3.48	6.26	9.15	3.77	0	0	0	0	0
2019/5/10 12:09:00	1.67	1.84	1.95	2.25	1.3	0.71	1.18	0.51	0.2	0.21	0.22	0.48	0.5	1.08	1.29	1.65	1.48	1.67	3.37	4.52	1.81	0.9	4.87	2.5	6.86	7.55	0	0	0	0	0
2019/5/10 12:10:00	1.67	1.85	1.95	2.31	1.29	0.71	1.18	0.48	0.21	0.25	0.2	0.37	0.34	0.77	0.87	1.43	1.21	0.93	2.73	3.18	3.02	2.25	2.09	8.77	0	7.55	0	0	0	0	0
2019/5/10 12:11:00	1.67	1.84	1.94	2.25	1.3	0.7	1.24	0.5	0.19	0.24	0.22	0.38	0.36	1.08	2.49	2.47	1.6	1.67	3.13	3.51	2.11	1.35	6.27	6.26	6.86	0	0	0	0	0	0
2019/5/10 12:12:00	1.67	1.83	1.94	2.29	1.28	0.69	1.22	0.48	0.22	0.24	0.22	0.41	0.4	1.1	1.06	0.77	1.51	1.81	3.93	3.18	0.6	3.6	3.48	10.02	0	3.77	0	10.02	0	0	0
2019/5/10 12:13:00	1.68	1.83	1.98	2.34	1.36	0.74	1.24	0.48	0.21	0.24	0.23	0.33	0.34	0.85	1.11	1.99	1.57	1.86	2.73	3.01	0.91	3.15	2.78	3.76	6.86	3.77	0	0	0	0	0
2019/5/10 12:14:00	1.7	1.87	1.99	2.36	1.34	0.71	1.2	0.48	0.2	0.25	0.27	0.31	0.44	0.92	1.06	1.32	1.66	1.76	4.01	4.35	2.41	3.15	6.96	10.02	9.15	0	5.8	0	0	0	0
2019/5/10 12:15:00	1.7	1.89	2.02	2.37	1.32	0.73	1.28	0.5	0.18	0.21	0.2	0.28	0.38	0.8	1.09	1.21	1.6	1.99	2.97	2.84	1.51	1.35	9.05	13.78	4.57	3.77	0	0	0	0	0
2019/5/10 12:16:00	1.72	1.87	2.01	2.38	1.35	0.71	1.27	0.52	0.21	0.25	0.23	0.37	0.44	0.85	1.41	2.07	1.6	1.53	3.61	4.85	3.92	3.6	4.18	5.01	9.15	0	0	10.02	0	0	0
2019/5/10 12:17:00	1.68	1.89	2	2.32	1.39	0.74	1.24	0.49	0.22	0.2	0.21	0.28	0.5	0.82	1.46	2.07	0.85	1.48	3.05	4.52	3.32	1.8	5.57	12.52	4.57	3.77	0	0	0	0	0
2019/5/10 12:18:00	1.7	1.87	2.02	2.38	1.36	0.73	1.25	0.48	0.21	0.26	0.2	0.27	0.24	1	1	1.54	1.51	1.53	2.89	3.01	3.32	2.25	3.48	11.27	16.01	7.55	0	0	0	0	0
2019/5/10 12:19:00	1.71	1.84	2	2.38	1.34	0.73	1.23	0.48	0.17	0.21	0.22	0.3	0.4	0.97	1.33	1.37	1.63	1.35	3.21	3.51	3.02	1.8	5.57	11.27	9.15	3.77	5.8	10.02	0	0	0
2019/5/10 12:20:00	1.69	1.87	2	2.38	1.35	0.73	1.28	0.46	0.2	0.26	0.18	0.28	0.56	0.8	1.27	1.66	1.6	1.72	3.13	2.17	1.81	4.05	3.48	7.51	6.86	3.77	0	0	0	0	0
2019/5/10 12:21:00	1.69	1.84	1.98	2.39	1.32	0.71	1.26	0.5	0.18	0.21	0.25	0.33	0.54	0.59	1.48	1.54	1.54	1.53	4.09	3.34	0.91	0.9	2.78	5.01	2.29	3.77	0	0	0	52.41	34.57
2019/5/10 12:22:00	1.7	1.88	1.99	2.32	1.33	0.72	1.23	0.52	0.19	0.23	0.19	0.42	0.46	1.15	1.2	1.37	1.18	1.95	2.97	2.84	2.72	3.6	5.57	7.51	6.86	3.77	0	0	0	0	0
2019/5/10 12:23:00	1.69	1.86	2	2.37	1.29	0.71	1.24	0.46	0.19	0.24	0.15	0.37	0.36	1.08	0.89	1.32	1.33	1.44	3.37	3.18	1.81	2.25	6.96	6.26	4.57	0	0	0	0	0	0
2019/5/10 12:24:00	1.7	1.88	1.98	2.35	1.35	0.73	1.25	0.5	0.18	0.19	0.19	0.37	0.38	0.72	0.73	1.39	1.45	1.35	3.45	3.34	2.72	0.45	2.78	8.77	6.86	3.77	0	0	18.29	0	0
2019/5/10 12:25:00	1.68	1.86	2	2.32	1.32	0.72	1.22	0.5	0.22	0.29	0.21	0.28	0.48	1.13	1.25	1.35	1.48	1.67	2.73	2.84	1.21	1.8	6.27	6.26	6.86	7.55	11.6	0	18.29	0	0
2019/5/10 12:26:00	1.72	1.9	1.99	2.34	1.36	0.76	1.27	0.51	0.19	0.21	0.26	0.29	0.48	0.9	1.17	1.41	1.39	1.48	2.97	3.68	1.51	3.6	5.57	6.26	6.86	0	0	0	0	0	0
2019/5/10 12:27:00	1.82	2.03	2.17	2.62	1.52	0.82	1.41	0.51	0.23	0.24	0.2	0.36	0.47	0.85	1.34	1.48	1.48	1.48	3.05	1.84	1.81	0.45	4.18	5.01	4.57	3.77	0	0	0	0	0
2019/5/10 12:28:00	1.73	1.93	2.04	2.43	1.39	0.77	1.32	0.54	0.18	0.2	0.22	0.29	0.36	0.9	1.13	1.35	1.96	1.25	3.05	2.84	2.11	1.35	8.35	3.76	9.15	3.77	5.8	0	0	0	0
2019/5/10 12:29:00	1.68	1.86	1.99	2.29	1.35	0.7	1.21	0.49	0.18	0.23	0.16	0.33	0.31	0.87	1.47	1.72	1.06	1.72	3.45	3.85	2.72	2.7	5.57	2.5	6.86	0	5.8	10.02	0	0	34.57
2019/5/10 12:30:00	1.68	1.85	1.96	2.31	1.3	0.72	1.25	0.44	0.18	0.24	0.13	0.25	0.21	0.8	1.04	1.26	1.18	1.67	3.29	2.01	0.6	1.8	2.09	2.5	6.86	0	0	0	0	0	0
2019/5/10 12:31:00	1.66	1.81	1.93	2.26	1.27	0.68	1.21	0.45	0.19	0.21	0.17	0.31	0.48	0.95	0.98	1.77	1.3	1.3	3.13	2.17	1.21	2.25	4.18	6.26	9.15	7.55	5.8	0	0	0	0
2019/5/10 12:32:00	1.7	1.83	1.96	2.34	1.36	0.71	1.27	0.51	0.19	0.27	0.23	0.32	0.42	0.95	1.2	1.41	1.09	1.58	3.29	2.34	2.72	2.25	2.78	6.26	2.29	3.77	0	10.02	36.59	0	0
2019/5/10 12:33:00	1.69	1.85	1.98	2.31	1.33	0.71	1.17	0.48	0.17	0.23	0.18	0.34	0.32	0.77	1.01	1.34	1.09	1.62	2.73	1.84	0.91	1.8	2.78	3.76	0	3.77	0	0	0	0	0
2019/5/10 12:34:00	1.65	1.82	1.91	2.27	1.3	0.69	1.23	0.48	0.19	0.23	0.17	0.41	0.55	0.97	1.3	1.32	1.21	1.25	3.21	1.51	1.51	2.7	4.87	10.02	2.29	0	0	0	0	0	0
2019/5/10 12:35:00	1.64	1.82	1.93	2.26	1.27	0.67	1.15	0.49	0.17	0.18	0.2	0.27	0.36	0.74	1.34	1.43	1.12	1.02	2.32	2.01	2.72	1.8	4.87	5.01	2.29	0	0	0	0	0	103.72
2019/5/10 12:36:00	1.62	1.76	1.89	2.23	1.26	0.63	1.13	0.43	0.17	0.19	0.19	0.27	0.27	0.82	1.23	1.28	1.3	1.21	2.81	2.34	1.21	0.45	4.18	7.51	0	3.77	5.8	0	0	0	0
2019/5/10 12:37:00	1.61	1.79	1.89	2.21	1.25	0.64	1.18	0.46	0.17	0.22	0.16	0.33	0.35	0.62	1.21	1.76	0.94	1.07	2.4	1.51	1.21	1.35	2.09	5.01	2.29	0	0	0	0	0	0
2019/5/10 12:38:00	1.63	1.77	1.89	2.25	1.27	0.63	1.15	0.42	0.17	0.21	0.19	0.29	0.39	0.64	1.3	1.57	0.91	0.83	3.05	1.67	1.51	1.35	2.78	2.5	4.57	3.77	5.8	0	0	0	0
2019/5/10 12:39:00	1.64	1.81	1.96	2.25	1.29	0.7	1.17	0.43	0.17	0.19	0.16	0.3	0.29	0.44	0.56	1.15	1.27	0.97	2.81	2.68	2.11	2.25	4.87	5.01	4.57	0	0	10.02	18.29	0	0
2019/5/10 12:40:00	1.64	1.82	1.95	2.25	1.3	0.69	1.2	0.47	0.2	0.19	0.16	0.27	0.32	0.49	0.47	0.91	1.36	1.25	2.81	2.68	2.11	1.35	4.87	6.26	2.29	7.55	0	0	0	0	0
2019/5/10 12:41:00	1.66	1.84	1.95	2.27	1.3	0.67	1.2	0.41	0.16	0.26	0.18	0.28	0.34	0.54	0.86	0.95	1.09	1.21	3.05	1.34	2.41	3.15	5.57	3.76	6.86	0	0	0	0	0	0
2019/5/10 12:42:00	1.66	1.8	1.95	2.27	1.31	0.68	1.23	0.43	0.18	0.21	0.18	0.31	0.4	0.46	0.87	1.57	1.21	1.3	2.4	1.17	1.81	2.7	3.48	2.5	0	11.32	0	0	0	0	0
2019/5/10 12:43:00	1.63	1.88	1.94	2.24	1.32	0.71	1.21	0.46	0.19	0.21	0.2	0.32	0.24	0.97	1.26	1.76	0.79	1.62	2.32	2.01	1.21	1.8	2.78	3.76	2.29	0	0	0	0	0	0
2019/5/10 12:44:00	1.69	1.86	1.94	2.25	1.31	0.68	1.19	0.47	0.18	0.19	0.16	0.27	0.38	0.64	1.11	1.32	1.18	0.74	3.21	2.84	0.91	2.25	3.48	6.26	4.57	0	0	0	0	0	0
2019/5/10 12:45:00	1.68	1.83	1.95	2.29	1.3	0.71	1.2	0.44	0.16	0.2	0.15	0.36	0.27	0.69	1.29	1.34	0.94	0.79	2.65	3.01	0.91	0.9	2.09	5.01	2.29	0	0	10.02	0	0	0
2019/5/10 12:46:00	1.66	1.82	1.94	2.22	1.29	0.71	1.22	0.49	0.17	0.21	0.18	0.35	0.27	0.87	0.96	1.66	1.03	1.25	2.08	1.67	0.91	0.45	3.48	10.02	2.29	7.55	5.8	0	0	0	0
2019/5/10 12:47:00	1.66	1.79	1.98	2.28	1.33	0.71	1.23	0.45	0.17	0.19	0.21	0.37	0.32	0.87	0.48	0.84	0.72	0.93	3.21	2.17	1.81	0.45	2.09	2.5	2.29	3.77	0	0	0	0	0
2019/5/10 12:48:00	1.64	1.81	1.9	2.22	1.25	0.67	1.13	0.44	0.17	0.18	0.14	0.32	0.35	0.82	0.66	1.04	0.91	0.88	2.32	2.17	0	0.9	3.48	5.01	2.29	3.77	17.4	0	0	0	0
2019/5/10 12:49:00	1.65	1.79	1.93	2.22	1.26	0.68	1.15	0.4	0.15	0.18	0.18	0.29	0.32	0.72	1.11	1.41	1.15	0.88	1.84	1.34	0.3	0.9	4.18	2.5	4.57	3.77	0	0	0	0	0
2019/5/10 12:50:00	1.66	1.81	1.9	2.22	1.21	0.68	1.22	0.46	0.18	0.19	0.18	0.33	0.43	0.9	0.69	0.73	0.91	0.83	1.92	1.17	0.91	1.8	1.39	2.5	2.29	0	0	0	0	0	0
2019/5/10 12:51:00	1.64	1.81	1.92	2.25	1.29	0.69	1.19	0.4	0.18	0.19	0.21	0.24	0.28	1.03	0.91	0.97	1.09	0.6	1.52	2.17	1.21	0.9	1.39	3.76	2.29	7.55	0	10.02	0	0	0
2019/5/10 12:52:00	1.67	1.86	1.94	2.3	1.33	0.68	1.25	0.48	0.19	0.24	0.15	0.27	0.48	0.77	0.76	1.01	1.45	0.83	1.44	2.34	1.51	2.7	1.39	2.5	0	3.77	0	0	0	0	0
2019/5/10 12:53:00	1.67	1.83	1.95	2.27	1.27	0.7	1.2	0.45	0.18	0.24	0.21	0.37	0.42	0.69	0.9	1.1	0.97	0.79	2.4	3.18	1.81	1.35	2.09	2.5	6.86	0	0	0	0	0	0
2019/5/10 12:54:00	1.7	1.86	1.98	2.31	1.31	0.71	1.2	0.47	0.17	0.19	0.2	0.32	0.42	0.69	0.86	1.43	1.09	0.74	1.6	1.67	0.91	0.9	3.48	2.5	4.57	0	0	0	0	0	0
2019/5/10 12:55:00	1.67	1.84	1.98	2.32	1.31	0.7	1.19	0.49	0.19	0.24	0.23	0.34	0.31	0.87	0.64	0.88	0.97	1.16	2.97	1.67	1.51	0.9	0.7	6.26	2.29	0	0	0	0	0	0
2019/5/10 12:56:00	1.67	1.87	1.97	2.33	1.28	0.69	1.25	0.46	0.21	0.22	0.21	0.3	0.42	0.59	1.16	1.12	1.12	0.83	2.16	2.17	0.91	2.7	2.78	3.76	4.57	0	0	0	0	0	0
2019/5/10 12:57:00	1.67	1.87	1.99	2.3	1.33	0.72	1.24	0.45	0.17	0.26	0.24	0.33	0.32	0.72	0.52	0.79	1.24	0.79	2.16	1.51	1.21	2.7	2.09	7.51	2.29	0	5.8	0	0	0	0
2019/5/10 12:58:00	1.69	1.86	1.99	2.35	1.34	0.7	1.22	0.49	0.19	0.25	0.2	0.44	0.51	0.77	1.26	1.76	1.6	0.97	2.08	2.34	0.3	0.9	2.09	1.25	2.29	0	5.8	0	0	0	0
2019/5/10 12:59:00	1.71	1.88	1.96	2.29	1.29	0.69	1.27	0.51	0.2	0.24	0.22	0.4	0.52	0.97	0.62	0.62	1.09	0.93	2.57	1.51	1.21	1.8	0	2.5	11.43	3.77	5.8	0	0	0	0
2019/5/10 13:00:00	1.76	1.92	1.98	2.34	1.36	0.72	1.31	0.53	0.22	0.26	0.27	0.44	0.59	1.31	1.39	1.63	1.27	1.07	2.32	1.84	1.21	0.9	3.48	5.01	2.29	0	5.8	0	0	0	0
2019/5/10 13:01:00	1.78	1.93	2.01	2.36	1.36	0.73	1.28	0.53	0.22	0.27	0.26	0.38	0.42	1.03	1.42	1.39	1.63	1.62	2.73	2.01	0.3	0.45	1.39	0	4.57	0	5.8	0	0	0	0
2019/5/10 13:02:00	1.77	1.92	2.03	2.4	1.34	0.76	1.28	0.52	0.2	0.27	0.22	0.47	0.5	1.15	1.14	1.24	1.72	0.93	2.89	2.34	0.6	4.05	1.39	0	2.29	0	11.6	0	0	0	0
2019/5/10 13:03:00	1.8	1.96	2.09	2.39	1.35	0.72	1.25	0.52	0.21	0.26	0.25	0.46	0.56	1.03	1.38	1.92	1.18	0.97	2.08	1.51	0.6	0.9	0.7	1.25	2.29	0	0	0	0	0	0
2019/5/10 13:04:00	1.76	1.95	2.03	2.39	1.38	0.74	1.32	0.54	0.2	0.27	0.26	0.47	0.48	0.74	0.95	1.28	1.18	1.07	2.16	2.17	1.51	1.8	1.39	1.25	2.29	0	0	0	0	0	0
2019/5/10 13:05:00	1.72	1.92	2.04	2.38	1.34	0.71	1.25	0.51	0.19	0.25	0.22	0.35	0.44	0.87	0.97	1.43	1.06	1.53	3.05	3.01	1.21	0.9	1.39	1.25	4.57	0	0	0	0	0	0
2019/5/10 13:06:00	1.75	1.95	2.05	2.36	1.4	0.72	1.25	0.5	0.22	0.28	0.24	0.46	0.44	0.8	1.01	1.26	1.21	0.79	2.4	2.01	1.51	0.45	1.39	3.76	0	0	0	0	0	0	0
2019/5/10 13:07:00	1.75	1.94	2.01	2.36	1.33	0.74	1.23	0.47	0.19	0.28	0.23	0.44	0.28	0.77	1.13	1.23	1.3	1.35	2.73	2.17	1.21	0.9	3.48	2.5	4.57	3.77	0	0	0	0	0
2019/5/10 13:08:00	1.74	1.95	2.04	2.41	1.36	0.7	1.24	0.48	0.19	0.25	0.2	0.41	0.35	0.95	1.18	1.5	1.03	1.25	2.16	2.68	1.51	0.45	0	5.01	2.29	0	0	0	0	0	0
2019/5/10 13:09:00	1.77	1.95	2.06	2.44	1.32	0.73	1.25	0.51	0.17	0.25	0.28	0.4	0.21	0.8	1.21	1.34	0.91	0.6	1.6	2.17	0.91	2.25	5.57	5.01	0	0	0	0	0	0	0
2019/5/10 13:10:00	1.77	1.94	2.07	2.38	1.35	0.71	1.33	0.52	0.21	0.27	0.23	0.41	0.34	0.9	1.12	1.04	0.97	1.21	2	1.84	1.21	0.45	2.78	2.5	0	3.77	0	0	0	0	0
2019/5/10 13:11:00	1.77	1.96	2.09	2.39	1.36	0.69	1.28	0.5	0.19	0.22	0.2	0.41	0.56	0.87	1.03	1.24	0.88	1.35	3.13	2.68	1.51	0.9	2.09	1.25	0	0	0	0	0	0	0
2019/5/10 13:12:00	1.81	1.97	2.09	2.44	1.4	0.73	1.26	0.5	0.21	0.24	0.24	0.42	0.51	1.13	1.09	1.28	1.48	1.21	2	2.01	0.91	1.35	0	2.5	0	3.77	0	0	0	0	0
2019/5/10 13:13:00	1.81	1.99	2.06	2.39	1.39	0.75	1.3	0.51	0.2	0.24	0.24	0.39	0.48	1.1	0.77	0.75	1.09	0.79	2.08	2.17	0.91	1.35	0.7	0	2.29	3.77	5.8	0	0	0	0
2019/5/10 13:14:00	1.81	1.95	2.1	2.43	1.39	0.73	1.34	0.5	0.21	0.25	0.2	0.37	0.43	1.15	0.58	1.02	1.45	1.21	1.84	1.17	1.51	1.35	1.39	2.5	0	0	0	0	0	0	0
2019/5/10 13:15:00	1.78	1.96	2.07	2.4	1.34	0.74	1.23	0.54	0.22	0.25	0.25	0.43	0.43	1.23	1.06	1.46	0.97	1.21	2.81	2.17	0.91	0.45	0.7	2.5	0	3.77	0	0	0	0	0
2019/5/10 13:16:00	1.79	1.94	2.08	2.4	1.38	0.73	1.29	0.49	0.2	0.25	0.22	0.4	0.44	0.85	1	0.84	1.66	1.07	2.24	2.34	1.21	0.45	0	5.01	0	0	0	0	0	0	0
2019/5/10 13:17:00	1.78	1.94	2.08	2.44	1.36	0.76	1.33	0.5	0.19	0.27	0.25	0.41	0.4	0.8	1.15	1.54	1.51	1.21	2.57	2.01	1.51	2.25	0	1.25	0	0	0	0	0	0	0
2019/5/10 13:18:00	1.81	1.99	2.12	2.46	1.38	0.78	1.27	0.5	0.21	0.25	0.23	0.35	0.54	0.67	1.22	1.77	1.27	1.21	2.73	1.51	0.3	2.7	2.09	2.5	2.29	0	5.8	10.02	0	0	0
2019/5/10 13:19:00	1.9	2.08	2.22	2.55	1.4	0.72	1.33	0.53	0.19	0.24	0.23	0.33	0.43	0.87	1.43	1.46	1.48	1.39	1.92	2.68	1.51	1.35	2.78	1.25	0	0	0	0	0	0	0
2019/5/10 13:20:00	1.91	2.12	2.21	2.55	1.42	0.78	1.32	0.47	0.2	0.27	0.23	0.35	0.44	1.13	1.01	0.9	1.24	1.48	2.32	2.51	0.6	0.45	1.39	2.5	2.29	0	0	0	0	0	0
2019/5/10 13:21:00	1.89	2.1	2.24	2.51	1.44	0.76	1.27	0.5	0.19	0.27	0.22	0.37	0.4	0.8	1.34	1.41	1.12	0.93	2.89	2.01	1.21	0.9	2.09	0	0	0	0	0	0	0	0
2019/5/10 13:22:00	1.87	2.07	2.2	2.49	1.4	0.77	1.3	0.53	0.22	0.23	0.21	0.35	0.48	0.77	0.88	1.26	1.24	1.16	2.24	2.34	1.51	0	0.7	2.5	2.29	3.77	0	0	0	0	0
2019/5/10 13:23:00	1.85	2.02	2.17	2.55	1.43	0.74	1.27	0.54	0.18	0.2	0.21	0.26	0.58	0.82	1.09	1.23	0.82	1.35	1.36	1.34	0.91	1.35	0.7	0	0	0	0	0	18.29	0	0
2019/5/10 13:24:00	1.84	2	2.13	2.49	1.42	0.74	1.31	0.48	0.19	0.27	0.17	0.41	0.62	1.03	1.22	1.52	1.48	1.62	1.6	2.17	0.6	0.45	1.39	3.76	0	0	0	0	0	0	0
2019/5/10 13:25:00	1.8	1.98	2.07	2.47	1.37	0.7	1.3	0.48	0.22	0.24	0.23	0.33	0.43	0.74	0.62	0.91	0.63	0.79	2.57	2.01	0.91	0.9	0	0	2.29	0	0	0	0	0	0
2019/5/10 13:26:00	1.76	1.94	2.06	2.42	1.39	0.75	1.27	0.5	0.19	0.28	0.19	0.43	0.43	0.97	0.87	0.91	1.36	0.7	2.16	2.01	0.3	0.45	0.7	1.25	0	0	0	0	0	0	0
2019/5/10 13:27:00	1.76	1.94	2.04	2.35	1.33	0.71	1.21	0.46	0.18	0.29	0.18	0.41	0.5	0.64	0.89	0.91	1.03	0.88	1.68	1.51	0.91	1.8	2.09	3.76	0	0	0	0	0	0	0
2019/5/10 13:28:00	1.78	1.97	2.12	2.45	1.39	0.75	1.29	0.5	0.19	0.22	0.23	0.43	0.46	0.56	0.86	1.04	1	1.02	1.84	1	0.3	0	0.7	1.25	0	0	0	0	0	0	0
2019/5/10 13:29:00	1.78	1.95	2.13	2.47	1.38	0.68	1.26	0.47	0.19	0.27	0.21	0.38	0.39	0.97	1.01	0.55	1.18	0.88	1.68	2.34	1.51	0.9	1.39	2.5	0	0	0	0	0	0	0
2019/5/10 13:30:00	1.74	1.97	2.08	2.45	1.35	0.73	1.31	0.49	0.2	0.27	0.22	0.37	0.38	0.87	0.95	1.15	1.06	0.83	1.6	1.67	0.6	1.35	0.7	3.76	0	0	0	0	0	0	0
2019/5/10 13:31:00	1.79	1.97	2.11	2.45	1.38	0.72	1.3	0.54	0.19	0.25	0.23	0.34	0.44	1.15	1.18	1.28	0.72	0.74	2.4	1	1.51	0.45	1.39	3.76	0	0	0	0	0	0	0
2019/5/10 13:32:00	1.77	1.98	2.09	2.4	1.39	0.73	1.28	0.47	0.19	0.27	0.27	0.3	0.38	0.8	0.76	0.82	0.79	1.53	1.92	1.17	0.6	0	0	1.25	2.29	0	0	0	0	0	0
2019/5/10 13:33:00	1.78	1.95	2.11	2.45	1.4	0.77	1.28	0.48	0.18	0.2	0.28	0.25	0.34	0.87	0.76	0.99	1.06	0.88	2.08	1.51	0.3	0	1.39	2.5	0	0	0	0	0	0	34.57
2019/5/10 13:34:00	1.76	1.96	2.05	2.47	1.37	0.72	1.29	0.5	0.19	0.22	0.21	0.27	0.31	0.64	0.57	0.62	0.75	0.79	2	1.17	0.3	0	1.39	2.5	0	0	0	0	0	0	0
2019/5/10 13:35:00	1.75	1.95	2.09	2.42	1.38	0.75	1.28	0.52	0.22	0.22	0.22	0.39	0.21	0.8	0.99	0.99	1.06	0.46	1.28	1.84	0	0.9	0.7	0	2.29	3.77	0	0	0	0	0
2019/5/10 13:36:00	1.77	1.94	2.08	2.46	1.36	0.73	1.2	0.49	0.2	0.2	0.2	0.39	0.28	0.59	0.97	1.28	1.03	1.07	2.48	1.67	0.3	0.45	0.7	1.25	0	3.77	0	0	0	0	0
2019/5/10 13:37:00	1.74	1.94	2.09	2.46	1.37	0.74	1.23	0.49	0.23	0.22	0.21	0.33	0.39	0.56	1.16	1.01	0.63	0.83	1.84	1.67	0.3	0.45	2.09	2.5	0	0	0	0	0	0	0
2019/5/10 13:38:00	1.75	1.95	2.06	2.39	1.38	0.71	1.26	0.49	0.21	0.19	0.2	0.38	0.52	0.9	1.09	1.17	0.97	0.88	1.52	1.17	0.3	0.45	0	3.76	0	0	0	0	0	0	0
2019/5/10 13:39:00	1.75	1.95	2.09	2.38	1.33	0.74	1.32	0.46	0.2	0.27	0.19	0.35	0.36	0.62	0.97	1.04	0.85	0.7	1.36	1	0.3	0.9	0	2.5	0	0	0	0	0	0	0
2019/5/10 13:40:00	1.74	1.93	2.06	2.36	1.38	0.75	1.31	0.47	0.16	0.27	0.21	0.24	0.47	0.9	0.85	0.99	0.94	0.88	1.36	0.5	0.3	0.9	0.7	1.25	2.29	0	0	0	0	0	0
2019/5/10 13:41:00	1.71	1.92	2.05	2.38	1.37	0.72	1.28	0.48	0.17	0.23	0.2	0.4	0.38	0.59	0.67	0.82	0.97	0.74	1.92	1.84	1.21	0.45	0	0	0	0	0	0	0	0	0
2019/5/10 13:42:00	1.72	1.91	2.05	2.36	1.36	0.7	1.21	0.47	0.19	0.2	0.16	0.3	0.28	0.59	1.09	0.6	0.69	0.74	2.16	1.84	0.3	0.45	1.39	1.25	0	0	5.8	0	0	0	0
2019/5/10 13:43:00	1.71	1.9	2.05	2.39	1.38	0.69	1.18	0.44	0.16	0.27	0.17	0.35	0.36	0.69	0.6	0.86	0.75	0.97	1.28	1.34	0	0.45	1.39	0	0	0	0	0	0	0	0
2019/5/10 13:44:00	1.69	1.88	2.04	2.35	1.31	0.72	1.23	0.46	0.19	0.19	0.2	0.28	0.36	0.77	1.1	0.73	0.85	0.6	1.76	1.34	0.6	0.45	2.09	1.25	2.29	0	5.8	0	0	0	0
2019/5/10 13:45:00	1.7	1.88	2.05	2.4	1.32	0.66	1.18	0.48	0.18	0.2	0.2	0.25	0.47	0.69	0.9	0.51	0.82	0.6	1.04	1.67	0.3	0.45	0.7	0	2.29	0	0	0	0	0	0
2019/5/10 13:46:00	1.67	1.9	2.02	2.34	1.28	0.69	1.23	0.5	0.17	0.17	0.16	0.3	0.27	0.9	1.18	0.9	0.85	0.51	1.36	1	0.6	0.45	1.39	0	2.29	0	0	0	0	0	0
2019/5/10 13:47:00	1.68	1.92	2.02	2.41	1.3	0.67	1.22	0.45	0.18	0.15	0.2	0.29	0.23	0.62	0.75	0.9	0.82	0.97	0.88	2.01	0.3	0.9	1.39	0	0	0	0	0	0	0	0
2019/5/10 13:48:00	1.67	1.91	2.06	2.42	1.32	0.71	1.16	0.45	0.17	0.23	0.17	0.3	0.35	0.8	0.27	0.8	0.94	0.65	1.28	2.17	0.6	0.9	0	1.25	0	0	0	0	0	0	0
2019/5/10 13:49:00	1.68	1.91	2.08	2.4	1.36	0.74	1.22	0.46	0.17	0.27	0.18	0.25	0.32	0.59	0.97	0.95	0.75	0.46	1.04	0.5	0.3	1.35	0.7	0	0	0	0	0	0	0	0
2019/5/10 13:50:00	1.69	1.88	2.02	2.4	1.33	0.68	1.19	0.42	0.18	0.22	0.18	0.27	0.27	0.62	0.69	0.55	0.66	0.65	1.28	0.84	0.6	0.9	2.09	0	4.57	0	0	0	0	0	0
2019/5/10 13:51:00	1.65	1.88	2	2.35	1.34	0.69	1.2	0.48	0.14	0.19	0.19	0.27	0.35	0.59	0.68	0.73	0.6	0.88	0.8	0.67	0	0.9	0.7	1.25	0	0	0	0	0	0	0
2019/5/10 13:52:00	1.67	1.86	2.03	2.35	1.33	0.69	1.26	0.48	0.17	0.2	0.21	0.29	0.36	0.33	0.69	1.23	0.75	0.6	1.84	1.34	0.91	0	0.7	1.25	0	0	0	0	0	0	0
2019/5/10 13:53:00	1.67	1.87	2.01	2.37	1.33	0.68	1.24	0.5	0.19	0.22	0.19	0.31	0.29	0.77	0.85	0.97	0.75	1.02	1.6	1.51	0.91	0	1.39	0	0	3.77	0	0	0	0	0
2019/5/10 13:54:00	1.65	1.84	2	2.4	1.32	0.69	1.25	0.46	0.18	0.23	0.18	0.3	0.29	0.67	0.9	0.97	0.45	0.97	1.52	1.17	0.91	0	0	1.25	2.29	0	0	0	0	0	0
2019/5/10 13:55:00	1.66	1.87	2.02	2.4	1.34	0.71	1.22	0.43	0.17	0.22	0.16	0.39	0.35	0.82	0.8	0.9	0.69	0.6	1.44	0.84	0.91	0	0.7	1.25	2.29	3.77	0	0	0	0	0
2019/5/10 13:56:00	1.69	1.87	2.03	2.39	1.35	0.72	1.22	0.44	0.18	0.19	0.18	0.34	0.36	0.64	0.68	1.23	1.03	0.83	2.32	0.5	0	0	2.78	1.25	0	3.77	0	0	0	0	0
2019/5/10 13:57:00	1.66	1.86	2.02	2.42	1.41	0.7	1.29	0.49	0.2	0.24	0.18	0.35	0.28	0.51	0.88	0.99	0.39	0.65	1.04	1.17	0.6	0	0	5.01	0	0	0	0	0	0	0
2019/5/10 13:58:00	1.66	1.84	2.03	2.41	1.4	0.72	1.3	0.55	0.17	0.23	0.17	0.31	0.31	0.69	0.68	1.17	1.21	0.51	1.12	0.67	0	1.35	0.7	0	0	0	0	0	0	0	0
2019/5/10 13:59:00	1.66	1.85	2.03	2.39	1.36	0.72	1.28	0.45	0.19	0.23	0.16	0.18	0.23	0.56	1.12	0.86	0.85	0.51	1.28	0.84	0	0	0.7	0	0	0	0	0	0	0	0
2019/5/10 14:00:00	1.67	1.87	1.99	2.36	1.36	0.7	1.29	0.53	0.2	0.22	0.21	0.22	0.24	0.64	0.51	0.66	0.72	1.07	1.44	1.67	0	0.45	0	1.25	2.29	0	0	0	0	0	0
2019/5/10 14:01:00	1.66	1.84	2	2.37	1.28	0.71	1.26	0.47	0.2	0.22	0.18	0.31	0.29	0.64	0.55	0.77	0.54	0.79	0.96	0.5	0.6	0.45	0	0	0	0	0	0	0	0	0
2019/5/10 14:02:00	1.67	1.87	2.02	2.4	1.33	0.7	1.35	0.51	0.18	0.19	0.15	0.29	0.31	0.62	0.52	0.55	0.69	0.74	1.44	1.51	1.21	0	0	2.5	2.29	0	0	0	0	0	0
2019/5/10 14:03:00	1.66	1.87	2.01	2.38	1.33	0.73	1.32	0.5	0.2	0.21	0.25	0.3	0.39	0.56	0.98	1.06	0.75	0.88	0.64	0.84	0.6	1.35	0.7	1.25	0	0	0	0	0	0	0
2019/5/10 14:04:00	1.65	1.84	2.01	2.38	1.34	0.71	1.21	0.47	0.19	0.22	0.2	0.33	0.28	0.62	0.57	1.1	0.54	0.56	1.2	0.33	0.6	0	1.39	1.25	0	0	0	10.02	0	0	0
2019/5/10 14:05:00	1.66	1.87	2.04	2.38	1.32	0.75	1.28	0.5	0.21	0.23	0.19	0.31	0.31	0.64	0.85	0.8	0.51	0.56	0.88	0.67	0	0.45	0.7	0	0	0	0	0	0	0	0
2019/5/10 14:06:00	1.68	1.88	2	2.41	1.38	0.73	1.25	0.49	0.2	0.23	0.24	0.38	0.2	0.69	0.74	1.12	0.57	0.7	1.28	1.17	0.6	0.45	0	0	0	0	0	0	0	0	0
2019/5/10 14:07:00	1.68	1.89	2.12	2.45	1.4	0.74	1.3	0.5	0.18	0.24	0.18	0.23	0.38	0.49	0.75	0.9	0.94	0.97	2.24	1	0	0	0	0	0	0	0	0	0	0	0
2019/5/10 14:08:00	1.69	1.89	2.07	2.44	1.4	0.75	1.22	0.56	0.16	0.2	0.19	0.21	0.34	0.67	1.3	1.04	0.82	0.7	1.28	1	0.3	0	0	3.76	0	0	0	0	0	0	0
2019/5/10 14:09:00	1.68	1.88	2.02	2.37	1.37	0.74	1.26	0.46	0.21	0.24	0.16	0.31	0.36	0.72	0.69	0.99	0.54	0.74	1.36	1.34	0	0.9	0	6.26	0	0	0	10.02	0	0	0
2019/5/10 14:10:00	1.68	1.87	2.01	2.34	1.32	0.68	1.27	0.45	0.17	0.2	0.23	0.25	0.43	0.77	0.4	0.46	0.45	0.56	1.68	0.84	0	0.45	0	1.25	0	0	0	0	0	0	0
2019/5/10 14:11:00	1.67	1.88	2.03	2.39	1.39	0.69	1.26	0.47	0.16	0.19	0.21	0.25	0.32	0.49	0.48	0.37	0.42	0.93	0.96	1.17	0.6	0.45	0.7	0	0	0	0	0	0	0	0
2019/5/10 14:12:00	1.68	1.89	2.05	2.4	1.36	0.72	1.25	0.49	0.18	0.22	0.16	0.28	0.29	0.46	0.83	0.68	0.66	0.51	1.04	1	0.91	0	2.78	0	2.29	0	0	0	0	0	0
2019/5/10 14:13:00	1.69	1.87	2.04	2.42	1.37	0.75	1.26	0.45	0.18	0.23	0.19	0.26	0.25	0.72	0.47	0.75	0.69	0.93	1.68	1.51	0	1.35	0.7	0	0	0	0	0	0	0	0
2019/5/10 14:14:00	1.68	1.87	2	2.39	1.33	0.72	1.22	0.48	0.15	0.19	0.14	0.21	0.35	0.41	1.04	0.75	0.69	0.65	1.04	1.34	0.3	0	2.09	1.25	0	3.77	0	10.02	0	0	0
2019/5/10 14:15:00	1.72	1.9	2.09	2.46	1.38	0.75	1.25	0.45	0.17	0.2	0.15	0.29	0.31	0.51	0.76	0.44	0.42	0.7	1.04	0.5	0	0.45	0	3.76	0	3.77	0	0	0	0	0
2019/5/10 14:16:00	1.68	1.9	2.07	2.4	1.36	0.74	1.32	0.5	0.18	0.23	0.19	0.27	0.31	0.62	1.03	0.84	0.54	0.93	1.36	0.5	0.3	0	0.7	1.25	0	0	0	0	0	0	0
2019/5/10 14:17:00	1.7	1.91	2.09	2.42	1.42	0.75	1.28	0.45	0.2	0.19	0.21	0.25	0.24	0.72	0.49	0.33	0.51	0.83	1.84	0.17	1.21	0.45	2.09	1.25	0	0	0	0	0	0	0
2019/5/10 14:18:00	1.71	1.88	2.06	2.47	1.39	0.73	1.27	0.48	0.17	0.22	0.19	0.22	0.24	0.67	0.79	0.7	0.79	0.28	0.64	1	0.6	0.9	0.7	1.25	2.29	0	0	0	0	0	0
2019/5/10 14:19:00	1.69	1.93	2.09	2.43	1.4	0.72	1.29	0.5	0.19	0.23	0.19	0.25	0.28	0.69	0.97	0.9	0.66	0.74	0.96	1.34	0	0.45	0	0	0	0	0	0	0	0	0
2019/5/10 14:20:00	1.72	1.95	2.08	2.49	1.38	0.72	1.26	0.46	0.17	0.21	0.18	0.26	0.31	0.72	0.59	0.77	0.69	0.6	0.96	0.33	0.3	0	0	2.5	0	3.77	0	0	0	0	0
2019/5/10 14:21:00	1.7	1.9	2.1	2.46	1.39	0.75	1.3	0.48	0.15	0.23	0.15	0.25	0.28	0.82	0.69	0.75	0.57	0.6	1.44	0.5	0	0.45	0	1.25	0	0	0	0	0	0	0
2019/5/10 14:22:00	1.73	1.93	2.1	2.49	1.4	0.77	1.29	0.51	0.18	0.22	0.19	0.31	0.42	0.67	0.74	0.55	0.66	0.51	0.96	0.5	0.3	0.9	0	0	0	0	0	0	0	0	0
2019/5/10 14:23:00	1.71	1.95	2.11	2.49	1.42	0.76	1.34	0.51	0.17	0.22	0.17	0.3	0.24	0.59	0.93	1.01	0.75	0.65	1.36	0.5	0	0.9	0	1.25	0	0	0	0	0	0	0
2019/5/10 14:24:00	1.72	1.92	2.11	2.46	1.39	0.74	1.27	0.49	0.2	0.2	0.14	0.27	0.4	0.36	0.53	0.77	0.85	0.51	1.12	1.34	0.3	0.45	0.7	0	0	0	0	0	18.29	0	0
2019/5/10 14:25:00	1.74	1.95	2.1	2.5	1.41	0.74	1.22	0.46	0.18	0.21	0.21	0.31	0.42	0.54	1.21	1.32	0.57	0.79	1.04	1	0.91	0.45	1.39	0	2.29	0	0	0	0	0	0
2019/5/10 14:26:00	1.71	1.94	2.11	2.46	1.42	0.76	1.28	0.47	0.16	0.21	0.22	0.29	0.36	0.67	0.56	0.75	0.24	0.7	1.44	1.34	0.91	0	0.7	0	0	0	0	0	0	0	0
2019/5/10 14:27:00	1.76	1.99	2.17	2.59	1.42	0.75	1.32	0.5	0.19	0.18	0.17	0.33	0.25	0.56	0.76	0.86	0.42	0.42	1.12	0.5	0.3	0	0	1.25	0	0	0	0	0	0	0
2019/5/10 14:28:00	1.76	1.96	2.17	2.53	1.41	0.74	1.33	0.46	0.17	0.21	0.21	0.27	0.29	0.72	0.41	0.57	0.51	0.32	1.6	0.67	0	0	1.39	0	2.29	3.77	5.8	0	0	0	0
2019/5/10 14:29:00	1.79	2	2.23	2.57	1.44	0.75	1.31	0.47	0.17	0.21	0.16	0.33	0.28	0.64	0.55	0.64	0.57	0.74	0.8	0.5	0.3	0	0	0	0	0	5.8	0	0	0	0
2019/5/10 14:30:00	1.86	2.1	2.3	2.73	1.49	0.76	1.29	0.51	0.18	0.2	0.21	0.22	0.32	0.49	0.72	0.62	0.54	0.51	1.04	1.51	0.6	0	0	0	0	0	5.8	0	0	0	0
2019/5/10 14:31:00	1.82	2.07	2.22	2.69	1.43	0.78	1.28	0.49	0.18	0.19	0.18	0.26	0.34	0.64	0.67	0.66	0.51	0.83	1.04	1.17	0	0	0	1.25	2.29	0	0	0	0	0	0
2019/5/10 14:32:00	1.84	2.09	2.3	2.74	1.55	0.81	1.39	0.51	0.18	0.22	0.16	0.25	0.25	0.51	0.6	0.49	0.42	0.65	1.36	1	0	0.9	0.7	3.76	2.29	0	0	0	0	0	0
2019/5/10 14:33:00	1.82	2.02	2.22	2.62	1.44	0.78	1.36	0.47	0.18	0.2	0.15	0.21	0.24	0.59	0.57	0.71	0.75	0.88	1.36	0.5	0.6	1.35	2.09	1.25	0	3.77	0	0	0	0	0
2019/5/10 14:34:00	1.83	2.06	2.26	2.65	1.48	0.77	1.33	0.51	0.19	0.2	0.2	0.21	0.25	0.67	0.84	0.66	0.72	0.56	1.2	0.5	0.3	0.9	0	1.25	2.29	0	5.8	0	0	0	0
2019/5/10 14:35:00	1.78	2.03	2.22	2.6	1.47	0.76	1.35	0.49	0.18	0.24	0.19	0.28	0.21	0.69	0.65	0.64	0.72	0.79	1.12	0.84	1.51	0.45	0	3.76	2.29	0	0	0	0	0	0
2019/5/10 14:36:00	1.82	2.06	2.22	2.66	1.44	0.75	1.37	0.51	0.18	0.21	0.17	0.29	0.29	0.46	0.8	0.75	0.66	0.6	1.28	1.67	0.3	0.45	3.48	1.25	0	0	0	0	0	0	0
2019/5/10 14:37:00	1.82	2.03	2.18	2.67	1.47	0.77	1.37	0.48	0.18	0.19	0.17	0.23	0.35	0.46	0.56	0.68	0.72	0.56	2.24	1.51	0	0	0	1.25	4.57	0	0	0	18.29	0	0
2019/5/10 14:38:00	1.81	2.06	2.29	2.67	1.51	0.79	1.32	0.52	0.2	0.24	0.18	0.27	0.29	0.87	0.53	0.88	0.6	0.42	0.96	1	0.3	0	0.7	0	0	0	0	0	0	0	0
2019/5/10 14:39:00	1.79	2.06	2.25	2.62	1.47	0.78	1.36	0.46	0.17	0.17	0.18	0.3	0.23	0.41	0.4	0.44	0.85	0.93	1.12	0.5	0	0.45	0	0	0	0	0	0	0	0	0
2019/5/10 14:40:00	1.88	2.11	2.36	2.77	1.53	0.8	1.36	0.49	0.17	0.18	0.19	0.25	0.21	0.59	0.8	1.01	0.66	0.93	1.76	0.17	0.6	0.45	1.39	0	0	0	0	0	0	0	0
2019/5/10 14:41:00	1.89	2.15	2.32	2.74	1.53	0.83	1.39	0.49	0.18	0.19	0.18	0.29	0.39	0.56	0.74	0.71	0.45	0.51	1.68	1	0.3	0.45	1.39	0	0	0	0	0	0	0	0
2019/5/10 14:42:00	1.91	2.14	2.37	2.8	1.57	0.83	1.36	0.49	0.19	0.22	0.16	0.3	0.17	0.77	0.87	0.77	0.45	0.79	1.36	0.67	0.6	0	0.7	3.76	2.29	0	5.8	0	0	0	0
2019/5/10 14:43:00	1.94	2.2	2.4	2.85	1.59	0.84	1.43	0.52	0.22	0.19	0.21	0.21	0.31	0.41	0.79	0.66	0.39	0.51	2	1.17	1.21	1.35	0.7	1.25	0	0	0	0	0	0	0
2019/5/10 14:44:00	1.94	2.15	2.38	2.81	1.59	0.86	1.43	0.53	0.17	0.24	0.17	0.29	0.28	0.62	0.58	0.57	0.39	0.6	1.6	1.17	0	0.9	0	1.25	0	0	0	0	0	0	0
2019/5/10 14:45:00	1.88	2.21	2.4	2.86	1.63	0.88	1.44	0.5	0.16	0.23	0.13	0.25	0.31	0.56	0.53	0.27	0.88	0.79	0.96	1.34	0.3	0	0	0	0	0	0	0	0	0	0
2019/5/10 14:46:00	1.99	2.22	2.44	2.85	1.64	0.85	1.39	0.5	0.16	0.21	0.15	0.28	0.24	0.41	0.94	0.95	0.54	0.7	1.04	0.67	0	0.45	1.39	1.25	0	0	0	0	0	0	0
2019/5/10 14:47:00	1.96	2.24	2.46	2.91	1.66	0.85	1.47	0.52	0.2	0.2	0.15	0.21	0.27	0.54	0.39	0.68	0.51	0.51	1.12	0.67	0	0.45	1.39	0	0	0	0	0	0	0	0
2019/5/10 14:48:00	1.99	2.24	2.47	2.9	1.65	0.85	1.45	0.53	0.2	0.18	0.19	0.23	0.34	0.62	0.75	0.93	0.54	0.7	1.04	1	0	1.8	0.7	0	4.57	0	0	0	0	0	0
2019/5/10 14:49:00	1.97	2.24	2.46	2.9	1.7	0.9	1.45	0.52	0.17	0.25	0.19	0.27	0.31	0.74	0.75	0.79	0.75	0.74	1.36	0.67	0	1.8	0	0	2.29	0	0	0	0	0	0
2019/5/10 14:50:00	1.92	2.17	2.39	2.82	1.61	0.8	1.38	0.5	0.17	0.19	0.14	0.23	0.15	0.54	0.64	0.91	0.21	0.56	1.04	0.67	0.6	0	2.09	0	0	0	0	0	0	0	0
2019/5/10 14:51:00	1.93	2.18	2.39	2.8	1.59	0.79	1.43	0.46	0.19	0.2	0.16	0.24	0.34	0.54	0.57	0.71	0.63	0.56	1.76	0.67	0	0.45	0.7	2.5	0	0	5.8	0	0	0	0
2019/5/10 14:52:00	1.92	2.2	2.42	2.83	1.57	0.81	1.38	0.49	0.16	0.19	0.14	0.18	0.21	0.8	0.71	0.77	0.75	0.51	1.68	1	0	0.9	0.7	1.25	0	0	0	0	0	0	0
2019/5/10 14:53:00	2	2.31	2.49	3	1.65	0.86	1.51	0.54	0.19	0.21	0.16	0.24	0.31	0.59	1.02	0.97	0.51	0.51	0.8	0.5	0.3	0	2.09	0	0	0	0	0	0	0	0
2019/5/10 14:54:00	1.97	2.26	2.44	2.9	1.64	0.86	1.44	0.5	0.19	0.2	0.14	0.23	0.27	0.56	0.49	0.93	0.42	0.42	1.04	0.84	0.3	0	2.09	0	0	0	0	0	0	0	0
2019/5/10 14:55:00	2	2.29	2.49	2.95	1.64	0.87	1.44	0.49	0.18	0.22	0.21	0.23	0.39	0.51	0.34	0.35	0.42	0.23	0.4	1	0.3	0.9	2.09	1.25	0	0	0	0	0	0	0
2019/5/10 14:56:00	1.98	2.23	2.45	2.93	1.61	0.86	1.44	0.49	0.18	0.22	0.15	0.26	0.28	0.64	0.93	0.75	0.6	0.7	1.2	1	0.3	1.35	2.78	6.26	4.57	0	0	0	0	0	0
2019/5/10 14:57:00	1.99	2.25	2.46	2.9	1.63	0.84	1.38	0.52	0.17	0.22	0.11	0.24	0.28	0.64	0.52	0.64	0.51	0.6	1.28	0.67	0.6	0	2.78	6.26	0	0	0	10.02	0	0	34.57
2019/5/10 14:58:00	1.96	2.26	2.48	2.91	1.64	0.86	1.38	0.5	0.18	0.19	0.19	0.26	0.23	0.67	0.47	0.8	0.88	0.79	1.6	0.33	0.6	0.45	0.7	2.5	0	0	0	0	0	0	0
2019/5/10 14:59:00	1.96	2.24	2.43	2.92	1.62	0.88	1.4	0.51	0.17	0.18	0.15	0.22	0.17	0.56	0.55	0.7	0.39	0.7	1.12	0.33	0.3	0.45	0.7	0	0	0	0	0	0	0	0
2019/5/10 15:00:00	1.96	2.25	2.47	2.92	1.68	0.81	1.42	0.53	0.15	0.21	0.14	0.21	0.34	0.33	0.87	1.17	0.48	0.65	1.12	0.5	0.3	0.45	2.09	2.5	0	0	0	0	0	0	0
2019/5/10 15:01:00	1.92	2.25	2.43	2.93	1.68	0.84	1.35	0.45	0.17	0.21	0.15	0.26	0.32	0.41	0.6	0.59	0.6	0.56	1.12	0.67	0.3	0.45	0	1.25	0	0	0	0	0	0	0
2019/5/10 15:02:00	1.93	2.21	2.46	2.92	1.59	0.85	1.4	0.47	0.17	0.2	0.21	0.3	0.27	0.41	0.99	0.84	0.51	0.37	1.2	1.17	0	0.45	0.7	1.25	0	0	0	0	0	0	0
2019/5/10 15:03:00	1.95	2.21	2.45	2.97	1.64	0.83	1.38	0.46	0.16	0.23	0.17	0.24	0.25	0.38	0.65	0.55	0.54	0.32	0.72	0.17	0.3	0	1.39	1.25	0	0	0	10.02	0	0	0
2019/5/10 15:04:00	1.93	2.2	2.47	2.88	1.66	0.84	1.46	0.51	0.16	0.17	0.16	0.27	0.23	0.72	0.6	0.37	0.72	0.74	1.52	0.67	0	0	0.7	0	2.29	0	0	0	0	0	0
2019/5/10 15:05:00	1.94	2.21	2.44	2.92	1.61	0.83	1.42	0.48	0.18	0.19	0.16	0.21	0.29	0.56	0.52	0.95	0.66	0.7	1.36	1.51	1.21	0.9	0.7	1.25	0	0	0	0	0	0	0
2019/5/10 15:06:00	1.91	2.2	2.44	2.91	1.62	0.81	1.36	0.45	0.19	0.15	0.17	0.23	0.24	0.56	0.92	1.12	0.51	0.42	1.04	1	0	0.45	0.7	0	0	0	0	0	0	0	0
2019/5/10 15:07:00	1.92	2.2	2.42	2.95	1.61	0.86	1.42	0.47	0.17	0.19	0.14	0.25	0.32	0.44	0.47	0.57	0.36	0.42	0.72	0.67	0.3	0.45	0	0	2.29	0	0	0	0	0	0
2019/5/10 15:08:00	1.89	2.22	2.48	2.87	1.61	0.86	1.32	0.43	0.16	0.19	0.19	0.23	0.28	0.44	0.73	0.75	0.66	0.65	1.44	1	0.3	2.25	0	0	0	0	0	0	0	0	0
2019/5/10 15:09:00	1.89	2.18	2.42	2.92	1.58	0.84	1.41	0.45	0.17	0.19	0.13	0.24	0.42	0.44	1.03	0.59	0.63	0.6	1.2	0.5	0.91	1.35	1.39	0	0	0	0	0	0	0	0
2019/5/10 15:10:00	1.91	2.17	2.4	2.85	1.65	0.81	1.43	0.46	0.19	0.17	0.13	0.25	0.28	0.46	0.62	0.33	0.24	0.42	1.6	1	0	0.45	0.7	0	0	0	0	0	0	0	0
2019/5/10 15:11:00	1.93	2.18	2.47	2.91	1.63	0.85	1.4	0.46	0.19	0.19	0.16	0.23	0.28	0.72	0.46	0.71	0.54	0.37	0.8	0.84	0.3	1.35	0	0	0	0	0	0	0	0	0
2019/5/10 15:12:00	1.9	2.19	2.48	2.89	1.59	0.83	1.41	0.46	0.16	0.15	0.13	0.27	0.12	0.56	0.5	0.51	0.48	0.88	1.52	1.17	0.6	0.9	0.7	1.25	0	0	0	0	0	0	0
2019/5/10 15:13:00	1.88	2.18	2.43	2.9	1.6	0.87	1.39	0.45	0.18	0.18	0.18	0.24	0.29	0.59	0.5	0.4	0.45	0.32	0.8	0.5	0.3	0.9	0	0	0	0	0	0	0	0	0
2019/5/10 15:14:00	1.88	2.17	2.37	2.88	1.58	0.79	1.39	0.43	0.16	0.17	0.14	0.22	0.25	0.59	0.4	0.37	0.69	0.6	1.04	0.5	1.81	0.9	0	0	0	0	0	0	0	0	0
2019/5/10 15:15:00	1.88	2.18	2.42	2.85	1.58	0.81	1.39	0.43	0.16	0.18	0.17	0.29	0.08	0.38	0.67	0.66	0.69	0.42	1.6	0.84	0.3	0.9	1.39	0	0	0	0	0	0	0	0
2019/5/10 15:16:00	1.85	2.1	2.37	2.83	1.56	0.77	1.31	0.47	0.17	0.19	0.15	0.24	0.31	0.31	0.63	0.75	0.36	0.37	1.76	1.17	0	0.9	0	0	0	0	0	0	0	0	0
2019/5/10 15:17:00	1.86	2.17	2.4	2.83	1.55	0.79	1.3	0.45	0.15	0.17	0.15	0.22	0.35	0.41	0.58	0.38	0.45	0.51	1.28	1	0.6	1.35	1.39	0	0	3.77	0	0	0	0	0
2019/5/10 15:18:00	1.85	2.14	2.39	2.83	1.52	0.79	1.33	0.45	0.14	0.17	0.15	0.22	0.19	0.49	0.67	0.68	0.69	0.42	0.88	0.84	0	0.9	0	1.25	0	0	0	0	0	0	0
2019/5/10 15:19:00	1.84	2.1	2.36	2.76	1.54	0.81	1.27	0.43	0.17	0.2	0.19	0.25	0.27	0.67	0.68	0.66	0.82	0.37	1.04	0.33	0.3	0	0	0	0	0	0	0	0	0	0
2019/5/10 15:20:00	1.86	2.1	2.37	2.82	1.55	0.8	1.31	0.44	0.15	0.22	0.11	0.23	0.27	0.49	0.58	0.44	0.45	0.6	1.52	0.5	0	0.45	0.7	0	0	0	5.8	0	0	0	0
2019/5/10 15:21:00	1.87	2.12	2.38	2.77	1.5	0.76	1.31	0.46	0.16	0.19	0.13	0.23	0.25	0.56	0.55	0.59	0.6	0.56	1.84	1.34	0.3	0	2.09	1.25	0	0	0	0	0	0	0
2019/5/10 15:22:00	1.84	2.14	2.36	2.77	1.53	0.77	1.29	0.44	0.17	0.17	0.13	0.2	0.25	0.44	0.63	0.88	0.51	0.79	1.76	0.84	0.3	0.9	0.7	2.5	2.29	0	5.8	0	0	0	0
2019/5/10 15:23:00	1.84	2.08	2.34	2.72	1.56	0.79	1.32	0.45	0.16	0.17	0.19	0.18	0.27	0.51	0.39	0.53	0.63	0.74	1.52	0.84	0.6	0.9	0.7	1.25	0	0	0	0	0	0	0
2019/5/10 15:24:00	1.83	2.1	2.35	2.79	1.52	0.78	1.28	0.46	0.14	0.18	0.16	0.23	0.23	0.56	0.51	0.57	0.39	0.51	1.68	0.84	1.81	1.8	0	0	0	3.77	5.8	10.02	0	0	0
2019/5/10 15:25:00	1.84	2.08	2.32	2.83	1.45	0.78	1.25	0.46	0.15	0.16	0.13	0.24	0.27	0.64	0.66	0.42	0.63	1.07	1.6	1.67	1.21	0	0.7	0	2.29	0	0	10.02	0	0	0
2019/5/10 15:26:00	1.83	2.08	2.32	2.72	1.51	0.78	1.26	0.42	0.15	0.19	0.17	0.23	0.2	0.33	0.73	0.88	0.42	0.42	2.32	0.17	1.81	0	0.7	2.5	2.29	0	0	0	18.29	0	0
2019/5/10 15:27:00	1.84	2.07	2.34	2.73	1.49	0.75	1.21	0.43	0.15	0.19	0.11	0.16	0.35	0.56	0.44	0.46	0.75	0.6	0.96	0.33	0.6	0	0	1.25	0	0	0	10.02	0	0	0
2019/5/10 15:28:00	1.81	2.07	2.29	2.7	1.43	0.73	1.22	0.44	0.16	0.18	0.18	0.25	0.17	0.59	0.53	0.73	0.82	0.83	1.6	0.17	0	0	0.7	0	0	0	0	0	0	0	0
2019/5/10 15:29:00	1.8	2.07	2.28	2.64	1.46	0.71	1.13	0.45	0.17	0.18	0.11	0.25	0.15	0.44	0.7	0.91	0.54	0.83	1.2	0.84	0.3	0.45	0	1.25	2.29	0	0	0	0	0	0
2019/5/10 15:30:00	1.83	2.06	2.23	2.59	1.4	0.74	1.21	0.43	0.13	0.14	0.13	0.26	0.27	0.44	0.31	0.57	0.48	0.88	1.76	1.34	0	0	0	2.5	0	0	5.8	0	0	0	0
2019/5/10 15:31:00	1.81	2.07	2.24	2.65	1.43	0.75	1.16	0.41	0.12	0.14	0.16	0.21	0.2	0.44	0.5	0.59	0.42	0.7	1.12	1	0.6	0	1.39	0	0	0	0	0	0	0	0
2019/5/10 15:32:00	1.82	2.08	2.28	2.61	1.44	0.75	1.21	0.41	0.13	0.18	0.16	0.15	0.2	0.44	0.61	0.31	0.36	0.32	0.56	0.84	0.3	0	0	0	0	0	0	0	0	0	0
2019/5/10 15:33:00	1.85	2.08	2.32	2.73	1.42	0.72	1.26	0.42	0.14	0.21	0.17	0.23	0.2	0.31	0.26	0.71	0.33	0.46	1.68	1.17	0	0	0.7	0	0	0	0	0	0	0	0
2019/5/10 15:34:00	1.81	2.09	2.3	2.66	1.46	0.75	1.24	0.4	0.14	0.16	0.13	0.15	0.24	0.49	0.47	0.49	0.48	0.65	0.8	1.34	0.6	0.45	0	0	0	0	0	0	0	0	0
2019/5/10 15:35:00	1.81	2.05	2.33	2.64	1.49	0.72	1.23	0.42	0.11	0.18	0.13	0.17	0.34	0.54	0.42	0.68	0.66	0.51	1.52	1	0	0.45	0	2.5	0	0	0	0	0	0	0
2019/5/10 15:36:00	1.82	2.04	2.29	2.64	1.44	0.71	1.18	0.4	0.15	0.15	0.13	0.19	0.35	0.41	0.55	0.86	0.54	0.23	1.2	0.84	1.21	0.45	1.39	0	6.86	0	0	0	0	0	0
2019/5/10 15:37:00	1.85	2.11	2.29	2.64	1.43	0.67	1.16	0.43	0.13	0.18	0.14	0.21	0.2	0.36	0.51	0.68	0.72	0.6	0.96	1.17	0	0	0	0	2.29	0	0	0	0	0	0
2019/5/10 15:38:00	1.85	2.11	2.35	2.7	1.45	0.74	1.25	0.42	0.14	0.17	0.14	0.26	0.21	0.64	0.76	1.04	0.39	0.42	1.04	1.67	0	0	1.39	0	0	0	0	0	0	0	0
2019/5/10 15:39:00	1.84	2.14	2.35	2.69	1.47	0.71	1.27	0.43	0.14	0.16	0.12	0.23	0.31	0.64	0.88	0.9	0.57	0.6	0.8	0.67	0.91	0.9	0	1.25	2.29	0	0	0	0	0	0
2019/5/10 15:40:00	1.86	2.11	2.38	2.75	1.53	0.74	1.26	0.41	0.17	0.19	0.13	0.18	0.21	0.44	0.44	0.68	0.39	0.23	1.44	1	1.51	0.45	0	0	2.29	0	0	0	0	0	0
2019/5/10 15:41:00	1.9	2.17	2.42	2.77	1.55	0.76	1.31	0.41	0.17	0.14	0.11	0.23	0.24	0.54	0.46	0.46	0.48	0.83	1.28	1.67	1.51	0.45	0	2.5	0	0	5.8	0	0	0	0
2019/5/10 15:42:00	1.86	2.14	2.39	2.74	1.49	0.75	1.29	0.44	0.16	0.15	0.14	0.25	0.28	0.46	0.65	0.8	0.54	0.7	1.04	1.17	0	0.45	0.7	0	2.29	0	0	0	0	0	0
2019/5/10 15:43:00	1.91	2.18	2.43	2.85	1.56	0.78	1.3	0.44	0.18	0.2	0.15	0.23	0.31	0.51	0.48	0.57	0.54	0.7	1.36	1.34	0.91	0.45	1.39	1.25	0	0	5.8	0	0	0	0
2019/5/10 15:44:00	1.93	2.21	2.43	2.86	1.57	0.78	1.25	0.5	0.18	0.16	0.14	0.23	0.19	0.38	0.92	0.7	0.72	0.46	1.84	1.84	1.21	0.9	2.78	2.5	0	0	0	0	0	0	0
2019/5/10 15:45:00	1.99	2.29	2.58	2.99	1.61	0.81	1.35	0.45	0.16	0.2	0.14	0.2	0.28	0.59	0.86	0.99	0.82	0.74	2	1.67	0.3	0.45	2.09	1.25	0	0	5.8	0	0	0	0
2019/5/10 15:46:00	1.98	2.27	2.55	3.01	1.64	0.85	1.37	0.47	0.17	0.18	0.17	0.24	0.2	0.74	1.13	0.6	0.51	1.07	1.92	1.51	0.91	0.45	0.7	1.25	0	0	0	0	0	0	0
2019/5/10 15:47:00	2	2.29	2.6	2.98	1.66	0.78	1.36	0.5	0.16	0.19	0.15	0.21	0.2	0.77	0.78	0.77	0.63	0.7	2.08	0.33	0.3	1.35	0.7	0	0	3.77	0	0	0	0	0
2019/5/10 15:48:00	1.96	2.27	2.52	2.97	1.59	0.82	1.35	0.43	0.17	0.22	0.14	0.21	0.24	0.74	0.48	0.75	0.48	0.74	1.44	2.01	0.3	0.45	1.39	0	0	0	0	0	0	0	0
2019/5/10 15:49:00	1.98	2.27	2.57	2.99	1.61	0.85	1.32	0.49	0.17	0.2	0.17	0.23	0.28	0.44	0.88	0.6	0.82	0.83	1.92	1	0.6	0.45	0	0	2.29	0	0	0	0	0	0
2019/5/10 15:50:00	1.97	2.3	2.52	3.01	1.65	0.82	1.44	0.43	0.18	0.2	0.18	0.35	0.32	0.69	0.45	0.82	0.72	0.93	2.08	1.51	0	0.45	2.09	0	4.57	0	0	0	0	0	0
2019/5/10 15:51:00	1.95	2.28	2.49	3	1.64	0.8	1.37	0.49	0.17	0.24	0.15	0.22	0.28	0.95	0.75	0.71	1	0.6	1.36	2.51	0.6	0	0	1.25	0	0	0	0	0	0	0
2019/5/10 15:52:00	1.95	2.2	2.52	2.95	1.58	0.82	1.36	0.48	0.19	0.14	0.15	0.28	0.2	0.59	0.65	0.7	0.75	0.88	2	1.67	0	0.9	0.7	0	0	0	0	0	0	0	0
2019/5/10 15:53:00	1.94	2.24	2.51	2.93	1.68	0.82	1.39	0.45	0.18	0.2	0.14	0.31	0.28	0.41	0.77	0.88	1.12	0.97	1.92	1.17	0.6	0.9	0	1.25	2.29	0	0	0	0	0	0
2019/5/10 15:54:00	1.96	2.24	2.54	2.99	1.66	0.85	1.37	0.49	0.19	0.24	0.2	0.32	0.27	0.77	1.02	1.39	0.6	0.83	1.84	2.17	0.3	0.45	0	1.25	0	0	0	0	0	0	0
2019/5/10 15:55:00	1.99	2.27	2.53	2.98	1.66	0.83	1.39	0.49	0.17	0.23	0.15	0.25	0.27	0.69	1.12	0.86	0.85	0.6	2.73	1	1.21	0	0.7	0	0	0	0	0	0	0	0
2019/5/10 15:56:00	1.96	2.29	2.51	2.93	1.61	0.81	1.39	0.51	0.17	0.19	0.17	0.22	0.38	0.74	0.94	1.15	0.88	0.65	1.76	2.34	0.6	0.9	0.7	1.25	4.57	0	5.8	0	0	0	0
2019/5/10 15:57:00	1.99	2.27	2.47	2.89	1.57	0.83	1.38	0.48	0.17	0.22	0.19	0.23	0.38	0.62	0.79	0.8	0.79	0.97	2.57	2.34	0.6	0.45	2.09	3.76	0	0	0	0	0	0	0
2019/5/10 15:58:00	1.95	2.23	2.48	2.82	1.57	0.78	1.33	0.5	0.17	0.19	0.16	0.32	0.29	0.8	0.76	0.62	0.69	0.88	2.08	2.17	0.91	1.35	0.7	1.25	0	0	0	0	0	0	34.57
2019/5/10 15:59:00	1.99	2.23	2.46	2.88	1.55	0.8	1.36	0.47	0.16	0.19	0.15	0.17	0.24	0.77	0.95	0.77	1.15	1.3	1.68	2.84	0.3	0.9	0	1.25	0	0	0	0	0	0	0
2019/5/10 16:00:00	1.98	2.25	2.46	2.82	1.54	0.78	1.33	0.51	0.19	0.22	0.19	0.29	0.17	0.62	0.64	0.51	0.88	0.97	2.4	3.01	0.3	0.9	0.7	1.25	0	0	0	0	0	0	0
2019/5/10 16:01:00	1.99	2.28	2.47	2.84	1.49	0.8	1.37	0.46	0.15	0.2	0.19	0.29	0.25	0.77	0.92	1.08	1	1.25	2.08	3.01	1.51	1.35	0.7	1.25	0	0	0	0	0	0	0
2019/5/10 16:02:00	1.99	2.27	2.49	2.82	1.54	0.79	1.31	0.54	0.15	0.22	0.17	0.38	0.32	0.72	0.84	1.02	1.18	0.97	2.24	2.01	0.6	0.9	0.7	0	0	0	0	0	0	0	0
2019/5/10 16:03:00	1.98	2.21	2.45	2.8	1.51	0.8	1.32	0.49	0.18	0.21	0.17	0.3	0.46	0.77	0.8	0.77	1.06	1.16	2.48	2.17	1.21	1.35	2.09	3.76	2.29	0	0	0	0	0	0
2019/5/10 16:04:00	2	2.26	2.47	2.96	1.59	0.82	1.39	0.48	0.2	0.22	0.19	0.28	0.24	0.51	1.1	1.34	0.94	1.02	2.48	2.34	1.21	0.9	0	2.5	2.29	0	0	0	0	0	0
2019/5/10 16:05:00	2.01	2.27	2.46	2.8	1.51	0.77	1.33	0.45	0.18	0.2	0.18	0.25	0.38	0.64	0.97	1.17	1.15	1.62	1.68	2.34	1.21	0.45	2.78	1.25	0	0	0	10.02	0	0	0
2019/5/10 16:06:00	1.99	2.27	2.49	2.79	1.53	0.82	1.37	0.49	0.16	0.21	0.19	0.23	0.31	0.56	1.28	1.02	1	0.88	2.32	2.34	1.21	1.35	2.78	0	0	0	0	0	0	0	0
2019/5/10 16:07:00	2.01	2.27	2.48	2.88	1.58	0.8	1.37	0.47	0.17	0.2	0.17	0.38	0.38	0.67	0.97	1.23	1.21	1.02	3.29	2.51	0.91	0.45	2.09	1.25	9.15	3.77	0	0	0	0	0
2019/5/10 16:08:00	1.99	2.27	2.45	2.8	1.54	0.79	1.39	0.49	0.16	0.22	0.17	0.27	0.38	0.69	1.3	1.7	0.94	1.25	2	2.17	1.21	0.9	1.39	3.76	0	0	0	0	0	0	0
2019/5/10 16:09:00	1.98	2.26	2.44	2.81	1.53	0.79	1.3	0.5	0.2	0.2	0.19	0.31	0.34	0.87	1.11	0.97	1.21	1.11	3.05	2.68	0.3	0.9	2.09	2.5	0	0	0	0	0	0	0
2019/5/10 16:10:00	2	2.26	2.46	2.8	1.52	0.82	1.33	0.46	0.17	0.23	0.21	0.31	0.42	0.74	1.37	1.24	1.03	1.11	2.81	3.18	2.72	1.35	2.09	3.76	0	0	0	0	0	0	0
2019/5/10 16:11:00	2	2.26	2.43	2.77	1.51	0.79	1.27	0.51	0.19	0.21	0.18	0.25	0.46	0.92	1.6	2.51	1.12	1.48	2.81	2.68	3.02	2.25	6.96	10.02	11.43	0	0	0	0	0	0

## Sheet: Log values
<Header>_x000D_ Data are from memory (SD/USB) _x000D_ Model: 11-R_x000D_ # of Location: 1_x000D_ Serial No.: 11R18003_x000D_ Firmware revision: 12.40_x000D_ Software revision: 7-1 Rev IX (17-05-2018)_x000D_ Unit: log data_x000D_ offline data_x000D_ _x000D_ analog inputs: Input 1: [V] offset: 0.00 factor: 1.00 connected: no;Input 2: [V] offset: 0.00 factor: 1.00 connected: no;Input 3: [V] offset: …
date & time	P	Year	Month	Day	Hour	Minute	Loc	GF	Error	Qbatt	Im	UeL	UE4	UE3	UE2	UE1	IV	Weight [ug]	Volume [l]
2019/5/10 7:12:00	0	19	5	10	7	12	1	100	0	113	76	64	4	0	0	0	0	2550	5292	0
2019/5/10 7:13:00	0	19	5	10	7	13	1	100	0	113	48	64	4	0	0	0	0	2550	5293	0
2019/5/10 7:14:00	0	19	5	10	7	14	1	100	0	112	48	0	4	0	0	0	0	2550	5295	0
2019/5/10 7:15:00	0	19	5	10	7	15	1	100	0	113	47	64	4	0	0	0	0	2550	5296	0
2019/5/10 7:16:00	0	19	5	10	7	16	1	100	0	111	47	0	4	0	0	0	0	2550	5297	0
2019/5/10 7:17:00	0	19	5	10	7	17	1	100	0	111	47	64	4	0	0	0	0	2551	5298	0
2019/5/10 7:18:00	0	19	5	10	7	18	1	100	0	110	46	0	4	0	0	0	0	2551	5299	0
2019/5/10 7:19:00	0	19	5	10	7	19	1	100	0	110	46	0	4	0	0	0	0	2551	5301	0
2019/5/10 7:20:00	0	19	5	10	7	20	1	100	0	110	45	0	4	0	0	0	0	2551	5302	0
2019/5/10 7:21:00	0	19	5	10	7	21	1	100	0	109	45	0	4	0	0	0	0	2551	5303	0
2019/5/10 7:22:00	0	19	5	10	7	22	1	100	0	109	45	0	4	0	0	0	0	2551	5304	0
2019/5/10 7:23:00	0	19	5	10	7	23	1	100	0	108	45	0	4	0	0	0	0	2551	5305	0
2019/5/10 7:24:00	0	19	5	10	7	24	1	100	0	108	44	0	4	0	0	0	0	2551	5307	0
2019/5/10 7:25:00	0	19	5	10	7	25	1	100	0	107	43	0	4	0	0	0	0	2551	5308	0
2019/5/10 7:26:00	0	19	5	10	7	26	1	100	0	107	43	0	4	0	0	0	0	2551	5309	0
2019/5/10 7:27:00	0	19	5	10	7	27	1	100	0	107	44	0	4	0	0	0	0	2551	5310	0
2019/5/10 7:28:00	0	19	5	10	7	28	1	100	0	107	44	0	4	0	0	0	0	2551	5311	0
2019/5/10 7:29:00	0	19	5	10	7	29	1	100	0	106	43	0	4	0	0	0	0	2551	5313	0
2019/5/10 7:30:00	0	19	5	10	7	30	1	100	0	106	43	0	4	0	0	0	0	2551	5314	0
2019/5/10 7:31:00	0	19	5	10	7	31	1	100	0	106	43	0	4	0	0	0	0	2551	5315	0
2019/5/10 7:32:00	0	19	5	10	7	32	1	100	0	106	43	0	4	0	0	0	0	2551	5316	0
2019/5/10 7:33:00	0	19	5	10	7	33	1	100	0	105	42	0	4	0	0	0	0	2551	5317	0
2019/5/10 7:34:00	0	19	5	10	7	34	1	100	0	105	42	0	4	0	0	0	0	2551	5319	0
2019/5/10 7:35:00	0	19	5	10	7	35	1	100	0	104	41	0	4	0	0	0	0	2551	5320	0
2019/5/10 7:36:00	0	19	5	10	7	36	1	100	0	104	42	0	4	0	0	0	0	2551	5321	0
2019/5/10 7:37:00	0	19	5	10	7	37	1	100	0	103	42	0	4	0	0	0	0	2551	5322	0
2019/5/10 7:38:00	0	19	5	10	7	38	1	100	0	104	42	0	4	0	0	0	0	2551	5323	0
2019/5/10 7:39:00	0	19	5	10	7	39	1	100	0	103	41	0	4	0	0	0	0	2551	5325	0
2019/5/10 7:40:00	0	19	5	10	7	40	1	100	0	103	42	0	4	0	0	0	0	2552	5326	0
2019/5/10 7:41:00	0	19	5	10	7	41	1	100	0	103	42	0	4	0	0	0	0	2552	5327	0
2019/5/10 7:42:00	0	19	5	10	7	42	1	100	0	103	41	0	4	0	0	0	0	2552	5328	0
2019/5/10 7:43:00	0	19	5	10	7	43	1	100	0	102	42	0	4	0	0	0	0	2552	5329	0
2019/5/10 7:44:00	0	19	5	10	7	44	1	100	0	102	42	0	4	0	0	0	0	2552	5331	0
2019/5/10 7:45:00	0	19	5	10	7	45	1	100	0	102	41	0	4	0	0	0	0	2552	5332	0
2019/5/10 7:46:00	0	19	5	10	7	46	1	100	0	101	41	0	4	0	0	0	0	2552	5333	0
2019/5/10 7:47:00	0	19	5	10	7	47	1	100	0	100	41	0	4	0	0	0	0	2552	5334	0
2019/5/10 7:48:00	0	19	5	10	7	48	1	100	0	100	41	0	4	0	0	0	0	2552	5335	0
2019/5/10 7:49:00	0	19	5	10	7	49	1	100	0	100	41	0	4	0	0	0	0	2552	5337	0
2019/5/10 7:50:00	0	19	5	10	7	50	1	100	0	100	41	0	4	0	0	0	0	2552	5338	0
2019/5/10 7:51:00	0	19	5	10	7	51	1	100	0	100	41	0	4	0	0	0	0	2552	5339	0
2019/5/10 7:52:00	0	19	5	10	7	52	1	100	0	100	41	0	4	0	0	0	0	2552	5340	0
2019/5/10 7:53:00	0	19	5	10	7	53	1	100	0	100	41	0	4	0	0	0	0	2552	5341	0
2019/5/10 7:54:00	0	19	5	10	7	54	1	100	0	98	41	0	4	0	0	0	0	2552	5343	0
2019/5/10 7:55:00	0	19	5	10	7	55	1	100	0	98	41	0	4	0	0	0	0	2552	5344	0
2019/5/10 7:56:00	0	19	5	10	7	56	1	100	0	98	41	0	4	0	0	0	0	2552	5345	0
2019/5/10 7:57:00	0	19	5	10	7	57	1	100	0	98	42	0	4	0	0	0	0	2552	5346	0
2019/5/10 7:58:00	0	19	5	10	7	58	1	100	0	97	41	0	4	0	0	0	0	2552	5347	0
2019/5/10 7:59:00	0	19	5	10	7	59	1	100	0	98	42	0	4	0	0	0	0	2552	5349	0
2019/5/10 8:00:00	0	19	5	10	8	0	1	100	0	97	42	0	4	0	0	0	0	2552	5350	0
2019/5/10 8:01:00	0	19	5	10	8	1	1	100	0	97	41	0	4	0	0	0	0	2553	5351	0
2019/5/10 8:02:00	0	19	5	10	8	2	1	100	0	97	41	0	4	0	0	0	0	2553	5352	0
2019/5/10 8:03:00	0	19	5	10	8	3	1	100	0	97	41	0	4	0	0	0	0	2553	5353	0
2019/5/10 8:04:00	0	19	5	10	8	4	1	100	0	96	42	0	4	0	0	0	0	2553	5355	0
2019/5/10 8:05:00	0	19	5	10	8	5	1	100	0	96	41	0	4	0	0	0	0	2553	5356	0
2019/5/10 8:06:00	0	19	5	10	8	6	1	100	0	96	41	0	4	0	0	0	0	2553	5357	0
2019/5/10 8:07:00	0	19	5	10	8	7	1	100	0	95	41	0	4	0	0	0	0	2553	5358	0
2019/5/10 8:08:00	0	19	5	10	8	8	1	100	0	95	41	0	4	0	0	0	0	2553	5359	0
2019/5/10 8:09:00	0	19	5	10	8	9	1	100	0	94	41	0	4	0	0	0	0	2553	5361	0
2019/5/10 8:10:00	0	19	5	10	8	10	1	100	0	94	41	0	4	0	0	0	0	2553	5362	0
2019/5/10 8:11:00	0	19	5	10	8	11	1	100	0	94	41	0	4	0	0	0	0	2553	5363	0
2019/5/10 8:12:00	0	19	5	10	8	12	1	100	0	94	41	0	4	0	0	0	0	2553	5364	0
2019/5/10 8:13:00	0	19	5	10	8	13	1	100	0	94	41	0	4	0	0	0	0	2553	5365	0
2019/5/10 8:14:00	0	19	5	10	8	14	1	100	0	94	41	0	4	0	0	0	0	2553	5367	0
2019/5/10 8:15:00	0	19	5	10	8	15	1	100	0	93	42	0	4	0	0	0	0	2553	5368	0
2019/5/10 8:16:00	0	19	5	10	8	16	1	100	0	93	42	0	4	0	0	0	0	2553	5369	0
2019/5/10 8:17:00	0	19	5	10	8	17	1	100	0	92	41	0	4	0	0	0	0	2553	5370	0
2019/5/10 8:18:00	0	19	5	10	8	18	1	100	0	93	40	0	4	0	0	0	0	2553	5371	0
2019/5/10 8:19:00	0	19	5	10	8	19	1	100	0	92	40	0	4	0	0	0	0	2553	5373	0
2019/5/10 8:20:00	0	19	5	10	8	20	1	100	0	92	41	0	4	0	0	0	0	2553	5374	0
2019/5/10 8:21:00	0	19	5	10	8	21	1	100	0	91	41	0	4	0	0	0	0	2553	5375	0
2019/5/10 8:22:00	0	19	5	10	8	22	1	100	0	91	41	0	4	0	0	0	0	2553	5376	0
2019/5/10 8:23:00	0	19	5	10	8	23	1	100	0	91	40	0	4	0	0	0	0	2553	5377	0
2019/5/10 8:24:00	0	19	5	10	8	24	1	100	0	91	40	0	4	0	0	0	0	2553	5379	0
2019/5/10 8:25:00	0	19	5	10	8	25	1	100	0	91	40	0	4	0	0	0	0	2553	5380	0
2019/5/10 8:26:00	0	19	5	10	8	26	1	100	0	91	40	0	4	0	0	0	0	2553	5381	0
2019/5/10 8:27:00	0	19	5	10	8	27	1	100	0	90	39	0	4	0	0	0	0	2554	5382	0
2019/5/10 8:28:00	0	19	5	10	8	28	1	100	0	90	39	0	4	0	0	0	0	2554	5383	0
2019/5/10 8:29:00	0	19	5	10	8	29	1	100	0	89	40	0	4	0	0	0	0	2554	5385	0
2019/5/10 8:30:00	0	19	5	10	8	30	1	100	0	88	39	0	4	0	0	0	0	2554	5386	0
2019/5/10 8:31:00	0	19	5	10	8	31	1	100	0	89	40	0	4	0	0	0	0	2554	5387	0
2019/5/10 8:32:00	0	19	5	10	8	32	1	100	0	88	41	0	4	0	0	0	0	2554	5388	0
2019/5/10 8:33:00	0	19	5	10	8	33	1	100	0	88	40	0	4	0	0	0	0	2554	5389	0
2019/5/10 8:34:00	0	19	5	10	8	34	1	100	0	89	39	0	4	0	0	0	0	2554	5391	0
2019/5/10 8:35:00	0	19	5	10	8	35	1	100	0	88	40	0	4	0	0	0	0	2554	5392	0
2019/5/10 8:36:00	0	19	5	10	8	36	1	100	0	88	39	0	4	0	0	0	0	2554	5393	0
2019/5/10 8:37:00	0	19	5	10	8	37	1	100	0	88	40	0	4	0	0	0	0	2554	5394	0
2019/5/10 8:38:00	0	19	5	10	8	38	1	100	0	87	40	0	4	0	0	0	0	2554	5395	0
2019/5/10 8:39:00	0	19	5	10	8	39	1	100	0	88	40	0	4	0	0	0	0	2554	5397	0
2019/5/10 8:40:00	0	19	5	10	8	40	1	100	0	88	40	0	4	0	0	0	0	2554	5398	0
2019/5/10 8:41:00	0	19	5	10	8	41	1	100	0	87	40	0	4	0	0	0	0	2554	5399	0
2019/5/10 8:42:00	0	19	5	10	8	42	1	100	0	87	40	0	4	0	0	0	0	2554	5400	0
2019/5/10 8:43:00	0	19	5	10	8	43	1	100	0	87	40	0	4	0	0	0	0	2554	5401	0
2019/5/10 8:44:00	0	19	5	10	8	44	1	100	0	86	39	0	4	0	0	0	0	2554	5403	0
2019/5/10 8:45:00	0	19	5	10	8	45	1	100	0	86	40	0	4	0	0	0	0	2554	5404	0
2019/5/10 8:46:00	0	19	5	10	8	46	1	100	0	86	40	0	4	0	0	0	0	2554	5405	0
2019/5/10 8:47:00	0	19	5	10	8	47	1	100	0	86	40	0	4	0	0	0	0	2554	5406	0
2019/5/10 8:48:00	0	19	5	10	8	48	1	100	0	85	40	0	4	0	0	0	0	2554	5407	0
2019/5/10 8:49:00	0	19	5	10	8	49	1	100	0	85	41	0	4	0	0	0	0	2555	5409	0
2019/5/10 8:50:00	0	19	5	10	8	50	1	100	0	84	41	0	4	0	0	0	0	2555	5410	0
2019/5/10 8:51:00	0	19	5	10	8	51	1	100	0	84	40	0	4	0	0	0	0	2555	5411	0
2019/5/10 8:52:00	0	19	5	10	8	52	1	100	0	84	41	0	4	0	0	0	0	2555	5412	0
2019/5/10 8:53:00	0	19	5	10	8	53	1	100	0	84	41	0	4	0	0	0	0	2555	5413	0
2019/5/10 8:54:00	0	19	5	10	8	54	1	100	0	84	41	0	4	0	0	0	0	2555	5415	0
2019/5/10 8:55:00	0	19	5	10	8	55	1	100	0	84	40	0	4	0	0	0	0	2555	5416	0
2019/5/10 8:56:00	0	19	5	10	8	56	1	100	0	84	40	0	4	0	0	0	0	2555	5417	0
2019/5/10 8:57:00	0	19	5	10	8	57	1	100	0	83	39	0	4	0	0	0	0	2555	5418	0
2019/5/10 8:58:00	0	19	5	10	8	58	1	100	0	83	40	0	4	0	0	0	0	2555	5419	0
2019/5/10 8:59:00	0	19	5	10	8	59	1	100	0	83	39	0	4	0	0	0	0	2555	5421	0
2019/5/10 9:00:00	0	19	5	10	9	0	1	100	0	83	40	0	4	0	0	0	0	2555	5422	0
2019/5/10 9:01:00	0	19	5	10	9	1	1	100	0	83	40	0	4	0	0	0	0	2555	5423	0
2019/5/10 9:02:00	0	19	5	10	9	2	1	100	0	83	40	0	4	0	0	0	0	2555	5424	0
2019/5/10 9:03:00	0	19	5	10	9	3	1	100	0	82	39	0	4	0	0	0	0	2555	5425	0
2019/5/10 9:04:00	0	19	5	10	9	4	1	100	0	82	40	0	4	0	0	0	0	2555	5427	0
2019/5/10 9:05:00	0	19	5	10	9	5	1	100	0	81	40	0	4	0	0	0	0	2555	5428	0
2019/5/10 9:06:00	0	19	5	10	9	6	1	100	0	81	40	0	4	0	0	0	0	2555	5429	0
2019/5/10 9:07:00	0	19	5	10	9	7	1	100	0	81	40	0	4	0	0	0	0	2555	5430	0
2019/5/10 9:08:00	0	19	5	10	9	8	1	100	0	81	39	0	4	0	0	0	0	2555	5431	0
2019/5/10 9:09:00	0	19	5	10	9	9	1	100	0	81	39	0	4	0	0	0	0	2555	5433	0
2019/5/10 9:10:00	0	19	5	10	9	10	1	100	0	81	40	0	4	0	0	0	0	2555	5434	0
2019/5/10 9:11:00	0	19	5	10	9	11	1	100	0	81	40	0	4	0	0	0	0	2556	5435	0
2019/5/10 9:12:00	0	19	5	10	9	12	1	100	0	81	40	0	4	0	0	0	0	2556	5436	0
2019/5/10 9:13:00	0	19	5	10	9	13	1	100	0	81	40	0	4	0	0	0	0	2556	5437	0
2019/5/10 9:14:00	0	19	5	10	9	14	1	100	0	80	40	0	4	0	0	0	0	2556	5439	0
2019/5/10 9:15:00	0	19	5	10	9	15	1	100	0	80	40	0	4	0	0	0	0	2556	5440	0
2019/5/10 9:16:00	0	19	5	10	9	16	1	100	0	81	41	0	4	0	0	0	0	2556	5441	0
2019/5/10 9:17:00	0	19	5	10	9	17	1	100	0	80	40	0	4	0	0	0	0	2556	5442	0
2019/5/10 9:18:00	0	19	5	10	9	18	1	100	0	80	40	0	4	0	0	0	0	2556	5443	0
2019/5/10 9:19:00	0	19	5	10	9	19	1	100	0	80	39	0	4	0	0	0	0	2556	5445	0
2019/5/10 9:20:00	0	19	5	10	9	20	1	100	0	79	39	0	4	0	0	0	0	2556	5446	0
2019/5/10 9:21:00	0	19	5	10	9	21	1	100	0	79	39	0	4	0	0	0	0	2556	5447	0
2019/5/10 9:22:00	0	19	5	10	9	22	1	100	0	79	38	0	4	0	0	0	0	2556	5448	0
2019/5/10 9:23:00	0	19	5	10	9	23	1	100	0	79	38	0	4	0	0	0	0	2556	5449	0
2019/5/10 9:24:00	0	19	5	10	9	24	1	100	0	79	39	0	4	0	0	0	0	2556	5451	0
2019/5/10 9:25:00	0	19	5	10	9	25	1	100	0	78	39	0	4	0	0	0	0	2556	5452	0
2019/5/10 9:26:00	0	19	5	10	9	26	1	100	0	78	39	0	4	0	0	0	0	2556	5453	0
2019/5/10 9:27:00	0	19	5	10	9	27	1	100	0	78	39	0	4	0	0	0	0	2556	5454	0
2019/5/10 9:28:00	0	19	5	10	9	28	1	100	0	78	39	0	4	0	0	0	0	2556	5455	0
2019/5/10 9:29:00	0	19	5	10	9	29	1	100	0	78	40	0	4	0	0	0	0	2556	5457	0
2019/5/10 9:30:00	0	19	5	10	9	30	1	100	0	78	39	0	4	0	0	0	0	2556	5458	0
2019/5/10 9:31:00	0	19	5	10	9	31	1	100	0	78	39	0	4	0	0	0	0	2557	5459	0
2019/5/10 9:32:00	0	19	5	10	9	32	1	100	0	78	40	0	4	0	0	0	0	2557	5460	0
2019/5/10 9:33:00	0	19	5	10	9	33	1	100	0	77	40	0	4	0	0	0	0	2557	5461	0
2019/5/10 9:34:00	0	19	5	10	9	34	1	100	0	77	40	0	4	0	0	0	0	2557	5463	0
2019/5/10 9:35:00	0	19	5	10	9	35	1	100	0	77	40	0	4	0	0	0	0	2557	5464	0
2019/5/10 9:36:00	0	19	5	10	9	36	1	100	0	77	40	0	4	0	0	0	0	2557	5465	0
2019/5/10 9:37:00	0	19	5	10	9	37	1	100	0	76	40	0	4	0	0	0	0	2557	5466	0
2019/5/10 9:38:00	0	19	5	10	9	38	1	100	0	76	39	0	4	0	0	0	0	2557	5467	0
2019/5/10 9:39:00	0	19	5	10	9	39	1	100	0	76	40	0	4	0	0	0	0	2557	5469	0
2019/5/10 9:40:00	0	19	5	10	9	40	1	100	0	76	40	0	4	0	0	0	0	2557	5470	0
2019/5/10 9:41:00	0	19	5	10	9	41	1	100	0	75	40	0	4	0	0	0	0	2557	5471	0
2019/5/10 9:42:00	0	19	5	10	9	42	1	100	0	75	41	0	4	0	0	0	0	2557	5472	0
2019/5/10 9:43:00	0	19	5	10	9	43	1	100	0	75	40	0	4	0	0	0	0	2557	5473	0
2019/5/10 9:44:00	0	19	5	10	9	44	1	100	0	75	40	0	4	0	0	0	0	2557	5475	0
2019/5/10 9:45:00	0	19	5	10	9	45	1	100	0	75	40	0	4	0	0	0	0	2557	5476	0
2019/5/10 9:46:00	0	19	5	10	9	46	1	100	0	75	39	0	4	0	0	0	0	2557	5477	0
2019/5/10 9:47:00	0	19	5	10	9	47	1	100	0	74	40	0	4	0	0	0	0	2557	5478	0
2019/5/10 9:48:00	0	19	5	10	9	48	1	100	0	74	40	0	4	0	0	0	0	2557	5479	0
2019/5/10 9:49:00	0	19	5	10	9	49	1	100	0	74	40	0	4	0	0	0	0	2557	5481	0
2019/5/10 9:50:00	0	19	5	10	9	50	1	100	0	73	40	0	4	0	0	0	0	2557	5482	0
2019/5/10 9:51:00	0	19	5	10	9	51	1	100	0	73	40	0	4	0	0	0	0	2557	5483	0
2019/5/10 9:52:00	0	19	5	10	9	52	1	100	0	73	40	0	4	0	0	0	0	2557	5484	0
2019/5/10 9:53:00	0	19	5	10	9	53	1	100	0	72	39	0	4	0	0	0	0	2558	5485	0
2019/5/10 9:54:00	0	19	5	10	9	54	1	100	0	72	39	0	4	0	0	0	0	2558	5487	0
2019/5/10 9:55:00	0	19	5	10	9	55	1	100	0	73	39	0	4	0	0	0	0	2558	5488	0
2019/5/10 9:56:00	0	19	5	10	9	56	1	100	0	72	39	0	4	0	0	0	0	2558	5489	0
2019/5/10 9:57:00	0	19	5	10	9	57	1	100	0	72	39	0	4	0	0	0	0	2558	5490	0
2019/5/10 9:58:00	0	19	5	10	9	58	1	100	0	72	39	0	4	0	0	0	0	2558	5491	0
2019/5/10 9:59:00	0	19	5	10	9	59	1	100	0	72	40	0	4	0	0	0	0	2558	5493	0
2019/5/10 10:00:00	0	19	5	10	10	0	1	100	0	72	39	0	4	0	0	0	0	2558	5494	0
2019/5/10 10:01:00	0	19	5	10	10	1	1	100	0	71	39	0	4	0	0	0	0	2558	5495	0
2019/5/10 10:02:00	0	19	5	10	10	2	1	100	0	71	39	0	4	0	0	0	0	2558	5496	0
2019/5/10 10:03:00	0	19	5	10	10	3	1	100	0	71	40	0	4	0	0	0	0	2558	5497	0
2019/5/10 10:04:00	0	19	5	10	10	4	1	100	0	70	39	0	4	0	0	0	0	2558	5499	0
2019/5/10 10:05:00	0	19	5	10	10	5	1	100	0	70	40	0	4	0	0	0	0	2558	5500	0
2019/5/10 10:06:00	0	19	5	10	10	6	1	100	0	69	38	0	4	0	0	0	0	2558	5501	0
2019/5/10 10:07:00	0	19	5	10	10	7	1	100	0	70	39	0	4	0	0	0	0	2558	5502	0
2019/5/10 10:08:00	0	19	5	10	10	8	1	100	0	69	39	0	4	0	0	0	0	2558	5503	0
2019/5/10 10:09:00	0	19	5	10	10	9	1	100	0	69	40	0	4	0	0	0	0	2558	5505	0
2019/5/10 10:10:00	0	19	5	10	10	10	1	100	0	69	40	0	4	0	0	0	0	2558	5506	0
2019/5/10 10:11:00	0	19	5	10	10	11	1	100	0	69	41	0	4	0	0	0	0	2558	5507	0
2019/5/10 10:12:00	0	19	5	10	10	12	1	100	0	69	40	0	4	0	0	0	0	2558	5508	0
2019/5/10 10:13:00	0	19	5	10	10	13	1	100	0	69	39	0	4	0	0	0	0	2558	5509	0
2019/5/10 10:14:00	0	19	5	10	10	14	1	100	0	68	39	0	4	0	0	0	0	2558	5511	0
2019/5/10 10:15:00	0	19	5	10	10	15	1	100	0	68	40	0	4	0	0	0	0	2558	5512	0
2019/5/10 10:16:00	0	19	5	10	10	16	1	100	0	68	39	0	4	0	0	0	0	2558	5513	0
2019/5/10 10:17:00	0	19	5	10	10	17	1	100	0	68	39	0	4	0	0	0	0	2559	5514	0
2019/5/10 10:18:00	0	19	5	10	10	18	1	100	0	68	38	0	4	0	0	0	0	2559	5515	0
2019/5/10 10:19:00	0	19	5	10	10	19	1	100	0	68	38	0	4	0	0	0	0	2559	5517	0
2019/5/10 10:20:00	0	19	5	10	10	20	1	100	0	67	39	0	4	0	0	0	0	2559	5518	0
2019/5/10 10:21:00	0	19	5	10	10	21	1	100	0	67	39	0	4	0	0	0	0	2559	5519	0
2019/5/10 10:22:00	0	19	5	10	10	22	1	100	0	66	39	0	4	0	0	0	0	2559	5520	0
2019/5/10 10:23:00	0	19	5	10	10	23	1	100	0	66	39	0	4	0	0	0	0	2559	5521	0
2019/5/10 10:24:00	0	19	5	10	10	24	1	100	0	66	39	0	4	0	0	0	0	2559	5523	0
2019/5/10 10:25:00	0	19	5	10	10	25	1	100	0	66	39	0	4	0	0	0	0	2559	5524	0
2019/5/10 10:26:00	0	19	5	10	10	26	1	100	0	66	39	0	4	0	0	0	0	2559	5525	0
2019/5/10 10:27:00	0	19	5	10	10	27	1	100	0	66	38	0	4	0	0	0	0	2559	5526	0
2019/5/10 10:28:00	0	19	5	10	10	28	1	100	0	66	39	0	4	0	0	0	0	2559	5527	0
2019/5/10 10:29:00	0	19	5	10	10	29	1	100	0	66	38	0	4	0	0	0	0	2559	5529	0
2019/5/10 10:30:00	0	19	5	10	10	30	1	100	0	65	40	0	4	0	0	0	0	2559	5530	0
2019/5/10 10:31:00	0	19	5	10	10	31	1	100	0	65	40	0	4	0	0	0	0	2559	5531	0
2019/5/10 10:32:00	0	19	5	10	10	32	1	100	0	65	38	0	4	0	0	0	0	2559	5532	0
2019/5/10 10:33:00	0	19	5	10	10	33	1	100	0	65	39	0	4	0	0	0	0	2559	5533	0
2019/5/10 10:34:00	0	19	5	10	10	34	1	100	0	64	38	0	4	0	0	0	0	2559	5535	0
2019/5/10 10:35:00	0	19	5	10	10	35	1	100	0	64	39	0	4	0	0	0	0	2559	5536	0
2019/5/10 10:36:00	0	19	5	10	10	36	1	100	0	64	39	0	4	0	0	0	0	2559	5537	0
2019/5/10 10:37:00	0	19	5	10	10	37	1	100	0	64	39	0	4	0	0	0	0	2559	5538	0
2019/5/10 10:38:00	0	19	5	10	10	38	1	100	0	63	38	0	4	0	0	0	0	2559	5539	0
2019/5/10 10:39:00	0	19	5	10	10	39	1	100	0	63	38	0	4	0	0	0	0	2560	5541	0
2019/5/10 10:40:00	0	19	5	10	10	40	1	100	0	62	38	0	4	0	0	0	0	2560	5542	0
2019/5/10 10:41:00	0	19	5	10	10	41	1	100	0	63	38	0	4	0	0	0	0	2560	5543	0
2019/5/10 10:42:00	0	19	5	10	10	42	1	100	0	62	38	0	4	0	0	0	0	2560	5544	0
2019/5/10 10:43:00	0	19	5	10	10	43	1	100	0	62	38	0	4	0	0	0	0	2560	5545	0
2019/5/10 10:44:00	0	19	5	10	10	44	1	100	0	62	38	0	4	0	0	0	0	2560	5547	0
2019/5/10 10:45:00	0	19	5	10	10	45	1	100	0	62	37	0	4	0	0	0	0	2560	5548	0
2019/5/10 10:46:00	0	19	5	10	10	46	1	100	0	62	39	0	4	0	0	0	0	2560	5549	0
2019/5/10 10:47:00	0	19	5	10	10	47	1	100	0	62	39	0	4	0	0	0	0	2560	5550	0
2019/5/10 10:48:00	0	19	5	10	10	48	1	100	0	62	39	0	4	0	0	0	0	2560	5551	0
2019/5/10 10:49:00	0	19	5	10	10	49	1	100	0	61	39	0	4	0	0	0	0	2560	5553	0
2019/5/10 10:50:00	0	19	5	10	10	50	1	100	0	61	39	0	4	0	0	0	0	2560	5554	0
2019/5/10 10:51:00	0	19	5	10	10	51	1	100	0	61	39	0	4	0	0	0	0	2560	5555	0
2019/5/10 10:52:00	0	19	5	10	10	52	1	100	0	61	39	0	4	0	0	0	0	2560	5556	0
2019/5/10 10:53:00	0	19	5	10	10	53	1	100	0	61	39	0	4	0	0	0	0	2560	5557	0
2019/5/10 10:54:00	0	19	5	10	10	54	1	100	0	60	40	0	4	0	0	0	0	2560	5559	0
2019/5/10 10:55:00	0	19	5	10	10	55	1	100	0	60	40	0	4	0	0	0	0	2560	5560	0
2019/5/10 10:56:00	0	19	5	10	10	56	1	100	0	60	39	0	4	0	0	0	0	2560	5561	0
2019/5/10 10:57:00	0	19	5	10	10	57	1	100	0	59	39	0	4	0	0	0	0	2560	5562	0
2019/5/10 10:58:00	0	19	5	10	10	58	1	100	0	59	39	0	4	0	0	0	0	2560	5563	0
2019/5/10 10:59:00	0	19	5	10	10	59	1	100	0	59	39	0	4	0	0	0	0	2560	5565	0
2019/5/10 11:00:00	0	19	5	10	11	0	1	100	0	59	39	0	4	0	0	0	0	2560	5566	0
2019/5/10 11:01:00	0	19	5	10	11	1	1	100	0	59	39	0	4	0	0	0	0	2560	5567	0
2019/5/10 11:02:00	0	19	5	10	11	2	1	100	0	59	39	0	4	0	0	0	0	2560	5568	0
2019/5/10 11:03:00	0	19	5	10	11	3	1	100	0	59	39	0	4	0	0	0	0	2560	5569	0
2019/5/10 11:04:00	0	19	5	10	11	4	1	100	0	59	39	0	4	0	0	0	0	2560	5571	0
2019/5/10 11:05:00	0	19	5	10	11	5	1	100	0	58	39	0	4	0	0	0	0	2561	5572	0
2019/5/10 11:06:00	0	19	5	10	11	6	1	100	0	58	39	0	4	0	0	0	0	2561	5573	0
2019/5/10 11:07:00	0	19	5	10	11	7	1	100	0	58	39	0	4	0	0	0	0	2561	5574	0
2019/5/10 11:08:00	0	19	5	10	11	8	1	100	0	58	39	0	4	0	0	0	0	2561	5575	0
2019/5/10 11:09:00	0	19	5	10	11	9	1	100	0	57	39	0	4	0	0	0	0	2561	5577	0
2019/5/10 11:10:00	0	19	5	10	11	10	1	100	0	58	39	0	4	0	0	0	0	2561	5578	0
2019/5/10 11:11:00	0	19	5	10	11	11	1	100	0	57	39	0	4	0	0	0	0	2561	5579	0
2019/5/10 11:12:00	0	19	5	10	11	12	1	100	0	57	39	0	4	0	0	0	0	2561	5580	0
2019/5/10 11:13:00	0	19	5	10	11	13	1	100	0	56	40	0	4	0	0	0	0	2561	5581	0
2019/5/10 11:14:00	0	19	5	10	11	14	1	100	0	56	39	0	4	0	0	0	0	2561	5583	0
2019/5/10 11:15:00	0	19	5	10	11	15	1	100	0	56	39	0	4	0	0	0	0	2561	5584	0
2019/5/10 11:16:00	0	19	5	10	11	16	1	100	0	56	37	0	4	0	0	0	0	2561	5585	0
2019/5/10 11:17:00	0	19	5	10	11	17	1	100	0	56	38	0	4	0	0	0	0	2561	5586	0
2019/5/10 11:18:00	0	19	5	10	11	18	1	100	0	56	39	0	4	0	0	0	0	2561	5587	0
2019/5/10 11:19:00	0	19	5	10	11	19	1	100	0	55	40	0	4	0	0	0	0	2561	5589	0
2019/5/10 11:20:00	0	19	5	10	11	20	1	100	0	55	40	0	4	0	0	0	0	2561	5590	0
2019/5/10 11:21:00	0	19	5	10	11	21	1	100	0	56	39	0	4	0	0	0	0	2561	5591	0
2019/5/10 11:22:00	0	19	5	10	11	22	1	100	0	55	38	0	4	0	0	0	0	2561	5592	0
2019/5/10 11:23:00	0	19	5	10	11	23	1	100	0	55	39	0	4	0	0	0	0	2561	5593	0
2019/5/10 11:24:00	0	19	5	10	11	24	1	100	0	54	39	0	4	0	0	0	0	2561	5595	0
2019/5/10 11:25:00	0	19	5	10	11	25	1	100	0	54	39	0	4	0	0	0	0	2561	5596	0
2019/5/10 11:26:00	0	19	5	10	11	26	1	100	0	54	39	0	4	0	0	0	0	2561	5597	0
2019/5/10 11:27:00	0	19	5	10	11	27	1	100	0	54	40	0	4	0	0	0	0	2561	5598	0
2019/5/10 11:28:00	0	19	5	10	11	28	1	100	0	53	40	0	4	0	0	0	0	2561	5599	0
2019/5/10 11:29:00	0	19	5	10	11	29	1	100	0	53	40	0	4	0	0	0	0	2562	5601	0
2019/5/10 11:30:00	0	19	5	10	11	30	1	100	0	53	40	0	4	0	0	0	0	2562	5602	0
2019/5/10 11:31:00	0	19	5	10	11	31	1	100	0	53	40	0	4	0	0	0	0	2562	5603	0
2019/5/10 11:32:00	0	19	5	10	11	32	1	100	0	53	40	0	4	0	0	0	0	2562	5604	0
2019/5/10 11:33:00	0	19	5	10	11	33	1	100	0	53	39	0	4	0	0	0	0	2562	5605	0
2019/5/10 11:34:00	0	19	5	10	11	34	1	100	0	52	40	0	4	0	0	0	0	2562	5607	0
2019/5/10 11:35:00	0	19	5	10	11	35	1	100	0	52	40	0	4	0	0	0	0	2562	5608	0
2019/5/10 11:36:00	0	19	5	10	11	36	1	100	0	52	40	0	4	0	0	0	0	2562	5609	0
2019/5/10 11:37:00	0	19	5	10	11	37	1	100	0	52	40	0	4	0	0	0	0	2562	5610	0
2019/5/10 11:38:00	0	19	5	10	11	38	1	100	0	52	39	0	4	0	0	0	0	2562	5611	0
2019/5/10 11:39:00	0	19	5	10	11	39	1	100	0	51	39	0	4	0	0	0	0	2562	5613	0
2019/5/10 11:40:00	0	19	5	10	11	40	1	100	0	51	40	0	4	0	0	0	0	2562	5614	0
2019/5/10 11:41:00	0	19	5	10	11	41	1	100	0	51	40	0	4	0	0	0	0	2562	5615	0
2019/5/10 11:42:00	0	19	5	10	11	42	1	100	0	50	40	0	4	0	0	0	0	2562	5616	0
2019/5/10 11:43:00	0	19	5	10	11	43	1	100	0	50	40	0	4	0	0	0	0	2562	5617	0
2019/5/10 11:44:00	0	19	5	10	11	44	1	100	0	50	38	0	4	0	0	0	0	2562	5619	0
2019/5/10 11:45:00	0	19	5	10	11	45	1	100	0	50	39	0	4	0	0	0	0	2562	5620	0
2019/5/10 11:46:00	0	19	5	10	11	46	1	100	0	50	40	0	4	0	0	0	0	2562	5621	0
2019/5/10 11:47:00	0	19	5	10	11	47	1	100	0	50	39	0	4	0	0	0	0	2562	5622	0
2019/5/10 11:48:00	0	19	5	10	11	48	1	100	0	49	39	0	4	0	0	0	0	2562	5623	0
2019/5/10 11:49:00	0	19	5	10	11	49	1	100	0	49	39	0	4	0	0	0	0	2563	5625	0
2019/5/10 11:50:00	0	19	5	10	11	50	1	100	0	49	39	0	4	0	0	0	0	2563	5626	0
2019/5/10 11:51:00	0	19	5	10	11	51	1	100	0	48	40	0	4	0	0	0	0	2563	5627	0
2019/5/10 11:52:00	0	19	5	10	11	52	1	100	0	48	40	0	4	0	0	0	0	2563	5628	0
2019/5/10 11:53:00	0	19	5	10	11	53	1	100	0	48	40	0	4	0	0	0	0	2563	5629	0
2019/5/10 11:54:00	0	19	5	10	11	54	1	100	0	48	40	0	4	0	0	0	0	2563	5631	0
2019/5/10 11:55:00	0	19	5	10	11	55	1	100	0	48	40	0	4	0	0	0	0	2563	5632	0
2019/5/10 11:56:00	0	19	5	10	11	56	1	100	0	47	40	0	4	0	0	0	0	2563	5633	0
2019/5/10 11:57:00	0	19	5	10	11	57	1	100	0	47	41	0	4	0	0	0	0	2563	5634	0
2019/5/10 11:58:00	0	19	5	10	11	58	1	100	0	47	41	0	4	0	0	0	0	2563	5635	0
2019/5/10 11:59:00	0	19	5	10	11	59	1	100	0	47	41	0	4	0	0	0	0	2563	5637	0
2019/5/10 12:00:00	0	19	5	10	12	0	1	100	0	47	40	0	4	0	0	0	0	2563	5638	0
2019/5/10 12:01:00	0	19	5	10	12	1	1	100	0	47	39	0	4	0	0	0	0	2563	5639	0
2019/5/10 12:02:00	0	19	5	10	12	2	1	100	0	47	38	0	4	0	0	0	0	2564	5640	0
2019/5/10 12:03:00	0	19	5	10	12	3	1	100	0	46	40	0	4	0	0	0	0	2564	5641	0
2019/5/10 12:04:00	0	19	5	10	12	4	1	100	0	46	40	0	4	0	0	0	0	2564	5643	0
2019/5/10 12:05:00	0	19	5	10	12	5	1	100	0	46	39	0	4	0	0	0	0	2564	5644	0
2019/5/10 12:06:00	0	19	5	10	12	6	1	100	0	45	39	0	4	0	0	0	0	2564	5645	0
2019/5/10 12:07:00	0	19	5	10	12	7	1	100	0	44	39	0	4	0	0	0	0	2564	5646	0
2019/5/10 12:08:00	0	19	5	10	12	8	1	100	0	45	39	0	4	0	0	0	0	2564	5647	0
2019/5/10 12:09:00	0	19	5	10	12	9	1	100	0	43	39	0	4	0	0	0	0	2564	5649	0
2019/5/10 12:10:00	0	19	5	10	12	10	1	100	0	44	40	0	4	0	0	0	0	2564	5650	0
2019/5/10 12:11:00	0	19	5	10	12	11	1	100	0	43	40	0	4	0	0	0	0	2564	5651	0
2019/5/10 12:12:00	0	19	5	10	12	12	1	100	0	43	39	0	4	0	0	0	0	2564	5652	0
2019/5/10 12:13:00	0	19	5	10	12	13	1	100	0	43	39	0	4	0	0	0	0	2564	5653	0
2019/5/10 12:14:00	0	19	5	10	12	14	1	100	0	43	39	0	4	0	0	0	0	2565	5655	0
2019/5/10 12:15:00	0	19	5	10	12	15	1	100	0	43	38	0	4	0	0	0	0	2565	5656	0
2019/5/10 12:16:00	0	19	5	10	12	16	1	100	0	42	39	0	4	0	0	0	0	2565	5657	0
2019/5/10 12:17:00	0	19	5	10	12	17	1	100	0	43	40	0	4	0	0	0	0	2565	5658	0
2019/5/10 12:18:00	0	19	5	10	12	18	1	100	0	41	40	0	4	0	0	0	0	2565	5659	0
2019/5/10 12:19:00	0	19	5	10	12	19	1	100	0	41	40	0	4	0	0	0	0	2565	5661	0
2019/5/10 12:20:00	0	19	5	10	12	20	1	100	0	41	40	0	4	0	0	0	0	2565	5662	0
2019/5/10 12:21:00	0	19	5	10	12	21	1	100	0	41	41	0	4	0	0	0	0	2565	5663	0
2019/5/10 12:22:00	0	19	5	10	12	22	1	100	0	40	40	0	4	0	0	0	0	2565	5664	0
2019/5/10 12:23:00	0	19	5	10	12	23	1	100	0	40	40	0	4	0	0	0	0	2565	5665	0
2019/5/10 12:24:00	0	19	5	10	12	24	1	100	0	40	40	0	4	0	0	0	0	2565	5667	0
2019/5/10 12:25:00	0	19	5	10	12	25	1	100	0	40	40	0	4	0	0	0	0	2565	5668	0
2019/5/10 12:26:00	0	19	5	10	12	26	1	100	0	40	40	0	4	0	0	0	0	2566	5669	0
2019/5/10 12:27:00	0	19	5	10	12	27	1	100	0	40	39	0	4	0	0	0	0	2566	5670	0
2019/5/10 12:28:00	0	19	5	10	12	28	1	100	0	40	39	0	4	0	0	0	0	2566	5671	0
2019/5/10 12:29:00	0	19	5	10	12	29	1	100	0	38	39	0	4	0	0	0	0	2566	5673	0
2019/5/10 12:30:00	0	19	5	10	12	30	1	100	0	39	39	0	4	0	0	0	0	2566	5674	0
2019/5/10 12:31:00	0	19	5	10	12	31	1	100	0	39	39	0	4	0	0	0	0	2566	5675	0
2019/5/10 12:32:00	0	19	5	10	12	32	1	100	0	38	39	0	4	0	0	0	0	2566	5676	0
2019/5/10 12:33:00	0	19	5	10	12	33	1	100	0	37	39	0	4	0	0	0	0	2566	5677	0
2019/5/10 12:34:00	0	19	5	10	12	34	1	100	0	37	39	0	4	0	0	0	0	2566	5679	0
2019/5/10 12:35:00	0	19	5	10	12	35	1	100	0	37	38	0	4	0	0	0	0	2566	5680	0
2019/5/10 12:36:00	0	19	5	10	12	36	1	100	0	37	38	0	4	0	0	0	0	2566	5681	0
2019/5/10 12:37:00	0	19	5	10	12	37	1	100	0	37	39	0	4	0	0	0	0	2566	5682	0
2019/5/10 12:38:00	0	19	5	10	12	38	1	100	0	37	38	0	4	0	0	0	0	2566	5683	0
2019/5/10 12:39:00	0	19	5	10	12	39	1	100	0	36	38	0	4	0	0	0	0	2567	5685	0
2019/5/10 12:40:00	0	19	5	10	12	40	1	100	0	37	38	0	4	0	0	0	0	2567	5686	0
2019/5/10 12:41:00	0	19	5	10	12	41	1	100	0	36	38	0	4	0	0	0	0	2567	5687	0
2019/5/10 12:42:00	0	19	5	10	12	42	1	100	0	35	38	0	4	0	0	0	0	2567	5688	0
2019/5/10 12:43:00	0	19	5	10	12	43	1	100	0	35	38	0	4	0	0	0	0	2567	5689	0
2019/5/10 12:44:00	0	19	5	10	12	44	1	100	0	35	37	0	4	0	0	0	0	2567	5691	0
2019/5/10 12:45:00	0	19	5	10	12	45	1	100	0	35	37	0	4	0	0	0	0	2567	5692	0
2019/5/10 12:46:00	0	19	5	10	12	46	1	100	0	34	37	0	4	0	0	0	0	2567	5693	0
2019/5/10 12:47:00	0	19	5	10	12	47	1	100	0	34	38	0	4	0	0	0	0	2567	5694	0
2019/5/10 12:48:00	0	19	5	10	12	48	1	100	0	34	38	0	4	0	0	0	0	2567	5695	0
2019/5/10 12:49:00	0	19	5	10	12	49	1	100	0	34	38	0	4	0	0	0	0	2567	5697	0
2019/5/10 12:50:00	0	19	5	10	12	50	1	100	0	34	39	0	4	0	0	0	0	2567	5698	0
2019/5/10 12:51:00	0	19	5	10	12	51	1	100	0	33	39	0	4	0	0	0	0	2567	5699	0
2019/5/10 12:52:00	0	19	5	10	12	52	1	100	0	33	38	0	4	0	0	0	0	2567	5700	0
2019/5/10 12:53:00	0	19	5	10	12	53	1	100	0	33	39	0	4	0	0	0	0	2567	5701	0
2019/5/10 12:54:00	0	19	5	10	12	54	1	100	0	33	39	0	4	0	0	0	0	2567	5703	0
2019/5/10 12:55:00	0	19	5	10	12	55	1	100	0	32	39	0	4	0	0	0	0	2567	5704	0
2019/5/10 12:56:00	0	19	5	10	12	56	1	100	0	32	39	0	4	0	0	0	0	2567	5705	0
2019/5/10 12:57:00	0	19	5	10	12	57	1	100	0	32	39	0	4	0	0	0	0	2567	5706	0
2019/5/10 12:58:00	0	19	5	10	12	58	1	100	0	32	38	0	4	0	0	0	0	2567	5707	0
2019/5/10 12:59:00	0	19	5	10	12	59	1	100	0	32	39	0	4	0	0	0	0	2568	5709	0
2019/5/10 13:00:00	0	19	5	10	13	0	1	100	0	31	39	0	4	0	0	0	0	2568	5710	0
2019/5/10 13:01:00	0	19	5	10	13	1	1	100	0	31	39	0	4	0	0	0	0	2568	5711	0
2019/5/10 13:02:00	0	19	5	10	13	2	1	100	0	31	39	0	4	0	0	0	0	2568	5712	0
2019/5/10 13:03:00	0	19	5	10	13	3	1	100	0	31	38	0	4	0	0	0	0	2568	5713	0
2019/5/10 13:04:00	0	19	5	10	13	4	1	100	0	31	39	0	4	0	0	0	0	2568	5715	0
2019/5/10 13:05:00	0	19	5	10	13	5	1	100	0	31	39	0	4	0	0	0	0	2568	5716	0
2019/5/10 13:06:00	0	19	5	10	13	6	1	100	0	31	38	0	4	0	0	0	0	2568	5717	0
2019/5/10 13:07:00	0	19	5	10	13	7	1	100	0	30	38	0	4	0	0	0	0	2568	5718	0
2019/5/10 13:08:00	0	19	5	10	13	8	1	100	0	30	38	0	4	0	0	0	0	2568	5719	0
2019/5/10 13:09:00	0	19	5	10	13	9	1	100	0	30	38	0	4	0	0	0	0	2568	5721	0
2019/5/10 13:10:00	0	19	5	10	13	10	1	100	0	30	38	0	4	0	0	0	0	2568	5722	0
2019/5/10 13:11:00	0	19	5	10	13	11	1	100	0	29	38	0	4	0	0	0	0	2568	5723	0
2019/5/10 13:12:00	0	19	5	10	13	12	1	100	0	29	39	0	4	0	0	0	0	2568	5724	0
2019/5/10 13:13:00	0	19	5	10	13	13	1	100	0	29	39	0	4	0	0	0	0	2568	5725	0
2019/5/10 13:14:00	0	19	5	10	13	14	1	100	0	28	39	0	4	0	0	0	0	2568	5727	0
2019/5/10 13:15:00	0	19	5	10	13	15	1	100	0	29	39	0	4	0	0	0	0	2568	5728	0
2019/5/10 13:16:00	0	19	5	10	13	16	1	100	0	28	39	0	4	0	0	0	0	2568	5729	0
2019/5/10 13:17:00	0	19	5	10	13	17	1	100	0	28	39	0	4	0	0	0	0	2568	5730	0
2019/5/10 13:18:00	0	19	5	10	13	18	1	100	0	28	39	0	4	0	0	0	0	2568	5731	0
2019/5/10 13:19:00	0	19	5	10	13	19	1	100	0	28	39	0	4	0	0	0	0	2568	5733	0
2019/5/10 13:20:00	0	19	5	10	13	20	1	100	0	28	39	0	4	0	0	0	0	2568	5734	0
2019/5/10 13:21:00	0	19	5	10	13	21	1	100	0	28	39	0	4	0	0	0	0	2568	5735	0
2019/5/10 13:22:00	0	19	5	10	13	22	1	100	0	28	38	0	4	0	0	0	0	2569	5736	0
2019/5/10 13:23:00	0	19	5	10	13	23	1	100	0	27	39	0	4	0	0	0	0	2569	5737	0
2019/5/10 13:24:00	0	19	5	10	13	24	1	100	0	27	37	0	4	0	0	0	0	2569	5739	0
2019/5/10 13:25:00	0	19	5	10	13	25	1	100	0	26	37	0	4	0	0	0	0	2569	5740	0
2019/5/10 13:26:00	0	19	5	10	13	26	1	100	0	27	38	0	4	0	0	0	0	2569	5741	0
2019/5/10 13:27:00	0	19	5	10	13	27	1	100	0	27	38	0	4	0	0	0	0	2569	5742	0
2019/5/10 13:28:00	0	19	5	10	13	28	1	100	0	27	38	0	4	0	0	0	0	2569	5743	0
2019/5/10 13:29:00	0	19	5	10	13	29	1	100	0	26	38	0	4	0	0	0	0	2569	5745	0
2019/5/10 13:30:00	0	19	5	10	13	30	1	100	0	26	38	0	4	0	0	0	0	2569	5746	0
2019/5/10 13:31:00	0	19	5	10	13	31	1	100	0	25	38	0	4	0	0	0	0	2569	5747	0
2019/5/10 13:32:00	0	19	5	10	13	32	1	100	0	26	39	0	4	0	0	0	0	2569	5748	0
2019/5/10 13:33:00	0	19	5	10	13	33	1	100	0	26	38	0	4	0	0	0	0	2569	5749	0
2019/5/10 13:34:00	0	19	5	10	13	34	1	100	0	25	38	0	4	0	0	0	0	2569	5751	0
2019/5/10 13:35:00	0	19	5	10	13	35	1	100	0	25	38	0	4	0	0	0	0	2569	5752	0
2019/5/10 13:36:00	0	19	5	10	13	36	1	100	0	25	38	0	4	0	0	0	0	2569	5753	0
2019/5/10 13:37:00	0	19	5	10	13	37	1	100	0	25	38	0	4	0	0	0	0	2569	5754	0
2019/5/10 13:38:00	0	19	5	10	13	38	1	100	0	25	38	0	4	0	0	0	0	2569	5755	0
2019/5/10 13:39:00	0	19	5	10	13	39	1	100	0	25	38	0	4	0	0	0	0	2569	5757	0
2019/5/10 13:40:00	0	19	5	10	13	40	1	100	0	25	38	0	4	0	0	0	0	2569	5758	0
2019/5/10 13:41:00	0	19	5	10	13	41	1	100	0	25	38	0	4	0	0	0	0	2569	5759	0
2019/5/10 13:42:00	0	19	5	10	13	42	1	100	0	25	38	0	4	0	0	0	0	2569	5760	0
2019/5/10 13:43:00	0	19	5	10	13	43	1	100	0	25	38	0	4	0	0	0	0	2569	5761	0
2019/5/10 13:44:00	0	19	5	10	13	44	1	100	0	24	38	0	4	0	0	0	0	2569	5763	0
2019/5/10 13:45:00	0	19	5	10	13	45	1	100	0	24	39	0	4	0	0	0	0	2569	5764	0
2019/5/10 13:46:00	0	19	5	10	13	46	1	100	0	24	38	0	4	0	0	0	0	2569	5765	0
2019/5/10 13:47:00	0	19	5	10	13	47	1	100	0	24	38	0	4	0	0	0	0	2569	5766	0
2019/5/10 13:48:00	0	19	5	10	13	48	1	100	0	24	38	0	4	0	0	0	0	2569	5767	0
2019/5/10 13:49:00	0	19	5	10	13	49	1	100	0	24	38	0	4	0	0	0	0	2569	5769	0
2019/5/10 13:50:00	0	19	5	10	13	50	1	100	0	23	39	0	4	0	0	0	0	2570	5770	0
2019/5/10 13:51:00	0	19	5	10	13	51	1	100	0	24	39	0	4	0	0	0	0	2570	5771	0
2019/5/10 13:52:00	0	19	5	10	13	52	1	100	0	23	38	0	4	0	0	0	0	2570	5772	0
2019/5/10 13:53:00	0	19	5	10	13	53	1	100	0	23	38	0	4	0	0	0	0	2570	5773	0
2019/5/10 13:54:00	0	19	5	10	13	54	1	100	0	23	39	0	4	0	0	0	0	2570	5775	0
2019/5/10 13:55:00	0	19	5	10	13	55	1	100	0	22	39	0	4	0	0	0	0	2570	5776	0
2019/5/10 13:56:00	0	19	5	10	13	56	1	100	0	22	39	0	4	0	0	0	0	2570	5777	0
2019/5/10 13:57:00	0	19	5	10	13	57	1	100	0	22	39	0	4	0	0	0	0	2570	5778	0
2019/5/10 13:58:00	0	19	5	10	13	58	1	100	0	22	38	0	4	0	0	0	0	2570	5779	0
2019/5/10 13:59:00	0	19	5	10	13	59	1	100	0	22	39	0	4	0	0	0	0	2570	5781	0
2019/5/10 14:00:00	0	19	5	10	14	0	1	100	0	22	39	0	4	0	0	0	0	2570	5782	0
2019/5/10 14:01:00	0	19	5	10	14	1	1	100	0	22	39	0	4	0	0	0	0	2570	5783	0
2019/5/10 14:02:00	0	19	5	10	14	2	1	100	0	21	39	0	4	0	0	0	0	2570	5784	0
2019/5/10 14:03:00	0	19	5	10	14	3	1	100	0	21	39	0	4	0	0	0	0	2570	5785	0
2019/5/10 14:04:00	0	19	5	10	14	4	1	100	0	21	39	0	4	0	0	0	0	2570	5787	0
2019/5/10 14:05:00	0	19	5	10	14	5	1	100	0	21	38	0	4	0	0	0	0	2570	5788	0
2019/5/10 14:06:00	0	19	5	10	14	6	1	100	0	21	38	0	4	0	0	0	0	2570	5789	0
2019/5/10 14:07:00	0	19	5	10	14	7	1	100	0	21	39	0	4	0	0	0	0	2570	5790	0
2019/5/10 14:08:00	0	19	5	10	14	8	1	100	0	21	39	0	4	0	0	0	0	2570	5791	0
2019/5/10 14:09:00	0	19	5	10	14	9	1	100	0	21	39	0	4	0	0	0	0	2570	5793	0
2019/5/10 14:10:00	0	19	5	10	14	10	1	100	0	21	39	0	4	0	0	0	0	2570	5794	0
2019/5/10 14:11:00	0	19	5	10	14	11	1	100	0	21	38	0	4	0	0	0	0	2570	5795	0
2019/5/10 14:12:00	0	19	5	10	14	12	1	100	0	21	39	0	4	0	0	0	0	2570	5796	0
2019/5/10 14:13:00	0	19	5	10	14	13	1	100	0	20	39	0	4	0	0	0	0	2570	5797	0
2019/5/10 14:14:00	0	19	5	10	14	14	1	100	0	21	39	0	4	0	0	0	0	2570	5799	0
2019/5/10 14:15:00	0	19	5	10	14	15	1	100	0	20	40	0	4	0	0	0	0	2570	5800	0
2019/5/10 14:16:00	0	19	5	10	14	16	1	100	0	20	40	0	4	0	0	0	0	2570	5801	0
2019/5/10 14:17:00	0	19	5	10	14	17	1	100	0	20	39	0	4	0	0	0	0	2570	5802	0
2019/5/10 14:18:00	0	19	5	10	14	18	1	100	0	19	39	0	4	0	0	0	0	2570	5803	0
2019/5/10 14:19:00	0	19	5	10	14	19	1	100	0	19	39	0	4	0	0	0	0	2570	5805	0
2019/5/10 14:20:00	0	19	5	10	14	20	1	100	0	19	39	0	4	0	0	0	0	2570	5806	0
2019/5/10 14:21:00	0	19	5	10	14	21	1	100	0	19	40	0	4	0	0	0	0	2570	5807	0
2019/5/10 14:22:00	0	19	5	10	14	22	1	100	0	19	40	0	4	0	0	0	0	2570	5808	0
2019/5/10 14:23:00	0	19	5	10	14	23	1	100	0	19	39	0	4	0	0	0	0	2570	5809	0
2019/5/10 14:24:00	0	19	5	10	14	24	1	100	0	19	39	0	4	0	0	0	0	2571	5811	0
2019/5/10 14:25:00	0	19	5	10	14	25	1	100	0	19	39	0	4	0	0	0	0	2571	5812	0
2019/5/10 14:26:00	0	19	5	10	14	26	1	100	0	19	39	0	4	0	0	0	0	2571	5813	0
2019/5/10 14:27:00	0	19	5	10	14	27	1	100	0	19	39	0	4	0	0	0	0	2571	5814	0
2019/5/10 14:28:00	0	19	5	10	14	28	1	100	0	19	39	0	4	0	0	0	0	2571	5815	0
2019/5/10 14:29:00	0	19	5	10	14	29	1	100	0	19	39	0	4	0	0	0	0	2571	5817	0
2019/5/10 14:30:00	0	19	5	10	14	30	1	100	0	18	39	0	4	0	0	0	0	2571	5818	0
2019/5/10 14:31:00	0	19	5	10	14	31	1	100	0	19	39	0	4	0	0	0	0	2571	5819	0
2019/5/10 14:32:00	0	19	5	10	14	32	1	100	0	18	39	0	4	0	0	0	0	2571	5820	0
2019/5/10 14:33:00	0	19	5	10	14	33	1	100	0	18	39	0	4	0	0	0	0	2571	5821	0
2019/5/10 14:34:00	0	19	5	10	14	34	1	100	0	18	39	0	4	0	0	0	0	2571	5823	0
2019/5/10 14:35:00	0	19	5	10	14	35	1	100	0	18	39	0	4	0	0	0	0	2571	5824	0
2019/5/10 14:36:00	0	19	5	10	14	36	1	100	0	18	39	0	4	0	0	0	0	2571	5825	0
2019/5/10 14:37:00	0	19	5	10	14	37	1	100	0	18	38	0	4	0	0	0	0	2571	5826	0
2019/5/10 14:38:00	0	19	5	10	14	38	1	100	0	18	38	0	4	0	0	0	0	2571	5827	0
2019/5/10 14:39:00	0	19	5	10	14	39	1	100	0	17	39	0	4	0	0	0	0	2571	5829	0
2019/5/10 14:40:00	0	19	5	10	14	40	1	100	0	18	38	0	4	0	0	0	0	2571	5830	0
2019/5/10 14:41:00	0	19	5	10	14	41	1	100	0	18	38	0	4	0	0	0	0	2571	5831	0
2019/5/10 14:42:00	0	19	5	10	14	42	1	100	0	18	38	0	4	0	0	0	0	2571	5832	0
2019/5/10 14:43:00	0	19	5	10	14	43	1	100	0	17	38	0	4	0	0	0	0	2571	5833	0
2019/5/10 14:44:00	0	19	5	10	14	44	1	100	0	17	39	0	4	0	0	0	0	2571	5835	0
2019/5/10 14:45:00	0	19	5	10	14	45	1	100	0	18	39	0	4	0	0	0	0	2571	5836	0
2019/5/10 14:46:00	0	19	5	10	14	46	1	100	0	16	39	0	4	0	0	0	0	2571	5837	0
2019/5/10 14:47:00	0	19	5	10	14	47	1	100	0	17	39	0	4	0	0	0	0	2571	5838	0
2019/5/10 14:48:00	0	19	5	10	14	48	1	100	0	17	39	0	4	0	0	0	0	2571	5839	0
2019/5/10 14:49:00	0	19	5	10	14	49	1	100	0	17	39	0	4	0	0	0	0	2571	5841	0
2019/5/10 14:50:00	0	19	5	10	14	50	1	100	0	17	39	0	4	0	0	0	0	2571	5842	0
2019/5/10 14:51:00	0	19	5	10	14	51	1	100	0	17	39	0	4	0	0	0	0	2571	5843	0
2019/5/10 14:52:00	0	19	5	10	14	52	1	100	0	16	39	0	4	0	0	0	0	2571	5844	0
2019/5/10 14:53:00	0	19	5	10	14	53	1	100	0	16	39	0	4	0	0	0	0	2571	5845	0
2019/5/10 14:54:00	0	19	5	10	14	54	1	100	0	16	39	0	4	0	0	0	0	2572	5847	0
2019/5/10 14:55:00	0	19	5	10	14	55	1	100	0	17	39	0	4	0	0	0	0	2572	5848	0
2019/5/10 14:56:00	0	19	5	10	14	56	1	100	0	16	37	0	4	0	0	0	0	2572	5849	0
2019/5/10 14:57:00	0	19	5	10	14	57	1	100	0	16	37	0	4	0	0	0	0	2572	5850	0
2019/5/10 14:58:00	0	19	5	10	14	58	1	100	0	16	38	0	4	0	0	0	0	2572	5851	0
2019/5/10 14:59:00	0	19	5	10	14	59	1	100	0	16	39	0	4	0	0	0	0	2572	5853	0
2019/5/10 15:00:00	0	19	5	10	15	0	1	100	0	15	39	0	4	0	0	0	0	2572	5854	0
2019/5/10 15:01:00	0	19	5	10	15	1	1	100	0	15	39	0	4	0	0	0	0	2572	5855	0
2019/5/10 15:02:00	0	19	5	10	15	2	1	100	0	15	40	0	4	0	0	0	0	2572	5856	0
2019/5/10 15:03:00	0	19	5	10	15	3	1	100	0	15	39	0	4	0	0	0	0	2572	5857	0
2019/5/10 15:04:00	0	19	5	10	15	4	1	100	0	15	39	0	4	0	0	0	0	2572	5859	0
2019/5/10 15:05:00	0	19	5	10	15	5	1	100	0	15	40	0	4	0	0	0	0	2572	5860	0
2019/5/10 15:06:00	0	19	5	10	15	6	1	100	0	15	40	0	4	0	0	0	0	2572	5861	0
2019/5/10 15:07:00	0	19	5	10	15	7	1	100	0	15	39	0	4	0	0	0	0	2572	5862	0
2019/5/10 15:08:00	0	19	5	10	15	8	1	100	0	15	39	0	4	0	0	0	0	2572	5863	0
2019/5/10 15:09:00	0	19	5	10	15	9	1	100	0	15	39	0	4	0	0	0	0	2572	5865	0
2019/5/10 15:10:00	0	19	5	10	15	10	1	100	0	15	39	0	4	0	0	0	0	2572	5866	0
2019/5/10 15:11:00	0	19	5	10	15	11	1	100	0	15	39	0	4	0	0	0	0	2572	5867	0
2019/5/10 15:12:00	0	19	5	10	15	12	1	100	0	15	39	0	4	0	0	0	0	2572	5868	0
2019/5/10 15:13:00	0	19	5	10	15	13	1	100	0	15	39	0	4	0	0	0	0	2572	5869	0
2019/5/10 15:14:00	0	19	5	10	15	14	1	100	0	15	39	0	4	0	0	0	0	2572	5871	0
2019/5/10 15:15:00	0	19	5	10	15	15	1	100	0	14	39	0	4	0	0	0	0	2572	5872	0
2019/5/10 15:16:00	0	19	5	10	15	16	1	100	0	15	39	0	4	0	0	0	0	2572	5873	0
2019/5/10 15:17:00	0	19	5	10	15	17	1	100	0	15	39	0	4	0	0	0	0	2572	5874	0
2019/5/10 15:18:00	0	19	5	10	15	18	1	100	0	13	39	0	4	0	0	0	0	2572	5875	0
2019/5/10 15:19:00	0	19	5	10	15	19	1	100	0	14	40	0	4	0	0	0	0	2572	5877	0
2019/5/10 15:20:00	0	19	5	10	15	20	1	100	0	14	40	0	4	0	0	0	0	2572	5878	0
2019/5/10 15:21:00	0	19	5	10	15	21	1	100	0	14	39	0	4	0	0	0	0	2572	5879	0
2019/5/10 15:22:00	0	19	5	10	15	22	1	100	0	15	40	0	4	0	0	0	0	2572	5880	0
2019/5/10 15:23:00	0	19	5	10	15	23	1	100	0	14	39	0	4	0	0	0	0	2572	5881	0
2019/5/10 15:24:00	0	19	5	10	15	24	1	100	0	13	39	0	4	0	0	0	0	2573	5883	0
2019/5/10 15:25:00	0	19	5	10	15	25	1	100	0	14	40	0	4	0	0	0	0	2573	5884	0
2019/5/10 15:26:00	0	19	5	10	15	26	1	100	0	13	40	0	4	0	0	0	0	2573	5885	0
2019/5/10 15:27:00	0	19	5	10	15	27	1	100	0	14	39	0	4	0	0	0	0	2573	5886	0
2019/5/10 15:28:00	0	19	5	10	15	28	1	100	0	13	40	0	4	0	0	0	0	2573	5887	0
2019/5/10 15:29:00	0	19	5	10	15	29	1	100	0	13	38	0	4	0	0	0	0	2573	5889	0
2019/5/10 15:30:00	0	19	5	10	15	30	1	100	0	13	39	0	4	0	0	0	0	2573	5890	0
2019/5/10 15:31:00	0	19	5	10	15	31	1	100	0	12	40	0	4	0	0	0	0	2573	5891	0
2019/5/10 15:32:00	0	19	5	10	15	32	1	100	0	12	40	0	4	0	0	0	0	2573	5892	0
2019/5/10 15:33:00	0	19	5	10	15	33	1	100	0	12	39	0	4	0	0	0	0	2573	5893	0
2019/5/10 15:34:00	0	19	5	10	15	34	1	100	0	12	39	0	4	0	0	0	0	2573	5895	0
2019/5/10 15:35:00	0	19	5	10	15	35	1	100	0	12	39	0	4	0	0	0	0	2573	5896	0
2019/5/10 15:36:00	0	19	5	10	15	36	1	100	0	13	39	0	4	0	0	0	0	2573	5897	0
2019/5/10 15:37:00	0	19	5	10	15	37	1	100	0	12	39	0	4	0	0	0	0	2573	5898	0
2019/5/10 15:38:00	0	19	5	10	15	38	1	100	0	12	39	0	4	0	0	0	0	2573	5899	0
2019/5/10 15:39:00	0	19	5	10	15	39	1	100	0	12	39	0	4	0	0	0	0	2573	5901	0
2019/5/10 15:40:00	0	19	5	10	15	40	1	100	0	12	38	0	4	0	0	0	0	2573	5902	0
2019/5/10 15:41:00	0	19	5	10	15	41	1	100	0	12	38	0	4	0	0	0	0	2573	5903	0
2019/5/10 15:42:00	0	19	5	10	15	42	1	100	0	12	38	0	4	0	0	0	0	2573	5904	0
2019/5/10 15:43:00	0	19	5	10	15	43	1	100	0	12	38	0	4	0	0	0	0	2573	5905	0
2019/5/10 15:44:00	0	19	5	10	15	44	1	100	0	12	39	0	4	0	0	0	0	2573	5907	0
2019/5/10 15:45:00	0	19	5	10	15	45	1	100	0	12	39	0	4	0	0	0	0	2573	5908	0
2019/5/10 15:46:00	0	19	5	10	15	46	1	100	0	12	39	0	4	0	0	0	0	2573	5909	0
2019/5/10 15:47:00	0	19	5	10	15	47	1	100	0	12	39	0	4	0	0	0	0	2573	5910	0
2019/5/10 15:48:00	0	19	5	10	15	48	1	100	0	12	39	0	4	0	0	0	0	2573	5911	0
2019/5/10 15:49:00	0	19	5	10	15	49	1	100	0	11	39	0	4	0	0	0	0	2573	5913	0
2019/5/10 15:50:00	0	19	5	10	15	50	1	100	0	11	39	0	4	0	0	0	0	2573	5914	0
2019/5/10 15:51:00	0	19	5	10	15	51	1	100	0	11	39	0	4	0	0	0	0	2573	5915	0
2019/5/10 15:52:00	0	19	5	10	15	52	1	100	0	12	39	0	4	0	0	0	0	2573	5916	0
2019/5/10 15:53:00	0	19	5	10	15	53	1	100	0	11	39	0	4	0	0	0	0	2573	5917	0
2019/5/10 15:54:00	0	19	5	10	15	54	1	100	0	11	39	0	4	0	0	0	0	2573	5919	0
2019/5/10 15:55:00	0	19	5	10	15	55	1	100	0	11	39	0	4	0	0	0	0	2574	5920	0
2019/5/10 15:56:00	0	19	5	10	15	56	1	100	0	11	38	0	4	0	0	0	0	2574	5921	0
2019/5/10 15:57:00	0	19	5	10	15	57	1	100	0	11	38	0	4	0	0	0	0	2574	5922	0
2019/5/10 15:58:00	0	19	5	10	15	58	1	100	0	10	37	0	4	0	0	0	0	2574	5923	0
2019/5/10 15:59:00	0	19	5	10	15	59	1	100	0	10	38	0	4	0	0	0	0	2574	5925	0
2019/5/10 16:00:00	0	19	5	10	16	0	1	100	0	10	40	0	4	0	0	0	0	2574	5926	0
2019/5/10 16:01:00	0	19	5	10	16	1	1	100	0	11	39	0	4	0	0	0	0	2574	5927	0
2019/5/10 16:02:00	0	19	5	10	16	2	1	100	0	10	38	0	4	0	0	0	0	2574	5928	0
2019/5/10 16:03:00	0	19	5	10	16	3	1	100	8	10	38	0	4	0	0	0	0	2574	5929	0
2019/5/10 16:04:00	0	19	5	10	16	4	1	100	0	10	39	0	4	0	0	0	0	2574	5931	0
2019/5/10 16:05:00	0	19	5	10	16	5	1	100	8	10	39	0	4	0	0	0	0	2574	5932	0
2019/5/10 16:06:00	0	19	5	10	16	6	1	100	8	9	39	0	4	0	0	0	0	2574	5933	0
2019/5/10 16:07:00	0	19	5	10	16	7	1	100	8	10	39	0	4	0	0	0	0	2574	5934	0
2019/5/10 16:08:00	0	19	5	10	16	8	1	100	8	9	39	0	4	0	0	0	0	2574	5935	0
2019/5/10 16:09:00	0	19	5	10	16	9	1	100	8	9	39	0	4	0	0	0	0	2574	5937	0
2019/5/10 16:10:00	0	19	5	10	16	10	1	100	8	9	39	0	4	0	0	0	0	2574	5938	0
2019/5/10 16:11:00	0	19	5	10	16	11	1	100	8	9	39	0	4	0	0	0	0	2574	5939	0
