# Supplementary material for: Study of the Characteristics and Comprehensive Fuzzy Assessment of Indoor Air Chemical Contamination in Public Buildings
Source: Front Public Health. 2021 May 5;9:579299. doi: 10.3389/fpubh.2021.579299 (PMC8138320; doi:10.3389/fpubh.2021.579299)
Supplement: Supplementary file 1 [file Data_Sheet_1.zip › Data Sheet 1/Canteen/size.xlsx]

## Sheet: Sheet1
	0.25	0.28	0.3	0.35	0.4	0.45	0.5	0.58	0.65	0.7	0.8	1	1.3	1.6	2	2.5	3	3.5	4	5	6.5	7.5	8.5	10	12.5	15	17.5	20	25	30	32
2019-05-10 07:12:00	1.65	2.14	2.17	2.34	1.17	0.68	0.97	0.45	0.18	0.21	0.2	0.29	0.51	1.08	1.09	1.48	1.36	1.44	2.73	2.34	0.3	0.45	1.39	1.25	0	3.77	0	0	0	0	0
2019-05-10 07:13:00	1.71	2.19	2.22	2.51	1.28	0.73	1.05	0.5	0.23	0.24	0.23	0.32	0.38	0.64	1.27	1.66	1.48	1.25	2.89	2.68	0.6	0	1.39	5.01	0	3.77	0	0	0	0	0
2019-05-10 07:14:00	1.7	2.22	2.28	2.57	1.31	0.73	1.05	0.45	0.17	0.22	0.22	0.32	0.42	0.85	1.76	1.88	1.21	1.02	3.37	1.67	0.6	0.9	1.39	1.25	0	0	0	0	0	0	0
2019-05-10 07:15:00	1.75	2.2	2.34	2.68	1.37	0.76	1.07	0.44	0.21	0.22	0.28	0.39	0.36	0.74	1.37	2.16	1.18	1.39	2.89	2.17	1.21	0	0	1.25	4.57	0	0	0	0	0	0
2019-05-10 07:16:00	1.85	2.36	2.47	2.87	1.48	0.85	1.11	0.48	0.22	0.25	0.24	0.33	0.47	1.03	0.89	1.55	1.42	1.9	1.84	1.34	1.21	0	1.39	3.76	4.57	0	0	10.02	0	0	0
2019-05-10 07:17:00	2.22	2.75	2.89	3.23	1.77	0.97	1.27	0.53	0.21	0.29	0.23	0.4	0.56	0.9	1.13	1.54	1.39	1.44	2.65	2.01	0.3	0	0.7	2.5	4.57	0	0	0	0	0	0
2019-05-10 07:18:00	2.1	2.67	2.83	3.21	1.69	1.01	1.23	0.53	0.19	0.24	0.18	0.26	0.5	1.26	1.32	1.87	1.81	1.53	2.32	2.51	0.91	0	3.48	1.25	0	0	0	0	0	0	0
2019-05-10 07:19:00	2.24	2.81	2.97	3.48	1.82	1.04	1.33	0.55	0.18	0.23	0.21	0.25	0.47	0.82	0.82	0.84	1.42	1.53	3.53	2.34	1.51	0.45	0.7	2.5	0	0	0	0	0	0	0
2019-05-10 07:20:00	2	2.53	2.69	3.14	1.65	1.02	1.29	0.58	0.22	0.21	0.24	0.3	0.32	0.69	0.99	1.17	1.45	1.76	3.53	3.51	0.91	1.35	2.09	1.25	0	0	0	10.02	0	0	0
2019-05-10 07:21:00	1.92	2.36	2.53	2.89	1.56	0.92	1.13	0.57	0.19	0.2	0.2	0.25	0.25	0.82	1.03	1.98	1.45	1.39	3.29	2.01	0.3	0.45	2.78	1.25	2.29	0	0	0	0	0	0
2019-05-10 07:22:00	1.85	2.28	2.42	2.76	1.5	0.84	1.15	0.46	0.15	0.27	0.19	0.26	0.23	1	0.78	1.1	1.48	1.39	3.37	2.51	0.6	2.7	2.09	2.5	4.57	3.77	0	0	0	0	0
2019-05-10 07:23:00	1.77	2.22	2.33	2.74	1.44	0.84	1.1	0.47	0.19	0.21	0.21	0.29	0.29	0.56	1.34	1.96	1.57	1.3	3.61	2.17	1.21	0.9	0.7	2.5	4.57	0	0	0	0	0	0
2019-05-10 07:24:00	1.9	2.32	2.47	2.84	1.53	0.87	1.19	0.51	0.23	0.2	0.26	0.35	0.21	0.72	1.43	1.72	1.78	1.58	3.53	2.17	0.3	1.8	0.7	2.5	0	0	0	0	0	0	0
2019-05-10 07:25:00	1.87	2.29	2.39	2.79	1.46	0.85	1.15	0.45	0.21	0.22	0.19	0.3	0.29	0.87	0.88	1.17	1.21	1.72	3.61	2.84	1.81	1.35	1.39	2.5	0	0	0	10.02	0	0	0
2019-05-10 07:26:00	1.84	2.27	2.41	2.8	1.49	0.87	1.14	0.49	0.21	0.22	0.19	0.26	0.28	0.62	1.17	1.28	1.54	1.99	3.29	1.67	0.91	0.9	0.7	1.25	2.29	0	0	0	0	0	0
2019-05-10 07:27:00	1.8	2.2	2.31	2.66	1.41	0.81	1.15	0.49	0.17	0.18	0.17	0.31	0.44	0.69	1.24	1.7	1.54	1.11	2.81	3.68	1.21	0.9	1.39	1.25	2.29	0	5.8	0	0	0	0
2019-05-10 07:28:00	1.75	2.17	2.27	2.62	1.4	0.79	1.05	0.47	0.19	0.17	0.14	0.33	0.38	0.87	1.4	1.72	1.12	1.48	2.4	3.34	0.91	0.45	0	1.25	2.29	3.77	0	0	0	0	0
2019-05-10 07:29:00	1.75	2.08	2.19	2.44	1.32	0.76	1.03	0.45	0.19	0.19	0.18	0.24	0.27	0.77	0.95	1.55	1.69	1.35	3.05	2.84	1.21	0.45	2.09	0	4.57	0	0	0	0	0	0
2019-05-10 07:30:00	1.77	2.11	2.2	2.46	1.31	0.75	1.08	0.43	0.16	0.17	0.15	0.23	0.38	0.72	1.25	1.72	1.21	1.58	3.29	3.18	0.3	0	3.48	0	2.29	0	0	0	0	0	0
2019-05-10 07:31:00	1.73	2.07	2.2	2.47	1.28	0.77	1.06	0.45	0.17	0.16	0.16	0.24	0.29	0.82	0.89	1.32	1.36	1.9	3.29	2.01	1.21	0.9	1.39	1.25	0	3.77	0	0	0	0	0
2019-05-10 07:32:00	1.69	2.04	2.14	2.47	1.28	0.7	1.01	0.43	0.17	0.18	0.18	0.31	0.34	0.64	1	1.72	1.48	1.3	2.57	2.84	1.21	0.45	1.39	2.5	2.29	0	0	0	0	0	0
2019-05-10 07:33:00	1.67	2.02	2.1	2.4	1.22	0.74	1.02	0.42	0.17	0.21	0.18	0.32	0.36	0.69	0.67	1.04	1.09	1.86	4.01	2.68	0.91	0.9	1.39	2.5	0	0	0	0	0	0	0
2019-05-10 07:34:00	1.67	1.97	2.03	2.35	1.2	0.69	0.98	0.42	0.16	0.19	0.16	0.34	0.24	0.56	1.12	1.13	1.48	1.62	3.69	3.68	0.91	0.45	2.09	2.5	0	0	0	0	0	0	0
2019-05-10 07:35:00	1.68	1.94	2.08	2.34	1.21	0.7	0.98	0.38	0.15	0.19	0.17	0.25	0.38	0.67	1.31	1.41	1	1.39	3.85	2.68	1.81	0	1.39	1.25	0	0	0	10.02	0	0	0
2019-05-10 07:36:00	1.67	1.97	2.07	2.29	1.18	0.7	1.03	0.39	0.15	0.18	0.16	0.27	0.39	0.74	1.68	2.38	1.63	1.53	3.37	2.51	1.51	0.45	1.39	0	0	0	0	0	0	0	0
2019-05-10 07:37:00	1.64	1.95	2.01	2.24	1.16	0.69	0.95	0.39	0.13	0.18	0.13	0.19	0.38	0.95	1.07	1.72	1.66	1.44	3.37	2.51	0.6	0.9	0.7	0	2.29	0	0	0	0	0	0
2019-05-10 07:38:00	1.64	1.95	2.03	2.25	1.22	0.66	1.02	0.39	0.17	0.14	0.17	0.27	0.29	0.9	1.35	1.32	1.39	1.58	3.85	3.01	0.6	0.45	0.7	3.76	0	0	0	0	0	0	0
2019-05-10 07:39:00	1.69	1.96	2.05	2.28	1.21	0.7	1.05	0.4	0.14	0.16	0.18	0.24	0.35	0.56	0.7	1.13	1.48	1.3	3.77	2.51	2.11	0.9	2.09	2.5	0	0	0	0	0	0	0
2019-05-10 07:40:00	1.66	1.96	2.02	2.27	1.19	0.66	0.98	0.36	0.14	0.17	0.16	0.27	0.25	0.69	1.26	1.35	1.78	1.62	2.48	1.51	2.11	0.9	2.09	3.76	2.29	0	0	0	0	0	0
2019-05-10 07:41:00	1.64	1.92	2.03	2.2	1.16	0.65	0.97	0.39	0.18	0.16	0.21	0.24	0.42	0.51	0.67	1.26	1.24	1.58	3.69	4.01	2.11	1.35	1.39	3.76	4.57	0	0	10.02	0	26.21	0
2019-05-10 07:42:00	1.64	1.89	1.97	2.22	1.14	0.65	0.92	0.4	0.17	0.17	0.12	0.26	0.28	0.69	0.96	1.34	1.39	1.53	3.77	3.85	0.3	0.45	0.7	0	9.15	0	0	0	0	0	0
2019-05-10 07:43:00	1.64	1.89	1.95	2.22	1.14	0.62	0.95	0.42	0.18	0.19	0.22	0.25	0.25	0.51	0.92	0.79	1.09	1.48	4.09	3.18	1.51	1.8	0.7	1.25	2.29	0	0	0	0	0	0
2019-05-10 07:44:00	1.64	1.94	1.99	2.21	1.12	0.66	0.99	0.38	0.15	0.16	0.14	0.26	0.36	0.56	1.37	1.99	1.48	1.67	4.33	2.34	0.6	1.8	1.39	2.5	0	3.77	0	0	0	0	0
2019-05-10 07:45:00	1.63	1.91	1.94	2.14	1.17	0.67	0.94	0.39	0.19	0.19	0.12	0.21	0.21	0.74	1.11	1.7	1.39	1.3	4.33	3.68	0.91	0.9	0.7	1.25	4.57	3.77	5.8	0	0	0	0
2019-05-10 07:46:00	1.64	1.88	1.97	2.19	1.11	0.62	0.99	0.44	0.16	0.13	0.15	0.29	0.31	0.69	1.46	1.41	1.39	1.62	2.73	2.34	1.21	0.9	2.78	0	0	7.55	0	10.02	0	0	0
2019-05-10 07:47:00	1.58	1.85	1.9	2.15	1.12	0.65	1.01	0.38	0.16	0.19	0.18	0.2	0.31	0.49	0.78	1.23	1.24	1.53	4.73	2.51	1.81	1.8	0	0	4.57	0	0	0	0	0	0
2019-05-10 07:48:00	1.6	1.84	1.95	2.12	1.11	0.61	0.97	0.38	0.14	0.22	0.15	0.29	0.27	0.77	1.75	2.09	1.33	1.44	3.69	3.01	1.21	0	0.7	2.5	0	0	0	0	0	0	0
2019-05-10 07:49:00	1.61	1.84	1.92	2.16	1.12	0.63	0.97	0.38	0.14	0.16	0.19	0.25	0.24	0.64	1.1	1.04	1.03	1.67	4.81	2.84	1.81	0.45	3.48	2.5	4.57	0	0	0	0	0	0
2019-05-10 07:50:00	1.61	1.82	1.92	2.16	1.11	0.6	0.91	0.4	0.13	0.19	0.16	0.25	0.19	0.74	1.03	1.65	1.39	1.86	3.85	1.67	1.81	1.8	0	0	2.29	7.55	0	0	0	0	0
2019-05-10 07:51:00	1.58	1.83	1.88	2.12	1.12	0.62	0.93	0.4	0.15	0.15	0.14	0.27	0.23	0.74	1.06	1.77	1.42	1.53	3.05	3.51	0.6	1.8	2.09	2.5	4.57	0	0	0	0	0	0
2019-05-10 07:52:00	1.58	1.83	1.88	2.06	1.09	0.61	0.95	0.42	0.16	0.17	0.15	0.29	0.24	0.64	1.29	1.59	1.6	1.67	4.25	3.01	2.11	0	2.09	2.5	2.29	3.77	0	0	0	0	0
2019-05-10 07:53:00	1.59	1.85	1.9	2.13	1.11	0.61	0.99	0.41	0.15	0.21	0.17	0.26	0.29	0.8	1.19	1.66	1.6	2.13	4.49	2.84	2.11	0.9	4.87	6.26	4.57	0	0	0	0	0	0
2019-05-10 07:54:00	1.57	1.81	1.9	2.09	1.11	0.61	0.99	0.4	0.15	0.18	0.14	0.23	0.21	0.77	0.96	1.45	1.51	1.44	3.69	4.35	0.91	0.45	0	1.25	4.57	0	0	0	0	0	0
2019-05-10 07:55:00	1.61	1.84	1.89	2.08	1.12	0.64	0.99	0.4	0.14	0.19	0.14	0.23	0.27	0.69	1.23	1.68	1.06	1.44	3.93	2.84	1.21	1.35	2.09	2.5	0	0	5.8	0	0	0	0
2019-05-10 07:56:00	1.62	1.83	1.84	2.1	1.14	0.6	0.95	0.4	0.15	0.18	0.12	0.27	0.23	0.69	0.89	1.35	2.02	1.53	4.41	3.01	2.72	1.8	2.09	1.25	2.29	0	5.8	0	0	0	0
2019-05-10 07:57:00	1.61	1.8	1.89	2.07	1.08	0.59	0.97	0.37	0.15	0.17	0.15	0.32	0.29	0.69	0.93	1.06	1.36	2.18	4.57	3.34	0.6	0.9	2.78	2.5	0	0	0	0	0	0	0
2019-05-10 07:58:00	1.6	1.84	1.89	2.1	1.1	0.62	0.96	0.42	0.15	0.16	0.15	0.35	0.29	1.05	1.11	1.45	1.24	2.04	3.77	5.02	2.11	2.7	2.09	1.25	2.29	0	0	0	0	0	0
2019-05-10 07:59:00	1.57	1.76	1.83	2.03	1.06	0.57	0.94	0.41	0.16	0.18	0.13	0.27	0.39	0.77	0.85	1.01	2.08	1.11	4.49	2.84	1.81	0	0	2.5	0	0	5.8	0	0	0	0
2019-05-10 08:00:00	1.6	1.81	1.83	2	1.04	0.58	0.98	0.42	0.15	0.13	0.16	0.25	0.32	0.77	1.04	1.43	1.48	1.25	4.25	2.51	2.72	0.9	1.39	1.25	0	0	0	0	0	0	0
2019-05-10 08:01:00	1.57	1.77	1.8	2.02	1.1	0.59	0.92	0.36	0.14	0.19	0.17	0.26	0.25	1.05	1.41	1.5	1.57	1.25	4.09	3.68	2.11	1.8	2.09	1.25	0	0	0	0	0	0	0
2019-05-10 08:02:00	1.59	1.76	1.83	1.98	1.07	0.58	0.95	0.36	0.15	0.2	0.18	0.33	0.2	0.59	0.99	1.01	1	1.58	4.17	3.18	1.21	1.35	0	1.25	0	0	0	0	0	0	0
2019-05-10 08:03:00	1.56	1.76	1.8	1.98	1.04	0.56	0.92	0.4	0.18	0.19	0.17	0.29	0.2	0.8	0.83	1.19	1.57	2.09	3.29	3.68	1.51	0	0.7	1.25	0	0	0	0	0	0	0
2019-05-10 08:04:00	1.58	1.75	1.78	1.97	1.03	0.58	0.92	0.38	0.16	0.16	0.12	0.25	0.29	0.64	0.77	1.15	1.24	1.3	2.81	3.51	2.11	1.35	2.09	2.5	0	0	0	0	0	0	0
2019-05-10 08:05:00	1.54	1.75	1.77	1.98	1.01	0.57	0.94	0.41	0.15	0.19	0.13	0.19	0.24	0.67	1.58	1.57	1.54	1.58	3.21	3.51	0.91	1.8	1.39	1.25	0	0	0	0	0	0	0
2019-05-10 08:06:00	1.55	1.75	1.81	1.96	1.03	0.54	0.89	0.4	0.13	0.2	0.13	0.17	0.28	1.05	0.9	1.46	1.51	1.53	4.33	2.84	1.21	1.35	4.18	2.5	0	3.77	0	0	0	0	0
2019-05-10 08:07:00	1.54	1.74	1.82	1.94	1.05	0.58	0.94	0.39	0.15	0.13	0.15	0.26	0.29	0.72	1.22	1.83	1.36	1.99	3.29	2.34	1.21	1.8	3.48	0	4.57	0	0	0	0	0	0
2019-05-10 08:08:00	1.54	1.74	1.78	1.96	1.07	0.57	0.94	0.37	0.15	0.17	0.12	0.26	0.29	0.51	0.75	1.21	1.36	1.62	3.77	3.51	1.21	0.45	2.78	6.26	4.57	0	0	0	0	0	0
2019-05-10 08:09:00	1.55	1.75	1.74	1.96	1.01	0.57	0.92	0.38	0.16	0.15	0.17	0.24	0.29	0.59	0.39	0.48	1.03	1.53	3.93	2.68	0.91	0.9	0.7	1.25	2.29	0	0	0	0	0	0
2019-05-10 08:10:00	1.55	1.71	1.79	1.93	1.02	0.57	0.93	0.4	0.14	0.17	0.13	0.17	0.35	0.67	0.78	0.75	1.12	1.16	3.93	3.01	0.6	0.9	2.09	0	0	0	0	0	0	0	0
2019-05-10 08:11:00	1.57	1.76	1.8	1.97	1.07	0.56	0.99	0.39	0.16	0.17	0.14	0.21	0.27	0.54	0.83	1.12	1.09	1.99	3.85	3.51	0.6	0.9	1.39	0	4.57	0	0	0	0	0	0
2019-05-10 08:12:00	1.58	1.78	1.79	1.95	1.07	0.54	0.92	0.37	0.17	0.19	0.14	0.23	0.19	0.64	1.42	1.68	1.63	1.67	4.25	1.84	0.91	0	0	3.76	2.29	0	0	0	0	0	0
2019-05-10 08:13:00	1.57	1.77	1.77	1.98	1.02	0.59	0.93	0.39	0.14	0.17	0.16	0.21	0.31	0.64	1.17	1.21	1.33	1.39	2.65	2.68	0.3	1.8	1.39	2.5	0	0	0	0	0	0	0
2019-05-10 08:14:00	1.64	1.82	1.84	2.04	1.08	0.6	0.97	0.36	0.17	0.19	0.14	0.25	0.28	0.74	0.97	1.24	1.09	1.9	4.25	3.51	1.21	0.45	0.7	2.5	2.29	0	0	0	0	0	0
2019-05-10 08:15:00	1.6	1.8	1.83	2.03	1.06	0.58	0.94	0.37	0.16	0.19	0.14	0.25	0.23	0.62	0.67	1.28	1.21	1.3	3.37	3.34	2.41	1.8	0.7	3.76	4.57	0	0	0	0	0	0
2019-05-10 08:16:00	1.6	1.78	1.82	2.02	1.05	0.56	0.94	0.42	0.16	0.17	0.12	0.26	0.32	0.54	0.79	1.83	1.51	1.53	2.57	3.18	2.11	1.35	2.09	1.25	0	7.55	0	10.02	0	0	0
2019-05-10 08:17:00	1.59	1.78	1.82	1.97	1.04	0.57	0.89	0.4	0.15	0.16	0.13	0.21	0.27	0.49	1.23	1.54	1.15	1.07	3.13	2.84	0.6	1.35	2.78	5.01	4.57	0	5.8	0	0	0	0
2019-05-10 08:18:00	1.57	1.73	1.77	1.93	1.01	0.54	0.89	0.37	0.15	0.17	0.15	0.25	0.23	0.69	0.91	1.35	1.3	1.67	3.37	3.34	0.91	1.8	2.09	5.01	0	0	0	0	0	0	0
2019-05-10 08:19:00	1.54	1.69	1.73	1.9	1	0.53	0.87	0.34	0.14	0.15	0.15	0.15	0.28	0.64	0.56	0.84	1.42	1.67	3.45	3.01	2.11	1.35	2.78	5.01	0	0	5.8	0	0	0	0
2019-05-10 08:20:00	1.52	1.69	1.73	1.86	0.96	0.52	0.83	0.33	0.14	0.15	0.17	0.18	0.21	0.62	0.91	1.37	1.12	1.39	2.4	1.84	0.6	0.9	1.39	6.26	0	0	0	0	0	0	0
2019-05-10 08:21:00	1.51	1.68	1.67	1.81	0.95	0.5	0.85	0.33	0.13	0.17	0.11	0.18	0.27	0.77	0.85	1.17	1.3	1.11	2.16	1.67	0.6	2.25	3.48	3.76	2.29	3.77	0	0	0	0	0
2019-05-10 08:22:00	1.51	1.68	1.7	1.82	0.99	0.5	0.81	0.33	0.12	0.17	0.13	0.23	0.24	0.69	0.65	1.3	1.09	1.39	3.37	2.34	0.3	0	0.7	0	0	0	0	0	0	0	0
2019-05-10 08:23:00	1.5	1.66	1.68	1.81	0.96	0.53	0.79	0.34	0.14	0.14	0.14	0.23	0.23	0.69	0.72	1.3	1.06	1.72	3.05	1.84	1.81	0.9	1.39	0	2.29	0	0	0	0	0	0
2019-05-10 08:24:00	1.48	1.65	1.66	1.77	0.93	0.48	0.88	0.32	0.12	0.17	0.13	0.22	0.24	0.51	1.26	1.01	1.6	1.21	3.13	1.51	0.91	0.45	2.09	3.76	4.57	0	0	0	0	0	0
2019-05-10 08:25:00	1.47	1.61	1.67	1.8	0.94	0.49	0.81	0.31	0.11	0.15	0.15	0.21	0.32	0.64	0.82	1.08	1.48	1.25	3.37	1.34	0.6	0	0.7	0	0	0	0	0	0	0	0
2019-05-10 08:26:00	1.49	1.64	1.65	1.75	0.92	0.49	0.81	0.29	0.13	0.14	0.12	0.2	0.17	0.64	0.91	0.75	0.79	1.35	3.77	2.68	0.91	0.45	0.7	0	0	0	0	0	0	0	0
2019-05-10 08:27:00	1.46	1.6	1.63	1.76	0.94	0.47	0.81	0.29	0.1	0.12	0.14	0.23	0.17	0.74	0.28	0.9	1.21	1.72	2.65	2.68	0.91	0.9	0.7	3.76	4.57	0	0	10.02	0	0	0
2019-05-10 08:28:00	1.45	1.6	1.67	1.77	0.93	0.51	0.77	0.31	0.12	0.14	0.12	0.19	0.17	0.67	0.93	1.26	1.15	1.9	3.21	2.84	0.91	0.45	3.48	3.76	0	0	0	0	0	0	0
2019-05-10 08:29:00	1.46	1.62	1.65	1.82	0.92	0.5	0.76	0.33	0.1	0.15	0.17	0.21	0.27	0.64	0.41	0.7	1	1.44	2.81	1.84	1.51	2.25	0.7	0	0	0	0	0	0	0	0
2019-05-10 08:30:00	1.46	1.61	1.66	1.76	0.91	0.48	0.81	0.29	0.12	0.15	0.14	0.27	0.34	0.69	1.09	1.26	1	1.3	3.05	2.34	0.91	0.9	2.78	0	0	0	0	0	0	0	0
2019-05-10 08:31:00	1.45	1.6	1.58	1.75	0.92	0.48	0.75	0.33	0.13	0.16	0.13	0.27	0.43	0.51	1.04	1.87	1.36	1.07	2.24	2.34	1.81	1.8	2.78	0	0	0	0	0	0	0	0
2019-05-10 08:32:00	1.45	1.61	1.64	1.73	0.92	0.48	0.81	0.3	0.11	0.16	0.12	0.18	0.28	0.62	0.95	1.35	1.24	1.25	2.89	2.68	1.51	0.9	1.39	2.5	0	0	0	0	0	0	0
2019-05-10 08:33:00	1.45	1.57	1.58	1.71	0.92	0.48	0.77	0.32	0.12	0.14	0.13	0.27	0.27	0.77	0.81	1.39	0.54	1.21	2.65	1.51	0.91	0.45	2.78	3.76	2.29	0	0	0	0	0	0
2019-05-10 08:34:00	1.44	1.59	1.57	1.7	0.88	0.48	0.76	0.27	0.11	0.14	0.12	0.18	0.23	0.33	1.1	1.04	1.42	1.44	4.01	2.01	1.21	1.35	1.39	2.5	2.29	3.77	0	0	0	0	0
2019-05-10 08:35:00	1.45	1.6	1.59	1.75	0.89	0.46	0.79	0.29	0.11	0.16	0.12	0.2	0.24	0.8	0.91	1.85	1.24	1.39	3.37	2.01	0.91	0.9	3.48	1.25	2.29	3.77	0	0	0	0	0
2019-05-10 08:36:00	1.46	1.58	1.6	1.69	0.91	0.47	0.74	0.29	0.13	0.15	0.15	0.24	0.19	0.62	0.87	0.91	1.18	1.48	2.73	2.34	1.51	1.35	0.7	0	0	0	0	0	0	0	0
2019-05-10 08:37:00	1.42	1.56	1.56	1.69	0.87	0.46	0.74	0.27	0.11	0.16	0.15	0.27	0.24	0.59	1.01	1.34	1.42	0.97	2.73	3.34	1.51	1.8	2.09	1.25	2.29	0	0	0	0	0	0
2019-05-10 08:38:00	1.45	1.59	1.55	1.7	0.88	0.44	0.8	0.28	0.1	0.14	0.14	0.17	0.24	0.44	1.06	1.15	1.21	1.02	4.17	1.84	1.81	0.9	0.7	1.25	0	0	0	0	0	0	34.57
2019-05-10 08:39:00	1.46	1.59	1.6	1.75	0.88	0.47	0.75	0.3	0.13	0.17	0.16	0.25	0.27	0.69	1.02	1.59	1.78	1.76	3.21	2.34	0.91	0.45	0.7	0	0	0	0	0	0	0	0
2019-05-10 08:40:00	1.47	1.58	1.6	1.73	0.94	0.5	0.82	0.33	0.13	0.14	0.13	0.28	0.28	0.8	1.16	1.34	1.24	1.02	3.93	3.51	0.91	1.35	0	2.5	0	0	0	0	0	0	0
2019-05-10 08:41:00	1.46	1.6	1.63	1.78	0.94	0.48	0.8	0.3	0.14	0.17	0.2	0.15	0.24	0.64	0.9	1.37	1.21	1.48	3.93	2.51	0.91	1.8	2.78	2.5	0	0	0	0	18.29	0	0
2019-05-10 08:42:00	1.48	1.62	1.61	1.72	0.88	0.49	0.79	0.31	0.12	0.14	0.13	0.23	0.24	0.72	1.34	1.24	1.51	1.35	2.81	3.34	1.51	0.45	1.39	0	2.29	0	0	0	0	0	0
2019-05-10 08:43:00	1.48	1.59	1.63	1.75	0.92	0.49	0.8	0.27	0.15	0.17	0.12	0.17	0.23	0.51	0.85	1.15	0.97	1.11	1.84	2.01	1.21	2.25	1.39	0	0	0	0	0	0	0	0
2019-05-10 08:44:00	1.5	1.62	1.61	1.74	0.9	0.48	0.78	0.3	0.12	0.15	0.12	0.14	0.35	0.59	0.97	1.02	0.85	1.53	2.32	3.51	1.81	2.7	4.18	2.5	6.86	3.77	5.8	10.02	0	0	0
2019-05-10 08:45:00	1.49	1.61	1.62	1.73	0.92	0.47	0.8	0.32	0.11	0.17	0.13	0.23	0.34	0.82	0.82	1.46	1.75	1.48	4.17	2.17	2.41	1.35	2.78	6.26	4.57	3.77	0	0	0	0	0
2019-05-10 08:46:00	1.48	1.65	1.63	1.74	0.93	0.48	0.77	0.31	0.11	0.15	0.12	0.18	0.39	0.56	0.82	1.43	1.3	1.72	3.69	4.35	0.6	1.8	2.09	6.26	6.86	0	0	10.02	0	0	0
2019-05-10 08:47:00	1.51	1.64	1.62	1.78	0.94	0.51	0.8	0.32	0.11	0.16	0.13	0.19	0.36	0.82	1.03	1.13	1.33	1.86	3.53	3.34	0.91	0	1.39	1.25	2.29	0	0	0	0	0	0
2019-05-10 08:48:00	1.53	1.68	1.71	1.8	0.94	0.51	0.82	0.3	0.12	0.13	0.12	0.22	0.23	0.56	0.97	1.02	1.21	1.39	3.13	3.01	0.91	2.7	2.78	1.25	2.29	0	0	0	0	0	0
2019-05-10 08:49:00	1.53	1.65	1.69	1.82	0.91	0.48	0.84	0.31	0.15	0.13	0.14	0.25	0.31	0.74	0.9	1.37	1.36	1.3	3.37	4.18	2.11	2.25	2.09	2.5	2.29	0	0	10.02	0	0	34.57
2019-05-10 08:50:00	1.51	1.66	1.67	1.79	0.93	0.46	0.78	0.3	0.13	0.19	0.17	0.26	0.36	0.72	0.71	1.24	1.54	1.62	2.81	4.01	2.11	0.9	2.09	1.25	4.57	3.77	0	0	0	0	0
2019-05-10 08:51:00	1.53	1.66	1.64	1.77	0.91	0.49	0.82	0.34	0.14	0.15	0.17	0.23	0.31	0.85	0.56	1.26	1.51	1.72	3.45	2.17	1.21	0.9	2.09	2.5	2.29	0	0	0	0	0	0
2019-05-10 08:52:00	1.52	1.69	1.67	1.78	0.93	0.53	0.8	0.33	0.12	0.18	0.17	0.27	0.42	0.8	1.18	1.55	1.39	1.35	4.01	3.51	1.21	2.25	1.39	2.5	4.57	3.77	0	0	0	0	0
2019-05-10 08:53:00	1.53	1.68	1.67	1.83	0.93	0.53	0.82	0.34	0.13	0.17	0.12	0.23	0.36	0.77	0.82	0.7	1.3	1.86	3.45	3.34	1.81	0.9	1.39	5.01	0	0	0	0	0	0	0
2019-05-10 08:54:00	1.55	1.69	1.7	1.81	0.94	0.51	0.82	0.36	0.16	0.16	0.13	0.23	0.42	0.69	1.03	1.28	1.48	1.21	2.32	3.34	1.81	1.35	2.09	6.26	2.29	0	0	0	0	0	0
2019-05-10 08:55:00	1.55	1.69	1.69	1.83	0.98	0.51	0.81	0.34	0.12	0.15	0.15	0.3	0.31	0.82	0.87	1.5	1.15	1.21	4.17	3.51	0.91	1.35	2.09	5.01	2.29	0	0	0	0	0	0
2019-05-10 08:56:00	1.51	1.65	1.67	1.78	0.96	0.5	0.8	0.35	0.14	0.16	0.18	0.29	0.35	0.69	1.31	1.55	1.57	1.62	3.93	3.18	0.3	1.35	0.7	3.76	2.29	0	0	0	0	0	0
2019-05-10 08:57:00	1.56	1.68	1.67	1.78	0.96	0.52	0.88	0.32	0.13	0.15	0.15	0.19	0.21	0.67	0.92	1.37	1.15	1.48	3.37	3.18	2.11	0.45	2.09	6.26	2.29	0	0	0	0	0	0
2019-05-10 08:58:00	1.54	1.67	1.69	1.84	0.98	0.49	0.86	0.33	0.12	0.14	0.17	0.27	0.21	0.72	0.95	1.37	1.42	1.39	3.05	3.68	1.51	1.35	3.48	3.76	0	3.77	5.8	0	0	0	0
2019-05-10 08:59:00	1.53	1.67	1.67	1.84	0.94	0.52	0.86	0.3	0.14	0.17	0.16	0.3	0.35	0.62	0.53	0.88	1.39	1.72	4.65	4.85	1.21	1.8	2.78	0	0	3.77	5.8	0	0	0	0
2019-05-10 09:00:00	1.55	1.68	1.67	1.83	0.95	0.51	0.85	0.36	0.14	0.16	0.18	0.27	0.24	0.69	0.77	1.04	1.75	0.97	4.01	2.68	1.51	0	2.09	3.76	0	0	0	0	0	0	0
2019-05-10 09:01:00	1.55	1.67	1.68	1.8	0.95	0.5	0.84	0.34	0.12	0.14	0.17	0.22	0.24	0.85	1.35	2.36	1.78	1.44	3.85	3.01	2.41	0.9	0.7	6.26	2.29	11.32	0	0	0	0	0
2019-05-10 09:02:00	1.52	1.67	1.66	1.75	0.97	0.51	0.82	0.33	0.14	0.19	0.21	0.24	0.36	0.87	1.17	1.76	1.15	1.58	4.17	2.01	3.02	0	0.7	3.76	2.29	3.77	0	0	0	0	0
2019-05-10 09:03:00	1.54	1.68	1.69	1.79	1	0.5	0.81	0.34	0.14	0.16	0.19	0.29	0.38	0.62	1.32	1.72	1.87	2.23	3.69	2.51	2.11	1.35	1.39	7.51	0	0	0	0	0	0	0
2019-05-10 09:04:00	1.55	1.68	1.68	1.82	0.97	0.5	0.84	0.36	0.15	0.19	0.15	0.34	0.38	0.62	1.47	1.7	1.72	1.48	3.85	5.18	0.91	1.8	1.39	2.5	0	3.77	0	0	0	0	0
2019-05-10 09:05:00	1.55	1.66	1.68	1.79	0.96	0.5	0.87	0.34	0.14	0.2	0.12	0.29	0.27	1.08	1.27	1.32	1.66	1.86	4.09	3.85	1.51	0.45	1.39	10.02	0	0	5.8	0	0	0	0
2019-05-10 09:06:00	1.55	1.71	1.69	1.85	0.98	0.51	0.94	0.37	0.15	0.22	0.17	0.31	0.31	0.87	1.14	2.45	1.6	1.21	3.37	3.01	1.51	2.25	1.39	3.76	4.57	3.77	0	0	0	0	0
2019-05-10 09:07:00	1.57	1.69	1.69	1.85	0.99	0.52	0.86	0.39	0.12	0.17	0.16	0.37	0.31	0.85	1.21	1.92	2.05	1.58	3.69	4.01	1.81	3.15	2.78	0	0	0	0	0	0	0	0
2019-05-10 09:08:00	1.58	1.67	1.66	1.87	0.98	0.54	0.88	0.36	0.14	0.21	0.16	0.28	0.28	0.67	0.95	1.37	1.39	2.09	4.25	4.35	1.81	2.25	3.48	2.5	2.29	0	5.8	0	0	0	0
2019-05-10 09:09:00	1.59	1.72	1.68	1.85	0.97	0.51	0.89	0.38	0.17	0.24	0.21	0.38	0.48	1	1.83	1.24	1.63	2.37	3.69	5.02	3.92	0.45	2.78	0	0	0	0	0	0	0	0
2019-05-10 09:10:00	1.56	1.68	1.7	1.85	1	0.55	0.91	0.38	0.18	0.23	0.24	0.4	0.46	1.18	1.1	1.57	1.75	1.67	4.41	5.18	1.21	0.9	1.39	1.25	0	0	0	0	0	0	0
2019-05-10 09:11:00	1.56	1.71	1.71	1.88	0.98	0.55	0.94	0.42	0.16	0.18	0.18	0.43	0.27	0.92	1.3	1.59	1.78	1.53	3.85	4.35	2.41	1.8	3.48	5.01	2.29	0	0	0	0	0	0
2019-05-10 09:12:00	1.59	1.72	1.72	1.89	1.01	0.56	0.93	0.36	0.17	0.19	0.21	0.33	0.32	0.95	1.92	2.18	1.48	1.67	3.61	2.84	1.51	1.35	2.09	5.01	4.57	0	0	0	0	0	0
2019-05-10 09:13:00	1.68	1.81	1.84	1.96	1.09	0.58	0.95	0.41	0.16	0.21	0.2	0.36	0.42	1.23	1.32	1.74	1.96	1.21	4.25	4.52	1.21	2.7	4.87	1.25	9.15	0	0	0	0	0	0
2019-05-10 09:14:00	1.65	1.78	1.79	1.97	1.03	0.57	0.93	0.37	0.15	0.22	0.2	0.33	0.38	1.08	1.46	2.36	1.69	1.67	4.73	4.68	1.81	0.45	2.09	6.26	0	3.77	0	0	0	0	0
2019-05-10 09:15:00	1.63	1.76	1.72	1.93	1.02	0.56	0.96	0.4	0.15	0.2	0.2	0.33	0.39	1.05	1.61	1.54	1.99	1.58	4.73	4.52	1.81	0.45	4.18	1.25	0	0	0	0	0	0	0
2019-05-10 09:16:00	1.61	1.73	1.74	1.93	1.03	0.55	0.9	0.37	0.15	0.23	0.18	0.29	0.39	0.54	1.4	2.31	1.75	1.48	4.41	4.85	1.81	2.7	2.78	3.76	0	0	5.8	0	0	0	0
2019-05-10 09:17:00	1.56	1.71	1.72	1.83	1.01	0.53	0.87	0.35	0.14	0.22	0.24	0.31	0.29	1.18	0.73	0.93	1.75	1.76	4.17	3.85	2.41	2.7	2.09	1.25	2.29	3.77	0	0	0	0	0
2019-05-10 09:18:00	1.56	1.67	1.69	1.82	0.99	0.54	0.9	0.35	0.16	0.21	0.23	0.33	0.38	0.67	2.21	1.85	1.78	1.58	3.93	3.68	2.11	2.7	2.09	0	2.29	0	0	20.04	0	0	0
2019-05-10 09:19:00	1.57	1.7	1.67	1.78	0.96	0.53	0.89	0.36	0.14	0.16	0.16	0.27	0.34	1	1.2	1.74	1.84	1.99	3.69	3.51	1.81	3.15	2.09	1.25	2.29	3.77	0	0	0	0	0
2019-05-10 09:20:00	1.55	1.65	1.66	1.8	0.98	0.52	0.85	0.37	0.17	0.17	0.15	0.28	0.31	0.87	0.89	1.35	1.93	1.81	4.09	5.69	0.91	1.8	2.78	3.76	0	0	0	0	0	0	0
2019-05-10 09:21:00	1.56	1.68	1.68	1.85	0.98	0.55	0.9	0.36	0.14	0.23	0.22	0.28	0.42	1.1	1.03	1.7	1.69	1.86	3.61	3.18	2.11	1.8	1.39	0	0	3.77	0	0	0	0	0
2019-05-10 09:22:00	1.6	1.74	1.74	1.9	1.04	0.53	0.91	0.37	0.15	0.21	0.15	0.25	0.2	1.08	1.02	0.86	1.66	1.72	4.33	4.68	2.11	1.35	3.48	2.5	0	0	0	0	0	0	0
2019-05-10 09:23:00	1.64	1.79	1.78	1.92	1.07	0.57	0.9	0.39	0.14	0.19	0.19	0.29	0.43	0.9	1.51	1.74	1.24	1.48	3.21	3.68	2.41	1.35	0.7	2.5	0	0	0	0	0	0	0
2019-05-10 09:24:00	1.63	1.77	1.77	1.93	1.07	0.55	0.94	0.37	0.14	0.2	0.17	0.19	0.28	0.92	1.1	1.77	1.57	1.44	3.93	4.35	0.6	3.15	0	5.01	2.29	0	0	10.02	0	0	0
2019-05-10 09:25:00	1.63	1.8	1.79	1.91	1.05	0.57	0.95	0.4	0.15	0.18	0.21	0.29	0.25	0.72	1.33	1.65	1.51	1.72	3.69	3.34	2.72	1.35	4.18	1.25	0	0	0	0	0	0	0
2019-05-10 09:26:00	1.64	1.78	1.79	1.92	1.03	0.58	0.94	0.37	0.21	0.19	0.19	0.32	0.32	0.97	2.23	4.43	1.18	1.53	3.21	4.68	1.81	1.8	0	3.76	2.29	0	0	10.02	0	0	0
2019-05-10 09:27:00	1.64	1.76	1.79	1.93	1.02	0.53	0.96	0.4	0.16	0.19	0.17	0.32	0.31	0.69	1.07	2.18	1.48	2.46	3.77	6.02	3.32	2.25	3.48	2.5	2.29	0	0	0	0	0	0
2019-05-10 09:28:00	1.62	1.75	1.75	1.96	1.07	0.58	0.93	0.37	0.17	0.17	0.22	0.35	0.25	0.9	1.08	1.96	1.45	1.48	4.09	3.85	2.41	1.35	0.7	2.5	0	7.55	0	0	0	0	0
2019-05-10 09:29:00	1.61	1.76	1.76	1.96	1.07	0.54	0.91	0.37	0.16	0.16	0.18	0.26	0.25	1	0.98	1.94	1.75	1.81	4.65	2.34	1.81	1.8	1.39	0	0	0	0	0	0	0	0
2019-05-10 09:30:00	1.6	1.74	1.74	1.92	1.02	0.51	0.89	0.38	0.17	0.22	0.15	0.29	0.25	1.03	1.6	1.63	1.66	1.72	3.61	2.51	1.81	2.25	2.78	2.5	4.57	0	0	0	0	0	0
2019-05-10 09:31:00	1.64	1.76	1.74	1.91	1.06	0.57	0.92	0.39	0.18	0.24	0.18	0.31	0.36	0.97	1.33	1.7	1.36	1.95	5.53	2.84	1.51	1.35	3.48	10.02	0	0	0	0	0	0	0
2019-05-10 09:32:00	1.6	1.74	1.74	1.92	1.05	0.58	0.94	0.4	0.19	0.17	0.18	0.37	0.25	0.77	1.52	1.79	1.81	1.72	3.13	2.51	0.91	3.15	0	2.5	4.57	0	0	0	0	0	0
2019-05-10 09:33:00	1.57	1.76	1.75	1.93	1.07	0.56	0.95	0.43	0.13	0.22	0.19	0.34	0.35	0.95	1.37	2.36	1.93	1.72	4.33	4.35	2.41	1.35	2.78	2.5	0	0	5.8	0	0	0	0
2019-05-10 09:34:00	1.59	1.73	1.76	1.9	1.05	0.56	0.99	0.39	0.14	0.2	0.16	0.32	0.36	0.9	1.45	1.87	1.96	2.23	2.97	2.17	0.91	2.7	2.09	0	2.29	7.55	0	0	0	0	0
2019-05-10 09:35:00	1.61	1.72	1.72	1.9	1.01	0.52	0.96	0.36	0.16	0.19	0.2	0.29	0.32	0.95	1.42	2.03	0.88	1.39	4.09	4.52	2.41	2.7	4.87	2.5	0	7.55	0	0	0	0	0
2019-05-10 09:36:00	1.59	1.73	1.75	1.93	1.01	0.56	0.91	0.38	0.15	0.17	0.19	0.26	0.27	0.95	1.14	1.59	2.14	1.81	3.53	3.34	1.81	2.25	2.78	3.76	2.29	3.77	0	0	0	0	0
2019-05-10 09:37:00	1.6	1.73	1.75	1.93	1.05	0.57	0.97	0.39	0.16	0.21	0.22	0.37	0.34	0.92	1.89	1.87	1.63	1.72	3.69	3.51	0.6	0.9	2.78	2.5	2.29	0	0	0	0	0	0
2019-05-10 09:38:00	1.6	1.73	1.72	1.98	1.03	0.57	0.99	0.39	0.15	0.2	0.2	0.35	0.32	0.95	1.97	2.31	1.63	1.99	3.93	2.34	2.72	2.25	0.7	2.5	0	0	0	0	0	0	0
2019-05-10 09:39:00	1.61	1.74	1.76	1.96	1.03	0.59	0.97	0.37	0.17	0.21	0.24	0.25	0.48	1.08	1.64	2.34	1.75	1.9	3.85	3.85	1.21	1.8	0.7	1.25	4.57	3.77	0	0	0	0	0
2019-05-10 09:40:00	1.59	1.73	1.77	1.96	1.05	0.59	0.94	0.39	0.17	0.23	0.16	0.32	0.28	0.87	1.1	1.79	1.33	1.53	3.53	4.01	2.72	0.45	2.09	3.76	2.29	0	0	0	0	0	0
2019-05-10 09:41:00	1.58	1.73	1.76	1.95	1.09	0.59	0.99	0.41	0.18	0.22	0.24	0.38	0.51	0.74	1.56	2.14	1.96	1.72	4.33	3.68	1.51	1.8	2.78	1.25	0	0	0	0	0	0	0
2019-05-10 09:42:00	1.63	1.72	1.74	1.91	1.06	0.54	1	0.42	0.18	0.2	0.19	0.35	0.5	1.08	1.04	1.37	1.87	1.86	4.41	3.34	2.72	0	2.78	0	2.29	0	0	0	0	0	0
2019-05-10 09:43:00	1.58	1.75	1.73	1.96	1.07	0.57	0.94	0.38	0.12	0.21	0.2	0.36	0.32	0.8	0.98	2.07	2.05	1.81	3.93	2.68	2.41	0.9	2.78	2.5	2.29	0	0	0	0	0	0
2019-05-10 09:44:00	1.6	1.7	1.77	1.94	1.07	0.57	0.96	0.42	0.15	0.2	0.17	0.33	0.24	0.69	1.69	1.61	1.48	1.99	4.09	3.68	0.6	2.25	1.39	3.76	0	3.77	0	0	0	0	0
2019-05-10 09:45:00	1.6	1.73	1.72	1.97	1.07	0.58	0.93	0.41	0.14	0.21	0.17	0.34	0.32	0.82	1.27	1.52	1.69	1.76	3.53	3.51	1.51	2.25	2.09	2.5	2.29	0	0	0	0	0	0
2019-05-10 09:46:00	1.57	1.73	1.76	1.89	1.07	0.56	0.95	0.41	0.15	0.26	0.19	0.24	0.42	1	1.24	2.2	1.75	1.53	2.97	2.01	0.91	2.25	1.39	1.25	0	0	0	0	0	0	0
2019-05-10 09:47:00	1.57	1.71	1.76	1.93	1.07	0.57	0.98	0.38	0.14	0.2	0.18	0.31	0.48	0.97	1.56	1.88	1.45	2.09	3.45	2.68	0.91	1.35	0	2.5	2.29	0	0	0	0	0	0
2019-05-10 09:48:00	1.55	1.7	1.72	1.95	1.01	0.56	0.95	0.39	0.16	0.22	0.22	0.35	0.38	1.18	1.34	1.32	1.36	1.86	3.45	2.01	1.51	1.8	3.48	0	0	0	0	0	0	0	0
2019-05-10 09:49:00	1.57	1.7	1.72	1.9	1.05	0.55	0.97	0.41	0.18	0.24	0.24	0.3	0.4	1.05	1.31	1.54	1.27	1.53	3.53	3.85	1.81	1.8	1.39	1.25	0	0	0	0	0	0	0
2019-05-10 09:50:00	1.59	1.71	1.73	1.88	1.08	0.58	0.95	0.37	0.14	0.22	0.21	0.35	0.29	0.92	1.1	1.66	1.78	1.48	3.21	2.84	1.81	0.9	1.39	1.25	0	0	0	0	0	0	0
2019-05-10 09:51:00	1.57	1.7	1.72	1.95	1.05	0.57	0.94	0.43	0.16	0.21	0.2	0.33	0.5	0.97	1.03	1.26	1.36	1.48	2.48	3.18	0.91	0.45	1.39	0	0	0	0	0	0	0	0
2019-05-10 09:52:00	1.56	1.68	1.74	1.92	1.07	0.54	0.98	0.4	0.2	0.21	0.16	0.38	0.4	0.8	1.15	1.9	1.9	1.39	2.81	3.34	0.6	1.35	1.39	0	2.29	0	0	0	0	0	0
2019-05-10 09:53:00	1.59	1.72	1.74	2	1.08	0.58	0.99	0.4	0.17	0.18	0.18	0.27	0.5	1.39	1.56	1.99	1.45	1.35	2.89	2.68	2.72	0.45	1.39	5.01	0	0	0	0	0	0	0
2019-05-10 09:54:00	1.55	1.7	1.76	1.95	1.06	0.58	0.98	0.41	0.14	0.17	0.2	0.29	0.43	0.74	1.07	1.21	1.72	2.09	2.73	2.34	0.3	1.35	1.39	1.25	0	0	0	0	0	0	0
2019-05-10 09:55:00	1.59	1.72	1.73	1.96	1.08	0.63	1	0.39	0.16	0.21	0.22	0.29	0.31	0.8	0.72	1.15	1.84	1.35	3.45	2.17	1.21	0.45	1.39	2.5	0	0	0	0	0	0	0
2019-05-10 09:56:00	1.59	1.75	1.73	1.92	1.1	0.59	1.04	0.41	0.18	0.2	0.18	0.27	0.4	0.8	1.65	1.98	1.72	1.86	3.45	3.18	0.6	0.45	2.78	1.25	0	0	0	0	0	0	0
2019-05-10 09:57:00	1.6	1.74	1.75	1.94	1.08	0.57	1.07	0.37	0.17	0.19	0.2	0.28	0.42	0.97	1.47	1.77	1.96	1.99	3.77	2.51	1.21	1.8	1.39	1.25	0	0	0	0	0	0	0
2019-05-10 09:58:00	1.57	1.72	1.79	2	1.07	0.62	0.96	0.41	0.17	0.21	0.19	0.33	0.25	1	0.86	1.32	1.12	1.86	3.13	1.67	0.6	0.45	1.39	1.25	0	0	0	0	0	0	0
2019-05-10 09:59:00	1.59	1.76	1.78	2	1.11	0.62	1.06	0.42	0.17	0.22	0.21	0.27	0.19	0.77	1.02	1.13	1.09	0.83	3.85	3.34	1.51	1.35	2.78	5.01	4.57	3.77	0	0	0	0	0
2019-05-10 10:00:00	1.59	1.72	1.75	1.99	1.05	0.56	1.02	0.39	0.17	0.2	0.15	0.33	0.35	0.64	1.39	1.55	1.6	1.44	3.21	2.51	1.21	0.9	1.39	1.25	2.29	3.77	5.8	0	0	0	0
2019-05-10 10:01:00	1.59	1.72	1.77	1.97	1.1	0.6	0.99	0.41	0.16	0.2	0.19	0.31	0.4	0.82	1.27	1.57	1.63	1.62	3.53	3.51	1.21	2.25	0.7	1.25	0	7.55	0	0	0	0	0
2019-05-10 10:02:00	1.58	1.72	1.77	1.93	1.1	0.59	0.98	0.4	0.15	0.22	0.2	0.27	0.4	0.87	1.4	2.21	1.57	1.39	2.89	2.84	1.21	0.9	2.78	1.25	2.29	7.55	0	0	0	0	0
2019-05-10 10:03:00	1.58	1.71	1.78	1.97	1.08	0.59	0.99	0.43	0.14	0.19	0.21	0.28	0.27	0.92	0.95	1.17	1.66	1.39	3.05	1.51	1.81	2.25	1.39	1.25	0	0	0	0	0	0	0
2019-05-10 10:04:00	1.6	1.72	1.77	1.97	1.13	0.58	0.96	0.41	0.17	0.24	0.17	0.25	0.31	0.85	1.46	1.39	1.54	1.67	3.77	3.68	1.21	1.8	0.7	3.76	0	0	0	0	0	0	0
2019-05-10 10:05:00	1.58	1.75	1.75	1.97	1.06	0.6	0.95	0.4	0.15	0.21	0.16	0.37	0.39	0.77	0.54	0.8	1.09	1.21	3.05	3.51	0.91	0.45	2.78	1.25	2.29	0	5.8	0	0	0	0
2019-05-10 10:06:00	1.56	1.72	1.73	1.95	1.09	0.6	0.98	0.4	0.16	0.2	0.16	0.27	0.43	1.15	0.75	0.82	1.54	1.21	3.53	3.18	0.6	0.9	0.7	1.25	4.57	3.77	5.8	0	0	0	0
2019-05-10 10:07:00	1.58	1.73	1.73	1.98	1.09	0.57	1.01	0.39	0.17	0.22	0.2	0.35	0.29	0.74	1.25	1.41	1.39	1.35	3.21	4.01	0.3	0.45	0.7	0	0	0	5.8	0	0	0	0
2019-05-10 10:08:00	1.57	1.68	1.74	1.97	1.08	0.58	1.01	0.42	0.15	0.2	0.16	0.31	0.31	0.92	1.9	2.1	1.33	1.02	3.05	2.68	0.6	1.35	1.39	2.5	2.29	0	0	0	0	0	0
2019-05-10 10:09:00	1.61	1.76	1.79	2.01	1.12	0.6	1.04	0.41	0.16	0.2	0.18	0.39	0.34	0.97	1.46	1.34	1.03	1.53	3.21	4.68	0.91	1.35	1.39	2.5	0	3.77	0	0	0	0	0
2019-05-10 10:10:00	1.61	1.73	1.77	1.97	1.08	0.57	1	0.41	0.15	0.17	0.22	0.34	0.32	0.72	1.29	1.19	1.75	1.39	3.77	2.51	1.21	0.45	2.09	3.76	0	0	0	0	0	0	0
2019-05-10 10:11:00	1.61	1.75	1.8	2.01	1.12	0.6	1	0.44	0.15	0.2	0.18	0.33	0.35	0.85	1.44	2.12	1.24	1.21	2.89	2.01	1.81	0	1.39	1.25	2.29	0	0	0	0	0	0
2019-05-10 10:12:00	1.61	1.73	1.79	1.99	1.08	0.61	1.01	0.39	0.12	0.23	0.19	0.29	0.38	0.72	1.17	1.28	1.57	1.21	3.69	1.34	1.81	2.25	1.39	2.5	0	3.77	0	0	0	0	0
2019-05-10 10:13:00	1.6	1.74	1.8	2.01	1.14	0.62	1	0.42	0.19	0.17	0.19	0.35	0.42	0.87	1.62	1.88	1	1.35	2.97	2.84	1.81	2.25	2.09	2.5	6.86	0	0	0	0	0	0
2019-05-10 10:14:00	1.6	1.73	1.79	2.01	1.11	0.58	1.03	0.39	0.17	0.22	0.16	0.23	0.36	0.72	1.08	1.66	1.69	1.3	3.85	2.84	0.6	2.25	2.78	1.25	0	0	0	0	0	0	0
2019-05-10 10:15:00	1.64	1.77	1.81	2.03	1.16	0.59	1.07	0.42	0.14	0.21	0.18	0.34	0.34	0.33	1.16	0.99	1.51	1.53	3.29	2.34	0.91	0.9	0.7	0	0	3.77	0	0	0	0	0
2019-05-10 10:16:00	1.61	1.72	1.78	2.01	1.09	0.6	1	0.43	0.17	0.19	0.17	0.35	0.35	0.77	1.02	1.24	1.42	0.83	2.81	2.51	2.11	1.8	0.7	2.5	2.29	0	0	0	0	0	0
2019-05-10 10:17:00	1.61	1.75	1.82	2	1.14	0.64	0.98	0.39	0.17	0.18	0.17	0.28	0.29	0.8	1.36	0.93	1.75	1.58	3.69	2.84	1.51	1.35	2.09	7.51	2.29	0	0	0	0	0	0
2019-05-10 10:18:00	1.6	1.72	1.74	1.97	1.09	0.59	1.03	0.4	0.16	0.2	0.21	0.25	0.38	0.69	1.31	1.45	1.57	1.44	2.89	3.68	1.81	0.9	0.7	5.01	2.29	0	0	0	0	0	0
2019-05-10 10:19:00	1.56	1.72	1.72	1.99	1.08	0.57	1.01	0.42	0.16	0.2	0.19	0.33	0.31	0.74	1.54	1.98	1.57	1.16	3.45	3.51	2.72	1.35	1.39	3.76	0	0	0	0	0	0	0
2019-05-10 10:20:00	1.6	1.73	1.78	2	1.11	0.6	1.02	0.42	0.18	0.21	0.17	0.24	0.32	1	1.13	1.96	1.75	0.88	3.77	1.67	1.51	1.8	1.39	5.01	2.29	0	0	0	0	0	0
2019-05-10 10:21:00	1.65	1.76	1.82	2.04	1.14	0.57	1.04	0.42	0.18	0.2	0.19	0.33	0.35	0.44	1.05	1.34	1.24	1.25	3.29	2.51	1.21	1.35	2.78	1.25	2.29	0	0	0	0	0	0
2019-05-10 10:22:00	1.6	1.73	1.76	1.92	1.08	0.59	1	0.41	0.17	0.21	0.17	0.26	0.48	0.59	1.65	1.88	1.63	1.25	3.05	3.68	0.91	1.35	1.39	1.25	2.29	3.77	0	0	0	0	0
2019-05-10 10:23:00	1.6	1.75	1.76	2	1.1	0.57	1	0.38	0.13	0.22	0.22	0.33	0.38	0.62	0.83	0.6	1.36	1.44	3.85	2.84	1.51	1.35	1.39	2.5	2.29	0	0	0	0	0	0
2019-05-10 10:24:00	1.65	1.76	1.78	2.05	1.16	0.62	1.04	0.45	0.18	0.19	0.2	0.25	0.24	0.72	0.7	1.24	1.78	1.07	3.37	1.17	1.51	0.45	1.39	2.5	0	0	0	10.02	0	0	0
2019-05-10 10:25:00	1.67	1.81	1.87	2.11	1.18	0.61	1.02	0.45	0.18	0.21	0.24	0.23	0.39	0.92	1.32	2.1	1.54	1.11	2	2.51	1.51	1.35	1.39	2.5	0	3.77	0	0	0	0	0
2019-05-10 10:26:00	1.69	1.82	1.85	2.09	1.15	0.62	1.07	0.45	0.17	0.2	0.21	0.29	0.25	0.92	1.3	1.5	1.27	1.53	4.33	2.34	0.91	0.45	1.39	3.76	2.29	0	0	0	0	0	0
2019-05-10 10:27:00	1.71	1.86	1.91	2.11	1.15	0.65	1.05	0.42	0.17	0.22	0.2	0.25	0.43	0.74	0.63	1.04	1.54	1.53	3.21	3.01	2.11	0.45	1.39	2.5	2.29	0	0	0	0	0	0
2019-05-10 10:28:00	1.7	1.85	1.88	2.11	1.17	0.63	1.12	0.44	0.17	0.2	0.19	0.29	0.29	0.92	1.37	1.57	1.3	1.62	3.13	4.18	0.6	1.8	2.78	5.01	0	3.77	0	0	0	0	0
2019-05-10 10:29:00	1.67	1.82	1.84	2.09	1.19	0.62	1.06	0.42	0.17	0.21	0.19	0.23	0.36	0.77	1.6	1.65	1.21	1.35	2.65	3.01	2.41	0.9	1.39	3.76	0	0	0	0	0	0	0
2019-05-10 10:30:00	1.68	1.82	1.89	2.14	1.18	0.65	1.03	0.44	0.14	0.22	0.21	0.27	0.39	1	0.77	1.3	1.54	1.44	3.45	3.18	2.72	0.45	1.39	3.76	6.86	0	0	0	0	0	0
2019-05-10 10:31:00	1.68	1.82	1.88	2.09	1.17	0.61	0.99	0.44	0.16	0.24	0.2	0.3	0.4	0.8	1.36	1.59	1.21	2.18	2.32	3.18	3.02	0.9	4.18	2.5	2.29	3.77	0	0	0	0	0
2019-05-10 10:32:00	1.62	1.79	1.83	2.05	1.14	0.6	1.07	0.39	0.2	0.2	0.18	0.3	0.51	1.1	0.89	0.55	1.54	1.21	2.97	2.17	0.91	0.45	2.09	1.25	2.29	0	0	0	0	0	0
2019-05-10 10:33:00	1.61	1.76	1.84	2.07	1.11	0.62	1.04	0.41	0.15	0.2	0.17	0.29	0.39	0.59	1.26	1.19	1.48	1.3	2.65	3.34	2.11	1.35	2.09	1.25	0	0	0	0	0	0	0
2019-05-10 10:34:00	1.63	1.74	1.81	2.01	1.13	0.6	1.04	0.42	0.17	0.18	0.15	0.22	0.46	0.74	1.07	1.04	1.45	1.67	3.13	2.68	0.3	0.45	2.78	6.26	2.29	0	0	0	0	0	0
2019-05-10 10:35:00	1.58	1.74	1.79	2.04	1.08	0.59	1.03	0.41	0.17	0.2	0.21	0.23	0.34	0.77	0.74	1.68	1.27	1.35	2.4	2.68	3.02	1.8	2.09	5.01	0	0	5.8	0	0	0	0
2019-05-10 10:36:00	1.6	1.72	1.81	2.03	1.11	0.59	1.01	0.4	0.14	0.19	0.19	0.34	0.28	1.05	1.22	1.39	1.63	1.25	2.48	2.17	0	1.35	1.39	1.25	6.86	7.55	5.8	0	0	0	0
2019-05-10 10:37:00	1.57	1.72	1.8	2.01	1.11	0.61	0.99	0.38	0.16	0.18	0.18	0.29	0.23	0.95	1.25	1.68	1.24	1.76	4.49	4.52	2.11	0.45	0.7	0	2.29	3.77	0	0	0	0	0
2019-05-10 10:38:00	1.57	1.72	1.78	2.01	1.09	0.59	1.03	0.4	0.14	0.16	0.15	0.26	0.48	0.9	1.05	1.28	1.75	1.21	3.13	2.84	0.91	0.45	3.48	3.76	2.29	0	5.8	10.02	0	0	0
2019-05-10 10:39:00	1.53	1.68	1.74	1.95	1.09	0.58	0.97	0.38	0.13	0.15	0.17	0.29	0.34	0.92	0.51	0.86	1.69	1.58	3.45	3.85	1.51	2.7	4.18	6.26	2.29	3.77	11.6	0	0	0	0
2019-05-10 10:40:00	1.51	1.69	1.71	1.92	1.07	0.57	0.97	0.38	0.15	0.16	0.19	0.35	0.38	0.67	0.8	0.9	1.78	1.11	3.05	1.51	0.91	0	2.09	0	0	0	0	0	0	0	0
2019-05-10 10:41:00	1.55	1.67	1.75	2	1.11	0.59	1.04	0.36	0.17	0.2	0.19	0.37	0.17	0.85	0.82	0.88	1.75	1.53	2.97	1.51	0.3	1.35	1.39	2.5	0	0	0	0	0	0	0
2019-05-10 10:42:00	1.51	1.66	1.73	1.95	1.06	0.55	0.95	0.42	0.15	0.17	0.16	0.27	0.44	0.8	1.02	1.66	1.63	1.44	2.48	1.84	2.41	0.9	2.78	0	2.29	0	0	0	0	0	0
2019-05-10 10:43:00	1.51	1.63	1.73	1.95	1.04	0.57	0.96	0.38	0.14	0.19	0.21	0.29	0.25	0.9	1.01	1.39	1.27	1.21	3.69	1	1.21	0.9	0.7	0	0	3.77	0	0	0	0	0
2019-05-10 10:44:00	1.52	1.66	1.74	1.97	1.09	0.58	1	0.4	0.15	0.17	0.15	0.32	0.24	0.69	1.27	1.66	1.42	1.21	2.81	3.51	1.51	1.8	1.39	1.25	0	3.77	0	0	0	0	0
2019-05-10 10:45:00	1.5	1.68	1.73	1.9	1.06	0.59	0.96	0.37	0.13	0.18	0.16	0.29	0.38	0.74	1.24	1.66	1.18	1.39	2.81	4.01	0.91	0	1.39	1.25	0	3.77	0	0	0	0	0
2019-05-10 10:46:00	1.54	1.68	1.75	2	1.05	0.6	0.96	0.38	0.14	0.15	0.18	0.32	0.51	0.72	0.76	1.21	1.12	1.62	3.05	2.17	1.21	0.9	0.7	2.5	0	0	0	10.02	0	0	0
2019-05-10 10:47:00	1.5	1.65	1.73	1.97	1.07	0.59	0.95	0.37	0.15	0.17	0.17	0.31	0.31	0.92	1.31	1.57	1	1.48	2.65	1.34	0.91	1.8	1.39	2.5	0	0	5.8	0	0	0	0
2019-05-10 10:48:00	1.52	1.68	1.7	1.92	1.06	0.56	0.93	0.36	0.15	0.15	0.16	0.22	0.31	0.67	1.35	1.72	1.63	1.72	1.84	1.84	0.6	0.9	3.48	2.5	0	0	0	0	0	0	0
2019-05-10 10:49:00	1.49	1.68	1.76	1.94	1.04	0.58	0.96	0.33	0.15	0.16	0.18	0.33	0.25	0.72	1.23	1.88	1.42	1.21	3.13	3.01	0.91	1.35	1.39	0	2.29	0	0	0	0	0	0
2019-05-10 10:50:00	1.7	1.86	1.92	2.2	1.24	0.64	1.09	0.42	0.17	0.23	0.2	0.27	0.23	0.9	1.15	1.54	1.45	1.58	3.45	2.51	0.91	0.45	3.48	2.5	0	0	0	0	0	0	0
2019-05-10 10:51:00	1.7	1.85	1.93	2.18	1.26	0.63	1.09	0.43	0.17	0.17	0.16	0.32	0.31	0.77	1.35	1.39	1.72	1.07	1.84	2.17	0.6	0.9	2.09	1.25	0	0	0	0	0	0	0
2019-05-10 10:52:00	1.61	1.77	1.83	2.07	1.14	0.63	1	0.39	0.14	0.17	0.17	0.27	0.38	0.92	1.21	1.21	1.03	1.39	3.21	2.17	0.91	1.8	1.39	2.5	0	0	0	0	0	0	0
2019-05-10 10:53:00	1.65	1.81	1.89	2.15	1.15	0.63	1.01	0.38	0.15	0.18	0.18	0.37	0.36	0.69	0.83	1.08	1.09	2.09	1.92	2.17	0.6	0.9	2.09	2.5	2.29	0	0	0	0	0	0
2019-05-10 10:54:00	1.71	1.89	1.97	2.25	1.3	0.66	1.1	0.43	0.16	0.18	0.17	0.26	0.29	0.74	1.33	1.52	1.39	1.81	3.05	3.01	1.81	0.45	0	1.25	0	0	0	0	0	0	0
2019-05-10 10:55:00	1.94	2.12	2.19	2.43	1.41	0.74	1.17	0.44	0.16	0.21	0.16	0.33	0.29	0.85	0.89	1.5	1.42	1.21	2.81	1.84	2.11	0.45	0	2.5	0	0	0	0	0	0	0
2019-05-10 10:56:00	1.98	2.17	2.19	2.51	1.45	0.73	1.19	0.48	0.15	0.2	0.19	0.34	0.28	0.74	0.77	1.15	1.03	1.35	3.37	2.17	0.3	0.9	1.39	2.5	0	0	0	0	0	0	0
2019-05-10 10:57:00	2.16	2.39	2.41	2.75	1.6	0.84	1.4	0.49	0.16	0.2	0.21	0.21	0.34	0.72	1.3	1.77	1.36	1.3	2.16	1.67	0.6	0.45	1.39	0	6.86	0	0	0	0	0	0
2019-05-10 10:58:00	1.99	2.21	2.28	2.65	1.53	0.79	1.29	0.48	0.18	0.24	0.21	0.31	0.4	0.69	1.27	1.3	1.42	1.07	1.68	2.01	0.91	0.45	2.09	2.5	0	0	0	0	0	0	0
2019-05-10 10:59:00	1.99	2.16	2.23	2.62	1.5	0.8	1.32	0.46	0.2	0.15	0.15	0.32	0.43	0.92	1.2	1.54	1.42	1.72	3.53	1.51	0.3	0	2.09	0	0	0	0	0	0	0	0
2019-05-10 11:00:00	1.74	1.96	2.02	2.27	1.33	0.69	1.14	0.43	0.15	0.21	0.18	0.25	0.16	0.95	1.26	1.13	1.27	1.44	2.97	1.67	0.91	0.45	2.09	0	0	0	0	0	0	0	0
2019-05-10 11:01:00	1.73	1.93	2.02	2.31	1.3	0.66	1.13	0.43	0.17	0.22	0.15	0.29	0.29	0.97	1.04	1.15	1.48	1.21	3.05	3.85	0.6	0.45	1.39	1.25	2.29	0	0	0	0	0	0
2019-05-10 11:02:00	1.73	1.9	1.97	2.27	1.29	0.66	1.13	0.42	0.16	0.22	0.15	0.29	0.23	0.74	0.92	1.5	1.03	1.07	2.32	1.34	0.91	0.9	0.7	1.25	0	0	0	0	0	0	0
2019-05-10 11:03:00	1.57	1.76	1.81	2.05	1.18	0.62	1.03	0.43	0.14	0.16	0.18	0.21	0.43	0.8	1.22	1.92	1.24	1.35	1.84	2.34	1.21	0.9	1.39	1.25	2.29	3.77	0	0	0	0	0
2019-05-10 11:04:00	1.58	1.75	1.83	2.06	1.14	0.57	1.02	0.42	0.16	0.16	0.14	0.31	0.34	1.03	0.74	1.28	1.66	2.04	2.97	2.51	1.81	0.45	2.09	0	0	0	0	0	0	0	0
2019-05-10 11:05:00	1.59	1.73	1.84	2.06	1.12	0.59	1.1	0.38	0.15	0.18	0.14	0.24	0.31	0.67	1.37	1.46	0.85	1.44	1.68	3.85	0.91	0.9	1.39	2.5	2.29	0	0	0	0	0	0
2019-05-10 11:06:00	1.7	1.88	1.96	2.22	1.26	0.67	1.01	0.41	0.14	0.17	0.18	0.27	0.38	1.03	1.29	1.32	1.57	0.93	2.81	2.84	0.91	1.35	2.78	1.25	6.86	0	5.8	0	0	0	0
2019-05-10 11:07:00	1.66	1.85	1.9	2.2	1.22	0.63	1.07	0.41	0.17	0.2	0.17	0.31	0.35	0.56	2.18	2.41	1.27	1.48	2.89	2.68	0.91	0.45	0.7	1.25	2.29	7.55	0	0	0	0	0
2019-05-10 11:08:00	1.64	1.81	1.89	2.14	1.17	0.64	1.02	0.4	0.15	0.21	0.13	0.38	0.47	0.92	0.87	1.06	1.24	0.93	3.69	2.84	1.21	0.9	7.66	2.5	2.29	3.77	0	0	0	0	0
2019-05-10 11:09:00	1.56	1.75	1.82	2.05	1.15	0.6	1.02	0.41	0.12	0.17	0.21	0.22	0.39	0.8	1.06	1.52	1.27	1.39	3.21	2.17	0.3	0.45	1.39	1.25	2.29	0	0	0	0	0	0
2019-05-10 11:10:00	1.57	1.78	1.84	2.11	1.15	0.62	1.05	0.36	0.15	0.17	0.19	0.22	0.46	0.67	1.22	1.5	1.39	1.3	2.81	2.17	0.6	0.9	2.09	2.5	0	0	0	0	0	0	0
2019-05-10 11:11:00	1.56	1.73	1.83	2.09	1.11	0.59	1.01	0.39	0.15	0.15	0.21	0.22	0.36	0.69	0.75	0.86	1.3	1.39	2.4	1.51	0.3	0	2.09	0	2.29	0	0	10.02	0	0	0
2019-05-10 11:12:00	1.55	1.73	1.8	2.04	1.13	0.56	0.98	0.37	0.14	0.18	0.16	0.26	0.31	0.82	0.76	1.06	1.18	1.02	2.4	2.68	1.21	2.7	1.39	1.25	0	3.77	0	0	0	0	0
2019-05-10 11:13:00	1.53	1.7	1.78	2.02	1.12	0.56	0.99	0.38	0.15	0.18	0.19	0.29	0.38	0.85	1.46	1.45	1.21	1.21	2.65	1.67	0.6	1.8	2.09	1.25	2.29	0	0	0	0	0	0
2019-05-10 11:14:00	1.58	1.75	1.8	2.08	1.16	0.63	1.04	0.4	0.13	0.17	0.19	0.17	0.43	0.9	1.12	1.7	1.39	0.88	2.65	1.17	1.81	0.9	0	2.5	0	0	0	0	0	0	0
2019-05-10 11:15:00	1.65	1.81	1.87	2.21	1.21	0.62	1.07	0.39	0.15	0.22	0.15	0.32	0.44	0.77	0.69	1.54	1.09	1.11	1.76	2.17	0.91	0.45	1.39	0	0	3.77	0	0	0	0	0
2019-05-10 11:16:00	1.6	1.76	1.85	2.11	1.14	0.65	1.07	0.38	0.16	0.17	0.22	0.31	0.43	0.67	1.15	1.21	1.3	1.44	2.48	2.34	1.21	0.45	1.39	2.5	0	3.77	0	0	0	0	0
2019-05-10 11:17:00	1.64	1.77	1.87	2.16	1.16	0.63	1.06	0.43	0.17	0.22	0.19	0.33	0.35	1.05	1.38	1.83	1.18	1.25	3.21	1.67	0.91	0.9	2.78	1.25	2.29	0	0	0	0	0	0
2019-05-10 11:18:00	1.64	1.8	1.88	2.15	1.16	0.62	1.07	0.41	0.17	0.25	0.18	0.33	0.36	0.74	0.98	1.63	1.24	0.97	2.24	2.34	1.51	0.45	1.39	1.25	0	0	0	0	0	0	0
2019-05-10 11:19:00	1.62	1.79	1.83	2.12	1.14	0.61	1.05	0.39	0.15	0.18	0.21	0.29	0.35	0.92	0.67	1.1	1	1.07	3.29	2.84	1.21	0.45	4.18	2.5	2.29	0	0	0	0	0	0
2019-05-10 11:20:00	1.66	1.82	1.89	2.16	1.19	0.63	1.07	0.41	0.17	0.22	0.21	0.39	0.36	0.87	1.34	1.5	1.3	1.35	3.29	3.18	1.51	0.9	2.78	6.26	2.29	0	0	0	0	0	0
2019-05-10 11:21:00	1.7	1.86	1.95	2.25	1.24	0.66	1.07	0.44	0.13	0.21	0.18	0.28	0.43	0.95	0.69	0.88	1.03	1.35	2.73	4.01	1.51	1.35	1.39	5.01	2.29	3.77	5.8	0	0	0	0
2019-05-10 11:22:00	1.7	1.9	1.98	2.28	1.27	0.68	1.12	0.43	0.14	0.2	0.18	0.3	0.4	0.87	1.06	1.19	1.3	1.35	2.48	3.18	0.6	0.45	2.09	1.25	0	0	0	0	0	0	0
2019-05-10 11:23:00	1.74	1.96	2.02	2.31	1.29	0.66	1.09	0.41	0.16	0.19	0.22	0.42	0.48	0.77	1.19	1.39	1.27	1.3	2.73	2.34	1.21	1.35	2.78	0	2.29	0	0	0	0	0	0
2019-05-10 11:24:00	1.72	1.89	1.95	2.29	1.26	0.61	1.12	0.44	0.14	0.22	0.16	0.33	0.4	1	0.77	1.02	1.27	1.48	3.45	1.34	1.21	1.8	2.09	0	2.29	0	0	0	0	0	0
2019-05-10 11:25:00	1.75	1.98	2.1	2.39	1.31	0.7	1.18	0.43	0.16	0.22	0.15	0.27	0.34	0.72	1.03	1.99	0.97	1.3	1.92	1.51	0.91	0.45	2.78	1.25	2.29	0	0	0	0	0	0
2019-05-10 11:26:00	1.71	1.91	2	2.33	1.27	0.67	1.12	0.42	0.17	0.22	0.15	0.31	0.46	1.05	1.31	1.7	1.3	1.67	2.89	1.67	2.11	0.45	0.7	1.25	0	3.77	0	0	0	0	0
2019-05-10 11:27:00	1.71	1.87	1.98	2.22	1.23	0.66	1.12	0.43	0.18	0.2	0.17	0.26	0.4	0.87	1	1.52	1.51	0.83	2.97	2.68	0.91	0.45	2.09	1.25	6.86	0	0	0	0	0	0
2019-05-10 11:28:00	1.71	1.91	1.99	2.27	1.26	0.65	1.1	0.41	0.13	0.2	0.18	0.35	0.32	0.77	1.06	1.04	1.33	1.11	3.37	1.51	0.91	0.9	0.7	6.26	2.29	0	5.8	0	0	0	0
2019-05-10 11:29:00	1.71	1.9	1.97	2.23	1.22	0.63	1.06	0.45	0.17	0.19	0.16	0.3	0.42	0.87	0.56	1.34	1.78	1.02	2.65	2.84	1.51	1.35	3.48	3.76	4.57	7.55	0	0	0	0	0
2019-05-10 11:30:00	1.68	1.82	1.94	2.21	1.2	0.64	1.09	0.45	0.15	0.23	0.14	0.26	0.32	0.72	1.24	1.74	1.24	1.44	3.05	3.18	0.3	0.45	2.78	0	0	0	5.8	0	0	0	0
2019-05-10 11:31:00	1.67	1.84	1.91	2.21	1.24	0.62	1.09	0.41	0.16	0.17	0.17	0.25	0.39	0.49	1.12	1.83	1.27	1.25	2.24	2.84	0.91	1.35	0.7	1.25	0	0	0	10.02	0	0	0
2019-05-10 11:32:00	1.71	1.86	1.94	2.18	1.26	0.62	1.12	0.43	0.17	0.19	0.16	0.26	0.31	0.64	1.43	1.28	1.36	1.62	3.53	2.01	3.32	0.9	2.09	5.01	2.29	0	0	0	0	0	0
2019-05-10 11:33:00	1.67	1.84	1.96	2.24	1.24	0.61	1.07	0.42	0.18	0.19	0.18	0.35	0.35	0.62	1.23	1.57	1.57	1.02	2	2.17	1.51	0.9	1.39	0	0	0	0	0	0	0	0
2019-05-10 11:34:00	1.66	1.83	1.93	2.16	1.18	0.63	1.06	0.43	0.16	0.21	0.21	0.29	0.38	0.67	1.13	1.23	1.39	1.07	2.81	2.68	0.91	0.9	2.09	5.01	2.29	3.77	0	0	18.29	0	0
2019-05-10 11:35:00	1.62	1.8	1.85	2.1	1.2	0.58	1.08	0.42	0.18	0.2	0.14	0.25	0.24	0.77	0.97	1.1	1.18	1.21	3.21	2.17	0.6	1.35	1.39	3.76	0	0	0	0	0	0	0
2019-05-10 11:36:00	1.6	1.77	1.87	2.13	1.15	0.64	1	0.42	0.16	0.18	0.17	0.28	0.34	0.9	0.67	0.82	1.12	1.35	3.13	2.51	2.11	0.9	1.39	1.25	0	0	5.8	0	0	0	0
2019-05-10 11:37:00	1.62	1.77	1.85	2.09	1.17	0.62	1.06	0.41	0.17	0.21	0.19	0.32	0.55	0.9	0.97	1.1	1.27	1.07	2.97	1.84	1.21	2.25	3.48	1.25	0	0	0	0	0	0	0
2019-05-10 11:38:00	1.65	1.8	1.89	2.16	1.22	0.66	1.11	0.47	0.17	0.19	0.17	0.21	0.32	0.77	1.22	1.87	1.45	1.3	2.24	1.84	1.51	1.8	2.78	1.25	4.57	0	0	0	0	0	0
2019-05-10 11:39:00	1.64	1.78	1.89	2.15	1.19	0.62	1.13	0.38	0.13	0.21	0.16	0.28	0.39	0.92	1.35	1.26	1.27	0.97	3.29	3.18	0.91	2.25	2.78	3.76	2.29	7.55	0	0	0	0	0
2019-05-10 11:40:00	1.67	1.81	1.91	2.16	1.22	0.65	1.06	0.44	0.17	0.22	0.18	0.34	0.44	1	1.25	1.96	1.27	1.25	2.73	2.51	1.21	0.45	3.48	3.76	11.43	3.77	5.8	0	0	0	0
2019-05-10 11:41:00	1.66	1.81	1.9	2.19	1.21	0.67	1.05	0.42	0.17	0.2	0.19	0.34	0.31	0.85	0.93	1.02	0.88	0.97	3.61	4.18	0.6	0.45	2.78	3.76	0	3.77	0	0	0	0	0
2019-05-10 11:42:00	1.64	1.82	1.87	2.17	1.19	0.66	1.07	0.43	0.18	0.21	0.18	0.35	0.46	0.87	0.97	1.87	1.3	1.25	2.97	3.51	2.11	1.8	2.09	1.25	4.57	0	5.8	0	0	0	0
2019-05-10 11:43:00	1.64	1.81	1.87	2.16	1.23	0.64	1.08	0.42	0.18	0.23	0.23	0.31	0.36	0.8	1.13	1.61	1.39	1.48	2.97	3.01	0.91	1.8	2.78	0	6.86	7.55	0	0	0	0	0
2019-05-10 11:44:00	1.66	1.81	1.89	2.19	1.22	0.6	1.06	0.44	0.15	0.18	0.18	0.29	0.47	0.85	0.89	1.06	1.33	1.21	3.37	3.18	0.6	1.35	1.39	2.5	6.86	0	0	0	0	0	0
2019-05-10 11:45:00	1.66	1.81	1.87	2.18	1.21	0.62	1.09	0.4	0.15	0.23	0.21	0.33	0.38	0.67	1.17	1.17	1.27	1.21	3.53	2.01	2.72	1.35	2.78	7.51	4.57	3.77	0	0	0	0	0
2019-05-10 11:46:00	1.68	1.8	1.93	2.22	1.21	0.63	1.12	0.44	0.17	0.23	0.24	0.33	0.51	0.67	1.75	2.36	1.57	1.53	2.73	1.67	0.3	0.9	2.78	1.25	2.29	7.55	0	10.02	0	0	0
2019-05-10 11:47:00	1.69	1.86	1.93	2.23	1.21	0.67	1.15	0.44	0.17	0.22	0.21	0.33	0.4	0.85	0.91	1.66	1.27	1.48	3.13	1.17	0.91	2.25	0.7	3.76	2.29	0	0	0	0	0	0
2019-05-10 11:48:00	1.68	1.83	1.92	2.21	1.21	0.63	1.13	0.45	0.16	0.2	0.16	0.31	0.28	0.64	1.24	1.81	1.39	1.72	3.61	2.17	0.91	1.35	4.18	3.76	0	0	0	0	18.29	0	0
2019-05-10 11:49:00	1.72	1.86	1.95	2.28	1.24	0.69	1.18	0.44	0.15	0.21	0.26	0.36	0.5	0.95	1.18	1.46	1.54	1.48	3.05	2.17	1.21	1.35	6.96	3.76	4.57	3.77	0	0	0	0	0
2019-05-10 11:50:00	1.69	1.84	1.94	2.32	1.3	0.68	1.15	0.45	0.18	0.19	0.21	0.25	0.34	0.77	0.91	1.65	1.27	1.35	3.69	2.51	1.81	0.9	3.48	5.01	4.57	11.32	0	0	0	0	0
2019-05-10 11:51:00	1.71	1.86	1.97	2.31	1.25	0.69	1.22	0.43	0.19	0.23	0.16	0.34	0.31	0.85	0.99	1.39	1.36	1.16	3.29	3.01	1.51	0.45	2.09	6.26	11.43	3.77	0	0	18.29	0	0
2019-05-10 11:52:00	1.7	1.83	1.92	2.21	1.23	0.71	1.15	0.43	0.19	0.19	0.17	0.29	0.5	0.87	1.21	1.52	1.48	1.21	4.65	4.52	1.21	1.8	3.48	7.51	6.86	7.55	0	10.02	18.29	0	0
2019-05-10 11:53:00	1.66	1.81	1.95	2.24	1.26	0.68	1.18	0.46	0.18	0.24	0.15	0.41	0.32	0.77	1.39	1.88	1.51	1.95	3.77	3.34	1.81	1.8	4.87	7.51	2.29	0	0	0	0	0	0
2019-05-10 11:54:00	1.67	1.81	1.89	2.18	1.2	0.65	1.09	0.44	0.17	0.21	0.19	0.31	0.42	1.1	1.02	1.65	2.17	1.48	4.41	2.68	1.81	2.25	4.87	7.51	2.29	7.55	5.8	0	0	0	0
2019-05-10 11:55:00	1.66	1.82	1.92	2.18	1.24	0.67	1.12	0.43	0.18	0.2	0.23	0.33	0.35	1.05	1.37	1.5	1.45	1.67	3.69	3.34	2.41	1.8	2.78	1.25	2.29	3.77	0	20.04	0	0	0
2019-05-10 11:56:00	1.66	1.81	1.89	2.19	1.21	0.63	1.12	0.45	0.18	0.2	0.23	0.31	0.51	1.1	2.05	2.34	1.15	1.25	4.01	3.18	2.72	2.25	3.48	7.51	4.57	3.77	0	0	0	0	0
2019-05-10 11:57:00	1.67	1.81	1.91	2.21	1.23	0.66	1.14	0.44	0.18	0.22	0.18	0.27	0.42	0.85	0.8	1.39	1.72	1.58	3.85	3.51	1.51	0	4.18	8.77	6.86	3.77	5.8	10.02	0	0	0
2019-05-10 11:58:00	1.66	1.84	1.9	2.21	1.22	0.69	1.19	0.45	0.17	0.24	0.24	0.32	0.5	0.74	1.53	1.26	1.87	0.83	3.61	4.01	2.41	1.8	4.18	5.01	2.29	3.77	0	0	0	0	0
2019-05-10 11:59:00	1.67	1.84	1.91	2.23	1.25	0.67	1.18	0.49	0.18	0.21	0.21	0.29	0.43	0.95	1.84	2.21	1.81	1.62	2.89	1.67	2.11	2.7	5.57	3.76	6.86	11.32	17.4	10.02	0	0	0
2019-05-10 12:00:00	1.65	1.83	1.93	2.24	1.22	0.68	1.16	0.5	0.17	0.23	0.23	0.35	0.44	1.03	1.26	1.41	1.3	1.16	4.81	4.01	2.41	2.7	3.48	10.02	0	3.77	5.8	0	0	0	34.57
2019-05-10 12:01:00	1.67	1.83	1.9	2.29	1.24	0.69	1.22	0.46	0.17	0.22	0.24	0.37	0.51	0.74	1.24	1.48	1.6	1.48	2.73	4.35	1.81	0.45	2.09	7.51	4.57	0	5.8	0	18.29	0	0
2019-05-10 12:02:00	1.65	1.81	1.9	2.21	1.26	0.65	1.18	0.47	0.17	0.21	0.18	0.36	0.38	1.18	1.18	1.85	1.81	1.02	3.45	5.35	0.91	1.8	5.57	2.5	6.86	7.55	5.8	20.04	18.29	0	103.72
2019-05-10 12:03:00	1.7	1.84	1.92	2.24	1.24	0.7	1.16	0.51	0.2	0.24	0.19	0.29	0.44	0.97	1.45	2.05	1.51	1.53	2.24	3.51	1.81	4.95	3.48	7.51	4.57	3.77	0	0	0	0	0
2019-05-10 12:04:00	1.69	1.83	1.97	2.24	1.32	0.71	1.21	0.48	0.2	0.21	0.19	0.36	0.25	1.03	1.36	1.35	1.81	1.02	3.05	4.85	1.21	4.05	7.66	10.02	6.86	3.77	0	0	0	0	0
2019-05-10 12:05:00	1.71	1.9	2.02	2.3	1.29	0.72	1.2	0.48	0.18	0.27	0.21	0.31	0.43	1.15	1.29	1.74	1.78	1.21	3.37	4.18	2.41	0.45	3.48	8.77	4.57	0	5.8	0	0	0	0
2019-05-10 12:06:00	1.7	1.87	1.99	2.27	1.28	0.7	1.19	0.48	0.17	0.23	0.19	0.37	0.36	1.03	0.65	0.55	1.42	1.62	4.41	2.51	3.02	2.25	4.18	7.51	0	0	0	10.02	0	0	0
2019-05-10 12:07:00	1.68	1.82	1.95	2.28	1.25	0.67	1.22	0.51	0.18	0.24	0.17	0.3	0.5	1	1.47	1.94	1.57	1.53	4.17	4.18	1.21	0.45	4.87	2.5	4.57	7.55	5.8	10.02	0	0	0
2019-05-10 12:08:00	1.7	1.84	1.96	2.28	1.29	0.68	1.19	0.48	0.17	0.23	0.22	0.38	0.38	0.85	1.07	1.52	1.3	1.35	3.21	2.68	1.81	2.7	3.48	6.26	9.15	3.77	0	0	0	0	0
2019-05-10 12:09:00	1.67	1.84	1.95	2.25	1.3	0.71	1.18	0.51	0.2	0.21	0.22	0.48	0.5	1.08	1.29	1.65	1.48	1.67	3.37	4.52	1.81	0.9	4.87	2.5	6.86	7.55	0	0	0	0	0
2019-05-10 12:10:00	1.67	1.85	1.95	2.31	1.29	0.71	1.18	0.48	0.21	0.25	0.2	0.37	0.34	0.77	0.87	1.43	1.21	0.93	2.73	3.18	3.02	2.25	2.09	8.77	0	7.55	0	0	0	0	0
2019-05-10 12:11:00	1.67	1.84	1.94	2.25	1.3	0.7	1.24	0.5	0.19	0.24	0.22	0.38	0.36	1.08	2.49	2.47	1.6	1.67	3.13	3.51	2.11	1.35	6.27	6.26	6.86	0	0	0	0	0	0
2019-05-10 12:12:00	1.67	1.83	1.94	2.29	1.28	0.69	1.22	0.48	0.22	0.24	0.22	0.41	0.4	1.1	1.06	0.77	1.51	1.81	3.93	3.18	0.6	3.6	3.48	10.02	0	3.77	0	10.02	0	0	0
2019-05-10 12:13:00	1.68	1.83	1.98	2.34	1.36	0.74	1.24	0.48	0.21	0.24	0.23	0.33	0.34	0.85	1.11	1.99	1.57	1.86	2.73	3.01	0.91	3.15	2.78	3.76	6.86	3.77	0	0	0	0	0
2019-05-10 12:14:00	1.7	1.87	1.99	2.36	1.34	0.71	1.2	0.48	0.2	0.25	0.27	0.31	0.44	0.92	1.06	1.32	1.66	1.76	4.01	4.35	2.41	3.15	6.96	10.02	9.15	0	5.8	0	0	0	0
2019-05-10 12:15:00	1.7	1.89	2.02	2.37	1.32	0.73	1.28	0.5	0.18	0.21	0.2	0.28	0.38	0.8	1.09	1.21	1.6	1.99	2.97	2.84	1.51	1.35	9.05	13.78	4.57	3.77	0	0	0	0	0
2019-05-10 12:16:00	1.72	1.87	2.01	2.38	1.35	0.71	1.27	0.52	0.21	0.25	0.23	0.37	0.44	0.85	1.41	2.07	1.6	1.53	3.61	4.85	3.92	3.6	4.18	5.01	9.15	0	0	10.02	0	0	0
2019-05-10 12:17:00	1.68	1.89	2	2.32	1.39	0.74	1.24	0.49	0.22	0.2	0.21	0.28	0.5	0.82	1.46	2.07	0.85	1.48	3.05	4.52	3.32	1.8	5.57	12.52	4.57	3.77	0	0	0	0	0
2019-05-10 12:18:00	1.7	1.87	2.02	2.38	1.36	0.73	1.25	0.48	0.21	0.26	0.2	0.27	0.24	1	1	1.54	1.51	1.53	2.89	3.01	3.32	2.25	3.48	11.27	16.01	7.55	0	0	0	0	0
2019-05-10 12:19:00	1.71	1.84	2	2.38	1.34	0.73	1.23	0.48	0.17	0.21	0.22	0.3	0.4	0.97	1.33	1.37	1.63	1.35	3.21	3.51	3.02	1.8	5.57	11.27	9.15	3.77	5.8	10.02	0	0	0
2019-05-10 12:20:00	1.69	1.87	2	2.38	1.35	0.73	1.28	0.46	0.2	0.26	0.18	0.28	0.56	0.8	1.27	1.66	1.6	1.72	3.13	2.17	1.81	4.05	3.48	7.51	6.86	3.77	0	0	0	0	0
2019-05-10 12:21:00	1.69	1.84	1.98	2.39	1.32	0.71	1.26	0.5	0.18	0.21	0.25	0.33	0.54	0.59	1.48	1.54	1.54	1.53	4.09	3.34	0.91	0.9	2.78	5.01	2.29	3.77	0	0	0	52.41	34.57
2019-05-10 12:22:00	1.7	1.88	1.99	2.32	1.33	0.72	1.23	0.52	0.19	0.23	0.19	0.42	0.46	1.15	1.2	1.37	1.18	1.95	2.97	2.84	2.72	3.6	5.57	7.51	6.86	3.77	0	0	0	0	0
2019-05-10 12:23:00	1.69	1.86	2	2.37	1.29	0.71	1.24	0.46	0.19	0.24	0.15	0.37	0.36	1.08	0.89	1.32	1.33	1.44	3.37	3.18	1.81	2.25	6.96	6.26	4.57	0	0	0	0	0	0
2019-05-10 12:24:00	1.7	1.88	1.98	2.35	1.35	0.73	1.25	0.5	0.18	0.19	0.19	0.37	0.38	0.72	0.73	1.39	1.45	1.35	3.45	3.34	2.72	0.45	2.78	8.77	6.86	3.77	0	0	18.29	0	0
2019-05-10 12:25:00	1.68	1.86	2	2.32	1.32	0.72	1.22	0.5	0.22	0.29	0.21	0.28	0.48	1.13	1.25	1.35	1.48	1.67	2.73	2.84	1.21	1.8	6.27	6.26	6.86	7.55	11.6	0	18.29	0	0
2019-05-10 12:26:00	1.72	1.9	1.99	2.34	1.36	0.76	1.27	0.51	0.19	0.21	0.26	0.29	0.48	0.9	1.17	1.41	1.39	1.48	2.97	3.68	1.51	3.6	5.57	6.26	6.86	0	0	0	0	0	0
2019-05-10 12:27:00	1.82	2.03	2.17	2.62	1.52	0.82	1.41	0.51	0.23	0.24	0.2	0.36	0.47	0.85	1.34	1.48	1.48	1.48	3.05	1.84	1.81	0.45	4.18	5.01	4.57	3.77	0	0	0	0	0
2019-05-10 12:28:00	1.73	1.93	2.04	2.43	1.39	0.77	1.32	0.54	0.18	0.2	0.22	0.29	0.36	0.9	1.13	1.35	1.96	1.25	3.05	2.84	2.11	1.35	8.35	3.76	9.15	3.77	5.8	0	0	0	0
2019-05-10 12:29:00	1.68	1.86	1.99	2.29	1.35	0.7	1.21	0.49	0.18	0.23	0.16	0.33	0.31	0.87	1.47	1.72	1.06	1.72	3.45	3.85	2.72	2.7	5.57	2.5	6.86	0	5.8	10.02	0	0	34.57
2019-05-10 12:30:00	1.68	1.85	1.96	2.31	1.3	0.72	1.25	0.44	0.18	0.24	0.13	0.25	0.21	0.8	1.04	1.26	1.18	1.67	3.29	2.01	0.6	1.8	2.09	2.5	6.86	0	0	0	0	0	0
2019-05-10 12:31:00	1.66	1.81	1.93	2.26	1.27	0.68	1.21	0.45	0.19	0.21	0.17	0.31	0.48	0.95	0.98	1.77	1.3	1.3	3.13	2.17	1.21	2.25	4.18	6.26	9.15	7.55	5.8	0	0	0	0
2019-05-10 12:32:00	1.7	1.83	1.96	2.34	1.36	0.71	1.27	0.51	0.19	0.27	0.23	0.32	0.42	0.95	1.2	1.41	1.09	1.58	3.29	2.34	2.72	2.25	2.78	6.26	2.29	3.77	0	10.02	36.59	0	0
2019-05-10 12:33:00	1.69	1.85	1.98	2.31	1.33	0.71	1.17	0.48	0.17	0.23	0.18	0.34	0.32	0.77	1.01	1.34	1.09	1.62	2.73	1.84	0.91	1.8	2.78	3.76	0	3.77	0	0	0	0	0
2019-05-10 12:34:00	1.65	1.82	1.91	2.27	1.3	0.69	1.23	0.48	0.19	0.23	0.17	0.41	0.55	0.97	1.3	1.32	1.21	1.25	3.21	1.51	1.51	2.7	4.87	10.02	2.29	0	0	0	0	0	0
2019-05-10 12:35:00	1.64	1.82	1.93	2.26	1.27	0.67	1.15	0.49	0.17	0.18	0.2	0.27	0.36	0.74	1.34	1.43	1.12	1.02	2.32	2.01	2.72	1.8	4.87	5.01	2.29	0	0	0	0	0	103.72
2019-05-10 12:36:00	1.62	1.76	1.89	2.23	1.26	0.63	1.13	0.43	0.17	0.19	0.19	0.27	0.27	0.82	1.23	1.28	1.3	1.21	2.81	2.34	1.21	0.45	4.18	7.51	0	3.77	5.8	0	0	0	0
2019-05-10 12:37:00	1.61	1.79	1.89	2.21	1.25	0.64	1.18	0.46	0.17	0.22	0.16	0.33	0.35	0.62	1.21	1.76	0.94	1.07	2.4	1.51	1.21	1.35	2.09	5.01	2.29	0	0	0	0	0	0
2019-05-10 12:38:00	1.63	1.77	1.89	2.25	1.27	0.63	1.15	0.42	0.17	0.21	0.19	0.29	0.39	0.64	1.3	1.57	0.91	0.83	3.05	1.67	1.51	1.35	2.78	2.5	4.57	3.77	5.8	0	0	0	0
2019-05-10 12:39:00	1.64	1.81	1.96	2.25	1.29	0.7	1.17	0.43	0.17	0.19	0.16	0.3	0.29	0.44	0.56	1.15	1.27	0.97	2.81	2.68	2.11	2.25	4.87	5.01	4.57	0	0	10.02	18.29	0	0
2019-05-10 12:40:00	1.64	1.82	1.95	2.25	1.3	0.69	1.2	0.47	0.2	0.19	0.16	0.27	0.32	0.49	0.47	0.91	1.36	1.25	2.81	2.68	2.11	1.35	4.87	6.26	2.29	7.55	0	0	0	0	0
2019-05-10 12:41:00	1.66	1.84	1.95	2.27	1.3	0.67	1.2	0.41	0.16	0.26	0.18	0.28	0.34	0.54	0.86	0.95	1.09	1.21	3.05	1.34	2.41	3.15	5.57	3.76	6.86	0	0	0	0	0	0
2019-05-10 12:42:00	1.66	1.8	1.95	2.27	1.31	0.68	1.23	0.43	0.18	0.21	0.18	0.31	0.4	0.46	0.87	1.57	1.21	1.3	2.4	1.17	1.81	2.7	3.48	2.5	0	11.32	0	0	0	0	0
2019-05-10 12:43:00	1.63	1.88	1.94	2.24	1.32	0.71	1.21	0.46	0.19	0.21	0.2	0.32	0.24	0.97	1.26	1.76	0.79	1.62	2.32	2.01	1.21	1.8	2.78	3.76	2.29	0	0	0	0	0	0
2019-05-10 12:44:00	1.69	1.86	1.94	2.25	1.31	0.68	1.19	0.47	0.18	0.19	0.16	0.27	0.38	0.64	1.11	1.32	1.18	0.74	3.21	2.84	0.91	2.25	3.48	6.26	4.57	0	0	0	0	0	0
2019-05-10 12:45:00	1.68	1.83	1.95	2.29	1.3	0.71	1.2	0.44	0.16	0.2	0.15	0.36	0.27	0.69	1.29	1.34	0.94	0.79	2.65	3.01	0.91	0.9	2.09	5.01	2.29	0	0	10.02	0	0	0
2019-05-10 12:46:00	1.66	1.82	1.94	2.22	1.29	0.71	1.22	0.49	0.17	0.21	0.18	0.35	0.27	0.87	0.96	1.66	1.03	1.25	2.08	1.67	0.91	0.45	3.48	10.02	2.29	7.55	5.8	0	0	0	0
2019-05-10 12:47:00	1.66	1.79	1.98	2.28	1.33	0.71	1.23	0.45	0.17	0.19	0.21	0.37	0.32	0.87	0.48	0.84	0.72	0.93	3.21	2.17	1.81	0.45	2.09	2.5	2.29	3.77	0	0	0	0	0
2019-05-10 12:48:00	1.64	1.81	1.9	2.22	1.25	0.67	1.13	0.44	0.17	0.18	0.14	0.32	0.35	0.82	0.66	1.04	0.91	0.88	2.32	2.17	0	0.9	3.48	5.01	2.29	3.77	17.4	0	0	0	0
2019-05-10 12:49:00	1.65	1.79	1.93	2.22	1.26	0.68	1.15	0.4	0.15	0.18	0.18	0.29	0.32	0.72	1.11	1.41	1.15	0.88	1.84	1.34	0.3	0.9	4.18	2.5	4.57	3.77	0	0	0	0	0
2019-05-10 12:50:00	1.66	1.81	1.9	2.22	1.21	0.68	1.22	0.46	0.18	0.19	0.18	0.33	0.43	0.9	0.69	0.73	0.91	0.83	1.92	1.17	0.91	1.8	1.39	2.5	2.29	0	0	0	0	0	0
2019-05-10 12:51:00	1.64	1.81	1.92	2.25	1.29	0.69	1.19	0.4	0.18	0.19	0.21	0.24	0.28	1.03	0.91	0.97	1.09	0.6	1.52	2.17	1.21	0.9	1.39	3.76	2.29	7.55	0	10.02	0	0	0
2019-05-10 12:52:00	1.67	1.86	1.94	2.3	1.33	0.68	1.25	0.48	0.19	0.24	0.15	0.27	0.48	0.77	0.76	1.01	1.45	0.83	1.44	2.34	1.51	2.7	1.39	2.5	0	3.77	0	0	0	0	0
2019-05-10 12:53:00	1.67	1.83	1.95	2.27	1.27	0.7	1.2	0.45	0.18	0.24	0.21	0.37	0.42	0.69	0.9	1.1	0.97	0.79	2.4	3.18	1.81	1.35	2.09	2.5	6.86	0	0	0	0	0	0
2019-05-10 12:54:00	1.7	1.86	1.98	2.31	1.31	0.71	1.2	0.47	0.17	0.19	0.2	0.32	0.42	0.69	0.86	1.43	1.09	0.74	1.6	1.67	0.91	0.9	3.48	2.5	4.57	0	0	0	0	0	0
2019-05-10 12:55:00	1.67	1.84	1.98	2.32	1.31	0.7	1.19	0.49	0.19	0.24	0.23	0.34	0.31	0.87	0.64	0.88	0.97	1.16	2.97	1.67	1.51	0.9	0.7	6.26	2.29	0	0	0	0	0	0
2019-05-10 12:56:00	1.67	1.87	1.97	2.33	1.28	0.69	1.25	0.46	0.21	0.22	0.21	0.3	0.42	0.59	1.16	1.12	1.12	0.83	2.16	2.17	0.91	2.7	2.78	3.76	4.57	0	0	0	0	0	0
2019-05-10 12:57:00	1.67	1.87	1.99	2.3	1.33	0.72	1.24	0.45	0.17	0.26	0.24	0.33	0.32	0.72	0.52	0.79	1.24	0.79	2.16	1.51	1.21	2.7	2.09	7.51	2.29	0	5.8	0	0	0	0
2019-05-10 12:58:00	1.69	1.86	1.99	2.35	1.34	0.7	1.22	0.49	0.19	0.25	0.2	0.44	0.51	0.77	1.26	1.76	1.6	0.97	2.08	2.34	0.3	0.9	2.09	1.25	2.29	0	5.8	0	0	0	0
2019-05-10 12:59:00	1.71	1.88	1.96	2.29	1.29	0.69	1.27	0.51	0.2	0.24	0.22	0.4	0.52	0.97	0.62	0.62	1.09	0.93	2.57	1.51	1.21	1.8	0	2.5	11.43	3.77	5.8	0	0	0	0
2019-05-10 13:00:00	1.76	1.92	1.98	2.34	1.36	0.72	1.31	0.53	0.22	0.26	0.27	0.44	0.59	1.31	1.39	1.63	1.27	1.07	2.32	1.84	1.21	0.9	3.48	5.01	2.29	0	5.8	0	0	0	0
2019-05-10 13:01:00	1.78	1.93	2.01	2.36	1.36	0.73	1.28	0.53	0.22	0.27	0.26	0.38	0.42	1.03	1.42	1.39	1.63	1.62	2.73	2.01	0.3	0.45	1.39	0	4.57	0	5.8	0	0	0	0
2019-05-10 13:02:00	1.77	1.92	2.03	2.4	1.34	0.76	1.28	0.52	0.2	0.27	0.22	0.47	0.5	1.15	1.14	1.24	1.72	0.93	2.89	2.34	0.6	4.05	1.39	0	2.29	0	11.6	0	0	0	0
2019-05-10 13:03:00	1.8	1.96	2.09	2.39	1.35	0.72	1.25	0.52	0.21	0.26	0.25	0.46	0.56	1.03	1.38	1.92	1.18	0.97	2.08	1.51	0.6	0.9	0.7	1.25	2.29	0	0	0	0	0	0
2019-05-10 13:04:00	1.76	1.95	2.03	2.39	1.38	0.74	1.32	0.54	0.2	0.27	0.26	0.47	0.48	0.74	0.95	1.28	1.18	1.07	2.16	2.17	1.51	1.8	1.39	1.25	2.29	0	0	0	0	0	0
2019-05-10 13:05:00	1.72	1.92	2.04	2.38	1.34	0.71	1.25	0.51	0.19	0.25	0.22	0.35	0.44	0.87	0.97	1.43	1.06	1.53	3.05	3.01	1.21	0.9	1.39	1.25	4.57	0	0	0	0	0	0
2019-05-10 13:06:00	1.75	1.95	2.05	2.36	1.4	0.72	1.25	0.5	0.22	0.28	0.24	0.46	0.44	0.8	1.01	1.26	1.21	0.79	2.4	2.01	1.51	0.45	1.39	3.76	0	0	0	0	0	0	0
2019-05-10 13:07:00	1.75	1.94	2.01	2.36	1.33	0.74	1.23	0.47	0.19	0.28	0.23	0.44	0.28	0.77	1.13	1.23	1.3	1.35	2.73	2.17	1.21	0.9	3.48	2.5	4.57	3.77	0	0	0	0	0
2019-05-10 13:08:00	1.74	1.95	2.04	2.41	1.36	0.7	1.24	0.48	0.19	0.25	0.2	0.41	0.35	0.95	1.18	1.5	1.03	1.25	2.16	2.68	1.51	0.45	0	5.01	2.29	0	0	0	0	0	0
2019-05-10 13:09:00	1.77	1.95	2.06	2.44	1.32	0.73	1.25	0.51	0.17	0.25	0.28	0.4	0.21	0.8	1.21	1.34	0.91	0.6	1.6	2.17	0.91	2.25	5.57	5.01	0	0	0	0	0	0	0
2019-05-10 13:10:00	1.77	1.94	2.07	2.38	1.35	0.71	1.33	0.52	0.21	0.27	0.23	0.41	0.34	0.9	1.12	1.04	0.97	1.21	2	1.84	1.21	0.45	2.78	2.5	0	3.77	0	0	0	0	0
2019-05-10 13:11:00	1.77	1.96	2.09	2.39	1.36	0.69	1.28	0.5	0.19	0.22	0.2	0.41	0.56	0.87	1.03	1.24	0.88	1.35	3.13	2.68	1.51	0.9	2.09	1.25	0	0	0	0	0	0	0
2019-05-10 13:12:00	1.81	1.97	2.09	2.44	1.4	0.73	1.26	0.5	0.21	0.24	0.24	0.42	0.51	1.13	1.09	1.28	1.48	1.21	2	2.01	0.91	1.35	0	2.5	0	3.77	0	0	0	0	0
2019-05-10 13:13:00	1.81	1.99	2.06	2.39	1.39	0.75	1.3	0.51	0.2	0.24	0.24	0.39	0.48	1.1	0.77	0.75	1.09	0.79	2.08	2.17	0.91	1.35	0.7	0	2.29	3.77	5.8	0	0	0	0
2019-05-10 13:14:00	1.81	1.95	2.1	2.43	1.39	0.73	1.34	0.5	0.21	0.25	0.2	0.37	0.43	1.15	0.58	1.02	1.45	1.21	1.84	1.17	1.51	1.35	1.39	2.5	0	0	0	0	0	0	0
2019-05-10 13:15:00	1.78	1.96	2.07	2.4	1.34	0.74	1.23	0.54	0.22	0.25	0.25	0.43	0.43	1.23	1.06	1.46	0.97	1.21	2.81	2.17	0.91	0.45	0.7	2.5	0	3.77	0	0	0	0	0
2019-05-10 13:16:00	1.79	1.94	2.08	2.4	1.38	0.73	1.29	0.49	0.2	0.25	0.22	0.4	0.44	0.85	1	0.84	1.66	1.07	2.24	2.34	1.21	0.45	0	5.01	0	0	0	0	0	0	0
2019-05-10 13:17:00	1.78	1.94	2.08	2.44	1.36	0.76	1.33	0.5	0.19	0.27	0.25	0.41	0.4	0.8	1.15	1.54	1.51	1.21	2.57	2.01	1.51	2.25	0	1.25	0	0	0	0	0	0	0
2019-05-10 13:18:00	1.81	1.99	2.12	2.46	1.38	0.78	1.27	0.5	0.21	0.25	0.23	0.35	0.54	0.67	1.22	1.77	1.27	1.21	2.73	1.51	0.3	2.7	2.09	2.5	2.29	0	5.8	10.02	0	0	0
2019-05-10 13:19:00	1.9	2.08	2.22	2.55	1.4	0.72	1.33	0.53	0.19	0.24	0.23	0.33	0.43	0.87	1.43	1.46	1.48	1.39	1.92	2.68	1.51	1.35	2.78	1.25	0	0	0	0	0	0	0
2019-05-10 13:20:00	1.91	2.12	2.21	2.55	1.42	0.78	1.32	0.47	0.2	0.27	0.23	0.35	0.44	1.13	1.01	0.9	1.24	1.48	2.32	2.51	0.6	0.45	1.39	2.5	2.29	0	0	0	0	0	0
2019-05-10 13:21:00	1.89	2.1	2.24	2.51	1.44	0.76	1.27	0.5	0.19	0.27	0.22	0.37	0.4	0.8	1.34	1.41	1.12	0.93	2.89	2.01	1.21	0.9	2.09	0	0	0	0	0	0	0	0
2019-05-10 13:22:00	1.87	2.07	2.2	2.49	1.4	0.77	1.3	0.53	0.22	0.23	0.21	0.35	0.48	0.77	0.88	1.26	1.24	1.16	2.24	2.34	1.51	0	0.7	2.5	2.29	3.77	0	0	0	0	0
2019-05-10 13:23:00	1.85	2.02	2.17	2.55	1.43	0.74	1.27	0.54	0.18	0.2	0.21	0.26	0.58	0.82	1.09	1.23	0.82	1.35	1.36	1.34	0.91	1.35	0.7	0	0	0	0	0	18.29	0	0
2019-05-10 13:24:00	1.84	2	2.13	2.49	1.42	0.74	1.31	0.48	0.19	0.27	0.17	0.41	0.62	1.03	1.22	1.52	1.48	1.62	1.6	2.17	0.6	0.45	1.39	3.76	0	0	0	0	0	0	0
2019-05-10 13:25:00	1.8	1.98	2.07	2.47	1.37	0.7	1.3	0.48	0.22	0.24	0.23	0.33	0.43	0.74	0.62	0.91	0.63	0.79	2.57	2.01	0.91	0.9	0	0	2.29	0	0	0	0	0	0
2019-05-10 13:26:00	1.76	1.94	2.06	2.42	1.39	0.75	1.27	0.5	0.19	0.28	0.19	0.43	0.43	0.97	0.87	0.91	1.36	0.7	2.16	2.01	0.3	0.45	0.7	1.25	0	0	0	0	0	0	0
2019-05-10 13:27:00	1.76	1.94	2.04	2.35	1.33	0.71	1.21	0.46	0.18	0.29	0.18	0.41	0.5	0.64	0.89	0.91	1.03	0.88	1.68	1.51	0.91	1.8	2.09	3.76	0	0	0	0	0	0	0
2019-05-10 13:28:00	1.78	1.97	2.12	2.45	1.39	0.75	1.29	0.5	0.19	0.22	0.23	0.43	0.46	0.56	0.86	1.04	1	1.02	1.84	1	0.3	0	0.7	1.25	0	0	0	0	0	0	0
2019-05-10 13:29:00	1.78	1.95	2.13	2.47	1.38	0.68	1.26	0.47	0.19	0.27	0.21	0.38	0.39	0.97	1.01	0.55	1.18	0.88	1.68	2.34	1.51	0.9	1.39	2.5	0	0	0	0	0	0	0
2019-05-10 13:30:00	1.74	1.97	2.08	2.45	1.35	0.73	1.31	0.49	0.2	0.27	0.22	0.37	0.38	0.87	0.95	1.15	1.06	0.83	1.6	1.67	0.6	1.35	0.7	3.76	0	0	0	0	0	0	0
2019-05-10 13:31:00	1.79	1.97	2.11	2.45	1.38	0.72	1.3	0.54	0.19	0.25	0.23	0.34	0.44	1.15	1.18	1.28	0.72	0.74	2.4	1	1.51	0.45	1.39	3.76	0	0	0	0	0	0	0
2019-05-10 13:32:00	1.77	1.98	2.09	2.4	1.39	0.73	1.28	0.47	0.19	0.27	0.27	0.3	0.38	0.8	0.76	0.82	0.79	1.53	1.92	1.17	0.6	0	0	1.25	2.29	0	0	0	0	0	0
2019-05-10 13:33:00	1.78	1.95	2.11	2.45	1.4	0.77	1.28	0.48	0.18	0.2	0.28	0.25	0.34	0.87	0.76	0.99	1.06	0.88	2.08	1.51	0.3	0	1.39	2.5	0	0	0	0	0	0	34.57
2019-05-10 13:34:00	1.76	1.96	2.05	2.47	1.37	0.72	1.29	0.5	0.19	0.22	0.21	0.27	0.31	0.64	0.57	0.62	0.75	0.79	2	1.17	0.3	0	1.39	2.5	0	0	0	0	0	0	0
2019-05-10 13:35:00	1.75	1.95	2.09	2.42	1.38	0.75	1.28	0.52	0.22	0.22	0.22	0.39	0.21	0.8	0.99	0.99	1.06	0.46	1.28	1.84	0	0.9	0.7	0	2.29	3.77	0	0	0	0	0
2019-05-10 13:36:00	1.77	1.94	2.08	2.46	1.36	0.73	1.2	0.49	0.2	0.2	0.2	0.39	0.28	0.59	0.97	1.28	1.03	1.07	2.48	1.67	0.3	0.45	0.7	1.25	0	3.77	0	0	0	0	0
2019-05-10 13:37:00	1.74	1.94	2.09	2.46	1.37	0.74	1.23	0.49	0.23	0.22	0.21	0.33	0.39	0.56	1.16	1.01	0.63	0.83	1.84	1.67	0.3	0.45	2.09	2.5	0	0	0	0	0	0	0
2019-05-10 13:38:00	1.75	1.95	2.06	2.39	1.38	0.71	1.26	0.49	0.21	0.19	0.2	0.38	0.52	0.9	1.09	1.17	0.97	0.88	1.52	1.17	0.3	0.45	0	3.76	0	0	0	0	0	0	0
2019-05-10 13:39:00	1.75	1.95	2.09	2.38	1.33	0.74	1.32	0.46	0.2	0.27	0.19	0.35	0.36	0.62	0.97	1.04	0.85	0.7	1.36	1	0.3	0.9	0	2.5	0	0	0	0	0	0	0
2019-05-10 13:40:00	1.74	1.93	2.06	2.36	1.38	0.75	1.31	0.47	0.16	0.27	0.21	0.24	0.47	0.9	0.85	0.99	0.94	0.88	1.36	0.5	0.3	0.9	0.7	1.25	2.29	0	0	0	0	0	0
2019-05-10 13:41:00	1.71	1.92	2.05	2.38	1.37	0.72	1.28	0.48	0.17	0.23	0.2	0.4	0.38	0.59	0.67	0.82	0.97	0.74	1.92	1.84	1.21	0.45	0	0	0	0	0	0	0	0	0
2019-05-10 13:42:00	1.72	1.91	2.05	2.36	1.36	0.7	1.21	0.47	0.19	0.2	0.16	0.3	0.28	0.59	1.09	0.6	0.69	0.74	2.16	1.84	0.3	0.45	1.39	1.25	0	0	5.8	0	0	0	0
2019-05-10 13:43:00	1.71	1.9	2.05	2.39	1.38	0.69	1.18	0.44	0.16	0.27	0.17	0.35	0.36	0.69	0.6	0.86	0.75	0.97	1.28	1.34	0	0.45	1.39	0	0	0	0	0	0	0	0
2019-05-10 13:44:00	1.69	1.88	2.04	2.35	1.31	0.72	1.23	0.46	0.19	0.19	0.2	0.28	0.36	0.77	1.1	0.73	0.85	0.6	1.76	1.34	0.6	0.45	2.09	1.25	2.29	0	5.8	0	0	0	0
2019-05-10 13:45:00	1.7	1.88	2.05	2.4	1.32	0.66	1.18	0.48	0.18	0.2	0.2	0.25	0.47	0.69	0.9	0.51	0.82	0.6	1.04	1.67	0.3	0.45	0.7	0	2.29	0	0	0	0	0	0
2019-05-10 13:46:00	1.67	1.9	2.02	2.34	1.28	0.69	1.23	0.5	0.17	0.17	0.16	0.3	0.27	0.9	1.18	0.9	0.85	0.51	1.36	1	0.6	0.45	1.39	0	2.29	0	0	0	0	0	0
2019-05-10 13:47:00	1.68	1.92	2.02	2.41	1.3	0.67	1.22	0.45	0.18	0.15	0.2	0.29	0.23	0.62	0.75	0.9	0.82	0.97	0.88	2.01	0.3	0.9	1.39	0	0	0	0	0	0	0	0
2019-05-10 13:48:00	1.67	1.91	2.06	2.42	1.32	0.71	1.16	0.45	0.17	0.23	0.17	0.3	0.35	0.8	0.27	0.8	0.94	0.65	1.28	2.17	0.6	0.9	0	1.25	0	0	0	0	0	0	0
2019-05-10 13:49:00	1.68	1.91	2.08	2.4	1.36	0.74	1.22	0.46	0.17	0.27	0.18	0.25	0.32	0.59	0.97	0.95	0.75	0.46	1.04	0.5	0.3	1.35	0.7	0	0	0	0	0	0	0	0
2019-05-10 13:50:00	1.69	1.88	2.02	2.4	1.33	0.68	1.19	0.42	0.18	0.22	0.18	0.27	0.27	0.62	0.69	0.55	0.66	0.65	1.28	0.84	0.6	0.9	2.09	0	4.57	0	0	0	0	0	0
2019-05-10 13:51:00	1.65	1.88	2	2.35	1.34	0.69	1.2	0.48	0.14	0.19	0.19	0.27	0.35	0.59	0.68	0.73	0.6	0.88	0.8	0.67	0	0.9	0.7	1.25	0	0	0	0	0	0	0
2019-05-10 13:52:00	1.67	1.86	2.03	2.35	1.33	0.69	1.26	0.48	0.17	0.2	0.21	0.29	0.36	0.33	0.69	1.23	0.75	0.6	1.84	1.34	0.91	0	0.7	1.25	0	0	0	0	0	0	0
2019-05-10 13:53:00	1.67	1.87	2.01	2.37	1.33	0.68	1.24	0.5	0.19	0.22	0.19	0.31	0.29	0.77	0.85	0.97	0.75	1.02	1.6	1.51	0.91	0	1.39	0	0	3.77	0	0	0	0	0
2019-05-10 13:54:00	1.65	1.84	2	2.4	1.32	0.69	1.25	0.46	0.18	0.23	0.18	0.3	0.29	0.67	0.9	0.97	0.45	0.97	1.52	1.17	0.91	0	0	1.25	2.29	0	0	0	0	0	0
2019-05-10 13:55:00	1.66	1.87	2.02	2.4	1.34	0.71	1.22	0.43	0.17	0.22	0.16	0.39	0.35	0.82	0.8	0.9	0.69	0.6	1.44	0.84	0.91	0	0.7	1.25	2.29	3.77	0	0	0	0	0
2019-05-10 13:56:00	1.69	1.87	2.03	2.39	1.35	0.72	1.22	0.44	0.18	0.19	0.18	0.34	0.36	0.64	0.68	1.23	1.03	0.83	2.32	0.5	0	0	2.78	1.25	0	3.77	0	0	0	0	0
2019-05-10 13:57:00	1.66	1.86	2.02	2.42	1.41	0.7	1.29	0.49	0.2	0.24	0.18	0.35	0.28	0.51	0.88	0.99	0.39	0.65	1.04	1.17	0.6	0	0	5.01	0	0	0	0	0	0	0
2019-05-10 13:58:00	1.66	1.84	2.03	2.41	1.4	0.72	1.3	0.55	0.17	0.23	0.17	0.31	0.31	0.69	0.68	1.17	1.21	0.51	1.12	0.67	0	1.35	0.7	0	0	0	0	0	0	0	0
2019-05-10 13:59:00	1.66	1.85	2.03	2.39	1.36	0.72	1.28	0.45	0.19	0.23	0.16	0.18	0.23	0.56	1.12	0.86	0.85	0.51	1.28	0.84	0	0	0.7	0	0	0	0	0	0	0	0
2019-05-10 14:00:00	1.67	1.87	1.99	2.36	1.36	0.7	1.29	0.53	0.2	0.22	0.21	0.22	0.24	0.64	0.51	0.66	0.72	1.07	1.44	1.67	0	0.45	0	1.25	2.29	0	0	0	0	0	0
2019-05-10 14:01:00	1.66	1.84	2	2.37	1.28	0.71	1.26	0.47	0.2	0.22	0.18	0.31	0.29	0.64	0.55	0.77	0.54	0.79	0.96	0.5	0.6	0.45	0	0	0	0	0	0	0	0	0
2019-05-10 14:02:00	1.67	1.87	2.02	2.4	1.33	0.7	1.35	0.51	0.18	0.19	0.15	0.29	0.31	0.62	0.52	0.55	0.69	0.74	1.44	1.51	1.21	0	0	2.5	2.29	0	0	0	0	0	0
2019-05-10 14:03:00	1.66	1.87	2.01	2.38	1.33	0.73	1.32	0.5	0.2	0.21	0.25	0.3	0.39	0.56	0.98	1.06	0.75	0.88	0.64	0.84	0.6	1.35	0.7	1.25	0	0	0	0	0	0	0
2019-05-10 14:04:00	1.65	1.84	2.01	2.38	1.34	0.71	1.21	0.47	0.19	0.22	0.2	0.33	0.28	0.62	0.57	1.1	0.54	0.56	1.2	0.33	0.6	0	1.39	1.25	0	0	0	10.02	0	0	0
2019-05-10 14:05:00	1.66	1.87	2.04	2.38	1.32	0.75	1.28	0.5	0.21	0.23	0.19	0.31	0.31	0.64	0.85	0.8	0.51	0.56	0.88	0.67	0	0.45	0.7	0	0	0	0	0	0	0	0
2019-05-10 14:06:00	1.68	1.88	2	2.41	1.38	0.73	1.25	0.49	0.2	0.23	0.24	0.38	0.2	0.69	0.74	1.12	0.57	0.7	1.28	1.17	0.6	0.45	0	0	0	0	0	0	0	0	0
2019-05-10 14:07:00	1.68	1.89	2.12	2.45	1.4	0.74	1.3	0.5	0.18	0.24	0.18	0.23	0.38	0.49	0.75	0.9	0.94	0.97	2.24	1	0	0	0	0	0	0	0	0	0	0	0
2019-05-10 14:08:00	1.69	1.89	2.07	2.44	1.4	0.75	1.22	0.56	0.16	0.2	0.19	0.21	0.34	0.67	1.3	1.04	0.82	0.7	1.28	1	0.3	0	0	3.76	0	0	0	0	0	0	0
2019-05-10 14:09:00	1.68	1.88	2.02	2.37	1.37	0.74	1.26	0.46	0.21	0.24	0.16	0.31	0.36	0.72	0.69	0.99	0.54	0.74	1.36	1.34	0	0.9	0	6.26	0	0	0	10.02	0	0	0
2019-05-10 14:10:00	1.68	1.87	2.01	2.34	1.32	0.68	1.27	0.45	0.17	0.2	0.23	0.25	0.43	0.77	0.4	0.46	0.45	0.56	1.68	0.84	0	0.45	0	1.25	0	0	0	0	0	0	0
2019-05-10 14:11:00	1.67	1.88	2.03	2.39	1.39	0.69	1.26	0.47	0.16	0.19	0.21	0.25	0.32	0.49	0.48	0.37	0.42	0.93	0.96	1.17	0.6	0.45	0.7	0	0	0	0	0	0	0	0
2019-05-10 14:12:00	1.68	1.89	2.05	2.4	1.36	0.72	1.25	0.49	0.18	0.22	0.16	0.28	0.29	0.46	0.83	0.68	0.66	0.51	1.04	1	0.91	0	2.78	0	2.29	0	0	0	0	0	0
2019-05-10 14:13:00	1.69	1.87	2.04	2.42	1.37	0.75	1.26	0.45	0.18	0.23	0.19	0.26	0.25	0.72	0.47	0.75	0.69	0.93	1.68	1.51	0	1.35	0.7	0	0	0	0	0	0	0	0
2019-05-10 14:14:00	1.68	1.87	2	2.39	1.33	0.72	1.22	0.48	0.15	0.19	0.14	0.21	0.35	0.41	1.04	0.75	0.69	0.65	1.04	1.34	0.3	0	2.09	1.25	0	3.77	0	10.02	0	0	0
2019-05-10 14:15:00	1.72	1.9	2.09	2.46	1.38	0.75	1.25	0.45	0.17	0.2	0.15	0.29	0.31	0.51	0.76	0.44	0.42	0.7	1.04	0.5	0	0.45	0	3.76	0	3.77	0	0	0	0	0
2019-05-10 14:16:00	1.68	1.9	2.07	2.4	1.36	0.74	1.32	0.5	0.18	0.23	0.19	0.27	0.31	0.62	1.03	0.84	0.54	0.93	1.36	0.5	0.3	0	0.7	1.25	0	0	0	0	0	0	0
2019-05-10 14:17:00	1.7	1.91	2.09	2.42	1.42	0.75	1.28	0.45	0.2	0.19	0.21	0.25	0.24	0.72	0.49	0.33	0.51	0.83	1.84	0.17	1.21	0.45	2.09	1.25	0	0	0	0	0	0	0
2019-05-10 14:18:00	1.71	1.88	2.06	2.47	1.39	0.73	1.27	0.48	0.17	0.22	0.19	0.22	0.24	0.67	0.79	0.7	0.79	0.28	0.64	1	0.6	0.9	0.7	1.25	2.29	0	0	0	0	0	0
2019-05-10 14:19:00	1.69	1.93	2.09	2.43	1.4	0.72	1.29	0.5	0.19	0.23	0.19	0.25	0.28	0.69	0.97	0.9	0.66	0.74	0.96	1.34	0	0.45	0	0	0	0	0	0	0	0	0
2019-05-10 14:20:00	1.72	1.95	2.08	2.49	1.38	0.72	1.26	0.46	0.17	0.21	0.18	0.26	0.31	0.72	0.59	0.77	0.69	0.6	0.96	0.33	0.3	0	0	2.5	0	3.77	0	0	0	0	0
2019-05-10 14:21:00	1.7	1.9	2.1	2.46	1.39	0.75	1.3	0.48	0.15	0.23	0.15	0.25	0.28	0.82	0.69	0.75	0.57	0.6	1.44	0.5	0	0.45	0	1.25	0	0	0	0	0	0	0
2019-05-10 14:22:00	1.73	1.93	2.1	2.49	1.4	0.77	1.29	0.51	0.18	0.22	0.19	0.31	0.42	0.67	0.74	0.55	0.66	0.51	0.96	0.5	0.3	0.9	0	0	0	0	0	0	0	0	0
2019-05-10 14:23:00	1.71	1.95	2.11	2.49	1.42	0.76	1.34	0.51	0.17	0.22	0.17	0.3	0.24	0.59	0.93	1.01	0.75	0.65	1.36	0.5	0	0.9	0	1.25	0	0	0	0	0	0	0
2019-05-10 14:24:00	1.72	1.92	2.11	2.46	1.39	0.74	1.27	0.49	0.2	0.2	0.14	0.27	0.4	0.36	0.53	0.77	0.85	0.51	1.12	1.34	0.3	0.45	0.7	0	0	0	0	0	18.29	0	0
2019-05-10 14:25:00	1.74	1.95	2.1	2.5	1.41	0.74	1.22	0.46	0.18	0.21	0.21	0.31	0.42	0.54	1.21	1.32	0.57	0.79	1.04	1	0.91	0.45	1.39	0	2.29	0	0	0	0	0	0
2019-05-10 14:26:00	1.71	1.94	2.11	2.46	1.42	0.76	1.28	0.47	0.16	0.21	0.22	0.29	0.36	0.67	0.56	0.75	0.24	0.7	1.44	1.34	0.91	0	0.7	0	0	0	0	0	0	0	0
2019-05-10 14:27:00	1.76	1.99	2.17	2.59	1.42	0.75	1.32	0.5	0.19	0.18	0.17	0.33	0.25	0.56	0.76	0.86	0.42	0.42	1.12	0.5	0.3	0	0	1.25	0	0	0	0	0	0	0
2019-05-10 14:28:00	1.76	1.96	2.17	2.53	1.41	0.74	1.33	0.46	0.17	0.21	0.21	0.27	0.29	0.72	0.41	0.57	0.51	0.32	1.6	0.67	0	0	1.39	0	2.29	3.77	5.8	0	0	0	0
2019-05-10 14:29:00	1.79	2	2.23	2.57	1.44	0.75	1.31	0.47	0.17	0.21	0.16	0.33	0.28	0.64	0.55	0.64	0.57	0.74	0.8	0.5	0.3	0	0	0	0	0	5.8	0	0	0	0
2019-05-10 14:30:00	1.86	2.1	2.3	2.73	1.49	0.76	1.29	0.51	0.18	0.2	0.21	0.22	0.32	0.49	0.72	0.62	0.54	0.51	1.04	1.51	0.6	0	0	0	0	0	5.8	0	0	0	0
2019-05-10 14:31:00	1.82	2.07	2.22	2.69	1.43	0.78	1.28	0.49	0.18	0.19	0.18	0.26	0.34	0.64	0.67	0.66	0.51	0.83	1.04	1.17	0	0	0	1.25	2.29	0	0	0	0	0	0
2019-05-10 14:32:00	1.84	2.09	2.3	2.74	1.55	0.81	1.39	0.51	0.18	0.22	0.16	0.25	0.25	0.51	0.6	0.49	0.42	0.65	1.36	1	0	0.9	0.7	3.76	2.29	0	0	0	0	0	0
2019-05-10 14:33:00	1.82	2.02	2.22	2.62	1.44	0.78	1.36	0.47	0.18	0.2	0.15	0.21	0.24	0.59	0.57	0.71	0.75	0.88	1.36	0.5	0.6	1.35	2.09	1.25	0	3.77	0	0	0	0	0
2019-05-10 14:34:00	1.83	2.06	2.26	2.65	1.48	0.77	1.33	0.51	0.19	0.2	0.2	0.21	0.25	0.67	0.84	0.66	0.72	0.56	1.2	0.5	0.3	0.9	0	1.25	2.29	0	5.8	0	0	0	0
2019-05-10 14:35:00	1.78	2.03	2.22	2.6	1.47	0.76	1.35	0.49	0.18	0.24	0.19	0.28	0.21	0.69	0.65	0.64	0.72	0.79	1.12	0.84	1.51	0.45	0	3.76	2.29	0	0	0	0	0	0
2019-05-10 14:36:00	1.82	2.06	2.22	2.66	1.44	0.75	1.37	0.51	0.18	0.21	0.17	0.29	0.29	0.46	0.8	0.75	0.66	0.6	1.28	1.67	0.3	0.45	3.48	1.25	0	0	0	0	0	0	0
2019-05-10 14:37:00	1.82	2.03	2.18	2.67	1.47	0.77	1.37	0.48	0.18	0.19	0.17	0.23	0.35	0.46	0.56	0.68	0.72	0.56	2.24	1.51	0	0	0	1.25	4.57	0	0	0	18.29	0	0
2019-05-10 14:38:00	1.81	2.06	2.29	2.67	1.51	0.79	1.32	0.52	0.2	0.24	0.18	0.27	0.29	0.87	0.53	0.88	0.6	0.42	0.96	1	0.3	0	0.7	0	0	0	0	0	0	0	0
2019-05-10 14:39:00	1.79	2.06	2.25	2.62	1.47	0.78	1.36	0.46	0.17	0.17	0.18	0.3	0.23	0.41	0.4	0.44	0.85	0.93	1.12	0.5	0	0.45	0	0	0	0	0	0	0	0	0
2019-05-10 14:40:00	1.88	2.11	2.36	2.77	1.53	0.8	1.36	0.49	0.17	0.18	0.19	0.25	0.21	0.59	0.8	1.01	0.66	0.93	1.76	0.17	0.6	0.45	1.39	0	0	0	0	0	0	0	0
2019-05-10 14:41:00	1.89	2.15	2.32	2.74	1.53	0.83	1.39	0.49	0.18	0.19	0.18	0.29	0.39	0.56	0.74	0.71	0.45	0.51	1.68	1	0.3	0.45	1.39	0	0	0	0	0	0	0	0
2019-05-10 14:42:00	1.91	2.14	2.37	2.8	1.57	0.83	1.36	0.49	0.19	0.22	0.16	0.3	0.17	0.77	0.87	0.77	0.45	0.79	1.36	0.67	0.6	0	0.7	3.76	2.29	0	5.8	0	0	0	0
2019-05-10 14:43:00	1.94	2.2	2.4	2.85	1.59	0.84	1.43	0.52	0.22	0.19	0.21	0.21	0.31	0.41	0.79	0.66	0.39	0.51	2	1.17	1.21	1.35	0.7	1.25	0	0	0	0	0	0	0
2019-05-10 14:44:00	1.94	2.15	2.38	2.81	1.59	0.86	1.43	0.53	0.17	0.24	0.17	0.29	0.28	0.62	0.58	0.57	0.39	0.6	1.6	1.17	0	0.9	0	1.25	0	0	0	0	0	0	0
2019-05-10 14:45:00	1.88	2.21	2.4	2.86	1.63	0.88	1.44	0.5	0.16	0.23	0.13	0.25	0.31	0.56	0.53	0.27	0.88	0.79	0.96	1.34	0.3	0	0	0	0	0	0	0	0	0	0
2019-05-10 14:46:00	1.99	2.22	2.44	2.85	1.64	0.85	1.39	0.5	0.16	0.21	0.15	0.28	0.24	0.41	0.94	0.95	0.54	0.7	1.04	0.67	0	0.45	1.39	1.25	0	0	0	0	0	0	0
2019-05-10 14:47:00	1.96	2.24	2.46	2.91	1.66	0.85	1.47	0.52	0.2	0.2	0.15	0.21	0.27	0.54	0.39	0.68	0.51	0.51	1.12	0.67	0	0.45	1.39	0	0	0	0	0	0	0	0
2019-05-10 14:48:00	1.99	2.24	2.47	2.9	1.65	0.85	1.45	0.53	0.2	0.18	0.19	0.23	0.34	0.62	0.75	0.93	0.54	0.7	1.04	1	0	1.8	0.7	0	4.57	0	0	0	0	0	0
2019-05-10 14:49:00	1.97	2.24	2.46	2.9	1.7	0.9	1.45	0.52	0.17	0.25	0.19	0.27	0.31	0.74	0.75	0.79	0.75	0.74	1.36	0.67	0	1.8	0	0	2.29	0	0	0	0	0	0
2019-05-10 14:50:00	1.92	2.17	2.39	2.82	1.61	0.8	1.38	0.5	0.17	0.19	0.14	0.23	0.15	0.54	0.64	0.91	0.21	0.56	1.04	0.67	0.6	0	2.09	0	0	0	0	0	0	0	0
2019-05-10 14:51:00	1.93	2.18	2.39	2.8	1.59	0.79	1.43	0.46	0.19	0.2	0.16	0.24	0.34	0.54	0.57	0.71	0.63	0.56	1.76	0.67	0	0.45	0.7	2.5	0	0	5.8	0	0	0	0
2019-05-10 14:52:00	1.92	2.2	2.42	2.83	1.57	0.81	1.38	0.49	0.16	0.19	0.14	0.18	0.21	0.8	0.71	0.77	0.75	0.51	1.68	1	0	0.9	0.7	1.25	0	0	0	0	0	0	0
2019-05-10 14:53:00	2	2.31	2.49	3	1.65	0.86	1.51	0.54	0.19	0.21	0.16	0.24	0.31	0.59	1.02	0.97	0.51	0.51	0.8	0.5	0.3	0	2.09	0	0	0	0	0	0	0	0
2019-05-10 14:54:00	1.97	2.26	2.44	2.9	1.64	0.86	1.44	0.5	0.19	0.2	0.14	0.23	0.27	0.56	0.49	0.93	0.42	0.42	1.04	0.84	0.3	0	2.09	0	0	0	0	0	0	0	0
2019-05-10 14:55:00	2	2.29	2.49	2.95	1.64	0.87	1.44	0.49	0.18	0.22	0.21	0.23	0.39	0.51	0.34	0.35	0.42	0.23	0.4	1	0.3	0.9	2.09	1.25	0	0	0	0	0	0	0
2019-05-10 14:56:00	1.98	2.23	2.45	2.93	1.61	0.86	1.44	0.49	0.18	0.22	0.15	0.26	0.28	0.64	0.93	0.75	0.6	0.7	1.2	1	0.3	1.35	2.78	6.26	4.57	0	0	0	0	0	0
2019-05-10 14:57:00	1.99	2.25	2.46	2.9	1.63	0.84	1.38	0.52	0.17	0.22	0.11	0.24	0.28	0.64	0.52	0.64	0.51	0.6	1.28	0.67	0.6	0	2.78	6.26	0	0	0	10.02	0	0	34.57
2019-05-10 14:58:00	1.96	2.26	2.48	2.91	1.64	0.86	1.38	0.5	0.18	0.19	0.19	0.26	0.23	0.67	0.47	0.8	0.88	0.79	1.6	0.33	0.6	0.45	0.7	2.5	0	0	0	0	0	0	0
2019-05-10 14:59:00	1.96	2.24	2.43	2.92	1.62	0.88	1.4	0.51	0.17	0.18	0.15	0.22	0.17	0.56	0.55	0.7	0.39	0.7	1.12	0.33	0.3	0.45	0.7	0	0	0	0	0	0	0	0
2019-05-10 15:00:00	1.96	2.25	2.47	2.92	1.68	0.81	1.42	0.53	0.15	0.21	0.14	0.21	0.34	0.33	0.87	1.17	0.48	0.65	1.12	0.5	0.3	0.45	2.09	2.5	0	0	0	0	0	0	0
2019-05-10 15:01:00	1.92	2.25	2.43	2.93	1.68	0.84	1.35	0.45	0.17	0.21	0.15	0.26	0.32	0.41	0.6	0.59	0.6	0.56	1.12	0.67	0.3	0.45	0	1.25	0	0	0	0	0	0	0
2019-05-10 15:02:00	1.93	2.21	2.46	2.92	1.59	0.85	1.4	0.47	0.17	0.2	0.21	0.3	0.27	0.41	0.99	0.84	0.51	0.37	1.2	1.17	0	0.45	0.7	1.25	0	0	0	0	0	0	0
2019-05-10 15:03:00	1.95	2.21	2.45	2.97	1.64	0.83	1.38	0.46	0.16	0.23	0.17	0.24	0.25	0.38	0.65	0.55	0.54	0.32	0.72	0.17	0.3	0	1.39	1.25	0	0	0	10.02	0	0	0
2019-05-10 15:04:00	1.93	2.2	2.47	2.88	1.66	0.84	1.46	0.51	0.16	0.17	0.16	0.27	0.23	0.72	0.6	0.37	0.72	0.74	1.52	0.67	0	0	0.7	0	2.29	0	0	0	0	0	0
2019-05-10 15:05:00	1.94	2.21	2.44	2.92	1.61	0.83	1.42	0.48	0.18	0.19	0.16	0.21	0.29	0.56	0.52	0.95	0.66	0.7	1.36	1.51	1.21	0.9	0.7	1.25	0	0	0	0	0	0	0
2019-05-10 15:06:00	1.91	2.2	2.44	2.91	1.62	0.81	1.36	0.45	0.19	0.15	0.17	0.23	0.24	0.56	0.92	1.12	0.51	0.42	1.04	1	0	0.45	0.7	0	0	0	0	0	0	0	0
2019-05-10 15:07:00	1.92	2.2	2.42	2.95	1.61	0.86	1.42	0.47	0.17	0.19	0.14	0.25	0.32	0.44	0.47	0.57	0.36	0.42	0.72	0.67	0.3	0.45	0	0	2.29	0	0	0	0	0	0
2019-05-10 15:08:00	1.89	2.22	2.48	2.87	1.61	0.86	1.32	0.43	0.16	0.19	0.19	0.23	0.28	0.44	0.73	0.75	0.66	0.65	1.44	1	0.3	2.25	0	0	0	0	0	0	0	0	0
2019-05-10 15:09:00	1.89	2.18	2.42	2.92	1.58	0.84	1.41	0.45	0.17	0.19	0.13	0.24	0.42	0.44	1.03	0.59	0.63	0.6	1.2	0.5	0.91	1.35	1.39	0	0	0	0	0	0	0	0
2019-05-10 15:10:00	1.91	2.17	2.4	2.85	1.65	0.81	1.43	0.46	0.19	0.17	0.13	0.25	0.28	0.46	0.62	0.33	0.24	0.42	1.6	1	0	0.45	0.7	0	0	0	0	0	0	0	0
2019-05-10 15:11:00	1.93	2.18	2.47	2.91	1.63	0.85	1.4	0.46	0.19	0.19	0.16	0.23	0.28	0.72	0.46	0.71	0.54	0.37	0.8	0.84	0.3	1.35	0	0	0	0	0	0	0	0	0
2019-05-10 15:12:00	1.9	2.19	2.48	2.89	1.59	0.83	1.41	0.46	0.16	0.15	0.13	0.27	0.12	0.56	0.5	0.51	0.48	0.88	1.52	1.17	0.6	0.9	0.7	1.25	0	0	0	0	0	0	0
2019-05-10 15:13:00	1.88	2.18	2.43	2.9	1.6	0.87	1.39	0.45	0.18	0.18	0.18	0.24	0.29	0.59	0.5	0.4	0.45	0.32	0.8	0.5	0.3	0.9	0	0	0	0	0	0	0	0	0
2019-05-10 15:14:00	1.88	2.17	2.37	2.88	1.58	0.79	1.39	0.43	0.16	0.17	0.14	0.22	0.25	0.59	0.4	0.37	0.69	0.6	1.04	0.5	1.81	0.9	0	0	0	0	0	0	0	0	0
2019-05-10 15:15:00	1.88	2.18	2.42	2.85	1.58	0.81	1.39	0.43	0.16	0.18	0.17	0.29	0.08	0.38	0.67	0.66	0.69	0.42	1.6	0.84	0.3	0.9	1.39	0	0	0	0	0	0	0	0
2019-05-10 15:16:00	1.85	2.1	2.37	2.83	1.56	0.77	1.31	0.47	0.17	0.19	0.15	0.24	0.31	0.31	0.63	0.75	0.36	0.37	1.76	1.17	0	0.9	0	0	0	0	0	0	0	0	0
2019-05-10 15:17:00	1.86	2.17	2.4	2.83	1.55	0.79	1.3	0.45	0.15	0.17	0.15	0.22	0.35	0.41	0.58	0.38	0.45	0.51	1.28	1	0.6	1.35	1.39	0	0	3.77	0	0	0	0	0
2019-05-10 15:18:00	1.85	2.14	2.39	2.83	1.52	0.79	1.33	0.45	0.14	0.17	0.15	0.22	0.19	0.49	0.67	0.68	0.69	0.42	0.88	0.84	0	0.9	0	1.25	0	0	0	0	0	0	0
2019-05-10 15:19:00	1.84	2.1	2.36	2.76	1.54	0.81	1.27	0.43	0.17	0.2	0.19	0.25	0.27	0.67	0.68	0.66	0.82	0.37	1.04	0.33	0.3	0	0	0	0	0	0	0	0	0	0
2019-05-10 15:20:00	1.86	2.1	2.37	2.82	1.55	0.8	1.31	0.44	0.15	0.22	0.11	0.23	0.27	0.49	0.58	0.44	0.45	0.6	1.52	0.5	0	0.45	0.7	0	0	0	5.8	0	0	0	0
2019-05-10 15:21:00	1.87	2.12	2.38	2.77	1.5	0.76	1.31	0.46	0.16	0.19	0.13	0.23	0.25	0.56	0.55	0.59	0.6	0.56	1.84	1.34	0.3	0	2.09	1.25	0	0	0	0	0	0	0
2019-05-10 15:22:00	1.84	2.14	2.36	2.77	1.53	0.77	1.29	0.44	0.17	0.17	0.13	0.2	0.25	0.44	0.63	0.88	0.51	0.79	1.76	0.84	0.3	0.9	0.7	2.5	2.29	0	5.8	0	0	0	0
2019-05-10 15:23:00	1.84	2.08	2.34	2.72	1.56	0.79	1.32	0.45	0.16	0.17	0.19	0.18	0.27	0.51	0.39	0.53	0.63	0.74	1.52	0.84	0.6	0.9	0.7	1.25	0	0	0	0	0	0	0
2019-05-10 15:24:00	1.83	2.1	2.35	2.79	1.52	0.78	1.28	0.46	0.14	0.18	0.16	0.23	0.23	0.56	0.51	0.57	0.39	0.51	1.68	0.84	1.81	1.8	0	0	0	3.77	5.8	10.02	0	0	0
2019-05-10 15:25:00	1.84	2.08	2.32	2.83	1.45	0.78	1.25	0.46	0.15	0.16	0.13	0.24	0.27	0.64	0.66	0.42	0.63	1.07	1.6	1.67	1.21	0	0.7	0	2.29	0	0	10.02	0	0	0
2019-05-10 15:26:00	1.83	2.08	2.32	2.72	1.51	0.78	1.26	0.42	0.15	0.19	0.17	0.23	0.2	0.33	0.73	0.88	0.42	0.42	2.32	0.17	1.81	0	0.7	2.5	2.29	0	0	0	18.29	0	0
2019-05-10 15:27:00	1.84	2.07	2.34	2.73	1.49	0.75	1.21	0.43	0.15	0.19	0.11	0.16	0.35	0.56	0.44	0.46	0.75	0.6	0.96	0.33	0.6	0	0	1.25	0	0	0	10.02	0	0	0
2019-05-10 15:28:00	1.81	2.07	2.29	2.7	1.43	0.73	1.22	0.44	0.16	0.18	0.18	0.25	0.17	0.59	0.53	0.73	0.82	0.83	1.6	0.17	0	0	0.7	0	0	0	0	0	0	0	0
2019-05-10 15:29:00	1.8	2.07	2.28	2.64	1.46	0.71	1.13	0.45	0.17	0.18	0.11	0.25	0.15	0.44	0.7	0.91	0.54	0.83	1.2	0.84	0.3	0.45	0	1.25	2.29	0	0	0	0	0	0
2019-05-10 15:30:00	1.83	2.06	2.23	2.59	1.4	0.74	1.21	0.43	0.13	0.14	0.13	0.26	0.27	0.44	0.31	0.57	0.48	0.88	1.76	1.34	0	0	0	2.5	0	0	5.8	0	0	0	0
2019-05-10 15:31:00	1.81	2.07	2.24	2.65	1.43	0.75	1.16	0.41	0.12	0.14	0.16	0.21	0.2	0.44	0.5	0.59	0.42	0.7	1.12	1	0.6	0	1.39	0	0	0	0	0	0	0	0
2019-05-10 15:32:00	1.82	2.08	2.28	2.61	1.44	0.75	1.21	0.41	0.13	0.18	0.16	0.15	0.2	0.44	0.61	0.31	0.36	0.32	0.56	0.84	0.3	0	0	0	0	0	0	0	0	0	0
2019-05-10 15:33:00	1.85	2.08	2.32	2.73	1.42	0.72	1.26	0.42	0.14	0.21	0.17	0.23	0.2	0.31	0.26	0.71	0.33	0.46	1.68	1.17	0	0	0.7	0	0	0	0	0	0	0	0
2019-05-10 15:34:00	1.81	2.09	2.3	2.66	1.46	0.75	1.24	0.4	0.14	0.16	0.13	0.15	0.24	0.49	0.47	0.49	0.48	0.65	0.8	1.34	0.6	0.45	0	0	0	0	0	0	0	0	0
2019-05-10 15:35:00	1.81	2.05	2.33	2.64	1.49	0.72	1.23	0.42	0.11	0.18	0.13	0.17	0.34	0.54	0.42	0.68	0.66	0.51	1.52	1	0	0.45	0	2.5	0	0	0	0	0	0	0
2019-05-10 15:36:00	1.82	2.04	2.29	2.64	1.44	0.71	1.18	0.4	0.15	0.15	0.13	0.19	0.35	0.41	0.55	0.86	0.54	0.23	1.2	0.84	1.21	0.45	1.39	0	6.86	0	0	0	0	0	0
2019-05-10 15:37:00	1.85	2.11	2.29	2.64	1.43	0.67	1.16	0.43	0.13	0.18	0.14	0.21	0.2	0.36	0.51	0.68	0.72	0.6	0.96	1.17	0	0	0	0	2.29	0	0	0	0	0	0
2019-05-10 15:38:00	1.85	2.11	2.35	2.7	1.45	0.74	1.25	0.42	0.14	0.17	0.14	0.26	0.21	0.64	0.76	1.04	0.39	0.42	1.04	1.67	0	0	1.39	0	0	0	0	0	0	0	0
2019-05-10 15:39:00	1.84	2.14	2.35	2.69	1.47	0.71	1.27	0.43	0.14	0.16	0.12	0.23	0.31	0.64	0.88	0.9	0.57	0.6	0.8	0.67	0.91	0.9	0	1.25	2.29	0	0	0	0	0	0
2019-05-10 15:40:00	1.86	2.11	2.38	2.75	1.53	0.74	1.26	0.41	0.17	0.19	0.13	0.18	0.21	0.44	0.44	0.68	0.39	0.23	1.44	1	1.51	0.45	0	0	2.29	0	0	0	0	0	0
2019-05-10 15:41:00	1.9	2.17	2.42	2.77	1.55	0.76	1.31	0.41	0.17	0.14	0.11	0.23	0.24	0.54	0.46	0.46	0.48	0.83	1.28	1.67	1.51	0.45	0	2.5	0	0	5.8	0	0	0	0
2019-05-10 15:42:00	1.86	2.14	2.39	2.74	1.49	0.75	1.29	0.44	0.16	0.15	0.14	0.25	0.28	0.46	0.65	0.8	0.54	0.7	1.04	1.17	0	0.45	0.7	0	2.29	0	0	0	0	0	0
2019-05-10 15:43:00	1.91	2.18	2.43	2.85	1.56	0.78	1.3	0.44	0.18	0.2	0.15	0.23	0.31	0.51	0.48	0.57	0.54	0.7	1.36	1.34	0.91	0.45	1.39	1.25	0	0	5.8	0	0	0	0
2019-05-10 15:44:00	1.93	2.21	2.43	2.86	1.57	0.78	1.25	0.5	0.18	0.16	0.14	0.23	0.19	0.38	0.92	0.7	0.72	0.46	1.84	1.84	1.21	0.9	2.78	2.5	0	0	0	0	0	0	0
2019-05-10 15:45:00	1.99	2.29	2.58	2.99	1.61	0.81	1.35	0.45	0.16	0.2	0.14	0.2	0.28	0.59	0.86	0.99	0.82	0.74	2	1.67	0.3	0.45	2.09	1.25	0	0	5.8	0	0	0	0
2019-05-10 15:46:00	1.98	2.27	2.55	3.01	1.64	0.85	1.37	0.47	0.17	0.18	0.17	0.24	0.2	0.74	1.13	0.6	0.51	1.07	1.92	1.51	0.91	0.45	0.7	1.25	0	0	0	0	0	0	0
2019-05-10 15:47:00	2	2.29	2.6	2.98	1.66	0.78	1.36	0.5	0.16	0.19	0.15	0.21	0.2	0.77	0.78	0.77	0.63	0.7	2.08	0.33	0.3	1.35	0.7	0	0	3.77	0	0	0	0	0
2019-05-10 15:48:00	1.96	2.27	2.52	2.97	1.59	0.82	1.35	0.43	0.17	0.22	0.14	0.21	0.24	0.74	0.48	0.75	0.48	0.74	1.44	2.01	0.3	0.45	1.39	0	0	0	0	0	0	0	0
2019-05-10 15:49:00	1.98	2.27	2.57	2.99	1.61	0.85	1.32	0.49	0.17	0.2	0.17	0.23	0.28	0.44	0.88	0.6	0.82	0.83	1.92	1	0.6	0.45	0	0	2.29	0	0	0	0	0	0
2019-05-10 15:50:00	1.97	2.3	2.52	3.01	1.65	0.82	1.44	0.43	0.18	0.2	0.18	0.35	0.32	0.69	0.45	0.82	0.72	0.93	2.08	1.51	0	0.45	2.09	0	4.57	0	0	0	0	0	0
2019-05-10 15:51:00	1.95	2.28	2.49	3	1.64	0.8	1.37	0.49	0.17	0.24	0.15	0.22	0.28	0.95	0.75	0.71	1	0.6	1.36	2.51	0.6	0	0	1.25	0	0	0	0	0	0	0
2019-05-10 15:52:00	1.95	2.2	2.52	2.95	1.58	0.82	1.36	0.48	0.19	0.14	0.15	0.28	0.2	0.59	0.65	0.7	0.75	0.88	2	1.67	0	0.9	0.7	0	0	0	0	0	0	0	0
2019-05-10 15:53:00	1.94	2.24	2.51	2.93	1.68	0.82	1.39	0.45	0.18	0.2	0.14	0.31	0.28	0.41	0.77	0.88	1.12	0.97	1.92	1.17	0.6	0.9	0	1.25	2.29	0	0	0	0	0	0
2019-05-10 15:54:00	1.96	2.24	2.54	2.99	1.66	0.85	1.37	0.49	0.19	0.24	0.2	0.32	0.27	0.77	1.02	1.39	0.6	0.83	1.84	2.17	0.3	0.45	0	1.25	0	0	0	0	0	0	0
2019-05-10 15:55:00	1.99	2.27	2.53	2.98	1.66	0.83	1.39	0.49	0.17	0.23	0.15	0.25	0.27	0.69	1.12	0.86	0.85	0.6	2.73	1	1.21	0	0.7	0	0	0	0	0	0	0	0
2019-05-10 15:56:00	1.96	2.29	2.51	2.93	1.61	0.81	1.39	0.51	0.17	0.19	0.17	0.22	0.38	0.74	0.94	1.15	0.88	0.65	1.76	2.34	0.6	0.9	0.7	1.25	4.57	0	5.8	0	0	0	0
2019-05-10 15:57:00	1.99	2.27	2.47	2.89	1.57	0.83	1.38	0.48	0.17	0.22	0.19	0.23	0.38	0.62	0.79	0.8	0.79	0.97	2.57	2.34	0.6	0.45	2.09	3.76	0	0	0	0	0	0	0
2019-05-10 15:58:00	1.95	2.23	2.48	2.82	1.57	0.78	1.33	0.5	0.17	0.19	0.16	0.32	0.29	0.8	0.76	0.62	0.69	0.88	2.08	2.17	0.91	1.35	0.7	1.25	0	0	0	0	0	0	34.57
2019-05-10 15:59:00	1.99	2.23	2.46	2.88	1.55	0.8	1.36	0.47	0.16	0.19	0.15	0.17	0.24	0.77	0.95	0.77	1.15	1.3	1.68	2.84	0.3	0.9	0	1.25	0	0	0	0	0	0	0
2019-05-10 16:00:00	1.98	2.25	2.46	2.82	1.54	0.78	1.33	0.51	0.19	0.22	0.19	0.29	0.17	0.62	0.64	0.51	0.88	0.97	2.4	3.01	0.3	0.9	0.7	1.25	0	0	0	0	0	0	0
2019-05-10 16:01:00	1.99	2.28	2.47	2.84	1.49	0.8	1.37	0.46	0.15	0.2	0.19	0.29	0.25	0.77	0.92	1.08	1	1.25	2.08	3.01	1.51	1.35	0.7	1.25	0	0	0	0	0	0	0
2019-05-10 16:02:00	1.99	2.27	2.49	2.82	1.54	0.79	1.31	0.54	0.15	0.22	0.17	0.38	0.32	0.72	0.84	1.02	1.18	0.97	2.24	2.01	0.6	0.9	0.7	0	0	0	0	0	0	0	0
2019-05-10 16:03:00	1.98	2.21	2.45	2.8	1.51	0.8	1.32	0.49	0.18	0.21	0.17	0.3	0.46	0.77	0.8	0.77	1.06	1.16	2.48	2.17	1.21	1.35	2.09	3.76	2.29	0	0	0	0	0	0
2019-05-10 16:04:00	2	2.26	2.47	2.96	1.59	0.82	1.39	0.48	0.2	0.22	0.19	0.28	0.24	0.51	1.1	1.34	0.94	1.02	2.48	2.34	1.21	0.9	0	2.5	2.29	0	0	0	0	0	0
2019-05-10 16:05:00	2.01	2.27	2.46	2.8	1.51	0.77	1.33	0.45	0.18	0.2	0.18	0.25	0.38	0.64	0.97	1.17	1.15	1.62	1.68	2.34	1.21	0.45	2.78	1.25	0	0	0	10.02	0	0	0
2019-05-10 16:06:00	1.99	2.27	2.49	2.79	1.53	0.82	1.37	0.49	0.16	0.21	0.19	0.23	0.31	0.56	1.28	1.02	1	0.88	2.32	2.34	1.21	1.35	2.78	0	0	0	0	0	0	0	0
2019-05-10 16:07:00	2.01	2.27	2.48	2.88	1.58	0.8	1.37	0.47	0.17	0.2	0.17	0.38	0.38	0.67	0.97	1.23	1.21	1.02	3.29	2.51	0.91	0.45	2.09	1.25	9.15	3.77	0	0	0	0	0
2019-05-10 16:08:00	1.99	2.27	2.45	2.8	1.54	0.79	1.39	0.49	0.16	0.22	0.17	0.27	0.38	0.69	1.3	1.7	0.94	1.25	2	2.17	1.21	0.9	1.39	3.76	0	0	0	0	0	0	0
2019-05-10 16:09:00	1.98	2.26	2.44	2.81	1.53	0.79	1.3	0.5	0.2	0.2	0.19	0.31	0.34	0.87	1.11	0.97	1.21	1.11	3.05	2.68	0.3	0.9	2.09	2.5	0	0	0	0	0	0	0
2019-05-10 16:10:00	2	2.26	2.46	2.8	1.52	0.82	1.33	0.46	0.17	0.23	0.21	0.31	0.42	0.74	1.37	1.24	1.03	1.11	2.81	3.18	2.72	1.35	2.09	3.76	0	0	0	0	0	0	0
2019-05-10 16:11:00	2	2.26	2.43	2.77	1.51	0.79	1.27	0.51	0.19	0.21	0.18	0.25	0.46	0.92	1.6	2.51	1.12	1.48	2.81	2.68	3.02	2.25	6.96	10.02	11.43	0	0	0	0	0	0
	918.14	1025.95	1083.04	1240.68	683.45	363.66	608.44	234.55	90.09	108.57	96.88	155.74	181.36	405.85	542.53	678.08	635.08	650.46	1442.9	1242.85	603.46	577.35	975.98	1305.44	972.18	633.66	458.2	480.96	292.65	78.62	484
