# Supplementary material for: Study of the Characteristics and Comprehensive Fuzzy Assessment of Indoor Air Chemical Contamination in Public Buildings
Source: Front Public Health. 2021 May 5;9:579299. doi: 10.3389/fpubh.2021.579299 (PMC8138320; doi:10.3389/fpubh.2021.579299)
Supplement: Supplementary file 1 [file Data_Sheet_1.zip › Data Sheet 1/Library/3100P_20190424_LIBRARY_215916.txt]

Group_ID=3,Sub_ID=1,Time=2019-04-24 08:00:53,Address=0,CO=0.00,CO2=0.02,CH4=0.00,CnHm=0,H2=0.41,O2=20.86,LHV=4

Group_ID=3,Sub_ID=2,Time=2019-04-24 08:00:53,Address=0,CO=0.01,CO2=0.03,CH4=0.00,CnHm=0,H2=0.22,O2=20.85,LHV=2

Group_ID=3,Sub_ID=3,Time=2019-04-24 08:00:53,Address=0,CO=0.01,CO2=0.04,CH4=0.00,CnHm=0,H2=0.32,O2=20.83,LHV=3

Group_ID=3,Sub_ID=4,Time=2019-04-24 08:00:53,Address=0,CO=0.00,CO2=0.04,CH4=0.00,CnHm=0,H2=0.41,O2=20.81,LHV=4

Group_ID=3,Sub_ID=5,Time=2019-04-24 08:00:53,Address=0,CO=0.01,CO2=0.05,CH4=0.00,CnHm=0,H2=0.22,O2=20.79,LHV=2

Group_ID=3,Sub_ID=6,Time=2019-04-24 08:00:53,Address=0,CO=0.01,CO2=0.05,CH4=0.00,CnHm=0,H2=0.22,O2=20.78,LHV=2

Group_ID=3,Sub_ID=7,Time=2019-04-24 08:00:53,Address=0,CO=0.02,CO2=0.04,CH4=0.00,CnHm=0,H2=0.36,O2=20.78,LHV=4

Group_ID=3,Sub_ID=8,Time=2019-04-24 08:00:53,Address=0,CO=0.01,CO2=0.05,CH4=0.00,CnHm=0,H2=0.13,O2=20.78,LHV=1

Group_ID=3,Sub_ID=9,Time=2019-04-24 08:00:53,Address=0,CO=0.01,CO2=0.05,CH4=0.00,CnHm=0,H2=0.23,O2=20.80,LHV=2

Group_ID=3,Sub_ID=10,Time=2019-04-24 08:00:53,Address=0,CO=0.00,CO2=0.05,CH4=0.00,CnHm=0,H2=0.27,O2=20.82,LHV=2

Group_ID=3,Sub_ID=11,Time=2019-04-24 08:00:53,Address=0,CO=0.01,CO2=0.05,CH4=0.00,CnHm=0,H2=0.11,O2=20.85,LHV=1

Group_ID=3,Sub_ID=12,Time=2019-04-24 08:00:53,Address=0,CO=0.01,CO2=0.05,CH4=0.00,CnHm=0,H2=0.22,O2=20.88,LHV=2

Group_ID=3,Sub_ID=13,Time=2019-04-24 08:00:53,Address=0,CO=0.01,CO2=0.05,CH4=0.00,CnHm=0,H2=0.22,O2=20.92,LHV=2

Group_ID=3,Sub_ID=14,Time=2019-04-24 08:00:53,Address=0,CO=0.00,CO2=0.06,CH4=0.00,CnHm=0,H2=0.06,O2=20.94,LHV=0

Group_ID=3,Sub_ID=15,Time=2019-04-24 08:00:53,Address=0,CO=0.01,CO2=0.04,CH4=0.00,CnHm=0,H2=0.18,O2=20.96,LHV=2

Group_ID=3,Sub_ID=16,Time=2019-04-24 08:00:53,Address=0,CO=0.01,CO2=0.05,CH4=0.00,CnHm=0,H2=0.09,O2=20.98,LHV=1

Group_ID=3,Sub_ID=17,Time=2019-04-24 08:00:53,Address=0,CO=0.00,CO2=0.06,CH4=0.00,CnHm=0,H2=0.05,O2=20.99,LHV=0

Group_ID=3,Sub_ID=18,Time=2019-04-24 08:00:53,Address=0,CO=0.02,CO2=0.05,CH4=0.00,CnHm=0,H2=0.13,O2=20.99,LHV=1

Group_ID=3,Sub_ID=19,Time=2019-04-24 08:00:53,Address=0,CO=0.01,CO2=0.06,CH4=0.00,CnHm=0,H2=0.01,O2=21.00,LHV=0

Group_ID=3,Sub_ID=20,Time=2019-04-24 08:00:53,Address=0,CO=0.00,CO2=0.06,CH4=0.00,CnHm=0,H2=0.13,O2=21.02,LHV=1

Group_ID=3,Sub_ID=21,Time=2019-04-24 08:00:53,Address=0,CO=0.02,CO2=0.05,CH4=0.00,CnHm=0,H2=0.00,O2=21.03,LHV=0

Group_ID=3,Sub_ID=22,Time=2019-04-24 08:00:53,Address=0,CO=0.01,CO2=0.04,CH4=0.00,CnHm=0,H2=0.09,O2=21.04,LHV=1

Group_ID=3,Sub_ID=23,Time=2019-04-24 08:00:53,Address=0,CO=0.01,CO2=0.06,CH4=0.00,CnHm=0,H2=0.02,O2=21.05,LHV=0

Group_ID=3,Sub_ID=24,Time=2019-04-24 08:00:53,Address=0,CO=0.01,CO2=0.05,CH4=0.00,CnHm=0,H2=0.05,O2=21.05,LHV=0

Group_ID=3,Sub_ID=25,Time=2019-04-24 08:00:53,Address=0,CO=0.01,CO2=0.06,CH4=0.00,CnHm=0,H2=0.13,O2=21.06,LHV=1

Group_ID=3,Sub_ID=26,Time=2019-04-24 08:00:53,Address=0,CO=0.02,CO2=0.04,CH4=0.00,CnHm=0,H2=0.00,O2=21.06,LHV=0

Group_ID=3,Sub_ID=27,Time=2019-04-24 08:00:53,Address=0,CO=0.00,CO2=0.05,CH4=0.00,CnHm=0,H2=0.13,O2=21.06,LHV=1

Group_ID=3,Sub_ID=28,Time=2019-04-24 08:00:53,Address=0,CO=0.01,CO2=0.05,CH4=0.00,CnHm=0,H2=0.00,O2=21.06,LHV=0

Group_ID=3,Sub_ID=29,Time=2019-04-24 08:00:53,Address=0,CO=0.00,CO2=0.05,CH4=0.00,CnHm=0,H2=0.13,O2=21.06,LHV=1

Group_ID=3,Sub_ID=30,Time=2019-04-24 08:00:53,Address=0,CO=0.00,CO2=0.05,CH4=0.00,CnHm=0,H2=0.00,O2=21.05,LHV=0

Group_ID=3,Sub_ID=31,Time=2019-04-24 08:00:53,Address=0,CO=0.01,CO2=0.06,CH4=0.00,CnHm=0,H2=0.13,O2=21.06,LHV=1

Group_ID=3,Sub_ID=32,Time=2019-04-24 08:00:53,Address=0,CO=0.00,CO2=0.05,CH4=0.00,CnHm=0,H2=0.00,O2=21.06,LHV=0

Group_ID=3,Sub_ID=33,Time=2019-04-24 08:00:53,Address=0,CO=0.01,CO2=0.05,CH4=0.00,CnHm=0,H2=0.13,O2=21.06,LHV=1

Group_ID=3,Sub_ID=34,Time=2019-04-24 08:00:53,Address=0,CO=0.01,CO2=0.06,CH4=0.00,CnHm=0,H2=0.00,O2=21.06,LHV=0

Group_ID=3,Sub_ID=35,Time=2019-04-24 08:00:53,Address=0,CO=0.01,CO2=0.04,CH4=0.00,CnHm=0,H2=0.13,O2=21.06,LHV=1

Group_ID=3,Sub_ID=36,Time=2019-04-24 08:00:53,Address=0,CO=0.01,CO2=0.06,CH4=0.01,CnHm=0,H2=0.02,O2=21.05,LHV=0

Group_ID=3,Sub_ID=37,Time=2019-04-24 08:00:53,Address=0,CO=0.01,CO2=0.04,CH4=0.00,CnHm=0,H2=0.13,O2=21.05,LHV=1

Group_ID=3,Sub_ID=38,Time=2019-04-24 08:00:53,Address=0,CO=0.02,CO2=0.06,CH4=0.01,CnHm=0,H2=0.00,O2=21.05,LHV=0

Group_ID=3,Sub_ID=39,Time=2019-04-24 08:00:53,Address=0,CO=0.02,CO2=0.06,CH4=0.00,CnHm=0,H2=0.13,O2=21.05,LHV=1

Group_ID=3,Sub_ID=40,Time=2019-04-24 08:00:53,Address=0,CO=0.01,CO2=0.06,CH4=0.00,CnHm=0,H2=0.00,O2=21.05,LHV=0

Group_ID=3,Sub_ID=41,Time=2019-04-24 08:00:53,Address=0,CO=0.01,CO2=0.06,CH4=0.04,CnHm=0,H2=0.12,O2=21.06,LHV=2

Group_ID=3,Sub_ID=42,Time=2019-04-24 08:00:53,Address=0,CO=0.02,CO2=0.07,CH4=0.00,CnHm=0,H2=0.00,O2=21.06,LHV=0

Group_ID=3,Sub_ID=43,Time=2019-04-24 08:00:53,Address=0,CO=0.02,CO2=0.05,CH4=0.02,CnHm=0,H2=0.13,O2=21.06,LHV=2

Group_ID=3,Sub_ID=44,Time=2019-04-24 08:00:53,Address=0,CO=0.01,CO2=0.07,CH4=0.05,CnHm=0,H2=0.00,O2=21.06,LHV=1

Group_ID=3,Sub_ID=45,Time=2019-04-24 08:00:53,Address=0,CO=0.01,CO2=0.06,CH4=0.07,CnHm=0,H2=0.10,O2=21.07,LHV=3

Group_ID=3,Sub_ID=46,Time=2019-04-24 08:00:53,Address=0,CO=0.01,CO2=0.07,CH4=0.09,CnHm=0,H2=0.04,O2=21.07,LHV=3

Group_ID=3,Sub_ID=47,Time=2019-04-24 08:00:53,Address=0,CO=0.00,CO2=0.06,CH4=0.05,CnHm=0,H2=0.04,O2=21.07,LHV=2

Group_ID=3,Sub_ID=48,Time=2019-04-24 08:00:53,Address=0,CO=0.01,CO2=0.06,CH4=0.07,CnHm=0,H2=0.12,O2=21.08,LHV=3

Group_ID=3,Sub_ID=49,Time=2019-04-24 08:00:53,Address=0,CO=0.00,CO2=0.06,CH4=0.08,CnHm=0,H2=0.00,O2=21.07,LHV=2

Group_ID=3,Sub_ID=50,Time=2019-04-24 08:00:53,Address=0,CO=0.03,CO2=0.05,CH4=0.07,CnHm=0,H2=0.12,O2=21.08,LHV=4

Group_ID=3,Sub_ID=51,Time=2019-04-24 08:00:53,Address=0,CO=0.02,CO2=0.06,CH4=0.06,CnHm=0,H2=0.05,O2=21.09,LHV=2

Group_ID=3,Sub_ID=52,Time=2019-04-24 08:00:53,Address=0,CO=0.02,CO2=0.05,CH4=0.11,CnHm=0,H2=0.00,O2=21.10,LHV=4

Group_ID=3,Sub_ID=53,Time=2019-04-24 08:00:53,Address=0,CO=0.02,CO2=0.07,CH4=0.13,CnHm=0,H2=0.11,O2=21.11,LHV=6

Group_ID=3,Sub_ID=54,Time=2019-04-24 08:00:53,Address=0,CO=0.02,CO2=0.06,CH4=0.15,CnHm=1,H2=0.03,O2=21.11,LHV=6

Group_ID=3,Sub_ID=55,Time=2019-04-24 08:00:53,Address=0,CO=0.03,CO2=0.06,CH4=0.09,CnHm=0,H2=0.02,O2=21.11,LHV=3

Group_ID=3,Sub_ID=56,Time=2019-04-24 08:00:53,Address=0,CO=0.02,CO2=0.07,CH4=0.08,CnHm=0,H2=0.12,O2=21.12,LHV=4

Group_ID=3,Sub_ID=57,Time=2019-04-24 08:00:53,Address=0,CO=0.01,CO2=0.06,CH4=0.10,CnHm=0,H2=0.00,O2=21.11,LHV=3

Group_ID=3,Sub_ID=58,Time=2019-04-24 08:00:53,Address=0,CO=0.02,CO2=0.06,CH4=0.13,CnHm=0,H2=0.11,O2=21.12,LHV=6

Group_ID=3,Sub_ID=59,Time=2019-04-24 08:00:53,Address=0,CO=0.03,CO2=0.07,CH4=0.13,CnHm=0,H2=0.03,O2=21.10,LHV=5

Group_ID=3,Sub_ID=60,Time=2019-04-24 08:00:53,Address=0,CO=0.02,CO2=0.06,CH4=0.17,CnHm=0,H2=0.00,O2=21.10,LHV=6

Group_ID=3,Sub_ID=61,Time=2019-04-24 08:00:53,Address=0,CO=0.02,CO2=0.07,CH4=0.15,CnHm=0,H2=0.11,O2=21.10,LHV=6

Group_ID=3,Sub_ID=62,Time=2019-04-24 08:00:53,Address=0,CO=0.03,CO2=0.07,CH4=0.14,CnHm=0,H2=0.00,O2=21.09,LHV=5

Group_ID=3,Sub_ID=63,Time=2019-04-24 08:00:53,Address=0,CO=0.03,CO2=0.07,CH4=0.17,CnHm=0,H2=0.10,O2=21.09,LHV=7

Group_ID=3,Sub_ID=64,Time=2019-04-24 08:00:53,Address=0,CO=0.02,CO2=0.06,CH4=0.17,CnHm=0,H2=0.05,O2=21.09,LHV=6

Group_ID=3,Sub_ID=65,Time=2019-04-24 08:00:53,Address=0,CO=0.02,CO2=0.06,CH4=0.18,CnHm=0,H2=0.07,O2=21.10,LHV=7

Group_ID=3,Sub_ID=66,Time=2019-04-24 08:00:53,Address=0,CO=0.02,CO2=0.06,CH4=0.16,CnHm=1,H2=0.07,O2=21.10,LHV=7

Group_ID=3,Sub_ID=67,Time=2019-04-24 08:00:53,Address=0,CO=0.02,CO2=0.08,CH4=0.15,CnHm=0,H2=0.03,O2=21.09,LHV=5

Group_ID=3,Sub_ID=68,Time=2019-04-24 08:00:53,Address=0,CO=0.03,CO2=0.06,CH4=0.14,CnHm=0,H2=0.14,O2=21.08,LHV=6

Group_ID=3,Sub_ID=69,Time=2019-04-24 08:00:53,Address=0,CO=0.02,CO2=0.06,CH4=0.23,CnHm=0,H2=0.02,O2=21.07,LHV=8

Group_ID=3,Sub_ID=70,Time=2019-04-24 08:00:53,Address=0,CO=0.02,CO2=0.07,CH4=0.19,CnHm=1,H2=0.11,O2=21.07,LHV=9

Group_ID=3,Sub_ID=71,Time=2019-04-24 08:00:53,Address=0,CO=0.02,CO2=0.07,CH4=0.21,CnHm=0,H2=0.06,O2=21.06,LHV=8

Group_ID=3,Sub_ID=72,Time=2019-04-24 08:00:53,Address=0,CO=0.03,CO2=0.07,CH4=0.20,CnHm=0,H2=0.04,O2=21.05,LHV=7

Group_ID=3,Sub_ID=73,Time=2019-04-24 08:00:53,Address=0,CO=0.02,CO2=0.07,CH4=0.11,CnHm=0,H2=0.12,O2=21.03,LHV=5

Group_ID=3,Sub_ID=74,Time=2019-04-24 08:00:53,Address=0,CO=0.02,CO2=0.06,CH4=0.22,CnHm=0,H2=0.02,O2=21.00,LHV=8

Group_ID=3,Sub_ID=75,Time=2019-04-24 08:00:53,Address=0,CO=0.03,CO2=0.06,CH4=0.19,CnHm=0,H2=0.10,O2=20.99,LHV=8

Group_ID=3,Sub_ID=76,Time=2019-04-24 08:00:53,Address=0,CO=0.02,CO2=0.06,CH4=0.17,CnHm=1,H2=0.16,O2=20.99,LHV=8

Group_ID=3,Sub_ID=77,Time=2019-04-24 08:00:53,Address=0,CO=0.02,CO2=0.08,CH4=0.19,CnHm=0,H2=0.10,O2=20.97,LHV=8

Group_ID=3,Sub_ID=78,Time=2019-04-24 08:00:53,Address=0,CO=0.03,CO2=0.08,CH4=0.18,CnHm=0,H2=0.06,O2=20.96,LHV=7

Group_ID=3,Sub_ID=79,Time=2019-04-24 08:00:53,Address=0,CO=0.03,CO2=0.07,CH4=0.23,CnHm=0,H2=0.15,O2=20.97,LHV=10

Group_ID=3,Sub_ID=80,Time=2019-04-24 08:00:53,Address=0,CO=0.03,CO2=0.08,CH4=0.24,CnHm=0,H2=0.02,O2=20.96,LHV=9

Group_ID=3,Sub_ID=81,Time=2019-04-24 08:00:53,Address=0,CO=0.02,CO2=0.08,CH4=0.18,CnHm=0,H2=0.20,O2=20.96,LHV=8

Group_ID=3,Sub_ID=82,Time=2019-04-24 08:00:53,Address=0,CO=0.03,CO2=0.08,CH4=0.22,CnHm=0,H2=0.02,O2=20.96,LHV=8

Group_ID=3,Sub_ID=83,Time=2019-04-24 08:00:53,Address=0,CO=0.02,CO2=0.08,CH4=0.22,CnHm=1,H2=0.16,O2=20.96,LHV=10

Group_ID=3,Sub_ID=84,Time=2019-04-24 08:00:53,Address=0,CO=0.03,CO2=0.08,CH4=0.21,CnHm=0,H2=0.02,O2=20.96,LHV=8

Group_ID=3,Sub_ID=85,Time=2019-04-24 08:00:53,Address=0,CO=0.03,CO2=0.08,CH4=0.27,CnHm=0,H2=0.13,O2=20.96,LHV=11

Group_ID=3,Sub_ID=86,Time=2019-04-24 08:00:53,Address=0,CO=0.03,CO2=0.08,CH4=0.17,CnHm=1,H2=0.16,O2=20.95,LHV=9

Group_ID=3,Sub_ID=87,Time=2019-04-24 08:00:53,Address=0,CO=0.03,CO2=0.08,CH4=0.23,CnHm=1,H2=0.03,O2=20.93,LHV=9

Group_ID=3,Sub_ID=88,Time=2019-04-24 08:00:53,Address=0,CO=0.03,CO2=0.08,CH4=0.26,CnHm=1,H2=0.19,O2=20.94,LHV=12

Group_ID=3,Sub_ID=89,Time=2019-04-24 08:00:53,Address=0,CO=0.03,CO2=0.08,CH4=0.20,CnHm=0,H2=0.07,O2=20.93,LHV=8

Group_ID=3,Sub_ID=90,Time=2019-04-24 08:00:53,Address=0,CO=0.02,CO2=0.09,CH4=0.19,CnHm=0,H2=0.20,O2=20.94,LHV=9

Group_ID=3,Sub_ID=91,Time=2019-04-24 08:00:53,Address=0,CO=0.03,CO2=0.09,CH4=0.30,CnHm=0,H2=0.05,O2=20.93,LHV=11

Group_ID=3,Sub_ID=92,Time=2019-04-24 08:00:53,Address=0,CO=0.03,CO2=0.09,CH4=0.27,CnHm=0,H2=0.19,O2=20.93,LHV=12

Group_ID=3,Sub_ID=93,Time=2019-04-24 08:00:53,Address=0,CO=0.04,CO2=0.10,CH4=0.25,CnHm=1,H2=0.06,O2=20.93,LHV=11

Group_ID=3,Sub_ID=94,Time=2019-04-24 08:00:53,Address=0,CO=0.02,CO2=0.11,CH4=0.24,CnHm=0,H2=0.19,O2=20.94,LHV=10

Group_ID=3,Sub_ID=95,Time=2019-04-24 08:00:53,Address=0,CO=0.03,CO2=0.10,CH4=0.25,CnHm=0,H2=0.06,O2=20.92,LHV=9

Group_ID=3,Sub_ID=96,Time=2019-04-24 08:00:53,Address=0,CO=0.04,CO2=0.10,CH4=0.26,CnHm=1,H2=0.19,O2=20.93,LHV=12

Group_ID=3,Sub_ID=97,Time=2019-04-24 08:00:53,Address=0,CO=0.03,CO2=0.10,CH4=0.24,CnHm=0,H2=0.06,O2=20.92,LHV=9

Group_ID=3,Sub_ID=98,Time=2019-04-24 08:00:53,Address=0,CO=0.02,CO2=0.10,CH4=0.24,CnHm=1,H2=0.19,O2=20.93,LHV=11

Group_ID=3,Sub_ID=99,Time=2019-04-24 08:00:53,Address=0,CO=0.02,CO2=0.10,CH4=0.26,CnHm=0,H2=0.06,O2=20.92,LHV=10

Group_ID=3,Sub_ID=100,Time=2019-04-24 08:00:53,Address=0,CO=0.03,CO2=0.11,CH4=0.26,CnHm=1,H2=0.19,O2=20.93,LHV=12

Group_ID=3,Sub_ID=101,Time=2019-04-24 08:00:53,Address=0,CO=0.02,CO2=0.10,CH4=0.29,CnHm=0,H2=0.06,O2=20.92,LHV=11

Group_ID=3,Sub_ID=102,Time=2019-04-24 08:00:53,Address=0,CO=0.04,CO2=0.10,CH4=0.24,CnHm=1,H2=0.19,O2=20.92,LHV=12

Group_ID=3,Sub_ID=103,Time=2019-04-24 08:00:53,Address=0,CO=0.02,CO2=0.11,CH4=0.22,CnHm=0,H2=0.07,O2=20.92,LHV=8

Group_ID=3,Sub_ID=104,Time=2019-04-24 08:00:53,Address=0,CO=0.03,CO2=0.11,CH4=0.26,CnHm=1,H2=0.15,O2=20.92,LHV=12

Group_ID=3,Sub_ID=105,Time=2019-04-24 08:00:53,Address=0,CO=0.03,CO2=0.12,CH4=0.30,CnHm=0,H2=0.15,O2=20.92,LHV=12

Group_ID=3,Sub_ID=106,Time=2019-04-24 08:00:53,Address=0,CO=0.03,CO2=0.11,CH4=0.24,CnHm=1,H2=0.07,O2=20.92,LHV=10

Group_ID=3,Sub_ID=107,Time=2019-04-24 08:00:53,Address=0,CO=0.04,CO2=0.11,CH4=0.27,CnHm=0,H2=0.19,O2=20.92,LHV=12

Group_ID=3,Sub_ID=108,Time=2019-04-24 08:00:53,Address=0,CO=0.04,CO2=0.11,CH4=0.29,CnHm=0,H2=0.06,O2=20.92,LHV=11

Group_ID=3,Sub_ID=109,Time=2019-04-24 08:00:53,Address=0,CO=0.04,CO2=0.11,CH4=0.29,CnHm=0,H2=0.19,O2=20.93,LHV=12

Group_ID=2,Sub_ID=1,Time=2019-04-17 16:46:25,Address=0,CO=0.00,CO2=0.08,CH4=0.00,CnHm=0,H2=0.38,O2=20.77,LHV=4

Group_ID=1,Sub_ID=1,Time=2019-04-14 20:36:45,Address=0,CO=0.00,CO2=0.04,CH4=0.00,CnHm=0,H2=0.00,O2=20.68,LHV=0

Group_ID=1,Sub_ID=2,Time=2019-04-14 20:36:45,Address=0,CO=0.00,CO2=0.04,CH4=0.00,CnHm=0,H2=0.00,O2=20.68,LHV=0

Group_ID=1,Sub_ID=3,Time=2019-04-14 20:36:45,Address=0,CO=0.00,CO2=0.03,CH4=0.00,CnHm=0,H2=0.00,O2=20.68,LHV=0

Group_ID=1,Sub_ID=4,Time=2019-04-14 20:36:45,Address=0,CO=0.00,CO2=0.03,CH4=0.00,CnHm=1,H2=0.00,O2=20.68,LHV=0

Group_ID=1,Sub_ID=5,Time=2019-04-14 20:36:45,Address=0,CO=0.00,CO2=0.04,CH4=0.00,CnHm=1,H2=0.00,O2=20.68,LHV=0

Group_ID=1,Sub_ID=6,Time=2019-04-14 20:36:45,Address=0,CO=0.01,CO2=0.04,CH4=0.00,CnHm=1,H2=0.00,O2=20.68,LHV=1

Group_ID=1,Sub_ID=7,Time=2019-04-14 20:36:45,Address=0,CO=0.01,CO2=0.05,CH4=0.00,CnHm=1,H2=0.00,O2=20.69,LHV=1

Group_ID=1,Sub_ID=8,Time=2019-04-14 20:36:45,Address=0,CO=0.02,CO2=0.04,CH4=0.00,CnHm=1,H2=0.00,O2=20.69,LHV=1

Group_ID=1,Sub_ID=9,Time=2019-04-14 20:36:45,Address=0,CO=0.02,CO2=0.03,CH4=0.00,CnHm=1,H2=0.00,O2=20.69,LHV=1

Group_ID=1,Sub_ID=10,Time=2019-04-14 20:36:45,Address=0,CO=0.02,CO2=0.03,CH4=0.00,CnHm=1,H2=0.01,O2=20.69,LHV=1

Group_ID=1,Sub_ID=11,Time=2019-04-14 20:36:45,Address=0,CO=0.02,CO2=0.03,CH4=0.00,CnHm=1,H2=0.02,O2=20.70,LHV=1

Group_ID=1,Sub_ID=12,Time=2019-04-14 20:36:45,Address=0,CO=0.02,CO2=0.03,CH4=0.00,CnHm=1,H2=0.04,O2=20.70,LHV=1

Group_ID=1,Sub_ID=13,Time=2019-04-14 20:36:45,Address=0,CO=0.03,CO2=0.03,CH4=0.00,CnHm=1,H2=0.06,O2=20.70,LHV=1

Group_ID=1,Sub_ID=14,Time=2019-04-14 20:36:45,Address=0,CO=0.03,CO2=0.03,CH4=0.00,CnHm=1,H2=0.06,O2=20.70,LHV=1

Group_ID=1,Sub_ID=15,Time=2019-04-14 20:36:45,Address=0,CO=0.03,CO2=0.02,CH4=0.00,CnHm=0,H2=0.05,O2=20.70,LHV=0

Group_ID=1,Sub_ID=16,Time=2019-04-14 20:36:45,Address=0,CO=0.02,CO2=0.02,CH4=0.00,CnHm=0,H2=0.06,O2=20.71,LHV=0

Group_ID=1,Sub_ID=17,Time=2019-04-14 20:36:45,Address=0,CO=0.01,CO2=0.02,CH4=0.00,CnHm=0,H2=0.07,O2=20.71,LHV=0

Group_ID=1,Sub_ID=18,Time=2019-04-14 20:36:45,Address=0,CO=0.01,CO2=0.03,CH4=0.00,CnHm=0,H2=0.09,O2=20.71,LHV=1

Group_ID=0,Sub_ID=1,Time=2019-04-14 20:09:35,Address=0,CO=0.02,CO2=0.06,CH4=0.00,CnHm=0,H2=0.14,O2=20.67,LHV=1

Group_ID=0,Sub_ID=2,Time=2019-04-14 20:09:35,Address=0,CO=0.02,CO2=0.06,CH4=0.00,CnHm=0,H2=0.14,O2=20.67,LHV=1
