# Supplementary material for: Study of the Characteristics and Comprehensive Fuzzy Assessment of Indoor Air Chemical Contamination in Public Buildings
Source: Front Public Health. 2021 May 5;9:579299. doi: 10.3389/fpubh.2021.579299 (PMC8138320; doi:10.3389/fpubh.2021.579299)
Supplement: Supplementary file 1 [file Data_Sheet_1.zip › Data Sheet 1/Library/GRIMM_0424_Library.xlsx]

## Sheet: PM values
<Header>_x000D_ Data are from memory (SD/USB) _x000D_ Model: 11-R_x000D_ # of Location: 1_x000D_ Serial No.: 11R18003_x000D_ Firmware revision: 12.40_x000D_ Software revision: 7-1 Rev IX (17-05-2018)_x000D_ Unit: ug/m3_x000D_ offline data_x000D_ _x000D_ mass values [礸/m砞
date & time	PM10 [ug/m3]	PM2.5 [ug/m3]	PM1 [ug/m3]	Inhalable [ug/m3]	Thoracic [ug/m3]	Alveolic [ug/m3]
2019/4/24 7:43:00	43.6	36.9	31.9	44.1	43.2	38.8
2019/4/24 7:44:00	48.9	40.4	33.6	71.1	50.2	43.2
2019/4/24 7:45:00	48.5	41.7	34	48.5	48.3	44.1
2019/4/24 7:46:00	46.6	40.3	33.5	46.6	46.2	42.4
2019/4/24 7:47:00	44.5	38.8	33.1	48.9	45.6	40.8
2019/4/24 7:48:00	46	39.6	33.7	46	45.6	41.5
2019/4/24 7:49:00	46.3	40	33.3	60.2	47.4	42.1
2019/4/24 7:50:00	47.2	39.3	33.3	47.2	46.9	41.8
2019/4/24 7:51:00	44.3	38.4	32.6	44.8	44.1	40.3
2019/4/24 7:52:00	43.4	37.6	32.3	43.9	43.2	39.4
2019/4/24 7:53:00	46	37.4	31.8	49.3	46	39.4
2019/4/24 7:54:00	42.7	36.5	31.4	43.2	42.4	38.3
2019/4/24 7:55:00	42.2	36.2	31.8	42.8	41.9	37.9
2019/4/24 7:56:00	43.4	36.5	31.5	43.5	43.1	38.7
2019/4/24 7:57:00	43.7	36.6	31.3	46.4	43.9	38.5
2019/4/24 7:58:00	41.9	36.6	31.4	41.9	41.7	38.5
2019/4/24 7:59:00	42.1	36.4	31.4	42.1	42	38.5
2019/4/24 8:00:00	40.8	35.9	31.2	40.8	40.5	37.5
2019/4/24 8:01:00	43.5	35.3	31.3	44	42.8	37.4
2019/4/24 8:02:00	45.8	37.5	31.9	45.8	45.5	40.3
2019/4/24 8:03:00	43.9	37.1	32.2	43.9	43.5	39.2
2019/4/24 8:04:00	43.1	35.9	31.4	49.4	43.4	38.1
2019/4/24 8:05:00	42.8	37	31.3	42.8	42.6	39.1
2019/4/24 8:06:00	43.1	36.8	31.2	43.6	42.8	38.8
2019/4/24 8:07:00	44.3	37.5	31.5	44.3	44	39.9
2019/4/24 8:08:00	42.5	38.2	32.4	42.5	42.4	40
2019/4/24 8:09:00	43.7	38.1	32.3	43.7	43.6	40.2
2019/4/24 8:10:00	46.5	38.7	32.4	47	46.1	41
2019/4/24 8:11:00	46.1	37.9	32.4	46.1	45.7	40.5
2019/4/24 8:12:00	45.2	38.8	33	45.2	45	41.2
2019/4/24 8:13:00	46	39.4	32.6	46	45.9	41.7
2019/4/24 8:14:00	43	37.2	32	43	42.9	39.3
2019/4/24 8:15:00	40	35.2	30.7	41	39.8	36.6
2019/4/24 8:16:00	36.6	32.4	29.5	36.7	36.4	33.8
2019/4/24 8:17:00	36.8	31.5	28.9	37.9	36.3	32.6
2019/4/24 8:18:00	32.7	31.1	28.4	32.7	32.6	31.7
2019/4/24 8:19:00	34.1	30.8	28.1	34.6	33.8	31.5
2019/4/24 8:20:00	33.6	30.8	28.3	34.1	33.5	31.6
2019/4/24 8:21:00	33.1	30	28	33.1	32.9	31
2019/4/24 8:22:00	32.3	30.1	27.9	38.1	33	31
2019/4/24 8:23:00	32	29.7	27.4	32	31.9	30.6
2019/4/24 8:24:00	32.1	29.2	27.6	32.1	32	30.2
2019/4/24 8:25:00	30.2	28.7	27.1	30.2	30.1	29.1
2019/4/24 8:26:00	29.9	28.1	26.7	30	29.7	28.5
2019/4/24 8:27:00	28.9	27.9	26.5	28.9	28.8	28.2
2019/4/24 8:28:00	29.4	27.5	26.1	29.4	29.2	28
2019/4/24 8:29:00	28.3	27.6	26.2	28.3	28.3	27.9
2019/4/24 8:30:00	28	26.9	25.7	28	27.9	27.2
2019/4/24 8:31:00	27.4	26.9	25.8	27.4	27.4	27.1
2019/4/24 8:32:00	26.8	26.5	25.4	26.8	26.8	26.6
2019/4/24 8:33:00	27.1	26.5	25.3	27.1	27.1	26.8
2019/4/24 8:34:00	26.5	25.7	25	26.5	26.5	25.9
2019/4/24 8:35:00	26.5	25.8	25	26.5	26.5	26.1
2019/4/24 8:36:00	27.1	25.8	24.9	27.1	26.9	26
2019/4/24 8:37:00	26.4	25.4	24.5	26.4	26.2	25.6
2019/4/24 8:38:00	26.9	25.5	24.6	27.4	26.9	25.8
2019/4/24 8:39:00	24.2	24	23.4	24.2	24.2	24.1
2019/4/24 8:40:00	23.9	23.3	22.6	23.9	23.9	23.6
2019/4/24 8:41:00	23.6	22.8	22.2	92.8	23.9	22.9
2019/4/24 8:42:00	23.1	22.8	22.1	23.1	23.1	22.9
2019/4/24 8:43:00	22	22	21.6	22	22	22
2019/4/24 8:44:00	22.8	22.2	21.8	22.8	22.7	22.3
2019/4/24 8:45:00	22.2	22	21.4	22.2	22.2	22.1
2019/4/24 8:46:00	22.2	22	21.4	22.2	22.2	22.1
2019/4/24 8:47:00	21.8	21.6	21.2	21.8	21.8	21.6
2019/4/24 8:48:00	21.6	21.4	21	21.6	21.6	21.5
2019/4/24 8:49:00	21	21	20.8	21	21	21
2019/4/24 8:50:00	21.9	21	20.5	22	21.8	21.2
2019/4/24 8:51:00	20.7	20.6	20.3	20.7	20.7	20.6
2019/4/24 8:52:00	20.6	20.5	20.3	20.6	20.6	20.6
2019/4/24 8:53:00	21.1	20.6	20.3	21.1	21.1	20.8
2019/4/24 8:54:00	20.1	20.1	19.9	20.1	20.1	20.1
2019/4/24 8:55:00	21.2	20.5	19.9	21.2	21.1	20.6
2019/4/24 8:56:00	20.3	20	19.5	20.3	20.3	20.1
2019/4/24 8:57:00	20.1	19.8	19.2	20.1	20.1	19.9
2019/4/24 8:58:00	19.7	19.6	19.2	19.7	19.7	19.7
2019/4/24 8:59:00	19.3	19.2	19	19.3	19.3	19.2
2019/4/24 9:00:00	19.1	19.1	18.9	19.1	19.1	19.1
2019/4/24 9:01:00	19	18.9	18.6	19	19	18.9
2019/4/24 9:02:00	18.7	18.7	18.4	18.7	18.7	18.7
2019/4/24 9:03:00	18.6	18.6	18.3	18.6	18.6	18.6
2019/4/24 9:04:00	18.4	18.4	18.2	18.4	18.4	18.4
2019/4/24 9:05:00	18.5	18.5	18.2	18.5	18.5	18.5
2019/4/24 9:06:00	18.3	18.3	18.1	18.3	18.3	18.3
2019/4/24 9:07:00	18.2	18.2	18	18.2	18.2	18.2
2019/4/24 9:08:00	18.6	18	17.8	18.7	18.5	18
2019/4/24 9:09:00	18	18	17.7	18	18	18
2019/4/24 9:10:00	18.2	17.8	17.5	18.2	18.2	17.9
2019/4/24 9:11:00	17.8	17.7	17.4	17.8	17.8	17.8
2019/4/24 9:12:00	17.6	17.6	17.3	17.6	17.6	17.6
2019/4/24 9:13:00	17.5	17.5	17.3	17.5	17.5	17.5
2019/4/24 9:14:00	17.3	17.3	17.1	17.3	17.3	17.3
2019/4/24 9:15:00	17.2	17.1	17.1	17.2	17.2	17.1
2019/4/24 9:16:00	17.7	17.4	17	17.7	17.7	17.5
2019/4/24 9:17:00	17.6	17.3	17.1	17.6	17.6	17.3
2019/4/24 9:18:00	17.1	17.1	16.8	17.1	17.1	17.1
2019/4/24 9:19:00	17.2	17.1	16.9	17.2	17.2	17.1
2019/4/24 9:20:00	16.7	16.7	16.6	16.7	16.7	16.7
2019/4/24 9:21:00	16.9	16.9	16.7	16.9	16.9	16.9
2019/4/24 9:22:00	16.9	16.7	16.4	16.9	16.9	16.8
2019/4/24 9:23:00	16.3	16.3	16.1	16.3	16.3	16.3
2019/4/24 9:24:00	16.1	16.1	16	16.1	16.1	16.1
2019/4/24 9:25:00	17.1	16.4	16.3	17.2	17	16.5
2019/4/24 9:26:00	16.2	16.2	16	16.2	16.2	16.2
2019/4/24 9:27:00	16.6	16.1	15.9	85.7	16.9	16.1
2019/4/24 9:28:00	16.3	16.3	16	16.3	16.3	16.3
2019/4/24 9:29:00	16.1	16.1	15.9	16.1	16.1	16.1
2019/4/24 9:30:00	16.8	16.3	15.9	35.1	17.1	16.4
2019/4/24 9:31:00	15.9	15.9	15.7	15.9	15.9	15.9
2019/4/24 9:32:00	16.6	15.9	15.7	16.6	16.4	15.9
2019/4/24 9:33:00	15.8	15.8	15.5	15.8	15.8	15.8
2019/4/24 9:34:00	16.2	16.1	15.7	16.2	16.2	16.1
2019/4/24 9:35:00	15.8	15.8	15.6	15.8	15.8	15.8
2019/4/24 9:36:00	17.1	16.2	15.6	17.6	17	16.3
2019/4/24 9:37:00	16	15.8	15.5	16	16	15.9
2019/4/24 9:38:00	16.4	15.7	15.4	16.4	16.2	15.7
2019/4/24 9:39:00	16.8	15.9	15.5	16.8	16.6	16
2019/4/24 9:40:00	15.7	15.6	15.4	15.7	15.7	15.6
2019/4/24 9:41:00	15.6	15.6	15.5	15.6	15.6	15.6
2019/4/24 9:42:00	15.8	15.7	15.4	15.8	15.8	15.7
2019/4/24 9:43:00	15.5	15.5	15.3	15.5	15.5	15.5
2019/4/24 9:44:00	16.5	15.3	15.1	17	16.3	15.4
2019/4/24 9:45:00	15.4	15.4	15.2	15.4	15.4	15.4
2019/4/24 9:46:00	15.6	15.6	15.4	15.6	15.6	15.6
2019/4/24 9:47:00	15.6	15.5	15.1	15.6	15.6	15.5
2019/4/24 9:48:00	15.6	15.5	15.3	15.6	15.6	15.5
2019/4/24 9:49:00	16.5	15.4	15.2	16.6	16.4	15.5
2019/4/24 9:50:00	15.9	15.5	15.1	15.9	15.8	15.5
2019/4/24 9:51:00	15.4	15.3	15	15.4	15.4	15.4
2019/4/24 9:52:00	15.3	15.3	15	15.3	15.3	15.3
2019/4/24 9:53:00	15.1	15.1	14.9	15.1	15.1	15.1
2019/4/24 9:54:00	15.3	15.3	15.1	15.3	15.3	15.3
2019/4/24 9:55:00	15	15	14.9	15	15	15
2019/4/24 9:56:00	15.2	15.2	14.9	15.2	15.2	15.2
2019/4/24 9:57:00	14.9	14.8	14.8	14.9	14.9	14.8
2019/4/24 9:58:00	33.3	17.3	15	45.1	34.2	20.4
2019/4/24 9:59:00	21.8	15	14.7	26.2	22.5	16.2
2019/4/24 10:00:00	20.3	15.5	14.7	21.3	19.6	16
2019/4/24 10:01:00	18.3	15.3	14.6	26.5	20.3	16.1
2019/4/24 10:02:00	18	15.5	14.5	18	17.7	16
2019/4/24 10:03:00	15.6	14.7	14.4	15.6	15.5	14.9
2019/4/24 10:04:00	16.8	15.4	14.6	16.8	16.7	15.8
2019/4/24 10:05:00	15	14.8	14.4	15	15	14.8
2019/4/24 10:06:00	25.2	16	14.4	50.2	26.4	17.3
2019/4/24 10:07:00	23.9	15.2	14.5	34.1	24.4	16.5
2019/4/24 10:08:00	17.3	14.9	14.2	17.3	17.2	15.5
2019/4/24 10:09:00	14.7	14.6	14.2	14.7	14.7	14.7
2019/4/24 10:10:00	17.9	15.1	14.1	18.4	17.5	15.5
2019/4/24 10:11:00	19.2	14.9	14	60.3	20.4	15.5
2019/4/24 10:12:00	20	14.7	13.8	23.7	20.2	15.5
2019/4/24 10:13:00	18.6	14.3	13.7	19.2	18	14.9
2019/4/24 10:14:00	16.6	14.5	13.7	18.8	17.1	15
2019/4/24 10:15:00	16.9	14.1	13.5	51.6	16.9	14.7
2019/4/24 10:16:00	19.3	14.4	13.5	54.4	18.9	15.2
2019/4/24 10:17:00	15.2	14.1	13.4	15.2	15.2	14.4
2019/4/24 10:18:00	18.1	14.5	13.3	18.6	17.7	15.2
2019/4/24 10:19:00	16.6	14.3	13.3	17.1	16.3	14.6
2019/4/24 10:20:00	16.8	14	13.3	27	16.9	14.4
2019/4/24 10:21:00	14.4	13.7	13.3	16.6	15	13.9
2019/4/24 10:22:00	15.5	14	13.3	15.5	15.3	14.2
2019/4/24 10:23:00	15.5	13.4	13	15.6	15.2	13.7
2019/4/24 10:24:00	15.2	13.9	13.1	15.2	15	14.1
2019/4/24 10:25:00	13.7	13.6	13.1	13.7	13.7	13.7
2019/4/24 10:26:00	15.3	13.9	13.1	15.3	15.2	14.2
2019/4/24 10:27:00	16.7	14.2	13	17.2	16.6	14.7
2019/4/24 10:28:00	16	13.9	13.1	16.6	15.7	14.1
2019/4/24 10:29:00	17.2	14.3	13.1	21.5	17.8	14.9
2019/4/24 10:30:00	14.7	13.7	13	16.9	15.4	14
2019/4/24 10:31:00	15.8	13.7	12.9	16.3	15.7	14.1
2019/4/24 10:32:00	14.6	13.3	12.9	33.4	14.8	13.5
2019/4/24 10:33:00	16.9	14	12.8	21.2	17.3	14.4
2019/4/24 10:34:00	15.9	13.5	12.9	16.9	15.7	13.8
2019/4/24 10:35:00	14	13.1	12.6	14	13.9	13.4
2019/4/24 10:36:00	14.3	13.6	13	14.3	14.2	13.7
2019/4/24 10:37:00	13.1	13	12.7	13.1	13.1	13.1
2019/4/24 10:38:00	13.2	13	12.6	13.2	13.2	13.1
2019/4/24 10:39:00	13.1	12.7	12.4	13.1	13.1	12.7
2019/4/24 10:40:00	13.2	13.1	12.6	13.2	13.2	13.2
2019/4/24 10:41:00	13.6	12.9	12.6	13.6	13.4	12.9
2019/4/24 10:42:00	13.4	13.3	12.6	13.4	13.4	13.3
2019/4/24 10:43:00	13.3	12.9	12.6	13.3	13.3	13
2019/4/24 10:44:00	13.3	13.1	12.5	13.3	13.3	13.2
2019/4/24 10:45:00	13.2	12.6	12.4	13.2	13.1	12.7
2019/4/24 10:46:00	14.3	13.2	12.6	14.3	14.2	13.4
2019/4/24 10:47:00	13.7	12.9	12.6	14.2	13.6	12.9
2019/4/24 10:48:00	13	12.8	12.4	13	13	12.9
2019/4/24 10:49:00	14	13.3	12.5	14	13.9	13.5
2019/4/24 10:50:00	14.4	13.4	12.3	14.9	14.3	13.5
2019/4/24 10:51:00	12.7	12.6	12.2	12.7	12.7	12.6
2019/4/24 10:52:00	14.7	12.5	12.1	15.3	14.3	12.6
2019/4/24 10:53:00	13.7	13	12.4	13.7	13.7	13.2
2019/4/24 10:54:00	13.4	12.3	12.1	13.9	13.3	12.4
2019/4/24 10:55:00	13.7	12.8	12.2	13.7	13.6	12.9
2019/4/24 10:56:00	12.9	12.7	12.2	12.9	12.9	12.8
2019/4/24 10:57:00	12.3	12.2	12	12.3	12.3	12.3
2019/4/24 10:58:00	13	12.4	12	13	12.9	12.5
2019/4/24 10:59:00	13.1	12.5	12	13.1	13.1	12.7
2019/4/24 11:00:00	15.1	12.5	11.9	15.2	14.6	12.8
2019/4/24 11:01:00	13.7	12.6	12	32	13.9	12.9
2019/4/24 11:02:00	12.5	12.3	12	12.5	12.5	12.4
2019/4/24 11:03:00	12.8	12.6	12	12.8	12.8	12.7
2019/4/24 11:04:00	14.5	12.5	12.1	15	14.2	12.6
2019/4/24 11:05:00	13.7	12.8	12.1	13.7	13.6	13
2019/4/24 11:06:00	12.4	12.2	12	12.4	12.4	12.3
2019/4/24 11:07:00	12.4	12.3	12	12.4	12.4	12.4
2019/4/24 11:08:00	12.6	12.4	12	12.6	12.6	12.5
2019/4/24 11:09:00	14	12.6	12.4	14.5	13.9	12.8
2019/4/24 11:10:00	13.2	12.6	12.1	15.4	13.8	12.6
2019/4/24 11:11:00	12.7	12.6	12.2	12.7	12.7	12.7
2019/4/24 11:12:00	15.3	12.8	12.3	15.4	14.8	13
2019/4/24 11:13:00	16.4	12.8	12.2	19.1	16.5	13
2019/4/24 11:14:00	13.1	12.5	12.1	15.3	13.7	12.6
2019/4/24 11:15:00	12.4	12.2	11.9	12.4	12.4	12.3
2019/4/24 11:16:00	13.4	12.8	12.4	13.4	13.3	12.9
2019/4/24 11:17:00	13.8	12.4	12.3	14.3	13.6	12.5
2019/4/24 11:18:00	13.9	12.6	12.2	14.4	13.8	12.8
2019/4/24 11:19:00	12.7	12.7	12.4	12.7	12.7	12.7
2019/4/24 11:20:00	12.4	12.4	12.3	12.4	12.4	12.4
2019/4/24 11:21:00	12.9	12.8	12.4	12.9	12.9	12.8
2019/4/24 11:22:00	14.7	13.1	12.6	15.2	14.4	13.2
2019/4/24 11:23:00	12.5	12.5	12.3	12.5	12.5	12.5
2019/4/24 11:24:00	13.4	13	12.6	15.5	14	13.1
2019/4/24 11:25:00	13.1	13	12.6	13.1	13.1	13.1
2019/4/24 11:26:00	13.7	12.9	12.7	17.9	14.4	12.9
2019/4/24 11:27:00	13.8	13.1	12.7	13.8	13.6	13.1
2019/4/24 11:28:00	12.9	12.9	12.6	12.9	12.9	12.9
2019/4/24 11:29:00	13.1	12.8	12.6	13.1	13.1	12.9
2019/4/24 11:30:00	14.2	13.4	12.9	14.2	14.1	13.5
2019/4/24 11:31:00	14.2	13.3	12.8	20	14.8	13.5
2019/4/24 11:32:00	14.4	13.6	13.2	14.4	14.2	13.7
2019/4/24 11:33:00	17.2	13.9	13	20.5	17.5	14.1
2019/4/24 11:34:00	14.1	13.4	13.1	14.2	14	13.5
2019/4/24 11:35:00	14.5	13.5	13.2	15	14.4	13.6
2019/4/24 11:36:00	13.6	13.5	13.2	13.6	13.6	13.5
2019/4/24 11:37:00	14.8	13.9	13.6	14.8	14.7	14.1
2019/4/24 11:38:00	13.8	13.7	13.6	13.8	13.8	13.8
2019/4/24 11:39:00	14.3	14	13.6	14.3	14.3	14.1
2019/4/24 11:40:00	13.9	13.8	13.7	13.9	13.9	13.8
2019/4/24 11:41:00	14.2	14.2	14	14.2	14.2	14.2
2019/4/24 11:42:00	14.3	14.2	14	14.3	14.3	14.3
2019/4/24 11:43:00	14.4	14.3	14	14.4	14.4	14.4
2019/4/24 11:44:00	14.6	14.5	14.1	14.6	14.6	14.5
2019/4/24 11:45:00	14.6	14.6	14.4	14.6	14.6	14.6
2019/4/24 11:46:00	15	14.8	14.5	15	15	14.9
2019/4/24 11:47:00	14.9	14.9	14.7	14.9	14.9	14.9
2019/4/24 11:48:00	15.1	15.1	14.8	15.1	15.1	15.1
2019/4/24 11:49:00	15.3	15.3	15	15.3	15.3	15.3
2019/4/24 11:50:00	15.4	15.4	15.3	15.4	15.4	15.4
2019/4/24 11:51:00	15.9	15.5	15.3	15.9	15.9	15.6
2019/4/24 11:52:00	16	16	15.6	16	16	16
2019/4/24 11:53:00	16.4	16.2	15.7	16.4	16.4	16.3
2019/4/24 11:54:00	16.4	16.3	16	16.4	16.4	16.3
2019/4/24 11:55:00	16.5	16.1	15.9	16.5	16.4	16.1
2019/4/24 11:56:00	16.3	16.3	16.1	16.3	16.3	16.3
2019/4/24 11:57:00	16.2	16.2	16	16.2	16.2	16.2
2019/4/24 11:58:00	16.4	16.3	15.9	16.4	16.4	16.4
2019/4/24 11:59:00	16.3	16.2	16	16.3	16.3	16.2
2019/4/24 12:00:00	16.7	16.6	16.1	16.7	16.7	16.7
2019/4/24 12:01:00	16.4	16.4	16.2	16.4	16.4	16.4
2019/4/24 12:02:00	16.6	16.6	16.4	16.6	16.6	16.6
2019/4/24 12:03:00	17.2	16.9	16.5	19.3	17.8	17
2019/4/24 12:04:00	16.7	16.5	16.1	18.9	17.4	16.6
2019/4/24 12:05:00	16.6	16.4	16.1	16.6	16.6	16.4
2019/4/24 12:06:00	16.7	16.6	16.3	16.7	16.7	16.7
2019/4/24 12:07:00	16.4	16.3	16.1	18.6	17.1	16.3
2019/4/24 12:08:00	17	16.4	16.1	17.1	16.9	16.4
2019/4/24 12:11:00	16.7	16.2	15.6	16.7	16.7	16.3
2019/4/24 12:12:00	17.2	16.3	15.9	17.7	17.1	16.4
2019/4/24 12:13:00	16.3	16.3	15.9	16.3	16.3	16.3
2019/4/24 12:14:00	16.5	16.4	16	16.5	16.5	16.4
2019/4/24 12:15:00	16.9	16.8	16.2	16.9	16.9	16.9
2019/4/24 12:16:00	16.5	16.4	16	16.5	16.5	16.4
2019/4/24 12:17:00	16.6	16.5	16	16.6	16.6	16.6
2019/4/24 12:18:00	16.3	16.2	15.8	16.3	16.3	16.2
2019/4/24 12:19:00	16.3	16.1	15.7	18.5	17	16.2
2019/4/24 12:20:00	16	16	15.8	16	16	16
2019/4/24 12:21:00	16.3	16.2	15.9	16.3	16.3	16.2
2019/4/24 12:22:00	16.6	16.5	16.2	16.6	16.6	16.5
2019/4/24 12:23:00	17	16.9	16.3	17	17	17
2019/4/24 12:24:00	16.9	16.6	16.2	16.9	16.9	16.7
2019/4/24 12:25:00	16.6	16.5	16.4	16.6	16.6	16.6
2019/4/24 12:26:00	17.6	17.1	16.7	17.6	17.6	17.2
2019/4/24 12:27:00	17.2	17.1	16.6	17.2	17.2	17.2
2019/4/24 12:28:00	16.7	16.7	16.4	16.7	16.7	16.7
2019/4/24 12:29:00	17.3	17.1	16.8	17.3	17.3	17.2
2019/4/24 12:30:00	17.4	17.2	16.9	17.4	17.4	17.2
2019/4/24 12:31:00	18.3	17.5	17	18.3	18.2	17.6
2019/4/24 12:32:00	17.9	17.7	17.3	17.9	17.9	17.8
2019/4/24 12:33:00	17.8	17.6	17.2	17.8	17.8	17.7
2019/4/24 12:34:00	18.4	17.8	17.3	18.4	18.4	18
2019/4/24 12:35:00	18	17.9	17.5	18	18	18
2019/4/24 12:36:00	17.9	17.8	17.6	17.9	17.9	17.9
2019/4/24 12:37:00	17.9	17.9	17.7	17.9	17.9	17.9
2019/4/24 12:38:00	18.1	18	17.6	18.1	18.1	18.1
2019/4/24 12:39:00	18.3	18.3	18	18.3	18.3	18.3
2019/4/24 12:40:00	19.7	19	18.5	19.7	19.7	19.2
2019/4/24 12:41:00	19.5	19.1	18.7	19.5	19.4	19.1
2019/4/24 12:42:00	20.2	19.9	19.1	20.2	20.2	20
2019/4/24 12:43:00	19.9	19.8	19.3	19.9	19.9	19.8
2019/4/24 12:44:00	20.4	20.2	19.7	20.4	20.4	20.3
2019/4/24 12:45:00	20.9	20.2	19.7	20.9	20.9	20.4
2019/4/24 12:46:00	20.1	20	19.6	20.1	20.1	20
2019/4/24 12:47:00	21.1	20.8	20	21.1	21.1	20.9
2019/4/24 12:48:00	21.3	20.6	20.1	21.3	21.3	20.8
2019/4/24 12:49:00	22.9	21.9	20.8	22.9	22.9	22.3
2019/4/24 12:50:00	22.3	21.9	21.2	22.3	22.3	22
2019/4/24 12:51:00	22.3	22	21.3	22.3	22.3	22.1
2019/4/24 12:52:00	22.5	22.2	21.5	22.5	22.5	22.3
2019/4/24 12:53:00	23.2	23	22.3	23.2	23.2	23.1
2019/4/24 12:54:00	24.5	23.4	22.5	24.5	24.4	23.6
2019/4/24 12:55:00	25.6	23.5	22.8	25.6	25.3	23.9
2019/4/24 12:56:00	26.7	24.8	23.5	29	27.2	25.1
2019/4/24 12:57:00	25.2	24.2	23.1	25.2	25.2	24.6
2019/4/24 12:58:00	25.6	24.6	23.6	27.8	26.2	24.8
2019/4/24 12:59:00	26.9	25	23.7	27.4	26.8	25.5
2019/4/24 13:00:00	29.7	24.6	23.6	30.7	29	25.2
2019/4/24 13:01:00	25.6	24.4	23.5	25.6	25.6	24.8
2019/4/24 13:02:00	24.5	24.2	23.6	24.5	24.5	24.3
2019/4/24 13:03:00	24.7	24.5	23.7	24.7	24.7	24.6
2019/4/24 13:04:00	24.2	23.9	23.4	24.2	24.2	24
2019/4/24 13:05:00	24.4	24.2	23.9	24.4	24.4	24.3
2019/4/24 13:06:00	24.6	24.4	24.1	24.6	24.6	24.5
2019/4/24 13:07:00	24.5	24.4	24	24.5	24.5	24.4
2019/4/24 13:08:00	25	24.8	24.5	25	25	24.9
2019/4/24 13:09:00	25.5	25.3	24.7	25.5	25.5	25.4
2019/4/24 13:10:00	26.6	25.6	25	26.6	26.4	25.7
2019/4/24 13:11:00	26.5	26.1	25.4	26.5	26.5	26.3
2019/4/24 13:12:00	26.4	25.7	25.3	26.4	26.3	25.9
2019/4/24 13:13:00	26.5	26.3	25.7	26.5	26.5	26.4
2019/4/24 13:14:00	27.3	26.1	25.6	27.8	27.2	26.3
2019/4/24 13:15:00	26.4	26.3	25.9	26.4	26.4	26.4
2019/4/24 13:16:00	26.7	26	25.6	26.7	26.7	26.2
2019/4/24 13:17:00	26.2	26.1	25.7	26.2	26.2	26.2
2019/4/24 13:18:00	26.6	26.4	25.8	26.6	26.6	26.5
2019/4/24 13:19:00	26.3	26.2	26	26.3	26.3	26.3
2019/4/24 13:20:00	26.8	26.6	26.2	26.8	26.8	26.7
2019/4/24 13:21:00	27.5	27.2	26.6	27.5	27.5	27.3
2019/4/24 13:22:00	26.7	26.6	26.3	26.7	26.7	26.6
2019/4/24 13:23:00	27.3	27.1	26.5	27.3	27.3	27.2
2019/4/24 13:24:00	27.5	27.2	26.6	27.5	27.5	27.3
2019/4/24 13:25:00	27.2	27	26.6	27.2	27.2	27.1
2019/4/24 13:26:00	28	27.5	26.9	28	28	27.7
2019/4/24 13:27:00	28	27.5	26.6	28	28	27.7
2019/4/24 13:28:00	27.2	26.9	26.6	27.2	27.2	27
2019/4/24 13:29:00	27.2	26.9	26.5	27.2	27.1	27
2019/4/24 13:30:00	27.5	27.3	26.5	27.5	27.5	27.3
2019/4/24 13:31:00	27.3	27.2	26.8	27.3	27.3	27.2
2019/4/24 13:32:00	27.7	27.5	26.8	27.7	27.7	27.6
2019/4/24 13:33:00	29	27.9	27.1	29	29	28.3
2019/4/24 13:34:00	28.3	27.4	27	28.4	28.2	27.5
2019/4/24 13:35:00	28.3	28	27.4	28.3	28.3	28.1
2019/4/24 13:36:00	29.6	28.5	27.4	29.6	29.5	28.7
2019/4/24 13:37:00	29.6	28.6	27.7	29.6	29.5	28.8
2019/4/24 13:38:00	29.1	28.5	27.8	29.1	29.1	28.7
2019/4/24 13:39:00	29.9	29	27.9	29.9	29.8	29.3
2019/4/24 13:40:00	29.8	28.7	28.1	29.8	29.7	29.1
2019/4/24 13:41:00	30.7	29.1	27.8	30.7	30.7	29.7
2019/4/24 13:42:00	32.3	29.4	27.9	34.5	32.7	30.2
2019/4/24 13:43:00	31.4	29	27.9	31.9	31.3	29.7
2019/4/24 13:44:00	30.6	29	27.8	30.6	30.5	29.6
2019/4/24 13:45:00	30.1	29.1	27.8	30.1	30.1	29.5
2019/4/24 13:46:00	31	28.7	27.4	31	30.8	29.2
2019/4/24 13:47:00	31.2	28	27.1	31.7	30.9	28.6
2019/4/24 13:48:00	28.1	27.2	26.5	28.1	28.1	27.5
2019/4/24 13:49:00	27.3	27.1	26.6	27.3	27.3	27.2
2019/4/24 13:50:00	30	28	26.7	30.5	29.9	28.3
2019/4/24 13:51:00	29.1	27.6	26.6	29.1	28.9	27.8
2019/4/24 13:52:00	28.8	27.5	26.5	28.8	28.7	27.8
2019/4/24 13:53:00	29.5	26.8	26.4	29.5	29.2	27.3
2019/4/24 13:54:00	28.9	27.5	26.2	28.9	28.9	28.1
2019/4/24 13:55:00	28.6	27.5	26.5	28.6	28.6	27.9
2019/4/24 13:56:00	28.9	27.6	26.5	28.9	28.8	28
2019/4/24 13:57:00	29	27.7	26.6	29	28.9	28.1
2019/4/24 13:58:00	29.5	27.5	26.5	29.5	29.4	28.1
2019/4/24 13:59:00	30.4	28	26.7	40.4	30.6	28.4
2019/4/24 14:00:00	31.2	28.1	26.4	31.2	31	29.1
2019/4/24 14:01:00	29.5	27.7	26.4	29.5	29.5	28.3
2019/4/24 14:02:00	31.4	28.3	26.3	32	31.2	28.9
2019/4/24 14:03:00	33.9	29.5	26.7	44	34.1	30.7
2019/4/24 14:04:00	35.2	30.4	27.2	41.5	35.7	31.8
2019/4/24 14:05:00	34.5	30.5	27.4	34.5	34.2	31.6
2019/4/24 14:06:00	38.4	30.9	27.5	47	39.3	32.6
2019/4/24 14:07:00	36.6	30.8	27.7	71.2	36.5	32.6
2019/4/24 14:08:00	34.6	30.4	27.2	38.4	35.2	31.8
2019/4/24 14:09:00	37.5	30.2	27.2	44.4	37.3	31.4
2019/4/24 14:10:00	32.6	29.8	27	32.6	32.5	30.8
2019/4/24 14:11:00	32.3	29.2	26.8	32.3	32.2	30.3
2019/4/24 14:12:00	34.5	29.6	26.7	36.7	34.8	30.9
2019/4/24 14:13:00	35.4	29.2	26.4	35.4	34.9	30.7
2019/4/24 14:14:00	30.6	28.3	26.3	30.6	30.6	29.2
2019/4/24 14:15:00	31.8	28.5	25.6	31.8	31.6	29.5
2019/4/24 14:16:00	30.9	27.5	25.1	30.9	30.7	28.6
2019/4/24 14:17:00	28.9	26.3	25	28.9	28.8	27.2
2019/4/24 14:18:00	32.9	27.4	25.3	53.9	33.5	28.6
2019/4/24 14:19:00	31.5	27.6	25.4	32.6	31.2	28.4
2019/4/24 14:20:00	31.1	27.3	25.2	43.2	32.2	28.2
2019/4/24 14:21:00	33	27.9	25.6	34.1	32.7	29.1
2019/4/24 14:22:00	31.4	28	25.5	31.4	31.3	29.2
2019/4/24 14:23:00	35.6	28.9	25.8	36.6	34.9	30.1
2019/4/24 14:24:00	33.1	28.4	25.5	43.1	33.3	29.8
2019/4/24 14:25:00	33.9	28.4	25.9	33.9	33.6	30.1
2019/4/24 14:26:00	34.6	28.9	26	34.6	34.4	30.6
2019/4/24 14:27:00	35.1	29	25.7	35.1	34.7	30.8
2019/4/24 14:28:00	37.9	30	26.5	38.4	37.4	32
2019/4/24 14:29:00	33	29.1	25.9	33.1	32.8	30.3
2019/4/24 14:30:00	34.2	29	25.7	34.7	33.9	30.4
2019/4/24 14:31:00	32.5	28.1	25.2	32.5	32.3	29.6
2019/4/24 14:32:00	33	28.7	25.3	33.1	32.8	30.1
2019/4/24 14:33:00	32	28.2	25.1	32	32	29.7
2019/4/24 14:34:00	32.1	27.9	25	32.1	31.7	29
2019/4/24 14:35:00	32.2	27.2	24.9	34.8	32.5	28.4
2019/4/24 14:36:00	29.2	26.9	24.5	29.2	29.2	27.8
2019/4/24 14:37:00	33.2	27.2	24.5	39.1	33.3	28.6
2019/4/24 14:38:00	31.2	27.1	24.5	35.4	31.8	28.3
2019/4/24 14:39:00	31.3	27.2	24.7	31.4	31	28.3
2019/4/24 14:40:00	30	26.5	24.7	30	29.7	27.5
2019/4/24 14:41:00	29.8	27	24.6	29.8	29.8	28.1
2019/4/24 14:42:00	31.3	26.7	24.6	31.8	30.9	27.7
2019/4/24 14:43:00	31.3	26.6	24.4	31.8	31	27.8
2019/4/24 14:44:00	30.8	27.2	24.8	31.3	30.7	28.2
2019/4/24 14:45:00	30.3	26.6	24.4	30.3	29.9	27.5
2019/4/24 14:46:00	30.7	27.1	24.6	31.3	30.4	28
2019/4/24 14:47:00	30.3	27.1	24.7	30.3	30.1	28
2019/4/24 14:48:00	31.9	27.3	24.5	37.7	32.4	28.8
2019/4/24 14:49:00	31.4	27.1	24.4	31.5	31.1	28.4
2019/4/24 14:50:00	28.8	26.5	24	28.8	28.8	27.4
2019/4/24 14:51:00	30.1	25.6	23.9	32.8	30.4	26.5
2019/4/24 14:52:00	30.1	26.3	23.8	30.2	29.9	27.5
2019/4/24 14:53:00	30.7	25.8	23.9	30.8	30.3	27.2
2019/4/24 14:54:00	31.1	26	23.8	34.3	31.4	27.1
2019/4/24 14:55:00	28.1	25.5	23.5	28.1	28.1	26.4
2019/4/24 14:56:00	29.8	25.5	23.8	29.8	29.2	26.3
2019/4/24 14:57:00	29	25.3	23.6	29.1	28.6	26.1
2019/4/24 14:58:00	28.6	25.4	23.3	28.7	28.4	26.4
2019/4/24 14:59:00	30.5	25.7	23.6	34.4	30.8	26.7
2019/4/24 15:00:00	26.6	24.9	23.5	26.6	26.6	25.6
2019/4/24 15:01:00	26.2	25.2	23.5	26.2	26.2	25.7
2019/4/24 15:02:00	28	25.4	23.4	28	28	26.4
2019/4/24 15:03:00	29.3	25.7	23.9	29.3	29.1	26.9
2019/4/24 15:04:00	28.5	25.5	23.9	29	28.2	26
2019/4/24 15:05:00	29.9	25.4	24.1	36.2	30.4	26.7
2019/4/24 15:06:00	34.9	26.1	24.4	39.6	35	27.8
2019/4/24 15:07:00	31.2	26.6	24.3	31.3	30.8	27.8
2019/4/24 15:08:00	30.7	26.9	24.6	31.2	30.6	28
2019/4/24 15:09:00	31.4	26.8	24.6	31.4	31.2	28.3
2019/4/24 15:10:00	31.2	26.9	24.9	39.2	32.5	28.3
2019/4/24 15:11:00	30.3	25.8	24.3	30.9	30	27
2019/4/24 15:12:00	31.4	26.7	24.7	33.6	31.8	27.9
2019/4/24 15:13:00	30.2	26	24.3	30.2	29.9	27.3
2019/4/24 15:14:00	30.3	26.3	24.3	30.3	30	27.4
2019/4/24 15:15:00	30.2	26.5	24.7	30.2	29.9	27.5
2019/4/24 15:16:00	32	26.5	24.5	32.5	31.6	27.7
2019/4/24 15:17:00	32.4	26.7	24.7	32.5	32	28.3
2019/4/24 15:18:00	29.5	26.5	24.4	31.7	30.1	27.6
2019/4/24 15:19:00	30.3	25.8	23.7	33	30.6	26.8
2019/4/24 15:20:00	25.5	24.5	23.1	25.5	25.5	24.9
2019/4/24 15:21:00	25.5	23.8	22.9	25.5	25.5	24.3
2019/4/24 15:22:00	25.4	23.7	22.8	25.4	25.4	24.4
2019/4/24 15:23:00	26	24	22.9	60.6	26.1	24.6
2019/4/24 15:24:00	26.3	23.9	22.8	30.6	26.9	24.4
2019/4/24 15:25:00	26.9	23.9	22.5	26.9	26.6	24.6
2019/4/24 15:26:00	26.5	24.2	22.7	26.5	26.4	25
2019/4/24 15:27:00	25.6	24	22.8	25.6	25.6	24.5
2019/4/24 15:28:00	27.5	24.1	22.6	27.5	27.4	25.1
2019/4/24 15:29:00	26.7	24.2	22.6	26.7	26.6	25.1
2019/4/24 15:30:00	24.9	23.7	22.3	24.9	24.9	24.1
2019/4/24 15:31:00	28	24.5	22.4	28	27.7	25.4
2019/4/24 15:32:00	27.9	23.3	22	40.6	28.8	24.2
2019/4/24 15:33:00	24	22.9	22	24.5	23.9	23
2019/4/24 15:34:00	26.5	23.4	22.1	27.5	26.2	24
2019/4/24 15:35:00	28.5	23.7	22.1	37.2	30.1	24.5
2019/4/24 15:36:00	27.4	23.8	22.4	27.4	27.2	24.7
2019/4/24 15:37:00	27.2	24.3	22.3	27.2	27	25.1
2019/4/24 15:38:00	29.1	24	22.1	29.6	28.7	25.2
2019/4/24 15:39:00	28.3	25	22.6	28.8	28.2	25.8
2019/4/24 15:40:00	26.3	24.1	22.4	26.3	26.2	24.8
2019/4/24 15:41:00	31.2	24.6	22.9	32.3	30.6	25.8
2019/4/24 15:42:00	28.1	24.5	22.9	28.2	27.6	25.2
2019/4/24 15:43:00	27.1	24.1	22.6	37.1	27.4	24.9
2019/4/24 15:44:00	28	23.9	22.4	28	27.7	24.9
2019/4/24 15:45:00	27.2	23.7	22.4	31.5	27.7	24.5
2019/4/24 15:46:00	26	23.5	22.3	26.5	25.7	24
2019/4/24 15:47:00	27.4	24.1	22.8	27.4	27.1	24.9
2019/4/24 15:48:00	27.6	24.5	22.8	28.1	27.4	25.1
2019/4/24 15:49:00	28.4	24	22.6	28.4	28	25
2019/4/24 15:50:00	26.2	23.6	22.3	26.2	26.1	24.4
2019/4/24 15:51:00	27.6	24.1	22.2	27.6	27.3	25
2019/4/24 15:52:00	32.3	25.3	22.6	35.5	32.3	26.4
2019/4/24 15:53:00	29.4	25	22.6	29.9	28.9	25.8
2019/4/24 15:54:00	27.7	23.9	22.3	29.9	28.1	24.9
2019/4/24 15:55:00	27.4	24.2	22.4	27.4	27.1	25.2
2019/4/24 15:56:00	27.1	24	22.4	27.1	27	25
2019/4/24 15:57:00	28	24.6	22.7	30.2	28.5	25.6
2019/4/24 15:58:00	28.2	24.8	22.5	32	28.9	25.9
2019/4/24 15:59:00	28.4	24.2	22.4	28.9	28.2	25.3
2019/4/24 16:00:00	26.5	23.9	22.4	26.5	26.4	24.7
2019/4/24 16:01:00	26.4	23.7	22.3	28.6	27	24.7
2019/4/24 16:02:00	30.2	24.8	22.7	31.2	29.7	25.8
2019/4/24 16:03:00	26.7	23.3	22.2	26.7	26.4	24.2
2019/4/24 16:04:00	26.9	24	22.3	30.7	27.7	25.1
2019/4/24 16:05:00	28.4	24.4	22.5	28.4	28.1	25.5
2019/4/24 16:06:00	27.9	24.6	22.7	27.9	27.8	25.6
2019/4/24 16:07:00	27.5	24.3	22.5	27.5	27.3	25.2
2019/4/24 16:08:00	27.3	24	22.6	27.8	27	24.7
2019/4/24 16:09:00	26.4	24	22.3	26.4	26.3	24.7
2019/4/24 16:10:00	25.8	23.4	22	25.8	25.6	24.2
2019/4/24 16:11:00	28.5	24.2	22.2	63.6	28.5	25.3
2019/4/24 16:12:00	28.5	24.1	22.5	29.5	28.1	24.9
2019/4/24 16:13:00	27.3	24.1	22.3	27.8	27.2	24.9
2019/4/24 16:14:00	27.1	24	22.4	31.4	27.7	24.7
2019/4/24 16:15:00	26.6	23.7	22.2	26.6	26.5	24.6
2019/4/24 16:16:00	26	23.7	22.2	26	25.9	24.4
2019/4/24 16:17:00	27.6	23.4	22.3	46.4	27.7	24.5
2019/4/24 16:18:00	27.1	24.1	22.3	27.1	26.9	24.9
2019/4/24 16:19:00	27.8	24.3	22.4	29.9	28.3	25.3
2019/4/24 16:20:00	27	24.2	22.4	27.5	26.8	24.8
2019/4/24 16:21:00	26.8	23.4	21.9	26.8	26.5	24.2
2019/4/24 16:22:00	27.2	23.5	21.9	27.2	26.8	24.3
2019/4/24 16:23:00	26.5	23.4	21.8	26.5	26.3	24.4
2019/4/24 16:24:00	28.1	23.8	22.1	28.2	27.9	25
2019/4/24 16:25:00	27.4	23.4	22	30.1	27.6	24.1
2019/4/24 16:26:00	27.9	24	22.1	28.4	27.7	25
2019/4/24 16:27:00	31.6	25.1	22.5	31.7	30.9	26.4
2019/4/24 16:28:00	27.8	23.6	22.2	27.8	27.3	24.4
2019/4/24 16:29:00	29.8	23.7	22.2	30.3	29.4	25.2
2019/4/24 16:30:00	26.5	23.8	22.3	26.5	26.3	24.6
2019/4/24 16:31:00	27.5	24.4	22.3	27.5	27.4	25.5
2019/4/24 16:32:00	27.8	24	22.3	27.8	27.5	25
2019/4/24 16:33:00	27.8	23.8	22.5	28.3	27.4	24.5
2019/4/24 16:34:00	28.5	24.1	22.3	47.9	28.5	25
2019/4/24 16:35:00	28.9	23.9	22.2	28.9	28.5	25.1
2019/4/24 16:37:00	29	23.4	21.9	35.5	30.1	24.7
2019/4/24 16:38:00	26.8	23.2	21.9	29.1	27.1	23.9
2019/4/24 16:39:00	27	23.5	21.9	27	26.7	24.4
2019/4/24 16:40:00	28.8	23.6	22	54.1	30.2	24.6

## Sheet: Count values
<Header>_x000D_ Data are from memory (SD/USB) _x000D_ Model: 11-R_x000D_ # of Location: 1_x000D_ Serial No.: 11R18003_x000D_ Firmware revision: 12.40_x000D_ Software revision: 7-1 Rev IX (17-05-2018)_x000D_ Unit: 1/l_x000D_ offline data_x000D_ _x000D_ count distribution (differential) [1/l]
date & time	0.25 um	0.28 um	0.30 um	0.35 um	0.40 um	0.45 um	0.50 um	0.58 um	0.65 um	0.70 um	0.80 um	1.00 um	1.30 um	1.60 um	2.00 um	2.50 um	3.00 um	3.50 um	4.00 um	5.00 um	6.50 um	7.50 um	8.50 um	10.00 um	12.50 um	15.00 um	17.50 um	20.00 um	25.00 um	30.00 um	32.00 um
2019/4/24 7:43:00	172670	170011	123360	74115	19635	6890	4310	1235	515	465	320	240	245	265	113	80	39	20	22	7	2	0	1	1	0	0	0	0	0	0	0
2019/4/24 7:44:00	177215	175368	132821	83990	21930	8045	5145	1250	510	440	355	290	180	310	240	117	42	25	31	14	2	0	1	0	1	0	0	2	0	0	0
2019/4/24 7:45:00	179308	176943	134569	84145	22895	7965	5365	1435	510	515	315	325	150	315	299	148	34	23	31	7	3	0	0	0	0	0	0	0	0	0	0
2019/4/24 7:46:00	178822	173311	130758	81400	21895	7465	4915	1450	500	530	335	295	175	300	234	116	38	30	27	3	0	0	2	0	0	0	0	0	0	0	0
2019/4/24 7:47:00	176245	171266	130123	79635	21275	7280	5075	1335	555	475	395	335	170	275	184	84	42	22	24	6	0	0	1	0	2	0	0	0	0	0	0
2019/4/24 7:48:00	178953	172439	132017	82850	22565	7665	4885	1365	485	510	325	340	215	265	217	72	44	23	17	9	0	2	1	0	0	0	0	0	0	0	0
2019/4/24 7:49:00	177398	171006	128963	80725	22065	7460	4970	1365	415	470	350	305	185	350	222	104	46	22	24	8	1	0	1	0	0	1	0	1	0	0	0
2019/4/24 7:50:00	179018	169503	128362	80370	21635	7450	4745	1245	475	555	385	310	180	230	214	86	56	19	28	12	4	1	0	0	0	0	0	0	0	0	0
2019/4/24 7:51:00	176283	168176	123375	76010	19630	6560	4510	1390	440	475	460	340	210	305	206	82	37	11	23	9	1	0	0	1	0	0	0	0	0	0	0
2019/4/24 7:52:00	175483	165303	123340	75720	20170	6755	4405	1255	465	595	360	285	160	320	182	65	30	16	22	8	0	1	0	1	0	0	0	0	0	0	0
2019/4/24 7:53:00	173948	163536	119535	72565	19480	6665	4670	1345	455	500	310	310	155	275	192	75	39	22	22	8	1	1	2	2	1	0	0	0	0	0	0
2019/4/24 7:54:00	173131	161454	118355	72080	17930	6125	4445	1245	445	415	325	250	195	190	142	112	32	18	22	4	3	1	0	1	0	0	0	0	0	0	0
2019/4/24 7:55:00	176561	161314	118875	71125	18425	6315	4280	1170	440	480	315	280	140	250	116	57	40	17	21	5	2	0	1	1	0	0	0	0	0	0	0
2019/4/24 7:56:00	174888	159671	117714	70685	18290	5930	4460	1155	415	460	355	255	180	270	191	59	22	20	32	7	2	1	1	0	0	0	0	0	0	0	0
2019/4/24 7:57:00	173531	160271	115520	69010	18065	5985	4385	1255	475	560	350	285	190	260	197	60	32	21	18	13	1	0	1	1	1	0	0	0	0	0	0
2019/4/24 7:58:00	174740	159332	117145	70100	17945	5975	4205	1120	455	455	340	230	185	230	214	58	34	25	18	10	1	0	0	0	0	0	0	0	0	0	0
2019/4/24 7:59:00	174962	161025	115397	69450	17610	6235	4170	1165	550	440	370	235	160	280	147	62	38	29	22	12	0	0	0	0	0	0	0	0	0	0	0
2019/4/24 8:00:00	173040	159382	116014	69480	17860	6040	4585	1130	435	530	340	255	140	270	159	57	32	17	19	2	2	2	0	0	0	0	0	0	0	0	0
2019/4/24 8:01:00	174059	157725	115054	70415	18410	5875	4485	1195	405	495	295	275	125	205	112	48	35	26	25	8	2	1	2	1	0	0	0	0	0	0	0
2019/4/24 8:02:00	177107	160324	118124	71285	18630	6090	4655	1420	440	450	255	285	205	275	154	91	46	23	33	15	2	1	0	0	0	0	0	0	0	0	0
2019/4/24 8:03:00	177432	161630	120750	72945	18660	6500	4845	1155	530	535	340	320	155	250	152	67	37	18	31	6	2	1	1	0	0	0	0	0	0	0	0
2019/4/24 8:04:00	173583	159467	117525	70635	18675	6015	4665	1190	420	455	350	275	150	260	102	64	41	23	28	6	3	1	0	1	0	0	1	0	0	0	0
2019/4/24 8:05:00	173205	157805	115427	68415	17875	5785	4475	1265	425	500	395	365	175	245	196	95	37	22	27	6	1	1	0	0	0	0	0	0	0	0	0
2019/4/24 8:06:00	174339	158516	113776	68675	18060	5905	4365	1145	435	410	360	270	175	270	160	91	46	20	23	8	0	1	0	1	0	0	0	0	0	0	0
2019/4/24 8:07:00	174263	158818	118060	70095	17780	5880	4635	1205	455	455	400	270	205	290	188	93	43	25	33	5	1	2	0	0	0	0	0	0	0	0	0
2019/4/24 8:08:00	177517	163391	123210	74580	19325	6320	4855	1330	455	485	330	315	170	270	162	108	43	24	21	1	1	0	0	0	0	0	0	0	0	0	0
2019/4/24 8:09:00	176083	162141	122195	76000	19110	6700	4985	1045	440	535	385	265	200	350	154	78	45	24	24	10	0	0	0	0	0	0	0	0	0	0	0
2019/4/24 8:10:00	175450	162805	123840	75915	19800	6765	4885	1285	445	480	400	280	230	315	175	104	48	25	22	13	1	0	1	1	0	0	0	0	0	0	0
2019/4/24 8:11:00	177264	162303	124305	74570	19710	6420	4885	1320	460	505	350	250	205	310	120	101	30	31	34	10	2	1	1	0	0	0	0	0	0	0	0
2019/4/24 8:12:00	178276	166275	125595	77505	20560	6500	5400	1305	430	590	370	265	265	210	209	70	54	27	32	6	2	0	0	0	0	0	0	0	0	0	0
2019/4/24 8:13:00	177159	165500	123660	77105	19725	6625	5020	1215	420	535	305	300	185	380	215	70	61	35	23	8	3	0	0	0	0	0	0	0	0	0	0
2019/4/24 8:14:00	175036	161705	121215	74735	19550	6390	4920	1085	515	480	365	255	190	220	175	86	36	17	25	10	0	1	0	0	0	0	0	0	0	0	0
2019/4/24 8:15:00	171227	153323	113446	68425	17445	5730	4305	1120	325	545	310	235	195	195	164	64	28	16	18	3	0	0	0	2	0	0	0	0	0	0	0
2019/4/24 8:16:00	166922	149293	108197	63970	16235	5150	4125	915	435	390	300	175	110	135	81	31	31	19	16	6	0	0	1	0	0	0	0	0	0	0	0
2019/4/24 8:17:00	166353	145549	104545	60660	15395	4635	3805	925	335	320	260	190	95	105	88	46	16	9	13	3	1	1	1	2	0	0	0	0	0	0	0
2019/4/24 8:18:00	164159	144013	101660	59375	14470	4380	3450	870	390	285	160	230	140	125	89	39	17	5	9	1	0	0	0	0	0	0	0	0	0	0	0
2019/4/24 8:19:00	162585	143046	101290	57690	14595	4515	3340	1010	240	285	270	160	100	115	80	49	23	7	6	3	0	0	1	1	0	0	0	0	0	0	0
2019/4/24 8:20:00	163426	142907	103630	59010	14980	4530	3360	915	260	345	240	130	90	120	93	33	15	8	13	2	0	0	0	1	0	0	0	0	0	0	0
2019/4/24 8:21:00	161650	142012	101495	59490	14525	4510	3540	845	320	330	185	125	90	125	61	29	10	5	14	4	1	1	0	0	0	0	0	0	0	0	0
2019/4/24 8:22:00	162474	141065	101100	58035	14490	4230	3400	845	275	295	180	175	75	95	74	28	19	5	16	2	0	0	0	0	0	0	1	0	0	0	0
2019/4/24 8:23:00	159434	138706	100035	55805	13730	4320	3500	775	295	335	175	175	55	80	82	48	11	9	13	1	1	0	0	0	0	0	0	0	0	0	0
2019/4/24 8:24:00	160591	140272	99290	57350	14720	4225	3425	845	220	320	165	85	60	65	59	18	14	10	14	4	0	1	0	0	0	0	0	0	0	0	0
2019/4/24 8:25:00	158934	135631	96545	54765	13755	4050	3350	815	315	225	165	115	75	85	41	22	15	6	4	1	0	1	0	0	0	0	0	0	0	0	0
2019/4/24 8:26:00	156600	135200	96540	54650	13450	4300	3040	725	235	235	150	70	55	90	39	18	9	6	5	2	0	0	1	0	0	0	0	0	0	0	0
2019/4/24 8:27:00	156650	136118	95270	53425	12945	3840	2830	640	195	260	105	70	90	65	63	11	6	4	4	2	0	0	0	0	0	0	0	0	0	0	0
2019/4/24 8:28:00	153387	133096	93345	53510	12750	4070	2870	755	225	270	170	100	60	85	45	18	8	3	9	1	0	0	1	0	0	0	0	0	0	0	0
2019/4/24 8:29:00	155780	132909	92150	52125	13215	3775	2855	715	185	205	115	100	60	75	60	11	7	4	2	1	0	0	0	0	0	0	0	0	0	0	0
2019/4/24 8:30:00	152279	132712	91155	50620	12795	3845	3025	680	255	310	105	95	50	45	35	18	6	5	3	3	0	0	0	0	0	0	0	0	0	0	0
2019/4/24 8:31:00	153374	130935	91140	51045	12180	3890	2865	730	205	220	135	80	45	55	43	17	5	3	2	0	0	0	0	0	0	0	0	0	0	0	0
2019/4/24 8:32:00	150675	129105	91080	50270	12300	3635	2985	690	215	175	90	90	45	30	45	23	5	0	2	0	0	0	0	0	0	0	0	0	0	0	0
2019/4/24 8:33:00	151454	128875	88705	49440	12135	3450	3005	680	220	210	120	20	60	50	45	26	3	2	4	0	0	0	0	0	0	0	0	0	0	0	0
2019/4/24 8:34:00	150428	128114	87855	48725	11680	3330	2725	635	180	195	80	65	35	25	24	13	1	3	2	1	1	0	0	0	0	0	0	0	0	0	0
2019/4/24 8:35:00	149310	128974	88445	48210	11855	3780	2735	640	215	140	85	70	35	40	33	11	4	3	3	1	0	0	0	0	0	0	0	0	0	0	0
2019/4/24 8:36:00	149122	129208	87170	47605	11355	3220	2750	645	205	235	130	70	40	30	39	17	4	1	1	2	0	0	1	0	0	0	0	0	0	0	0
2019/4/24 8:37:00	148306	125728	84990	46080	10715	3105	2585	565	210	135	125	100	20	30	39	19	5	0	1	0	0	0	1	0	0	0	0	0	0	0	0
2019/4/24 8:38:00	150200	124982	84085	45340	10410	3010	2585	635	195	165	110	50	40	35	37	15	5	2	5	0	0	0	0	1	0	0	0	0	0	0	0
2019/4/24 8:39:00	143386	119286	78995	41885	9820	3010	2175	590	185	190	65	70	35	35	19	6	2	2	1	0	0	0	0	0	0	0	0	0	0	0	0
2019/4/24 8:40:00	140599	113340	74245	38465	8965	2605	2115	445	150	155	95	80	40	25	30	14	0	2	3	1	0	0	0	0	0	0	0	0	0	0	0
2019/4/24 8:41:00	139109	112340	72845	37180	8935	2465	1895	450	125	175	70	55	30	35	17	8	0	1	1	0	0	0	1	0	0	0	0	0	0	0	2
2019/4/24 8:42:00	138881	111525	70950	36500	8155	2430	1895	515	150	165	80	30	20	45	27	7	2	3	0	1	0	0	0	0	0	0	0	0	0	0	0
2019/4/24 8:43:00	136106	109340	69445	35125	7770	2260	1955	440	155	205	60	45	40	35	7	3	0	0	0	0	0	0	0	0	0	0	0	0	0	0	0
2019/4/24 8:44:00	137444	110035	69405	34925	8005	2310	1695	570	135	120	95	45	10	25	20	6	3	0	0	0	0	1	0	0	0	0	0	0	0	0	0
2019/4/24 8:45:00	134952	109085	67940	34495	7645	2060	1865	505	170	150	65	55	35	10	23	15	0	1	1	0	0	0	0	0	0	0	0	0	0	0	0
2019/4/24 8:46:00	135681	106995	67610	34225	7735	2110	1820	435	150	130	80	25	15	20	20	16	2	2	0	0	0	0	0	0	0	0	0	0	0	0	0
2019/4/24 8:47:00	134663	106630	67055	32970	7595	2040	1690	480	145	170	95	30	20	25	15	4	0	0	0	1	0	0	0	0	0	0	0	0	0	0	0
2019/4/24 8:48:00	134306	105359	64910	32590	7205	2230	1755	405	85	95	60	30	10	15	15	7	0	1	2	0	0	0	0	0	0	0	0	0	0	0	0
2019/4/24 8:49:00	133441	102568	64320	31880	7210	1980	1580	370	150	175	50	25	10	10	15	0	0	0	0	0	0	0	0	0	0	0	0	0	0	0	0
2019/4/24 8:50:00	131797	102191	63490	30975	6850	1880	1505	390	115	100	85	45	15	20	22	8	1	1	2	0	0	0	1	0	0	0	0	0	0	0	0
2019/4/24 8:51:00	130299	100940	62435	30460	6525	1910	1735	360	140	130	45	40	20	20	11	2	1	0	1	0	0	0	0	0	0	0	0	0	0	0	0
2019/4/24 8:52:00	130858	99780	62010	30410	6410	1965	1495	525	130	125	85	35	5	15	6	4	0	0	0	0	0	0	0	0	0	0	0	0	0	0	0
2019/4/24 8:53:00	131372	99705	61300	29965	6800	1735	1470	400	115	150	65	25	20	5	14	5	2	0	3	1	0	0	0	0	0	0	0	0	0	0	0
2019/4/24 8:54:00	128747	99635	60830	29000	6090	1580	1320	415	70	90	20	50	15	30	2	3	0	0	0	0	0	0	0	0	0	0	0	0	0	0	0
2019/4/24 8:55:00	128310	97745	60435	29010	6030	1715	1470	360	175	115	95	55	5	25	29	11	0	3	1	0	0	1	0	0	0	0	0	0	0	0	0
2019/4/24 8:56:00	126068	97680	59080	27780	6085	1605	1625	375	110	120	75	30	20	45	18	4	2	0	0	1	0	0	0	0	0	0	0	0	0	0	0
2019/4/24 8:57:00	124260	95575	57475	27045	5960	1630	1400	375	130	85	65	40	25	15	30	18	1	0	0	1	0	0	0	0	0	0	0	0	0	0	0
2019/4/24 8:58:00	125337	94870	56490	27160	5845	1600	1420	415	125	90	50	40	5	15	19	4	0	1	1	0	0	0	0	0	0	0	0	0	0	0	0
2019/4/24 8:59:00	123580	93950	56800	25975	5800	1590	1320	305	120	105	65	35	15	15	13	2	0	0	0	0	0	0	0	0	0	0	0	0	0	0	0
2019/4/24 9:00:00	123366	93270	55715	25635	5575	1470	1265	310	145	95	60	20	20	25	10	0	0	0	0	0	0	0	0	0	0	0	0	0	0	0	0
2019/4/24 9:01:00	120893	92960	54965	25645	5550	1415	1280	415	150	85	75	25	15	20	7	6	0	0	2	0	0	0	0	0	0	0	0	0	0	0	0
2019/4/24 9:02:00	120611	90880	53775	25345	5405	1340	1295	365	135	85	50	50	25	20	5	0	0	0	0	0	0	0	0	0	0	0	0	0	0	0	0
2019/4/24 9:03:00	120639	90775	53530	24050	5425	1300	1355	315	110	55	45	30	5	25	8	2	0	0	0	0	0	0	0	0	0	0	0	0	0	0	0
2019/4/24 9:04:00	119742	89610	52695	24265	5245	1470	1245	310	135	95	60	35	10	10	3	2	0	0	0	0	0	0	0	0	0	0	0	0	0	0	0
2019/4/24 9:05:00	120115	89050	52785	24125	4970	1415	1390	305	115	85	40	15	25	20	10	0	0	0	0	0	0	0	0	0	0	0	0	0	0	0	0
2019/4/24 9:06:00	118656	87925	52285	23845	5310	1425	1225	335	120	95	70	50	40	0	7	2	1	0	0	0	0	0	0	0	0	0	0	0	0	0	0
2019/4/24 9:07:00	118555	88805	52405	24005	5075	1260	1270	300	115	120	50	45	10	15	5	0	0	0	0	0	0	0	0	0	0	0	0	0	0	0	0
2019/4/24 9:08:00	117425	87065	50600	22955	4970	1315	1275	315	135	100	60	20	15	15	2	2	0	0	0	0	0	0	1	0	0	0	0	0	0	0	0
2019/4/24 9:09:00	117055	88095	50785	22925	4855	1155	1130	355	110	90	40	15	10	20	13	2	0	0	0	0	0	0	0	0	0	0	0	0	0	0	0
2019/4/24 9:10:00	115646	85470	49425	22445	4920	1230	1080	200	140	105	40	25	25	15	13	5	0	1	0	0	1	0	0	0	0	0	0	0	0	0	0
2019/4/24 9:11:00	115175	85135	49050	21955	4730	1310	1295	280	70	80	65	25	15	10	12	6	1	0	1	0	0	0	0	0	0	0	0	0	0	0	0
2019/4/24 9:12:00	114546	86230	49900	22095	4580	1285	1065	315	105	105	20	15	35	30	5	0	0	0	0	0	0	0	0	0	0	0	0	0	0	0	0
2019/4/24 9:13:00	114742	83725	48615	21910	4455	1145	975	315	85	105	20	30	25	25	5	0	0	0	0	0	0	0	0	0	0	0	0	0	0	0	0
2019/4/24 9:14:00	113527	83585	48565	21105	4240	1345	1100	385	95	105	55	35	0	15	10	0	0	0	0	0	0	0	0	0	0	0	0	0	0	0	0
2019/4/24 9:15:00	113500	83170	47415	21800	4270	1135	1090	240	75	90	40	40	0	0	3	2	0	0	0	0	0	0	0	0	0	0	0	0	0	0	0
2019/4/24 9:16:00	112945	82610	47910	21290	4395	1105	1150	300	80	70	60	20	0	5	15	11	2	1	0	1	0	0	0	0	0	0	0	0	0	0	0
2019/4/24 9:17:00	114260	82320	47685	20880	4630	1160	1100	245	95	90	20	15	10	5	6	2	1	0	0	0	1	0	0	0	0	0	0	0	0	0	0
2019/4/24 9:18:00	112090	81290	46120	20920	4475	1065	995	255	125	95	45	40	5	25	8	2	0	0	0	0	0	0	0	0	0	0	0	0	0	0	0
2019/4/24 9:19:00	112745	80850	46260	20720	4035	1080	990	300	100	80	40	30	15	5	10	4	0	0	1	0	0	0	0	0	0	0	0	0	0	0	0
2019/4/24 9:20:00	110495	81800	45900	19720	4220	1215	1085	305	75	75	35	20	5	0	7	2	0	1	0	0	0	0	0	0	0	0	0	0	0	0	0
2019/4/24 9:21:00	111480	80220	45470	20455	4270	1135	1070	265	95	50	25	35	30	15	0	0	0	0	0	0	0	0	0	0	0	0	0	0	0	0	0
2019/4/24 9:22:00	109425	79900	45615	19560	4225	1160	1045	270	125	65	50	10	15	15	7	6	0	1	0	1	0	0	0	0	0	0	0	0	0	0	0
2019/4/24 9:23:00	107229	79230	44185	19660	4055	1065	1000	255	75	60	50	20	10	10	8	2	0	0	0	0	0	0	0	0	0	0	0	0	0	0	0
2019/4/24 9:24:00	107463	78230	43995	19530	3600	985	935	225	60	85	40	10	20	5	0	0	0	0	0	0	0	0	0	0	0	0	0	0	0	0	0
2019/4/24 9:25:00	109010	79315	44710	19455	3850	1030	900	225	75	80	55	20	10	10	7	2	0	0	0	0	0	0	1	0	0	0	0	0	0	0	0
2019/4/24 9:26:00	107133	77285	44275	19400	3585	1005	860	295	80	90	30	20	10	0	15	0	0	0	0	0	0	0	0	0	0	0	0	0	0	0	0
2019/4/24 9:27:00	106123	77965	44175	18430	3835	1015	1020	250	75	95	15	10	10	20	10	2	0	0	0	0	0	1	0	0	0	0	0	0	0	0	2
2019/4/24 9:28:00	107476	76175	43785	19005	3865	970	965	210	75	100	40	25	5	15	15	0	0	0	0	0	0	0	0	0	0	0	0	0	0	0	0
2019/4/24 9:29:00	106800	77775	43460	18460	3955	1080	900	275	115	60	25	35	5	15	5	0	0	0	0	0	0	0	0	0	0	0	0	0	0	0	0
2019/4/24 9:30:00	106504	76560	42435	18270	4045	975	1010	200	95	80	50	25	10	5	19	12	0	1	1	0	1	0	0	0	0	0	0	0	1	0	0
2019/4/24 9:31:00	105054	77150	42585	18170	4040	1015	890	215	120	95	40	25	5	5	4	6	0	0	0	0	0	0	0	0	0	0	0	0	0	0	0
2019/4/24 9:32:00	104935	75600	42870	17460	4130	1035	1085	295	85	90	45	20	10	10	4	5	0	0	0	0	0	0	1	0	0	0	0	0	0	0	0
2019/4/24 9:33:00	103800	75530	42365	18110	3875	925	870	230	110	75	45	5	20	30	8	2	0	0	0	0	0	0	0	0	0	0	0	0	0	0	0
2019/4/24 9:34:00	105096	75730	42395	18465	3770	995	990	220	95	110	35	45	20	15	20	4	0	1	0	0	0	0	0	0	0	0	0	0	0	0	0
2019/4/24 9:35:00	104451	76915	42435	17590	3835	900	960	255	25	115	65	20	25	15	5	0	0	0	0	0	0	0	0	0	0	0	0	0	0	0	0
2019/4/24 9:36:00	104756	75630	41695	17915	3755	920	985	290	95	80	55	55	20	10	29	15	0	0	0	0	0	0	0	1	0	0	0	0	0	0	0
2019/4/24 9:37:00	103770	74865	41180	17635	4065	995	1005	270	60	90	40	35	5	10	8	10	0	1	0	1	0	0	0	0	0	0	0	0	0	0	0
2019/4/24 9:38:00	103425	73130	41980	17360	3595	925	965	260	60	95	40	35	30	25	9	0	0	0	0	0	0	0	1	0	0	0	0	0	0	0	0
2019/4/24 9:39:00	104175	75440	40970	18135	3610	900	890	195	90	85	55	15	20	25	11	6	0	1	0	1	0	0	1	0	0	0	0	0	0	0	0
2019/4/24 9:40:00	103005	74125	41450	17800	3560	1085	915	215	105	65	45	25	20	5	9	5	1	0	0	0	0	0	0	0	0	0	0	0	0	0	0
2019/4/24 9:41:00	103945	73925	41570	18140	3695	995	990	215	75	95	25	20	5	5	7	3	0	0	0	0	0	0	0	0	0	0	0	0	0	0	0
2019/4/24 9:42:00	103360	74235	40600	17345	3835	965	1010	290	55	65	65	30	10	5	12	6	1	0	1	0	0	0	0	0	0	0	0	0	0	0	0
2019/4/24 9:43:00	102315	73570	40590	17270	3780	965	905	315	105	110	30	35	15	10	6	4	0	0	0	0	0	0	0	0	0	0	0	0	0	0	0
2019/4/24 9:44:00	101180	73085	41395	17740	3800	890	955	295	70	95	40	40	0	15	5	2	0	0	1	0	1	0	0	1	0	0	0	0	0	0	0
2019/4/24 9:45:00	102070	72585	40765	16905	3890	830	925	245	120	135	30	20	0	5	12	2	1	0	0	0	0	0	0	0	0	0	0	0	0	0	0
2019/4/24 9:46:00	103025	73510	40780	17340	3920	1020	1025	255	130	80	55	10	15	0	12	2	0	1	0	0	0	0	0	0	0	0	0	0	0	0	0
2019/4/24 9:47:00	101300	73165	39765	17210	3710	920	935	285	110	85	20	20	0	10	16	12	1	1	0	0	0	0	0	0	0	0	0	0	0	0	0
2019/4/24 9:48:00	102745	72600	40270	17310	3490	1015	860	265	105	115	60	10	5	15	10	5	0	0	0	0	0	0	0	0	0	0	0	0	0	0	0
2019/4/24 9:49:00	102520	72735	40205	17090	3660	930	1005	260	75	80	55	10	10	5	3	3	0	0	0	3	0	0	1	0	0	0	0	0	0	0	0
2019/4/24 9:50:00	101225	71885	39245	17525	3525	980	935	295	120	90	30	45	5	20	13	11	0	0	0	0	1	0	0	0	0	0	0	0	0	0	0
2019/4/24 9:51:00	100325	72305	39200	16810	3700	945	980	325	90	65	60	20	10	35	9	5	1	0	0	0	0	0	0	0	0	0	0	0	0	0	0
2019/4/24 9:52:00	100520	71615	39920	16990	3655	990	985	250	95	130	50	20	15	0	11	8	1	0	0	0	0	0	0	0	0	0	0	0	0	0	0
2019/4/24 9:53:00	100090	71105	39190	16405	3670	945	965	295	45	45	40	20	15	15	8	2	0	0	0	0	0	0	0	0	0	0	0	0	0	0	0
2019/4/24 9:54:00	101910	71870	38880	16270	3595	1025	1035	285	115	125	40	20	5	15	8	2	0	0	0	0	0	0	0	0	0	0	0	0	0	0	0
2019/4/24 9:55:00	99985	70655	38600	15800	3735	1025	1065	295	80	75	45	40	15	5	2	3	0	0	0	0	0	0	0	0	0	0	0	0	0	0	0
2019/4/24 9:56:00	100360	70315	38450	16300	3740	1050	925	265	50	40	45	0	20	15	15	5	0	0	0	0	0	0	0	0	0	0	0	0	0	0	0
2019/4/24 9:57:00	99245	70390	37890	16240	3555	1045	1005	300	75	120	50	10	0	5	3	2	0	0	0	0	0	0	0	0	0	0	0	0	0	0	0
2019/4/24 9:58:00	100180	69965	38480	16890	3620	975	975	395	160	155	65	60	45	45	65	49	22	21	38	20	7	4	2	4	1	2	0	0	0	0	0
2019/4/24 9:59:00	99010	68635	38210	16315	3390	895	875	325	80	95	70	55	10	20	11	2	0	1	14	11	5	3	1	0	2	0	0	0	0	0	0
2019/4/24 10:00:00	98425	69780	37185	16430	3620	1085	945	305	140	75	45	60	20	20	34	12	7	5	3	2	1	3	1	2	0	0	0	0	0	0	0
2019/4/24 10:01:00	98585	68540	36760	16335	3455	955	960	295	95	145	35	30	0	15	20	18	7	6	10	4	0	2	0	0	2	1	0	0	0	0	0
2019/4/24 10:02:00	97310	68585	37520	16005	3630	970	930	310	100	175	50	50	25	40	34	26	2	1	5	5	1	0	1	0	0	0	0	0	0	0	0
2019/4/24 10:03:00	96900	67880	36910	15570	3540	1010	925	300	105	105	55	25	20	15	7	6	2	0	4	0	0	1	0	0	0	0	0	0	0	0	0
2019/4/24 10:04:00	98185	70110	37250	15955	3495	915	990	375	110	90	60	35	40	10	23	23	4	2	6	1	0	1	0	0	0	0	0	0	0	0	0
2019/4/24 10:05:00	96515	68170	37325	15760	3570	955	960	300	125	105	60	35	25	20	16	2	0	0	1	1	0	0	0	0	0	0	0	0	0	0	0
2019/4/24 10:06:00	95845	68225	36025	15360	3340	1020	1065	330	150	145	60	85	30	45	53	48	4	10	10	9	4	3	4	1	2	0	0	2	0	0	0
2019/4/24 10:07:00	97900	67425	36155	15450	3140	850	1010	370	85	80	70	30	30	35	23	6	5	5	8	15	4	3	3	1	0	1	1	0	0	0	0
2019/4/24 10:08:00	94890	67885	36580	15295	3355	970	1110	315	80	95	35	35	25	50	22	4	3	7	7	4	3	0	0	0	0	0	0	0	0	0	0
2019/4/24 10:09:00	95470	66510	36175	15320	3340	920	975	250	135	85	65	45	5	40	16	2	1	0	1	0	0	0	0	0	0	0	0	0	0	0	0
2019/4/24 10:10:00	94584	65850	35225	15060	3440	980	940	305	115	145	35	45	10	50	54	18	2	1	6	1	0	1	1	1	0	0	0	0	0	0	0
2019/4/24 10:11:00	94220	66135	35905	14975	3435	915	860	270	110	85	65	45	35	25	23	18	4	9	4	3	2	2	1	1	1	1	0	0	0	0	1
2019/4/24 10:12:00	92728	64170	35485	14335	3315	980	880	370	95	100	35	85	20	45	22	13	9	4	10	6	1	1	0	3	1	0	0	0	0	0	0
2019/4/24 10:13:00	92101	64275	35340	14110	3410	895	940	235	50	110	75	40	40	20	18	11	4	3	5	3	2	1	2	1	0	0	0	0	0	0	0
2019/4/24 10:14:00	92370	63605	34545	14745	3205	950	845	240	75	105	85	50	30	30	22	14	3	6	4	2	2	1	0	0	1	0	0	0	0	0	0
2019/4/24 10:15:00	91161	62620	33405	14455	3150	745	955	285	130	115	20	25	20	45	16	7	6	1	7	4	1	1	1	0	0	0	0	0	0	0	1
2019/4/24 10:16:00	91500	62430	33345	13825	2960	880	970	260	115	75	55	30	25	25	33	19	5	2	8	6	3	0	2	1	0	0	0	0	0	0	1
2019/4/24 10:17:00	90686	61435	32890	13810	3120	1020	850	270	80	90	75	25	15	45	27	8	2	3	2	1	2	0	0	0	0	0	0	0	0	0	0
2019/4/24 10:18:00	89440	62220	32415	13935	3270	865	930	290	85	50	70	25	25	35	43	33	5	3	9	4	0	1	1	1	0	0	0	0	0	0	0
2019/4/24 10:19:00	89971	61785	33110	14045	3150	785	900	305	70	90	65	25	25	55	29	20	2	1	3	3	0	0	1	1	0	0	0	0	0	0	0
2019/4/24 10:20:00	89831	61400	33430	13635	3150	820	805	350	90	105	75	30	10	10	36	15	3	0	5	2	0	0	3	0	0	0	0	1	0	0	0
2019/4/24 10:21:00	89955	61450	32225	13135	3160	750	955	290	90	135	50	60	10	20	15	3	1	0	3	2	0	0	0	0	1	0	0	0	0	0	0
2019/4/24 10:22:00	90375	61040	32760	13430	2835	800	850	250	95	130	45	45	25	35	25	14	1	1	1	0	1	2	0	0	0	0	0	0	0	0	0
2019/4/24 10:23:00	87910	59145	32780	13805	2915	870	860	270	95	70	25	50	10	20	11	9	2	2	2	1	1	0	2	0	0	0	0	0	0	0	0
2019/4/24 10:24:00	88180	61325	31685	13400	3000	850	800	265	180	115	60	35	5	35	32	21	0	3	1	2	0	0	1	0	0	0	0	0	0	0	0
2019/4/24 10:25:00	88085	60095	32150	13820	2770	715	905	245	80	120	55	60	25	60	8	5	1	0	1	0	0	0	0	0	0	0	0	0	0	0	0
2019/4/24 10:26:00	88545	60820	31695	13840	2950	820	860	320	105	80	40	35	25	45	23	16	3	1	2	4	0	1	0	0	0	0	0	0	0	0	0
2019/4/24 10:27:00	87750	60130	32755	13095	3035	680	915	290	110	105	75	35	15	45	43	30	3	3	4	5	1	0	0	1	0	0	0	0	0	0	0
2019/4/24 10:28:00	88070	59455	32735	13025	2880	995	760	295	100	115	65	75	50	45	18	11	3	3	1	1	1	0	1	1	0	0	0	0	0	0	0
2019/4/24 10:29:00	87520	60210	31950	13505	2885	840	880	325	110	150	70	85	45	30	45	26	6	4	7	3	1	1	0	1	0	1	0	0	0	0	0
2019/4/24 10:30:00	87865	59770	33105	13040	3060	750	780	325	85	80	50	60	25	50	19	10	3	2	3	1	1	0	0	0	1	0	0	0	0	0	0
2019/4/24 10:31:00	87310	59810	31140	13290	2845	815	820	265	70	75	35	75	15	35	20	14	8	5	5	0	2	0	0	1	0	0	0	0	0	0	0
2019/4/24 10:32:00	86605	60290	32795	13240	2800	820	710	315	90	95	60	60	25	25	10	7	1	1	2	2	0	0	0	1	0	0	0	0	1	0	0
2019/4/24 10:33:00	86620	58830	31705	13030	2595	820	755	330	125	120	60	15	40	75	45	21	3	1	3	3	0	1	1	1	0	1	0	0	0	0	0
2019/4/24 10:34:00	87015	59185	32015	13045	3010	690	910	275	75	100	70	65	30	25	20	9	3	2	1	2	1	0	0	2	0	0	0	0	0	0	0
2019/4/24 10:35:00	85510	59490	31600	12885	2785	785	750	225	90	65	20	70	25	30	18	4	2	1	4	0	0	1	0	0	0	0	0	0	0	0	0
2019/4/24 10:36:00	87915	58635	31595	13150	2780	745	900	280	95	75	50	65	40	20	16	14	2	1	1	0	0	1	0	0	0	0	0	0	0	0	0
2019/4/24 10:37:00	86290	58070	30770	12530	2780	790	765	305	105	100	35	40	20	40	1	3	1	0	0	0	0	0	0	0	0	0	0	0	0	0	0
2019/4/24 10:38:00	85830	58035	30415	12545	2535	710	770	225	85	90	50	20	15	25	6	9	4	1	0	0	0	0	0	0	0	0	0	0	0	0	0
2019/4/24 10:39:00	84330	57650	29760	12505	2775	735	695	305	90	85	50	50	15	15	6	3	0	0	0	0	0	1	0	0	0	0	0	0	0	0	0
2019/4/24 10:40:00	85355	58280	30165	12450	3030	825	890	255	70	95	35	50	20	20	23	12	0	0	0	0	0	0	0	0	0	0	0	0	0	0	0
2019/4/24 10:41:00	86020	57225	30480	12680	2695	875	820	175	135	75	40	30	15	10	9	5	0	0	0	0	0	0	1	0	0	0	0	0	0	0	0
2019/4/24 10:42:00	85255	58565	30830	12960	2820	740	795	230	125	50	50	50	5	50	20	13	1	1	0	0	0	0	0	0	0	0	0	0	0	0	0
2019/4/24 10:43:00	85235	57970	30650	13050	2955	735	850	220	105	105	25	55	25	0	9	6	0	2	2	1	0	0	0	0	0	0	0	0	0	0	0
2019/4/24 10:44:00	84325	57480	30160	12530	3075	845	970	240	90	80	80	15	15	35	29	9	1	0	1	0	0	0	0	0	0	0	0	0	0	0	0
2019/4/24 10:45:00	84035	57845	30100	13205	2945	680	770	225	85	95	35	20	5	20	4	3	0	2	0	0	0	1	0	0	0	0	0	0	0	0	0
2019/4/24 10:46:00	85105	57805	31120	12945	2890	740	710	260	75	85	65	30	25	25	34	10	0	1	3	0	1	1	0	0	0	0	0	0	0	0	0
2019/4/24 10:47:00	86000	57620	31025	12440	2750	735	735	275	80	70	55	30	20	35	2	1	1	0	0	0	0	0	0	1	0	0	0	0	0	0	0
2019/4/24 10:48:00	83910	56620	30620	12455	2850	775	780	225	125	70	65	40	25	20	10	6	2	1	1	0	0	0	0	0	0	0	0	0	0	0	0
2019/4/24 10:49:00	83985	56850	30280	12725	2730	710	800	320	140	130	90	35	10	15	44	20	3	2	0	0	0	1	0	0	0	0	0	0	0	0	0
2019/4/24 10:50:00	83030	56970	29775	12585	2690	775	695	195	125	70	50	30	55	30	44	26	1	3	0	0	0	0	0	1	0	0	0	0	0	0	0
2019/4/24 10:51:00	82565	57795	29010	12210	2910	655	735	280	110	100	50	40	10	35	12	1	1	0	1	0	0	0	0	0	0	0	0	0	0	0	0
2019/4/24 10:52:00	81650	56385	30625	12715	2720	715	790	275	90	100	40	35	15	10	18	5	1	3	0	0	0	0	2	1	0	0	0	0	0	0	0
2019/4/24 10:53:00	83940	57050	30725	12755	2725	705	800	240	105	100	40	10	20	40	16	10	3	1	4	0	1	0	0	0	0	0	0	0	0	0	0
2019/4/24 10:54:00	82135	55715	30210	11825	2575	620	800	230	115	95	40	50	25	15	8	0	0	0	0	0	1	0	0	1	0	0	0	0	0	0	0
2019/4/24 10:55:00	82960	55375	29535	12270	2825	775	695	230	50	115	45	40	10	35	25	12	0	1	0	0	1	1	0	0	0	0	0	0	0	0	0
2019/4/24 10:56:00	81865	56630	30675	12575	2600	775	830	200	90	80	45	105	20	15	16	11	1	0	2	0	0	0	0	0	0	0	0	0	0	0	0
2019/4/24 10:57:00	81350	54980	29285	12590	2710	735	730	265	85	100	50	40	10	15	8	0	1	1	0	0	0	0	0	0	0	0	0	0	0	0	0
2019/4/24 10:58:00	81370	55715	29685	12535	2890	750	860	230	70	55	50	25	40	20	11	7	0	0	1	0	0	1	0	0	0	0	0	0	0	0	0
2019/4/24 10:59:00	80945	55955	29760	12535	2570	675	765	300	115	100	25	30	25	30	21	9	0	2	1	2	0	0	0	0	0	0	0	0	0	0	0
2019/4/24 11:00:00	80220	55285	29625	12070	2485	720	830	205	70	110	70	40	15	25	25	16	0	1	4	1	0	0	3	0	0	0	0	0	0	0	0
2019/4/24 11:01:00	81075	55415	28920	12415	2610	800	785	260	85	70	60	45	15	20	29	12	1	3	1	2	0	1	0	0	0	0	0	0	1	0	0
2019/4/24 11:02:00	80885	55060	29450	12485	2630	745	705	285	65	85	40	40	25	25	7	5	1	1	1	0	0	0	0	0	0	0	0	0	0	0	0
2019/4/24 11:03:00	81360	54270	29590	11995	2785	735	770	260	120	105	40	40	30	20	17	11	4	3	0	0	0	0	0	0	0	0	0	0	0	0	0
2019/4/24 11:04:00	82165	55465	29990	11950	2605	775	765	275	70	110	40	35	20	20	14	7	0	0	1	0	0	1	1	1	0	0	0	0	0	0	0
2019/4/24 11:05:00	81830	55605	29865	12555	2640	880	760	235	105	120	75	20	20	25	30	12	2	0	4	1	1	0	0	0	0	0	0	0	0	0	0
2019/4/24 11:06:00	81435	54790	29625	12395	2730	755	710	245	60	80	30	50	0	15	14	0	0	0	0	1	0	0	0	0	0	0	0	0	0	0	0
2019/4/24 11:07:00	81725	55440	29980	12685	2510	680	725	225	60	105	35	20	25	15	9	5	1	0	0	0	0	0	0	0	0	0	0	0	0	0	0
2019/4/24 11:08:00	81195	56025	30230	12440	2820	690	675	220	100	70	75	20	25	10	19	9	0	1	1	0	0	0	0	0	0	0	0	0	0	0	0
2019/4/24 11:09:00	84055	56290	29660	12680	2545	735	720	210	90	75	50	35	15	15	4	5	1	1	1	1	1	0	0	1	0	0	0	0	0	0	0
2019/4/24 11:10:00	81985	55370	29600	12570	2650	725	710	175	85	100	20	60	25	30	17	5	0	0	1	0	0	1	0	0	1	0	0	0	0	0	0
2019/4/24 11:11:00	81845	55805	29860	12830	2760	800	840	275	100	105	35	55	30	35	13	6	1	0	0	0	0	0	0	0	0	0	0	0	0	0	0
2019/4/24 11:12:00	83205	57065	30545	12710	2625	690	825	260	75	75	40	55	0	35	22	7	0	1	0	1	0	2	2	0	0	0	0	0	0	0	0
2019/4/24 11:13:00	82980	55920	29340	12340	2755	735	790	230	95	85	50	20	15	10	24	16	0	1	2	0	0	4	1	1	1	0	0	0	0	0	0
2019/4/24 11:14:00	82315	55540	30055	12710	2860	885	725	225	75	75	20	15	20	15	13	10	0	0	0	0	0	1	0	0	1	0	0	0	0	0	0
2019/4/24 11:15:00	80820	56010	29755	12560	2655	710	625	215	115	65	30	50	20	10	17	2	0	0	0	1	0	0	0	0	0	0	0	0	0	0	0
2019/4/24 11:16:00	83855	56595	30975	12590	2915	690	650	255	45	70	45	45	10	15	26	6	1	1	0	0	0	1	0	0	0	0	0	0	0	0	0
2019/4/24 11:17:00	83280	56060	30435	12735	2885	780	605	275	70	95	50	20	5	0	12	0	0	0	0	0	2	0	0	1	0	0	0	0	0	0	0
2019/4/24 11:18:00	82715	56735	30445	12540	2945	740	795	175	65	80	30	15	5	30	17	9	0	0	1	2	0	0	0	1	0	0	0	0	0	0	0
2019/4/24 11:19:00	84015	56345	30685	12860	2865	655	690	245	65	85	55	35	10	35	10	0	0	0	0	0	0	0	0	0	0	0	0	0	0	0	0
2019/4/24 11:20:00	83270	57150	30285	12910	2835	750	815	175	35	90	50	40	15	10	0	0	0	0	0	0	0	0	0	0	0	0	0	0	0	0	0
2019/4/24 11:21:00	83630	57345	31350	13205	2850	785	835	325	85	105	40	35	10	20	11	8	0	1	0	0	0	0	0	0	0	0	0	0	0	0	0
2019/4/24 11:22:00	84915	58030	31175	13040	2940	715	720	255	80	90	85	30	20	20	15	15	2	1	0	0	0	0	1	1	0	0	0	0	0	0	0
2019/4/24 11:23:00	82930	58305	31155	13200	2935	745	935	235	100	85	45	30	15	20	0	0	0	0	0	0	0	0	0	0	0	0	0	0	0	0	0
2019/4/24 11:24:00	85295	58305	31650	13295	2985	870	785	240	65	95	65	0	10	15	10	11	1	1	0	1	0	0	0	0	1	0	0	0	0	0	0
2019/4/24 11:25:00	85035	58910	31785	13260	2915	755	845	220	70	100	40	10	10	20	17	12	1	0	0	0	0	0	0	0	0	0	0	0	0	0	0
2019/4/24 11:26:00	85765	59205	32525	13590	3125	625	790	225	100	125	30	15	5	5	8	5	0	0	0	0	0	0	0	1	0	1	0	0	0	0	0
2019/4/24 11:27:00	85275	58950	31940	13740	3110	765	850	250	75	95	70	20	15	15	13	10	0	1	0	0	0	0	1	0	0	0	0	0	0	0	0
2019/4/24 11:28:00	85370	59445	32420	13825	2830	820	795	220	75	50	55	25	10	30	10	0	0	0	0	0	0	0	0	0	0	0	0	0	0	0	0
2019/4/24 11:29:00	84970	59180	31975	13445	2970	905	830	225	60	90	35	35	20	5	11	1	1	0	1	1	0	0	0	0	0	0	0	0	0	0	0
2019/4/24 11:30:00	87055	59020	32875	14015	3150	800	840	275	95	75	30	35	15	15	17	13	1	1	1	1	0	1	0	0	0	0	0	0	0	0	0
2019/4/24 11:31:00	86520	61720	32085	13930	3010	925	870	240	75	50	55	25	25	20	17	6	1	1	1	1	2	0	0	0	0	0	1	0	0	0	0
2019/4/24 11:32:00	88835	61270	33150	14350	3130	875	960	265	85	110	55	25	10	10	25	8	1	0	0	0	0	0	1	0	0	0	0	0	0	0	0
2019/4/24 11:33:00	87225	61725	32730	14360	2825	805	770	210	130	85	60	45	35	15	43	21	3	0	2	0	1	1	1	2	1	0	0	0	0	0	0
2019/4/24 11:34:00	87750	61880	33245	14840	3155	875	825	210	105	105	60	10	15	15	19	4	1	0	0	0	0	0	1	0	0	0	0	0	0	0	0
2019/4/24 11:35:00	89091	61350	34355	14345	3300	760	655	290	95	55	45	40	5	5	18	3	1	1	0	1	0	0	0	1	0	0	0	0	0	0	0
2019/4/24 11:36:00	88800	62555	34650	14630	3210	840	840	250	95	70	45	55	5	10	7	6	0	1	1	0	0	0	0	0	0	0	0	0	0	0	0
2019/4/24 11:37:00	91568	63640	34480	14585	3225	800	725	215	110	65	65	60	15	0	10	9	1	0	3	1	0	1	0	0	0	0	0	0	0	0	0
2019/4/24 11:38:00	90985	63900	35250	15650	3320	950	825	220	70	45	45	50	30	5	1	0	2	2	0	0	0	0	0	0	0	0	0	0	0	0	0
2019/4/24 11:39:00	90717	65395	35885	15160	3295	860	870	255	85	115	65	35	15	20	19	8	2	0	0	1	0	0	0	0	0	0	0	0	0	0	0
2019/4/24 11:40:00	92498	65755	36065	15320	3300	735	760	230	75	50	45	15	15	10	5	0	0	0	0	0	0	0	0	0	0	0	0	0	0	0	0
2019/4/24 11:41:00	93759	66640	36455	15715	3615	900	925	280	90	55	55	15	20	20	8	2	0	0	0	0	0	0	0	0	0	0	0	0	0	0	0
2019/4/24 11:42:00	93610	67175	36385	15935	3570	825	775	300	100	105	55	55	20	5	11	2	1	1	0	0	0	0	0	0	0	0	0	0	0	0	0
2019/4/24 11:43:00	94295	66445	36685	16065	3385	895	930	205	80	85	50	30	5	10	11	8	0	1	0	0	0	0	0	0	0	0	0	0	0	0	0
2019/4/24 11:44:00	94135	68010	37280	16190	3660	930	975	265	90	75	55	40	0	15	21	8	0	0	1	0	0	0	0	0	0	0	0	0	0	0	0
2019/4/24 11:45:00	96485	68740	38380	16330	3610	1120	955	215	105	80	45	15	50	5	0	0	0	0	0	0	0	0	0	0	0	0	0	0	0	0	0
2019/4/24 11:46:00	96330	70590	38205	17035	3810	890	905	285	75	135	55	60	15	15	12	6	1	0	1	0	0	0	0	0	0	0	0	0	0	0	0
2019/4/24 11:47:00	98365	71100	38325	16890	3655	1010	895	200	140	115	45	15	10	25	2	3	0	0	0	0	0	0	0	0	0	0	0	0	0	0	0
2019/4/24 11:48:00	98935	71225	39165	17160	3875	1025	895	270	115	95	20	75	15	5	11	4	0	0	0	0	0	0	0	0	0	0	0	0	0	0	0
2019/4/24 11:49:00	100305	72530	40535	17655	3775	980	880	270	90	100	45	10	35	25	10	0	0	0	0	0	0	0	0	0	0	0	0	0	0	0	0
2019/4/24 11:50:00	102190	74110	40400	17350	3950	1055	960	280	65	95	35	25	15	15	0	0	0	0	0	0	0	0	0	0	0	0	0	0	0	0	0
2019/4/24 11:51:00	102165	74745	41785	18200	3925	925	960	335	95	90	45	20	20	10	4	3	1	0	1	0	1	0	0	0	0	0	0	0	0	0	0
2019/4/24 11:52:00	104362	75150	41585	18715	4050	915	960	345	125	100	45	20	5	20	12	6	2	0	0	0	0	0	0	0	0	0	0	0	0	0	0
2019/4/24 11:53:00	104962	76230	42250	18730	3865	1030	1060	300	135	90	65	30	10	10	16	18	1	0	0	0	0	0	0	0	0	0	0	0	0	0	0
2019/4/24 11:54:00	106033	78320	43615	19330	4240	1135	995	315	70	90	50	40	5	35	12	2	0	0	1	0	0	0	0	0	0	0	0	0	0	0	0
2019/4/24 11:55:00	105789	76695	42955	19290	4150	1120	955	300	115	85	60	5	15	15	9	0	0	0	0	0	0	1	0	0	0	0	0	0	0	0	0
2019/4/24 11:56:00	107292	78185	43085	19160	4095	1075	960	275	95	100	40	25	5	30	3	2	0	0	0	0	0	0	0	0	0	0	0	0	0	0	0
2019/4/24 11:57:00	106538	78730	42945	19755	4195	1015	1000	320	135	105	50	40	0	25	0	0	0	0	0	0	0	0	0	0	0	0	0	0	0	0	0
2019/4/24 11:58:00	106300	76705	43285	18840	4190	1075	1050	260	105	100	70	15	30	20	12	6	1	1	0	0	0	0	0	0	0	0	0	0	0	0	0
2019/4/24 11:59:00	106381	77605	43335	19595	4150	1110	885	315	130	90	55	45	15	5	11	4	0	0	0	0	0	0	0	0	0	0	0	0	0	0	0
2019/4/24 12:00:00	107094	79090	44040	19190	4380	1120	1015	230	80	80	45	40	10	15	29	8	2	1	0	0	0	0	0	0	0	0	0	0	0	0	0
2019/4/24 12:01:00	108264	79440	44080	19105	4270	1135	945	295	85	70	50	35	35	10	5	0	0	0	0	0	0	0	0	0	0	0	0	0	0	0	0
2019/4/24 12:02:00	109189	78310	44290	19160	4555	1130	915	270	80	110	60	40	15	25	3	2	0	0	0	0	0	0	0	0	0	0	0	0	0	0	0
2019/4/24 12:03:00	109205	79025	45485	19715	4490	1130	940	320	115	85	100	35	30	30	12	5	0	0	2	0	0	0	0	0	1	0	0	0	0	0	0
2019/4/24 12:04:00	107105	80165	44175	19635	4420	1075	960	265	85	60	45	40	10	20	25	4	0	0	0	0	0	0	0	0	1	0	0	0	0	0	0
2019/4/24 12:05:00	107594	79320	43520	19400	4180	1065	915	260	75	135	65	25	15	20	4	5	0	0	0	1	0	0	0	0	0	0	0	0	0	0	0
2019/4/24 12:06:00	108475	79270	43690	19465	4235	1035	1070	255	130	135	40	50	35	25	6	2	1	0	1	0	0	0	0	0	0	0	0	0	0	0	0
2019/4/24 12:07:00	106850	78895	44240	19140	4250	1005	1010	270	105	115	45	45	20	10	4	4	1	0	0	0	0	0	0	0	1	0	0	0	0	0	0
2019/4/24 12:08:00	106729	79830	43800	19155	4180	1000	945	280	120	130	55	40	40	10	12	2	0	0	0	0	0	0	1	0	0	0	0	0	0	0	0

## Sheet: Mass values
<Header>_x000D_ Data are from memory (SD/USB) _x000D_ Model: 11-R_x000D_ # of Location: 1_x000D_ Serial No.: 11R18003_x000D_ Firmware revision: 12.40_x000D_ Software revision: 7-1 Rev IX (17-05-2018)_x000D_ Unit: dM [ug/m3]_x000D_ offline data_x000D_ _x000D_ mass distribution (differential) [礸/m砞
date & time	0.25 um	0.28 um	0.30 um	0.35 um	0.40 um	0.45 um	0.50 um	0.58 um	0.65 um	0.70 um	0.80 um	1.00 um	1.30 um	1.60 um	2.00 um	2.50 um	3.00 um	3.50 um	4.00 um	5.00 um	6.50 um	7.50 um	8.50 um	10.00 um	12.50 um	15.00 um	17.50 um	20.00 um	25.00 um	30.00 um	32.00 um
2019/4/24 7:43:00	2.83	3.74	3.73	3.44	1.33	0.65	0.63	0.27	0.14	0.17	0.21	0.32	0.66	1.36	1.13	1.46	1.18	0.93	1.76	1.17	0.6	0	0.7	1.25	0	0	0	0	0	0	0
2019/4/24 7:44:00	2.9	3.86	4.01	3.9	1.48	0.76	0.75	0.27	0.14	0.16	0.23	0.39	0.48	1.59	2.4	2.14	1.27	1.16	2.48	2.34	0.6	0	0.7	0	2.29	0	0	20.04	0	0	0
2019/4/24 7:45:00	2.94	3.9	4.06	3.9	1.55	0.75	0.79	0.31	0.14	0.19	0.2	0.43	0.4	1.62	3	2.71	1.03	1.07	2.48	1.17	0.91	0	0	0	0	0	0	0	0	0	0
2019/4/24 7:46:00	2.93	3.82	3.95	3.78	1.48	0.7	0.72	0.31	0.14	0.2	0.21	0.39	0.47	1.54	2.34	2.12	1.15	1.39	2.16	0.5	0	0	1.39	0	0	0	0	0	0	0	0
2019/4/24 7:47:00	2.89	3.77	3.93	3.69	1.44	0.69	0.74	0.29	0.15	0.18	0.25	0.45	0.46	1.41	1.84	1.54	1.27	1.02	1.92	1	0	0	0.7	0	4.57	0	0	0	0	0	0
2019/4/24 7:48:00	2.93	3.8	3.99	3.84	1.52	0.72	0.71	0.29	0.13	0.19	0.21	0.45	0.58	1.36	2.17	1.32	1.33	1.07	1.36	1.51	0	0.9	0.7	0	0	0	0	0	0	0	0
2019/4/24 7:49:00	2.9	3.76	3.89	3.74	1.49	0.7	0.73	0.29	0.11	0.17	0.22	0.41	0.5	1.8	2.22	1.9	1.39	1.02	1.92	1.34	0.3	0	0.7	0	0	3.77	0	10.02	0	0	0
2019/4/24 7:50:00	2.93	3.73	3.88	3.73	1.46	0.7	0.69	0.27	0.13	0.21	0.25	0.41	0.48	1.18	2.14	1.57	1.69	0.88	2.24	2.01	1.21	0.45	0	0	0	0	0	0	0	0	0
2019/4/24 7:51:00	2.89	3.7	3.73	3.53	1.33	0.62	0.66	0.3	0.12	0.18	0.29	0.45	0.56	1.56	2.06	1.5	1.12	0.51	1.84	1.51	0.3	0	0	1.25	0	0	0	0	0	0	0
2019/4/24 7:52:00	2.87	3.64	3.72	3.51	1.36	0.64	0.64	0.27	0.13	0.22	0.23	0.38	0.43	1.64	1.82	1.19	0.91	0.74	1.76	1.34	0	0.45	0	1.25	0	0	0	0	0	0	0
2019/4/24 7:53:00	2.85	3.6	3.61	3.37	1.32	0.63	0.68	0.29	0.12	0.19	0.2	0.41	0.42	1.41	1.92	1.37	1.18	1.02	1.76	1.34	0.3	0.45	1.39	2.5	2.29	0	0	0	0	0	0
2019/4/24 7:54:00	2.83	3.55	3.57	3.34	1.21	0.58	0.65	0.27	0.12	0.15	0.21	0.33	0.52	0.97	1.42	2.05	0.97	0.83	1.76	0.67	0.91	0.45	0	1.25	0	0	0	0	0	0	0
2019/4/24 7:55:00	2.89	3.55	3.59	3.3	1.24	0.6	0.63	0.25	0.12	0.18	0.2	0.37	0.38	1.28	1.16	1.04	1.21	0.79	1.68	0.84	0.6	0	0.7	1.25	0	0	0	0	0	0	0
2019/4/24 7:56:00	2.86	3.51	3.55	3.28	1.24	0.56	0.65	0.25	0.11	0.17	0.23	0.34	0.48	1.39	1.91	1.08	0.66	0.93	2.57	1.17	0.6	0.45	0.7	0	0	0	0	0	0	0	0
2019/4/24 7:57:00	2.84	3.53	3.49	3.2	1.22	0.56	0.64	0.27	0.13	0.21	0.22	0.38	0.51	1.33	1.97	1.1	0.97	0.97	1.44	2.17	0.3	0	0.7	1.25	2.29	0	0	0	0	0	0
2019/4/24 7:58:00	2.86	3.51	3.54	3.25	1.21	0.56	0.62	0.24	0.12	0.17	0.22	0.31	0.5	1.18	2.14	1.06	1.03	1.16	1.44	1.67	0.3	0	0	0	0	0	0	0	0	0	0
2019/4/24 7:59:00	2.86	3.54	3.48	3.22	1.19	0.59	0.61	0.25	0.15	0.16	0.24	0.31	0.43	1.44	1.47	1.13	1.15	1.35	1.76	2.01	0	0	0	0	0	0	0	0	0	0	0
2019/4/24 8:00:00	2.83	3.51	3.5	3.22	1.21	0.57	0.67	0.24	0.12	0.2	0.22	0.34	0.38	1.39	1.59	1.04	0.97	0.79	1.52	0.33	0.6	0.9	0	0	0	0	0	0	0	0	0
2019/4/24 8:01:00	2.85	3.47	3.47	3.27	1.24	0.55	0.66	0.26	0.11	0.18	0.19	0.37	0.34	1.05	1.12	0.88	1.06	1.21	2	1.34	0.6	0.45	1.39	1.25	0	0	0	0	0	0	0
2019/4/24 8:02:00	2.9	3.53	3.57	3.31	1.26	0.57	0.68	0.3	0.12	0.17	0.16	0.38	0.55	1.41	1.54	1.66	1.39	1.07	2.65	2.51	0.6	0.45	0	0	0	0	0	0	0	0	0
2019/4/24 8:03:00	2.9	3.56	3.65	3.38	1.26	0.61	0.71	0.25	0.14	0.2	0.22	0.43	0.42	1.28	1.52	1.23	1.12	0.83	2.48	1	0.6	0.45	0.7	0	0	0	0	0	0	0	0
2019/4/24 8:04:00	2.84	3.51	3.55	3.28	1.26	0.57	0.68	0.26	0.11	0.17	0.22	0.37	0.4	1.33	1.02	1.17	1.24	1.07	2.24	1	0.91	0.45	0	1.25	0	0	5.8	0	0	0	0
2019/4/24 8:05:00	2.84	3.47	3.49	3.17	1.21	0.55	0.65	0.27	0.11	0.19	0.25	0.49	0.47	1.26	1.96	1.74	1.12	1.02	2.16	1	0.3	0.45	0	0	0	0	0	0	0	0	0
2019/4/24 8:06:00	2.85	3.49	3.44	3.19	1.22	0.56	0.64	0.25	0.12	0.15	0.23	0.36	0.47	1.39	1.6	1.66	1.39	0.93	1.84	1.34	0	0.45	0	1.25	0	0	0	0	0	0	0
2019/4/24 8:07:00	2.85	3.5	3.57	3.25	1.2	0.55	0.68	0.26	0.12	0.17	0.26	0.36	0.55	1.49	1.88	1.7	1.3	1.16	2.65	0.84	0.3	0.9	0	0	0	0	0	0	0	0	0
2019/4/24 8:08:00	2.91	3.6	3.72	3.46	1.3	0.6	0.71	0.29	0.12	0.18	0.21	0.42	0.46	1.39	1.62	1.98	1.3	1.11	1.68	0.17	0.3	0	0	0	0	0	0	0	0	0	0
2019/4/24 8:09:00	2.88	3.57	3.69	3.53	1.29	0.63	0.73	0.22	0.12	0.2	0.25	0.35	0.54	1.8	1.54	1.43	1.36	1.11	1.92	1.67	0	0	0	0	0	0	0	0	0	0	0
2019/4/24 8:10:00	2.87	3.58	3.74	3.52	1.34	0.64	0.71	0.28	0.12	0.18	0.26	0.37	0.62	1.62	1.75	1.9	1.45	1.16	1.76	2.17	0.3	0	0.7	1.25	0	0	0	0	0	0	0
2019/4/24 8:11:00	2.9	3.57	3.75	3.46	1.33	0.61	0.71	0.28	0.12	0.19	0.22	0.33	0.55	1.59	1.2	1.85	0.91	1.44	2.73	1.67	0.6	0.45	0.7	0	0	0	0	0	0	0	0
2019/4/24 8:12:00	2.92	3.66	3.79	3.6	1.39	0.61	0.79	0.28	0.12	0.22	0.24	0.35	0.71	1.08	2.09	1.28	1.63	1.25	2.57	1	0.6	0	0	0	0	0	0	0	0	0	0
2019/4/24 8:13:00	2.9	3.64	3.73	3.58	1.33	0.62	0.73	0.26	0.11	0.2	0.2	0.4	0.5	1.95	2.15	1.28	1.84	1.62	1.84	1.34	0.91	0	0	0	0	0	0	0	0	0	0
2019/4/24 8:14:00	2.87	3.56	3.66	3.47	1.32	0.6	0.72	0.23	0.14	0.18	0.23	0.34	0.51	1.13	1.75	1.57	1.09	0.79	2	1.67	0	0.45	0	0	0	0	0	0	0	0	0
2019/4/24 8:15:00	2.8	3.38	3.43	3.17	1.18	0.54	0.63	0.24	0.09	0.2	0.2	0.31	0.52	1	1.64	1.17	0.85	0.74	1.44	0.5	0	0	0	2.5	0	0	0	0	0	0	0
2019/4/24 8:16:00	2.73	3.29	3.27	2.97	1.1	0.49	0.6	0.2	0.12	0.14	0.19	0.23	0.29	0.69	0.81	0.57	0.94	0.88	1.28	1	0	0	0.7	0	0	0	0	0	0	0	0
2019/4/24 8:17:00	2.72	3.2	3.16	2.81	1.04	0.44	0.56	0.2	0.09	0.12	0.17	0.25	0.25	0.54	0.88	0.84	0.48	0.42	1.04	0.5	0.3	0.45	0.7	2.5	0	0	0	0	0	0	0
2019/4/24 8:18:00	2.69	3.17	3.07	2.75	0.98	0.41	0.5	0.19	0.11	0.11	0.1	0.31	0.38	0.64	0.89	0.71	0.51	0.23	0.72	0.17	0	0	0	0	0	0	0	0	0	0	0
2019/4/24 8:19:00	2.66	3.15	3.06	2.68	0.99	0.43	0.49	0.22	0.06	0.11	0.17	0.21	0.27	0.59	0.8	0.9	0.69	0.32	0.48	0.5	0	0	0.7	1.25	0	0	0	0	0	0	0
2019/4/24 8:20:00	2.68	3.15	3.13	2.74	1.01	0.43	0.49	0.2	0.07	0.13	0.15	0.17	0.24	0.62	0.93	0.6	0.45	0.37	1.04	0.33	0	0	0	1.25	0	0	0	0	0	0	0
2019/4/24 8:21:00	2.65	3.13	3.06	2.76	0.98	0.43	0.52	0.18	0.09	0.12	0.12	0.17	0.24	0.64	0.61	0.53	0.3	0.23	1.12	0.67	0.3	0.45	0	0	0	0	0	0	0	0	0
2019/4/24 8:22:00	2.66	3.11	3.05	2.69	0.98	0.4	0.5	0.18	0.07	0.11	0.12	0.23	0.2	0.49	0.74	0.51	0.57	0.23	1.28	0.33	0	0	0	0	0	0	5.8	0	0	0	0
2019/4/24 8:23:00	2.61	3.05	3.02	2.59	0.93	0.41	0.51	0.17	0.08	0.12	0.11	0.23	0.15	0.41	0.82	0.88	0.33	0.42	1.04	0.17	0.3	0	0	0	0	0	0	0	0	0	0
2019/4/24 8:24:00	2.63	3.09	3	2.66	0.99	0.4	0.5	0.18	0.06	0.12	0.11	0.11	0.16	0.33	0.59	0.33	0.42	0.46	1.12	0.67	0	0.45	0	0	0	0	0	0	0	0	0
2019/4/24 8:25:00	2.6	2.99	2.92	2.54	0.93	0.38	0.49	0.18	0.09	0.08	0.11	0.15	0.2	0.44	0.41	0.4	0.45	0.28	0.32	0.17	0	0.45	0	0	0	0	0	0	0	0	0
2019/4/24 8:26:00	2.56	2.98	2.92	2.54	0.91	0.41	0.44	0.16	0.06	0.09	0.1	0.09	0.15	0.46	0.39	0.33	0.27	0.28	0.4	0.33	0	0	0.7	0	0	0	0	0	0	0	0
2019/4/24 8:27:00	2.56	3	2.88	2.48	0.87	0.36	0.41	0.14	0.05	0.1	0.07	0.09	0.24	0.33	0.63	0.2	0.18	0.19	0.32	0.33	0	0	0	0	0	0	0	0	0	0	0
2019/4/24 8:28:00	2.51	2.93	2.82	2.48	0.86	0.38	0.42	0.16	0.06	0.1	0.11	0.13	0.16	0.44	0.45	0.33	0.24	0.14	0.72	0.17	0	0	0.7	0	0	0	0	0	0	0	0
2019/4/24 8:29:00	2.55	2.93	2.78	2.42	0.89	0.36	0.42	0.15	0.05	0.08	0.07	0.13	0.16	0.38	0.6	0.2	0.21	0.19	0.16	0.17	0	0	0	0	0	0	0	0	0	0	0
2019/4/24 8:30:00	2.49	2.92	2.75	2.35	0.86	0.36	0.44	0.15	0.07	0.12	0.07	0.13	0.13	0.23	0.35	0.33	0.18	0.23	0.24	0.5	0	0	0	0	0	0	0	0	0	0	0
2019/4/24 8:31:00	2.51	2.88	2.75	2.37	0.82	0.37	0.42	0.16	0.06	0.08	0.09	0.11	0.12	0.28	0.43	0.31	0.15	0.14	0.16	0	0	0	0	0	0	0	0	0	0	0	0
2019/4/24 8:32:00	2.47	2.84	2.75	2.33	0.83	0.34	0.44	0.15	0.06	0.06	0.06	0.12	0.12	0.15	0.45	0.42	0.15	0	0.16	0	0	0	0	0	0	0	0	0	0	0	0
2019/4/24 8:33:00	2.48	2.84	2.68	2.29	0.82	0.33	0.44	0.15	0.06	0.08	0.08	0.03	0.16	0.26	0.45	0.48	0.09	0.09	0.32	0	0	0	0	0	0	0	0	0	0	0	0
2019/4/24 8:34:00	2.46	2.82	2.65	2.26	0.79	0.31	0.4	0.14	0.05	0.07	0.05	0.09	0.09	0.13	0.24	0.24	0.03	0.14	0.16	0.17	0.3	0	0	0	0	0	0	0	0	0	0
2019/4/24 8:35:00	2.44	2.84	2.67	2.24	0.8	0.36	0.4	0.14	0.06	0.05	0.05	0.09	0.09	0.21	0.33	0.2	0.12	0.14	0.24	0.17	0	0	0	0	0	0	0	0	0	0	0
2019/4/24 8:36:00	2.44	2.84	2.63	2.21	0.77	0.3	0.4	0.14	0.06	0.09	0.08	0.09	0.11	0.15	0.39	0.31	0.12	0.05	0.08	0.33	0	0	0.7	0	0	0	0	0	0	0	0
2019/4/24 8:37:00	2.43	2.77	2.57	2.14	0.72	0.29	0.38	0.12	0.06	0.05	0.08	0.13	0.05	0.15	0.39	0.35	0.15	0	0.08	0	0	0	0.7	0	0	0	0	0	0	0	0
2019/4/24 8:38:00	2.46	2.75	2.54	2.1	0.7	0.28	0.38	0.14	0.05	0.06	0.07	0.07	0.11	0.18	0.37	0.27	0.15	0.09	0.4	0	0	0	0	1.25	0	0	0	0	0	0	0
2019/4/24 8:39:00	2.35	2.63	2.39	1.94	0.66	0.28	0.32	0.13	0.05	0.07	0.04	0.09	0.09	0.18	0.19	0.11	0.06	0.09	0.08	0	0	0	0	0	0	0	0	0	0	0	0
2019/4/24 8:40:00	2.3	2.49	2.24	1.78	0.61	0.25	0.31	0.1	0.04	0.06	0.06	0.11	0.11	0.13	0.3	0.26	0	0.09	0.24	0.17	0	0	0	0	0	0	0	0	0	0	0
2019/4/24 8:41:00	2.28	2.47	2.2	1.72	0.6	0.23	0.28	0.1	0.03	0.06	0.04	0.07	0.08	0.18	0.17	0.15	0	0.05	0.08	0	0	0	0.7	0	0	0	0	0	0	0	69.15
2019/4/24 8:42:00	2.27	2.46	2.14	1.69	0.55	0.23	0.28	0.11	0.04	0.06	0.05	0.04	0.05	0.23	0.27	0.13	0.06	0.14	0	0.17	0	0	0	0	0	0	0	0	0	0	0
2019/4/24 8:43:00	2.23	2.41	2.1	1.63	0.52	0.21	0.29	0.09	0.04	0.08	0.04	0.06	0.11	0.18	0.07	0.05	0	0	0	0	0	0	0	0	0	0	0	0	0	0	0
2019/4/24 8:44:00	2.25	2.42	2.1	1.62	0.54	0.22	0.25	0.12	0.04	0.04	0.06	0.06	0.03	0.13	0.2	0.11	0.09	0	0	0	0	0.45	0	0	0	0	0	0	0	0	0
2019/4/24 8:45:00	2.21	2.4	2.05	1.6	0.52	0.19	0.27	0.11	0.05	0.06	0.04	0.07	0.09	0.05	0.23	0.27	0	0.05	0.08	0	0	0	0	0	0	0	0	0	0	0	0
2019/4/24 8:46:00	2.22	2.36	2.04	1.59	0.52	0.2	0.27	0.09	0.04	0.05	0.05	0.03	0.04	0.1	0.2	0.29	0.06	0.09	0	0	0	0	0	0	0	0	0	0	0	0	0
2019/4/24 8:47:00	2.2	2.35	2.02	1.53	0.51	0.19	0.25	0.1	0.04	0.06	0.06	0.04	0.05	0.13	0.15	0.07	0	0	0	0.17	0	0	0	0	0	0	0	0	0	0	0
2019/4/24 8:48:00	2.2	2.32	1.96	1.51	0.49	0.21	0.26	0.09	0.02	0.04	0.04	0.04	0.03	0.08	0.15	0.13	0	0.05	0.16	0	0	0	0	0	0	0	0	0	0	0	0
2019/4/24 8:49:00	2.18	2.26	1.94	1.48	0.49	0.19	0.23	0.08	0.04	0.06	0.03	0.03	0.03	0.05	0.15	0	0	0	0	0	0	0	0	0	0	0	0	0	0	0	0
2019/4/24 8:50:00	2.16	2.25	1.92	1.44	0.46	0.18	0.22	0.08	0.03	0.04	0.05	0.06	0.04	0.1	0.22	0.15	0.03	0.05	0.16	0	0	0	0.7	0	0	0	0	0	0	0	0
2019/4/24 8:51:00	2.13	2.22	1.89	1.41	0.44	0.18	0.25	0.08	0.04	0.05	0.03	0.05	0.05	0.1	0.11	0.04	0.03	0	0.08	0	0	0	0	0	0	0	0	0	0	0	0
2019/4/24 8:52:00	2.14	2.2	1.87	1.41	0.43	0.19	0.22	0.11	0.04	0.05	0.05	0.05	0.01	0.08	0.06	0.07	0	0	0	0	0	0	0	0	0	0	0	0	0	0	0
2019/4/24 8:53:00	2.15	2.19	1.85	1.39	0.46	0.16	0.22	0.09	0.03	0.06	0.04	0.03	0.05	0.03	0.14	0.09	0.06	0	0.24	0.17	0	0	0	0	0	0	0	0	0	0	0
2019/4/24 8:54:00	2.11	2.19	1.84	1.35	0.41	0.15	0.19	0.09	0.02	0.03	0.01	0.07	0.04	0.15	0.02	0.05	0	0	0	0	0	0	0	0	0	0	0	0	0	0	0
2019/4/24 8:55:00	2.1	2.15	1.82	1.35	0.41	0.16	0.22	0.08	0.05	0.04	0.06	0.07	0.01	0.13	0.29	0.2	0	0.14	0.08	0	0	0.45	0	0	0	0	0	0	0	0	0
2019/4/24 8:56:00	2.06	2.15	1.78	1.29	0.41	0.15	0.24	0.08	0.03	0.04	0.05	0.04	0.05	0.23	0.18	0.07	0.06	0	0	0.17	0	0	0	0	0	0	0	0	0	0	0
2019/4/24 8:57:00	2.03	2.1	1.74	1.25	0.4	0.15	0.2	0.08	0.04	0.03	0.04	0.05	0.07	0.08	0.3	0.33	0.03	0	0	0.17	0	0	0	0	0	0	0	0	0	0	0
2019/4/24 8:58:00	2.05	2.09	1.71	1.26	0.39	0.15	0.21	0.09	0.03	0.03	0.03	0.05	0.01	0.08	0.19	0.07	0	0.05	0.08	0	0	0	0	0	0	0	0	0	0	0	0
2019/4/24 8:59:00	2.02	2.07	1.72	1.2	0.39	0.15	0.19	0.07	0.03	0.04	0.04	0.05	0.04	0.08	0.13	0.04	0	0	0	0	0	0	0	0	0	0	0	0	0	0	0
2019/4/24 9:00:00	2.02	2.05	1.68	1.19	0.38	0.14	0.19	0.07	0.04	0.04	0.04	0.03	0.05	0.13	0.1	0	0	0	0	0	0	0	0	0	0	0	0	0	0	0	0
2019/4/24 9:01:00	1.98	2.05	1.66	1.19	0.37	0.13	0.19	0.09	0.04	0.03	0.05	0.03	0.04	0.1	0.07	0.11	0	0	0.16	0	0	0	0	0	0	0	0	0	0	0	0
2019/4/24 9:02:00	1.97	2	1.62	1.18	0.36	0.13	0.19	0.08	0.04	0.03	0.03	0.07	0.07	0.1	0.05	0	0	0	0	0	0	0	0	0	0	0	0	0	0	0	0
2019/4/24 9:03:00	1.97	2	1.62	1.12	0.37	0.12	0.2	0.07	0.03	0.02	0.03	0.04	0.01	0.13	0.08	0.04	0	0	0	0	0	0	0	0	0	0	0	0	0	0	0
2019/4/24 9:04:00	1.96	1.97	1.59	1.13	0.35	0.14	0.18	0.07	0.04	0.04	0.04	0.05	0.03	0.05	0.03	0.04	0	0	0	0	0	0	0	0	0	0	0	0	0	0	0
2019/4/24 9:05:00	1.97	1.96	1.59	1.12	0.34	0.13	0.2	0.07	0.03	0.03	0.03	0.02	0.07	0.1	0.1	0	0	0	0	0	0	0	0	0	0	0	0	0	0	0	0
2019/4/24 9:06:00	1.94	1.94	1.58	1.11	0.36	0.13	0.18	0.07	0.03	0.04	0.04	0.07	0.11	0	0.07	0.04	0.03	0	0	0	0	0	0	0	0	0	0	0	0	0	0
2019/4/24 9:07:00	1.94	1.95	1.58	1.11	0.34	0.12	0.19	0.06	0.03	0.04	0.03	0.06	0.03	0.08	0.05	0	0	0	0	0	0	0	0	0	0	0	0	0	0	0	0
2019/4/24 9:08:00	1.92	1.92	1.53	1.06	0.34	0.12	0.19	0.07	0.04	0.04	0.04	0.03	0.04	0.08	0.02	0.04	0	0	0	0	0	0	0.7	0	0	0	0	0	0	0	0
2019/4/24 9:09:00	1.92	1.94	1.53	1.06	0.33	0.11	0.17	0.08	0.03	0.03	0.03	0.02	0.03	0.1	0.13	0.04	0	0	0	0	0	0	0	0	0	0	0	0	0	0	0
2019/4/24 9:10:00	1.89	1.88	1.49	1.04	0.33	0.12	0.16	0.04	0.04	0.04	0.03	0.03	0.07	0.08	0.13	0.09	0	0.05	0	0	0.3	0	0	0	0	0	0	0	0	0	0
2019/4/24 9:11:00	1.89	1.87	1.48	1.02	0.32	0.12	0.19	0.06	0.02	0.03	0.04	0.03	0.04	0.05	0.12	0.11	0.03	0	0.08	0	0	0	0	0	0	0	0	0	0	0	0
2019/4/24 9:12:00	1.88	1.9	1.51	1.02	0.31	0.12	0.16	0.07	0.03	0.04	0.01	0.02	0.09	0.15	0.05	0	0	0	0	0	0	0	0	0	0	0	0	0	0	0	0
2019/4/24 9:13:00	1.88	1.84	1.47	1.02	0.3	0.11	0.14	0.07	0.02	0.04	0.01	0.04	0.07	0.13	0.05	0	0	0	0	0	0	0	0	0	0	0	0	0	0	0	0
2019/4/24 9:14:00	1.86	1.84	1.47	0.98	0.29	0.13	0.16	0.08	0.03	0.04	0.04	0.05	0	0.08	0.1	0	0	0	0	0	0	0	0	0	0	0	0	0	0	0	0
2019/4/24 9:15:00	1.86	1.83	1.43	1.01	0.29	0.11	0.16	0.05	0.02	0.03	0.03	0.05	0	0	0.03	0.04	0	0	0	0	0	0	0	0	0	0	0	0	0	0	0
2019/4/24 9:16:00	1.85	1.82	1.45	0.99	0.3	0.1	0.17	0.06	0.02	0.03	0.04	0.03	0	0.03	0.15	0.2	0.06	0.05	0	0.17	0	0	0	0	0	0	0	0	0	0	0
2019/4/24 9:17:00	1.87	1.81	1.44	0.97	0.31	0.11	0.16	0.05	0.03	0.03	0.01	0.02	0.03	0.03	0.06	0.04	0.03	0	0	0	0.3	0	0	0	0	0	0	0	0	0	0
2019/4/24 9:18:00	1.83	1.79	1.39	0.97	0.3	0.1	0.15	0.05	0.03	0.04	0.03	0.05	0.01	0.13	0.08	0.04	0	0	0	0	0	0	0	0	0	0	0	0	0	0	0
2019/4/24 9:19:00	1.85	1.78	1.4	0.96	0.27	0.1	0.14	0.06	0.03	0.03	0.03	0.04	0.04	0.03	0.1	0.07	0	0	0.08	0	0	0	0	0	0	0	0	0	0	0	0
2019/4/24 9:20:00	1.81	1.8	1.39	0.91	0.28	0.11	0.16	0.07	0.02	0.03	0.02	0.03	0.01	0	0.07	0.04	0	0.05	0	0	0	0	0	0	0	0	0	0	0	0	0
2019/4/24 9:21:00	1.82	1.77	1.37	0.95	0.29	0.11	0.16	0.06	0.03	0.02	0.02	0.05	0.08	0.08	0	0	0	0	0	0	0	0	0	0	0	0	0	0	0	0	0
2019/4/24 9:22:00	1.79	1.76	1.38	0.91	0.29	0.11	0.15	0.06	0.03	0.02	0.03	0.01	0.04	0.08	0.07	0.11	0	0.05	0	0.17	0	0	0	0	0	0	0	0	0	0	0
2019/4/24 9:23:00	1.76	1.74	1.33	0.91	0.27	0.1	0.15	0.05	0.02	0.02	0.03	0.03	0.03	0.05	0.08	0.04	0	0	0	0	0	0	0	0	0	0	0	0	0	0	0
2019/4/24 9:24:00	1.76	1.72	1.33	0.91	0.24	0.09	0.14	0.05	0.02	0.03	0.03	0.01	0.05	0.03	0	0	0	0	0	0	0	0	0	0	0	0	0	0	0	0	0
2019/4/24 9:25:00	1.78	1.75	1.35	0.9	0.26	0.1	0.13	0.05	0.02	0.03	0.04	0.03	0.03	0.05	0.07	0.04	0	0	0	0	0	0	0.7	0	0	0	0	0	0	0	0
2019/4/24 9:26:00	1.75	1.7	1.34	0.9	0.24	0.09	0.13	0.06	0.02	0.03	0.02	0.03	0.03	0	0.15	0	0	0	0	0	0	0	0	0	0	0	0	0	0	0	0
2019/4/24 9:27:00	1.74	1.72	1.33	0.85	0.26	0.1	0.15	0.05	0.02	0.04	0.01	0.01	0.03	0.1	0.1	0.04	0	0	0	0	0	0.45	0	0	0	0	0	0	0	0	69.15
2019/4/24 9:28:00	1.76	1.68	1.32	0.88	0.26	0.09	0.14	0.05	0.02	0.04	0.03	0.03	0.01	0.08	0.15	0	0	0	0	0	0	0	0	0	0	0	0	0	0	0	0
2019/4/24 9:29:00	1.75	1.71	1.31	0.86	0.27	0.1	0.13	0.06	0.03	0.02	0.02	0.05	0.01	0.08	0.05	0	0	0	0	0	0	0	0	0	0	0	0	0	0	0	0
2019/4/24 9:30:00	1.74	1.69	1.28	0.85	0.27	0.09	0.15	0.04	0.03	0.03	0.03	0.03	0.03	0.03	0.19	0.22	0	0.05	0.08	0	0.3	0	0	0	0	0	0	0	18.29	0	0
2019/4/24 9:31:00	1.72	1.7	1.29	0.84	0.27	0.1	0.13	0.05	0.03	0.04	0.03	0.03	0.01	0.03	0.04	0.11	0	0	0	0	0	0	0	0	0	0	0	0	0	0	0
2019/4/24 9:32:00	1.72	1.66	1.29	0.81	0.28	0.1	0.16	0.06	0.02	0.03	0.03	0.03	0.03	0.05	0.04	0.09	0	0	0	0	0	0	0.7	0	0	0	0	0	0	0	0
2019/4/24 9:33:00	1.7	1.66	1.28	0.84	0.26	0.09	0.13	0.05	0.03	0.03	0.03	0.01	0.05	0.15	0.08	0.04	0	0	0	0	0	0	0	0	0	0	0	0	0	0	0
2019/4/24 9:34:00	1.72	1.67	1.28	0.86	0.25	0.09	0.14	0.05	0.03	0.04	0.02	0.06	0.05	0.08	0.2	0.07	0	0.05	0	0	0	0	0	0	0	0	0	0	0	0	0
2019/4/24 9:35:00	1.71	1.69	1.28	0.82	0.26	0.08	0.14	0.05	0.01	0.04	0.04	0.03	0.07	0.08	0.05	0	0	0	0	0	0	0	0	0	0	0	0	0	0	0	0
2019/4/24 9:36:00	1.71	1.66	1.26	0.83	0.25	0.09	0.14	0.06	0.03	0.03	0.04	0.07	0.05	0.05	0.29	0.27	0	0	0	0	0	0	0	1.25	0	0	0	0	0	0	0
2019/4/24 9:37:00	1.7	1.65	1.24	0.82	0.27	0.09	0.15	0.06	0.02	0.03	0.03	0.05	0.01	0.05	0.08	0.18	0	0.05	0	0.17	0	0	0	0	0	0	0	0	0	0	0
2019/4/24 9:38:00	1.69	1.61	1.27	0.81	0.24	0.09	0.14	0.06	0.02	0.04	0.03	0.05	0.08	0.13	0.09	0	0	0	0	0	0	0	0.7	0	0	0	0	0	0	0	0
2019/4/24 9:39:00	1.71	1.66	1.24	0.84	0.24	0.08	0.13	0.04	0.02	0.03	0.04	0.02	0.05	0.13	0.11	0.11	0	0.05	0	0.17	0	0	0.7	0	0	0	0	0	0	0	0
2019/4/24 9:40:00	1.69	1.63	1.25	0.83	0.24	0.1	0.13	0.05	0.03	0.02	0.03	0.03	0.05	0.03	0.09	0.09	0.03	0	0	0	0	0	0	0	0	0	0	0	0	0	0
2019/4/24 9:41:00	1.7	1.63	1.26	0.84	0.25	0.09	0.14	0.05	0.02	0.04	0.02	0.03	0.01	0.03	0.07	0.05	0	0	0	0	0	0	0	0	0	0	0	0	0	0	0
2019/4/24 9:42:00	1.69	1.63	1.23	0.8	0.26	0.09	0.15	0.06	0.01	0.02	0.04	0.04	0.03	0.03	0.12	0.11	0.03	0	0.08	0	0	0	0	0	0	0	0	0	0	0	0
2019/4/24 9:43:00	1.67	1.62	1.23	0.8	0.26	0.09	0.13	0.07	0.03	0.04	0.02	0.05	0.04	0.05	0.06	0.07	0	0	0	0	0	0	0	0	0	0	0	0	0	0	0
2019/4/24 9:44:00	1.66	1.61	1.25	0.82	0.26	0.08	0.14	0.06	0.02	0.04	0.03	0.05	0	0.08	0.05	0.04	0	0	0.08	0	0.3	0	0	1.25	0	0	0	0	0	0	0
2019/4/24 9:45:00	1.67	1.6	1.23	0.78	0.26	0.08	0.14	0.05	0.03	0.05	0.02	0.03	0	0.03	0.12	0.04	0.03	0	0	0	0	0	0	0	0	0	0	0	0	0	0
2019/4/24 9:46:00	1.69	1.62	1.23	0.8	0.26	0.1	0.15	0.05	0.04	0.03	0.04	0.01	0.04	0	0.12	0.04	0	0.05	0	0	0	0	0	0	0	0	0	0	0	0	0
2019/4/24 9:47:00	1.66	1.61	1.2	0.8	0.25	0.09	0.14	0.06	0.03	0.03	0.01	0.03	0	0.05	0.16	0.22	0.03	0.05	0	0	0	0	0	0	0	0	0	0	0	0	0
2019/4/24 9:48:00	1.68	1.6	1.22	0.8	0.24	0.1	0.13	0.06	0.03	0.04	0.04	0.01	0.01	0.08	0.1	0.09	0	0	0	0	0	0	0	0	0	0	0	0	0	0	0
2019/4/24 9:49:00	1.68	1.6	1.21	0.79	0.25	0.09	0.15	0.06	0.02	0.03	0.04	0.01	0.03	0.03	0.03	0.05	0	0	0	0.5	0	0	0.7	0	0	0	0	0	0	0	0
2019/4/24 9:50:00	1.66	1.58	1.19	0.81	0.24	0.09	0.14	0.06	0.03	0.03	0.02	0.06	0.01	0.1	0.13	0.2	0	0	0	0	0.3	0	0	0	0	0	0	0	0	0	0
2019/4/24 9:51:00	1.64	1.59	1.18	0.78	0.25	0.09	0.14	0.07	0.02	0.02	0.04	0.03	0.03	0.18	0.09	0.09	0.03	0	0	0	0	0	0	0	0	0	0	0	0	0	0
2019/4/24 9:52:00	1.65	1.58	1.21	0.79	0.25	0.09	0.14	0.05	0.03	0.05	0.03	0.03	0.04	0	0.11	0.15	0.03	0	0	0	0	0	0	0	0	0	0	0	0	0	0
2019/4/24 9:53:00	1.64	1.57	1.18	0.76	0.25	0.09	0.14	0.06	0.01	0.02	0.03	0.03	0.04	0.08	0.08	0.04	0	0	0	0	0	0	0	0	0	0	0	0	0	0	0
2019/4/24 9:54:00	1.67	1.58	1.17	0.75	0.24	0.1	0.15	0.06	0.03	0.05	0.03	0.03	0.01	0.08	0.08	0.04	0	0	0	0	0	0	0	0	0	0	0	0	0	0	0
2019/4/24 9:55:00	1.64	1.56	1.17	0.73	0.25	0.1	0.16	0.06	0.02	0.03	0.03	0.05	0.04	0.03	0.02	0.05	0	0	0	0	0	0	0	0	0	0	0	0	0	0	0
2019/4/24 9:56:00	1.64	1.55	1.16	0.76	0.25	0.1	0.14	0.06	0.01	0.01	0.03	0	0.05	0.08	0.15	0.09	0	0	0	0	0	0	0	0	0	0	0	0	0	0	0
2019/4/24 9:57:00	1.62	1.55	1.14	0.75	0.24	0.1	0.15	0.06	0.02	0.04	0.03	0.01	0	0.03	0.03	0.04	0	0	0	0	0	0	0	0	0	0	0	0	0	0	0
2019/4/24 9:58:00	1.64	1.54	1.16	0.78	0.24	0.09	0.14	0.08	0.04	0.06	0.04	0.08	0.12	0.23	0.65	0.9	0.66	0.97	3.05	3.34	2.11	1.8	1.39	5.01	2.29	7.55	0	0	0	0	0
2019/4/24 9:59:00	1.62	1.51	1.15	0.76	0.23	0.08	0.13	0.07	0.02	0.04	0.04	0.07	0.03	0.1	0.11	0.04	0	0.05	1.12	1.84	1.51	1.35	0.7	0	4.57	0	0	0	0	0	0
2019/4/24 10:00:00	1.61	1.54	1.12	0.76	0.24	0.1	0.14	0.07	0.04	0.03	0.03	0.08	0.05	0.1	0.34	0.22	0.21	0.23	0.24	0.33	0.3	1.35	0.7	2.5	0	0	0	0	0	0	0
2019/4/24 10:01:00	1.61	1.51	1.11	0.76	0.23	0.09	0.14	0.06	0.03	0.05	0.02	0.04	0	0.08	0.2	0.33	0.21	0.28	0.8	0.67	0	0.9	0	0	4.57	3.77	0	0	0	0	0
2019/4/24 10:02:00	1.59	1.51	1.13	0.74	0.25	0.09	0.14	0.07	0.03	0.06	0.03	0.07	0.07	0.21	0.34	0.48	0.06	0.05	0.4	0.84	0.3	0	0.7	0	0	0	0	0	0	0	0
2019/4/24 10:03:00	1.59	1.49	1.11	0.72	0.24	0.1	0.14	0.06	0.03	0.04	0.04	0.03	0.05	0.08	0.07	0.11	0.06	0	0.32	0	0	0.45	0	0	0	0	0	0	0	0	0
2019/4/24 10:04:00	1.61	1.54	1.12	0.74	0.24	0.09	0.14	0.08	0.03	0.03	0.04	0.05	0.11	0.05	0.23	0.42	0.12	0.09	0.48	0.17	0	0.45	0	0	0	0	0	0	0	0	0
2019/4/24 10:05:00	1.58	1.5	1.13	0.73	0.24	0.09	0.14	0.06	0.03	0.04	0.04	0.05	0.07	0.1	0.16	0.04	0	0	0.08	0.17	0	0	0	0	0	0	0	0	0	0	0
2019/4/24 10:06:00	1.57	1.5	1.09	0.71	0.23	0.1	0.16	0.07	0.04	0.05	0.04	0.11	0.08	0.23	0.53	0.88	0.12	0.46	0.8	1.51	1.21	1.35	2.78	1.25	4.57	0	0	20.04	0	0	0
2019/4/24 10:07:00	1.6	1.48	1.09	0.72	0.21	0.08	0.15	0.08	0.02	0.03	0.04	0.04	0.08	0.18	0.23	0.11	0.15	0.23	0.64	2.51	1.21	1.35	2.09	1.25	0	3.77	5.8	0	0	0	0
2019/4/24 10:08:00	1.55	1.49	1.1	0.71	0.23	0.09	0.16	0.07	0.02	0.04	0.02	0.05	0.07	0.26	0.22	0.07	0.09	0.32	0.56	0.67	0.91	0	0	0	0	0	0	0	0	0	0
2019/4/24 10:09:00	1.56	1.46	1.09	0.71	0.23	0.09	0.14	0.05	0.04	0.03	0.04	0.06	0.01	0.21	0.16	0.04	0.03	0	0.08	0	0	0	0	0	0	0	0	0	0	0	0
2019/4/24 10:10:00	1.55	1.45	1.06	0.7	0.23	0.09	0.14	0.07	0.03	0.05	0.02	0.06	0.03	0.26	0.54	0.33	0.06	0.05	0.48	0.17	0	0.45	0.7	1.25	0	0	0	0	0	0	0
2019/4/24 10:11:00	1.54	1.46	1.08	0.69	0.23	0.09	0.13	0.06	0.03	0.03	0.04	0.06	0.09	0.13	0.23	0.33	0.12	0.42	0.32	0.5	0.6	0.9	0.7	1.25	2.29	3.77	0	0	0	0	34.57
2019/4/24 10:12:00	1.52	1.41	1.07	0.66	0.22	0.09	0.13	0.08	0.03	0.04	0.02	0.11	0.05	0.23	0.22	0.24	0.27	0.19	0.8	1	0.3	0.45	0	3.76	2.29	0	0	0	0	0	0
2019/4/24 10:13:00	1.51	1.41	1.07	0.65	0.23	0.08	0.14	0.05	0.01	0.04	0.05	0.05	0.11	0.1	0.18	0.2	0.12	0.14	0.4	0.5	0.6	0.45	1.39	1.25	0	0	0	0	0	0	0
2019/4/24 10:14:00	1.51	1.4	1.04	0.68	0.22	0.09	0.12	0.05	0.02	0.04	0.05	0.07	0.08	0.15	0.22	0.26	0.09	0.28	0.32	0.33	0.6	0.45	0	0	2.29	0	0	0	0	0	0
2019/4/24 10:15:00	1.49	1.38	1.01	0.67	0.21	0.07	0.14	0.06	0.04	0.04	0.01	0.03	0.05	0.23	0.16	0.13	0.18	0.05	0.56	0.67	0.3	0.45	0.7	0	0	0	0	0	0	0	34.57
2019/4/24 10:16:00	1.5	1.37	1.01	0.64	0.2	0.08	0.14	0.06	0.03	0.03	0.04	0.04	0.07	0.13	0.33	0.35	0.15	0.09	0.64	1	0.91	0	1.39	1.25	0	0	0	0	0	0	34.57
2019/4/24 10:17:00	1.48	1.35	0.99	0.64	0.21	0.1	0.12	0.06	0.02	0.03	0.05	0.03	0.04	0.23	0.27	0.15	0.06	0.14	0.16	0.17	0.6	0	0	0	0	0	0	0	0	0	0
2019/4/24 10:18:00	1.46	1.37	0.98	0.65	0.22	0.08	0.14	0.06	0.02	0.02	0.04	0.03	0.07	0.18	0.43	0.6	0.15	0.14	0.72	0.67	0	0.45	0.7	1.25	0	0	0	0	0	0	0
2019/4/24 10:19:00	1.47	1.36	1	0.65	0.21	0.07	0.13	0.07	0.02	0.03	0.04	0.03	0.07	0.28	0.29	0.37	0.06	0.05	0.24	0.5	0	0	0.7	1.25	0	0	0	0	0	0	0
2019/4/24 10:20:00	1.47	1.35	1.01	0.63	0.21	0.08	0.12	0.08	0.02	0.04	0.05	0.04	0.03	0.05	0.36	0.27	0.09	0	0.4	0.33	0	0	2.09	0	0	0	0	10.02	0	0	0
2019/4/24 10:21:00	1.47	1.35	0.97	0.61	0.21	0.07	0.14	0.06	0.02	0.05	0.03	0.08	0.03	0.1	0.15	0.05	0.03	0	0.24	0.33	0	0	0	0	2.29	0	0	0	0	0	0
2019/4/24 10:22:00	1.48	1.34	0.99	0.62	0.19	0.08	0.12	0.05	0.03	0.05	0.03	0.06	0.07	0.18	0.25	0.26	0.03	0.05	0.08	0	0.3	0.9	0	0	0	0	0	0	0	0	0
2019/4/24 10:23:00	1.44	1.3	0.99	0.64	0.2	0.08	0.13	0.06	0.03	0.03	0.02	0.07	0.03	0.1	0.11	0.16	0.06	0.09	0.16	0.17	0.3	0	1.39	0	0	0	0	0	0	0	0
2019/4/24 10:24:00	1.44	1.35	0.96	0.62	0.2	0.08	0.12	0.06	0.05	0.04	0.04	0.05	0.01	0.18	0.32	0.38	0	0.14	0.08	0.33	0	0	0.7	0	0	0	0	0	0	0	0
2019/4/24 10:25:00	1.44	1.32	0.97	0.64	0.19	0.07	0.13	0.05	0.02	0.04	0.04	0.08	0.07	0.31	0.08	0.09	0.03	0	0.08	0	0	0	0	0	0	0	0	0	0	0	0
2019/4/24 10:26:00	1.45	1.34	0.96	0.64	0.2	0.08	0.13	0.07	0.03	0.03	0.03	0.05	0.07	0.23	0.23	0.29	0.09	0.05	0.16	0.67	0	0.45	0	0	0	0	0	0	0	0	0
2019/4/24 10:27:00	1.44	1.32	0.99	0.61	0.2	0.06	0.13	0.06	0.03	0.04	0.05	0.05	0.04	0.23	0.43	0.55	0.09	0.14	0.32	0.84	0.3	0	0	1.25	0	0	0	0	0	0	0
2019/4/24 10:28:00	1.44	1.31	0.99	0.6	0.19	0.09	0.11	0.06	0.03	0.04	0.04	0.1	0.13	0.23	0.18	0.2	0.09	0.14	0.08	0.17	0.3	0	0.7	1.25	0	0	0	0	0	0	0
2019/4/24 10:29:00	1.43	1.33	0.96	0.63	0.19	0.08	0.13	0.07	0.03	0.06	0.04	0.11	0.12	0.15	0.45	0.48	0.18	0.19	0.56	0.5	0.3	0.45	0	1.25	0	3.77	0	0	0	0	0
2019/4/24 10:30:00	1.44	1.32	1	0.6	0.21	0.07	0.11	0.07	0.02	0.03	0.03	0.08	0.07	0.26	0.19	0.18	0.09	0.09	0.24	0.17	0.3	0	0	0	2.29	0	0	0	0	0	0
2019/4/24 10:31:00	1.43	1.32	0.94	0.62	0.19	0.08	0.12	0.06	0.02	0.03	0.02	0.1	0.04	0.18	0.2	0.26	0.24	0.23	0.4	0	0.6	0	0	1.25	0	0	0	0	0	0	0
2019/4/24 10:32:00	1.42	1.33	0.99	0.61	0.19	0.08	0.1	0.07	0.02	0.04	0.04	0.08	0.07	0.13	0.1	0.13	0.03	0.05	0.16	0.33	0	0	0	1.25	0	0	0	0	18.29	0	0
2019/4/24 10:33:00	1.42	1.3	0.96	0.6	0.18	0.08	0.11	0.07	0.03	0.04	0.04	0.02	0.11	0.38	0.45	0.38	0.09	0.05	0.24	0.5	0	0.45	0.7	1.25	0	3.77	0	0	0	0	0
2019/4/24 10:34:00	1.42	1.3	0.97	0.61	0.2	0.07	0.13	0.06	0.02	0.04	0.04	0.09	0.08	0.13	0.2	0.16	0.09	0.09	0.08	0.33	0.3	0	0	2.5	0	0	0	0	0	0	0
2019/4/24 10:35:00	1.4	1.31	0.95	0.6	0.19	0.07	0.11	0.05	0.02	0.02	0.01	0.09	0.07	0.15	0.18	0.07	0.06	0.05	0.32	0	0	0.45	0	0	0	0	0	0	0	0	0
2019/4/24 10:36:00	1.44	1.29	0.95	0.61	0.19	0.07	0.13	0.06	0.03	0.03	0.03	0.09	0.11	0.1	0.16	0.26	0.06	0.05	0.08	0	0	0.45	0	0	0	0	0	0	0	0	0
2019/4/24 10:37:00	1.41	1.28	0.93	0.58	0.19	0.07	0.11	0.07	0.03	0.04	0.02	0.05	0.05	0.21	0.01	0.05	0.03	0	0	0	0	0	0	0	0	0	0	0	0	0	0
2019/4/24 10:38:00	1.41	1.28	0.92	0.58	0.17	0.07	0.11	0.05	0.02	0.03	0.03	0.03	0.04	0.13	0.06	0.16	0.12	0.05	0	0	0	0	0	0	0	0	0	0	0	0	0
2019/4/24 10:39:00	1.38	1.27	0.9	0.58	0.19	0.07	0.1	0.07	0.02	0.03	0.03	0.07	0.04	0.08	0.06	0.05	0	0	0	0	0	0.45	0	0	0	0	0	0	0	0	0
2019/4/24 10:40:00	1.4	1.28	0.91	0.58	0.2	0.08	0.13	0.05	0.02	0.04	0.02	0.07	0.05	0.1	0.23	0.22	0	0	0	0	0	0	0	0	0	0	0	0	0	0	0
2019/4/24 10:41:00	1.41	1.26	0.92	0.59	0.18	0.08	0.12	0.04	0.04	0.03	0.03	0.04	0.04	0.05	0.09	0.09	0	0	0	0	0	0	0.7	0	0	0	0	0	0	0	0
2019/4/24 10:42:00	1.4	1.29	0.93	0.6	0.19	0.07	0.12	0.05	0.03	0.02	0.03	0.07	0.01	0.26	0.2	0.24	0.03	0.05	0	0	0	0	0	0	0	0	0	0	0	0	0
2019/4/24 10:43:00	1.4	1.28	0.93	0.61	0.2	0.07	0.12	0.05	0.03	0.04	0.02	0.07	0.07	0	0.09	0.11	0	0.09	0.16	0.17	0	0	0	0	0	0	0	0	0	0	0
2019/4/24 10:44:00	1.38	1.27	0.91	0.58	0.21	0.08	0.14	0.05	0.02	0.03	0.05	0.02	0.04	0.18	0.29	0.16	0.03	0	0.08	0	0	0	0	0	0	0	0	0	0	0	0
2019/4/24 10:45:00	1.38	1.27	0.91	0.61	0.2	0.06	0.11	0.05	0.02	0.04	0.02	0.03	0.01	0.1	0.04	0.05	0	0.09	0	0	0	0.45	0	0	0	0	0	0	0	0	0
2019/4/24 10:46:00	1.39	1.27	0.94	0.6	0.2	0.07	0.1	0.06	0.02	0.03	0.04	0.04	0.07	0.13	0.34	0.18	0	0.05	0.24	0	0.3	0.45	0	0	0	0	0	0	0	0	0
2019/4/24 10:47:00	1.41	1.27	0.94	0.58	0.19	0.07	0.11	0.06	0.02	0.03	0.04	0.04	0.05	0.18	0.02	0.02	0.03	0	0	0	0	0	0	1.25	0	0	0	0	0	0	0
2019/4/24 10:48:00	1.37	1.25	0.92	0.58	0.19	0.07	0.11	0.05	0.03	0.03	0.04	0.05	0.07	0.1	0.1	0.11	0.06	0.05	0.08	0	0	0	0	0	0	0	0	0	0	0	0
2019/4/24 10:49:00	1.37	1.25	0.91	0.59	0.18	0.07	0.12	0.07	0.04	0.05	0.06	0.05	0.03	0.08	0.44	0.37	0.09	0.09	0	0	0	0.45	0	0	0	0	0	0	0	0	0
2019/4/24 10:50:00	1.36	1.25	0.9	0.58	0.18	0.07	0.1	0.04	0.03	0.03	0.03	0.04	0.15	0.15	0.44	0.48	0.03	0.14	0	0	0	0	0	1.25	0	0	0	0	0	0	0
2019/4/24 10:51:00	1.35	1.27	0.88	0.57	0.2	0.06	0.11	0.06	0.03	0.04	0.03	0.05	0.03	0.18	0.12	0.02	0.03	0	0.08	0	0	0	0	0	0	0	0	0	0	0	0
2019/4/24 10:52:00	1.34	1.24	0.92	0.59	0.18	0.07	0.12	0.06	0.02	0.04	0.03	0.05	0.04	0.05	0.18	0.09	0.03	0.14	0	0	0	0	1.39	1.25	0	0	0	0	0	0	0
2019/4/24 10:53:00	1.37	1.26	0.93	0.59	0.18	0.07	0.12	0.05	0.03	0.04	0.03	0.01	0.05	0.21	0.16	0.18	0.09	0.05	0.32	0	0.3	0	0	0	0	0	0	0	0	0	0
2019/4/24 10:54:00	1.34	1.23	0.91	0.55	0.17	0.06	0.12	0.05	0.03	0.04	0.03	0.07	0.07	0.08	0.08	0	0	0	0	0	0.3	0	0	1.25	0	0	0	0	0	0	0
2019/4/24 10:55:00	1.36	1.22	0.89	0.57	0.19	0.07	0.1	0.05	0.01	0.04	0.03	0.05	0.03	0.18	0.25	0.22	0	0.05	0	0	0.3	0.45	0	0	0	0	0	0	0	0	0
2019/4/24 10:56:00	1.34	1.25	0.93	0.58	0.18	0.07	0.12	0.04	0.02	0.03	0.03	0.14	0.05	0.08	0.16	0.2	0.03	0	0.16	0	0	0	0	0	0	0	0	0	0	0	0
2019/4/24 10:57:00	1.33	1.21	0.88	0.58	0.18	0.07	0.11	0.06	0.02	0.04	0.03	0.05	0.03	0.08	0.08	0	0.03	0.05	0	0	0	0	0	0	0	0	0	0	0	0	0
2019/4/24 10:58:00	1.33	1.23	0.9	0.58	0.2	0.07	0.13	0.05	0.02	0.02	0.03	0.03	0.11	0.1	0.11	0.13	0	0	0.08	0	0	0.45	0	0	0	0	0	0	0	0	0
2019/4/24 10:59:00	1.33	1.23	0.9	0.58	0.17	0.06	0.11	0.06	0.03	0.04	0.02	0.04	0.07	0.15	0.21	0.16	0	0.09	0.08	0.33	0	0	0	0	0	0	0	0	0	0	0
2019/4/24 11:00:00	1.31	1.22	0.89	0.56	0.17	0.07	0.12	0.04	0.02	0.04	0.04	0.05	0.04	0.13	0.25	0.29	0	0.05	0.32	0.17	0	0	2.09	0	0	0	0	0	0	0	0
2019/4/24 11:01:00	1.33	1.22	0.87	0.58	0.18	0.08	0.11	0.06	0.02	0.03	0.04	0.06	0.04	0.1	0.29	0.22	0.03	0.14	0.08	0.33	0	0.45	0	0	0	0	0	0	18.29	0	0
2019/4/24 11:02:00	1.32	1.21	0.89	0.58	0.18	0.07	0.1	0.06	0.02	0.03	0.03	0.05	0.07	0.13	0.07	0.09	0.03	0.05	0.08	0	0	0	0	0	0	0	0	0	0	0	0
2019/4/24 11:03:00	1.33	1.19	0.89	0.56	0.19	0.07	0.11	0.06	0.03	0.04	0.03	0.05	0.08	0.1	0.17	0.2	0.12	0.14	0	0	0	0	0	0	0	0	0	0	0	0	0
2019/4/24 11:04:00	1.35	1.22	0.91	0.55	0.18	0.07	0.11	0.06	0.02	0.04	0.03	0.05	0.05	0.1	0.14	0.13	0	0	0.08	0	0	0.45	0.7	1.25	0	0	0	0	0	0	0
2019/4/24 11:05:00	1.34	1.22	0.9	0.58	0.18	0.08	0.11	0.05	0.03	0.04	0.05	0.03	0.05	0.13	0.3	0.22	0.06	0	0.32	0.17	0.3	0	0	0	0	0	0	0	0	0	0
2019/4/24 11:06:00	1.33	1.21	0.89	0.57	0.18	0.07	0.1	0.05	0.02	0.03	0.02	0.07	0	0.08	0.14	0	0	0	0	0.17	0	0	0	0	0	0	0	0	0	0	0
2019/4/24 11:07:00	1.34	1.22	0.91	0.59	0.17	0.06	0.11	0.05	0.02	0.04	0.02	0.03	0.07	0.08	0.09	0.09	0.03	0	0	0	0	0	0	0	0	0	0	0	0	0	0
2019/4/24 11:08:00	1.33	1.23	0.91	0.58	0.19	0.07	0.1	0.05	0.03	0.03	0.05	0.03	0.07	0.05	0.19	0.16	0	0.05	0.08	0	0	0	0	0	0	0	0	0	0	0	0
2019/4/24 11:09:00	1.38	1.24	0.9	0.59	0.17	0.07	0.11	0.05	0.02	0.03	0.03	0.05	0.04	0.08	0.04	0.09	0.03	0.05	0.08	0.17	0.3	0	0	1.25	0	0	0	0	0	0	0
2019/4/24 11:10:00	1.34	1.22	0.89	0.58	0.18	0.07	0.1	0.04	0.02	0.04	0.01	0.08	0.07	0.15	0.17	0.09	0	0	0.08	0	0	0.45	0	0	2.29	0	0	0	0	0	0
2019/4/24 11:11:00	1.34	1.23	0.9	0.6	0.19	0.08	0.12	0.06	0.03	0.04	0.02	0.07	0.08	0.18	0.13	0.11	0.03	0	0	0	0	0	0	0	0	0	0	0	0	0	0
2019/4/24 11:12:00	1.36	1.26	0.92	0.59	0.18	0.07	0.12	0.06	0.02	0.03	0.03	0.07	0	0.18	0.22	0.13	0	0.05	0	0.17	0	0.9	1.39	0	0	0	0	0	0	0	0
2019/4/24 11:13:00	1.36	1.23	0.89	0.57	0.19	0.07	0.12	0.05	0.03	0.03	0.03	0.03	0.04	0.05	0.24	0.29	0	0.05	0.16	0	0	1.8	0.7	1.25	2.29	0	0	0	0	0	0
2019/4/24 11:14:00	1.35	1.22	0.91	0.59	0.19	0.08	0.11	0.05	0.02	0.03	0.01	0.02	0.05	0.08	0.13	0.18	0	0	0	0	0	0.45	0	0	2.29	0	0	0	0	0	0
2019/4/24 11:15:00	1.32	1.23	0.9	0.58	0.18	0.07	0.09	0.05	0.03	0.02	0.02	0.07	0.05	0.05	0.17	0.04	0	0	0	0.17	0	0	0	0	0	0	0	0	0	0	0
2019/4/24 11:16:00	1.37	1.25	0.94	0.58	0.2	0.07	0.1	0.05	0.01	0.03	0.03	0.06	0.03	0.08	0.26	0.11	0.03	0.05	0	0	0	0.45	0	0	0	0	0	0	0	0	0
2019/4/24 11:17:00	1.36	1.23	0.92	0.59	0.19	0.07	0.09	0.06	0.02	0.04	0.03	0.03	0.01	0	0.12	0	0	0	0	0	0.6	0	0	1.25	0	0	0	0	0	0	0
2019/4/24 11:18:00	1.35	1.25	0.92	0.58	0.2	0.07	0.12	0.04	0.02	0.03	0.02	0.02	0.01	0.15	0.17	0.16	0	0	0.08	0.33	0	0	0	1.25	0	0	0	0	0	0	0
2019/4/24 11:19:00	1.38	1.24	0.93	0.6	0.19	0.06	0.1	0.05	0.02	0.03	0.04	0.05	0.03	0.18	0.1	0	0	0	0	0	0	0	0	0	0	0	0	0	0	0	0
2019/4/24 11:20:00	1.36	1.26	0.91	0.6	0.19	0.07	0.12	0.04	0.01	0.03	0.03	0.05	0.04	0.05	0	0	0	0	0	0	0	0	0	0	0	0	0	0	0	0	0
2019/4/24 11:21:00	1.37	1.26	0.95	0.61	0.19	0.07	0.12	0.07	0.02	0.04	0.03	0.05	0.03	0.1	0.11	0.15	0	0.05	0	0	0	0	0	0	0	0	0	0	0	0	0
2019/4/24 11:22:00	1.39	1.28	0.94	0.6	0.2	0.07	0.11	0.05	0.02	0.03	0.05	0.04	0.05	0.1	0.15	0.27	0.06	0.05	0	0	0	0	0.7	1.25	0	0	0	0	0	0	0
2019/4/24 11:23:00	1.36	1.28	0.94	0.61	0.2	0.07	0.14	0.05	0.03	0.03	0.03	0.04	0.04	0.1	0	0	0	0	0	0	0	0	0	0	0	0	0	0	0	0	0
2019/4/24 11:24:00	1.4	1.28	0.96	0.62	0.2	0.08	0.11	0.05	0.02	0.04	0.04	0	0.03	0.08	0.1	0.2	0.03	0.05	0	0.17	0	0	0	0	2.29	0	0	0	0	0	0
2019/4/24 11:25:00	1.39	1.3	0.96	0.62	0.2	0.07	0.12	0.05	0.02	0.04	0.03	0.01	0.03	0.1	0.17	0.22	0.03	0	0	0	0	0	0	0	0	0	0	0	0	0	0
2019/4/24 11:26:00	1.4	1.3	0.98	0.63	0.21	0.06	0.12	0.05	0.03	0.05	0.02	0.02	0.01	0.03	0.08	0.09	0	0	0	0	0	0	0	1.25	0	3.77	0	0	0	0	0
2019/4/24 11:27:00	1.4	1.3	0.96	0.64	0.21	0.07	0.12	0.05	0.02	0.04	0.04	0.03	0.04	0.08	0.13	0.18	0	0.05	0	0	0	0	0.7	0	0	0	0	0	0	0	0
2019/4/24 11:28:00	1.4	1.31	0.98	0.64	0.19	0.08	0.12	0.05	0.02	0.02	0.04	0.03	0.03	0.15	0.1	0	0	0	0	0	0	0	0	0	0	0	0	0	0	0	0
2019/4/24 11:29:00	1.39	1.3	0.97	0.62	0.2	0.09	0.12	0.05	0.02	0.03	0.02	0.05	0.05	0.03	0.11	0.02	0.03	0	0.08	0.17	0	0	0	0	0	0	0	0	0	0	0
2019/4/24 11:30:00	1.43	1.3	0.99	0.65	0.21	0.08	0.12	0.06	0.03	0.03	0.02	0.05	0.04	0.08	0.17	0.24	0.03	0.05	0.08	0.17	0	0.45	0	0	0	0	0	0	0	0	0
2019/4/24 11:31:00	1.42	1.36	0.97	0.65	0.2	0.09	0.13	0.05	0.02	0.02	0.04	0.03	0.07	0.1	0.17	0.11	0.03	0.05	0.08	0.17	0.6	0	0	0	0	0	5.8	0	0	0	0
2019/4/24 11:32:00	1.45	1.35	1	0.67	0.21	0.08	0.14	0.06	0.02	0.04	0.04	0.03	0.03	0.05	0.25	0.15	0.03	0	0	0	0	0	0.7	0	0	0	0	0	0	0	0
2019/4/24 11:33:00	1.43	1.36	0.99	0.67	0.19	0.08	0.11	0.05	0.04	0.03	0.04	0.06	0.09	0.08	0.43	0.38	0.09	0	0.16	0	0.3	0.45	0.7	2.5	2.29	0	0	0	0	0	0
2019/4/24 11:34:00	1.44	1.36	1	0.69	0.21	0.08	0.12	0.05	0.03	0.04	0.04	0.01	0.04	0.08	0.19	0.07	0.03	0	0	0	0	0	0.7	0	0	0	0	0	0	0	0
2019/4/24 11:35:00	1.46	1.35	1.04	0.67	0.22	0.07	0.1	0.06	0.03	0.02	0.03	0.05	0.01	0.03	0.18	0.05	0.03	0.05	0	0.17	0	0	0	1.25	0	0	0	0	0	0	0
2019/4/24 11:36:00	1.45	1.38	1.05	0.68	0.22	0.08	0.12	0.05	0.03	0.03	0.03	0.07	0.01	0.05	0.07	0.11	0	0.05	0.08	0	0	0	0	0	0	0	0	0	0	0	0
2019/4/24 11:37:00	1.5	1.4	1.04	0.68	0.22	0.08	0.11	0.05	0.03	0.02	0.04	0.08	0.04	0	0.1	0.16	0.03	0	0.24	0.17	0	0.45	0	0	0	0	0	0	0	0	0
2019/4/24 11:38:00	1.49	1.41	1.06	0.73	0.22	0.09	0.12	0.05	0.02	0.02	0.03	0.07	0.08	0.03	0.01	0	0.06	0.09	0	0	0	0	0	0	0	0	0	0	0	0	0
2019/4/24 11:39:00	1.49	1.44	1.08	0.7	0.22	0.08	0.13	0.05	0.02	0.04	0.04	0.05	0.04	0.1	0.19	0.15	0.06	0	0	0.17	0	0	0	0	0	0	0	0	0	0	0
2019/4/24 11:40:00	1.51	1.45	1.09	0.71	0.22	0.07	0.11	0.05	0.02	0.02	0.03	0.02	0.04	0.05	0.05	0	0	0	0	0	0	0	0	0	0	0	0	0	0	0	0
2019/4/24 11:41:00	1.53	1.47	1.1	0.73	0.24	0.08	0.14	0.06	0.02	0.02	0.04	0.02	0.05	0.1	0.08	0.04	0	0	0	0	0	0	0	0	0	0	0	0	0	0	0
2019/4/24 11:42:00	1.53	1.48	1.1	0.74	0.24	0.08	0.11	0.06	0.03	0.04	0.04	0.07	0.05	0.03	0.11	0.04	0.03	0.05	0	0	0	0	0	0	0	0	0	0	0	0	0
2019/4/24 11:43:00	1.54	1.46	1.11	0.75	0.23	0.08	0.14	0.04	0.02	0.03	0.03	0.04	0.01	0.05	0.11	0.15	0	0.05	0	0	0	0	0	0	0	0	0	0	0	0	0
2019/4/24 11:44:00	1.54	1.5	1.13	0.75	0.25	0.09	0.14	0.06	0.02	0.03	0.04	0.05	0	0.08	0.21	0.15	0	0	0.08	0	0	0	0	0	0	0	0	0	0	0	0
2019/4/24 11:45:00	1.58	1.51	1.16	0.76	0.24	0.11	0.14	0.05	0.03	0.03	0.03	0.02	0.13	0.03	0	0	0	0	0	0	0	0	0	0	0	0	0	0	0	0	0
2019/4/24 11:46:00	1.58	1.55	1.15	0.79	0.26	0.08	0.13	0.06	0.02	0.05	0.04	0.08	0.04	0.08	0.12	0.11	0.03	0	0.08	0	0	0	0	0	0	0	0	0	0	0	0
2019/4/24 11:47:00	1.61	1.57	1.16	0.78	0.25	0.1	0.13	0.04	0.04	0.04	0.03	0.02	0.03	0.13	0.02	0.05	0	0	0	0	0	0	0	0	0	0	0	0	0	0	0
2019/4/24 11:48:00	1.62	1.57	1.18	0.8	0.26	0.1	0.13	0.06	0.03	0.04	0.01	0.1	0.04	0.03	0.11	0.07	0	0	0	0	0	0	0	0	0	0	0	0	0	0	0
2019/4/24 11:49:00	1.64	1.6	1.22	0.82	0.25	0.09	0.13	0.06	0.02	0.04	0.03	0.01	0.09	0.13	0.1	0	0	0	0	0	0	0	0	0	0	0	0	0	0	0	0
2019/4/24 11:50:00	1.67	1.63	1.22	0.8	0.27	0.1	0.14	0.06	0.02	0.04	0.02	0.03	0.04	0.08	0	0	0	0	0	0	0	0	0	0	0	0	0	0	0	0	0
2019/4/24 11:51:00	1.67	1.65	1.26	0.84	0.27	0.09	0.14	0.07	0.03	0.03	0.03	0.03	0.05	0.05	0.04	0.05	0.03	0	0.08	0	0.3	0	0	0	0	0	0	0	0	0	0
2019/4/24 11:52:00	1.71	1.65	1.26	0.87	0.27	0.09	0.14	0.07	0.03	0.04	0.03	0.03	0.01	0.1	0.12	0.11	0.06	0	0	0	0	0	0	0	0	0	0	0	0	0	0
2019/4/24 11:53:00	1.72	1.68	1.28	0.87	0.26	0.1	0.16	0.06	0.04	0.03	0.04	0.04	0.03	0.05	0.16	0.33	0.03	0	0	0	0	0	0	0	0	0	0	0	0	0	0
2019/4/24 11:54:00	1.74	1.72	1.32	0.9	0.29	0.11	0.15	0.07	0.02	0.03	0.03	0.05	0.01	0.18	0.12	0.04	0	0	0.08	0	0	0	0	0	0	0	0	0	0	0	0
2019/4/24 11:55:00	1.73	1.69	1.3	0.89	0.28	0.11	0.14	0.06	0.03	0.03	0.04	0.01	0.04	0.08	0.09	0	0	0	0	0	0	0.45	0	0	0	0	0	0	0	0	0
2019/4/24 11:56:00	1.76	1.72	1.3	0.89	0.28	0.1	0.14	0.06	0.03	0.04	0.03	0.03	0.01	0.15	0.03	0.04	0	0	0	0	0	0	0	0	0	0	0	0	0	0	0
2019/4/24 11:57:00	1.74	1.73	1.3	0.92	0.28	0.1	0.15	0.07	0.04	0.04	0.03	0.05	0	0.13	0	0	0	0	0	0	0	0	0	0	0	0	0	0	0	0	0
2019/4/24 11:58:00	1.74	1.69	1.31	0.87	0.28	0.1	0.15	0.06	0.03	0.04	0.04	0.02	0.08	0.1	0.12	0.11	0.03	0.05	0	0	0	0	0	0	0	0	0	0	0	0	0
2019/4/24 11:59:00	1.74	1.71	1.31	0.91	0.28	0.1	0.13	0.07	0.04	0.03	0.04	0.06	0.04	0.03	0.11	0.07	0	0	0	0	0	0	0	0	0	0	0	0	0	0	0
2019/4/24 12:00:00	1.75	1.74	1.33	0.89	0.3	0.11	0.15	0.05	0.02	0.03	0.03	0.05	0.03	0.08	0.29	0.15	0.06	0.05	0	0	0	0	0	0	0	0	0	0	0	0	0
2019/4/24 12:01:00	1.77	1.75	1.33	0.89	0.29	0.11	0.14	0.06	0.02	0.03	0.03	0.05	0.09	0.05	0.05	0	0	0	0	0	0	0	0	0	0	0	0	0	0	0	0
2019/4/24 12:02:00	1.79	1.72	1.34	0.89	0.31	0.11	0.13	0.06	0.02	0.04	0.04	0.05	0.04	0.13	0.03	0.04	0	0	0	0	0	0	0	0	0	0	0	0	0	0	0
2019/4/24 12:03:00	1.79	1.74	1.37	0.91	0.3	0.11	0.14	0.07	0.03	0.03	0.06	0.05	0.08	0.15	0.12	0.09	0	0	0.16	0	0	0	0	0	2.29	0	0	0	0	0	0
2019/4/24 12:04:00	1.75	1.76	1.33	0.91	0.3	0.1	0.14	0.06	0.02	0.02	0.03	0.05	0.03	0.1	0.25	0.07	0	0	0	0	0	0	0	0	2.29	0	0	0	0	0	0
2019/4/24 12:05:00	1.76	1.75	1.31	0.9	0.28	0.1	0.13	0.06	0.02	0.05	0.04	0.03	0.04	0.1	0.04	0.09	0	0	0	0.17	0	0	0	0	0	0	0	0	0	0	0
2019/4/24 12:06:00	1.78	1.74	1.32	0.9	0.29	0.1	0.16	0.05	0.04	0.05	0.03	0.07	0.09	0.13	0.06	0.04	0.03	0	0.08	0	0	0	0	0	0	0	0	0	0	0	0
2019/4/24 12:07:00	1.75	1.74	1.34	0.89	0.29	0.09	0.15	0.06	0.03	0.04	0.03	0.06	0.05	0.05	0.04	0.07	0.03	0	0	0	0	0	0	0	2.29	0	0	0	0	0	0
2019/4/24 12:08:00	1.75	1.76	1.32	0.89	0.28	0.09	0.14	0.06	0.03	0.05	0.04	0.05	0.11	0.05	0.12	0.04	0	0	0	0	0	0	0.7	0	0	0	0	0	0	0	0

## Sheet: Log values
<Header>_x000D_ Data are from memory (SD/USB) _x000D_ Model: 11-R_x000D_ # of Location: 1_x000D_ Serial No.: 11R18003_x000D_ Firmware revision: 12.40_x000D_ Software revision: 7-1 Rev IX (17-05-2018)_x000D_ Unit: log data_x000D_ offline data_x000D_ _x000D_ analog inputs: Input 1: [V] offset: 0.00 factor: 1.00 connected: no;Input 2: [V] offset: 0.00 factor: 1.00 connected: no;Input 3: [V] offset: …
date & time	P	Year	Month	Day	Hour	Minute	Loc	GF	Error	Qbatt	Im	UeL	UE4	UE3	UE2	UE1	IV	Weight [ug]	Volume [l]
2019/4/24 7:43:00	0	19	4	24	7	43	1	100	0	113	73	0	4	0	0	0	0	2539	4648	0
2019/4/24 7:44:00	0	19	4	24	7	44	1	100	0	113	41	0	4	0	0	0	0	2539	4649	0
2019/4/24 7:45:00	0	19	4	24	7	45	1	100	0	112	40	0	4	0	0	0	0	2540	4650	0
2019/4/24 7:46:00	0	19	4	24	7	46	1	100	0	112	40	0	4	0	0	0	0	2540	4651	0
2019/4/24 7:47:00	0	19	4	24	7	47	1	100	0	111	40	0	4	0	0	0	0	2540	4653	0
2019/4/24 7:48:00	0	19	4	24	7	48	1	100	0	111	40	0	4	0	0	0	0	2540	4654	0
2019/4/24 7:49:00	0	19	4	24	7	49	1	100	0	110	40	0	4	0	0	0	0	2540	4655	0
2019/4/24 7:50:00	0	19	4	24	7	50	1	100	0	110	39	0	4	0	0	0	0	2540	4656	0
2019/4/24 7:51:00	0	19	4	24	7	51	1	100	0	110	39	0	4	0	0	0	0	2540	4657	0
2019/4/24 7:52:00	0	19	4	24	7	52	1	100	0	110	38	0	4	0	0	0	0	2540	4659	0
2019/4/24 7:53:00	0	19	4	24	7	53	1	100	0	110	38	0	4	0	0	0	0	2540	4660	0
2019/4/24 7:54:00	0	19	4	24	7	54	1	100	0	109	38	0	4	0	0	0	0	2540	4661	0
2019/4/24 7:55:00	0	19	4	24	7	55	1	100	0	108	39	0	4	0	0	0	0	2540	4662	0
2019/4/24 7:56:00	0	19	4	24	7	56	1	100	0	108	38	0	4	0	0	0	0	2540	4663	0
2019/4/24 7:57:00	0	19	4	24	7	57	1	100	0	107	39	0	4	0	0	0	0	2540	4665	0
2019/4/24 7:58:00	0	19	4	24	7	58	1	100	0	107	39	0	4	0	0	0	0	2540	4666	0
2019/4/24 7:59:00	0	19	4	24	7	59	1	100	0	106	38	0	4	0	0	0	0	2540	4667	0
2019/4/24 8:00:00	0	19	4	24	8	0	1	100	0	106	38	0	4	0	0	0	0	2540	4668	0
2019/4/24 8:01:00	0	19	4	24	8	1	1	100	0	106	38	0	4	0	0	0	0	2540	4669	0
2019/4/24 8:02:00	0	19	4	24	8	2	1	100	0	106	39	0	4	0	0	0	0	2540	4671	0
2019/4/24 8:03:00	0	19	4	24	8	3	1	100	0	106	39	0	4	0	0	0	0	2540	4672	0
2019/4/24 8:04:00	0	19	4	24	8	4	1	100	0	105	38	0	4	0	0	0	0	2540	4673	0
2019/4/24 8:05:00	0	19	4	24	8	5	1	100	0	105	38	0	4	0	0	0	0	2540	4674	0
2019/4/24 8:06:00	0	19	4	24	8	6	1	100	0	105	38	0	4	0	0	0	0	2540	4675	0
2019/4/24 8:07:00	0	19	4	24	8	7	1	100	0	105	38	0	4	0	0	0	0	2540	4677	0
2019/4/24 8:08:00	0	19	4	24	8	8	1	100	0	104	38	0	4	0	0	0	0	2540	4678	0
2019/4/24 8:09:00	0	19	4	24	8	9	1	100	0	104	37	0	4	0	0	0	0	2540	4679	0
2019/4/24 8:10:00	0	19	4	24	8	10	1	100	0	103	38	0	4	0	0	0	0	2541	4680	0
2019/4/24 8:11:00	0	19	4	24	8	11	1	100	0	103	39	0	4	0	0	0	0	2541	4681	0
2019/4/24 8:12:00	0	19	4	24	8	12	1	100	0	103	39	0	4	0	0	0	0	2541	4683	0
2019/4/24 8:13:00	0	19	4	24	8	13	1	100	0	103	39	0	4	0	0	0	0	2541	4684	0
2019/4/24 8:14:00	0	19	4	24	8	14	1	100	0	103	38	0	4	0	0	0	0	2541	4685	0
2019/4/24 8:15:00	0	19	4	24	8	15	1	100	0	102	38	0	4	0	0	0	0	2541	4686	0
2019/4/24 8:16:00	0	19	4	24	8	16	1	100	0	103	38	0	4	0	0	0	0	2541	4687	0
2019/4/24 8:17:00	0	19	4	24	8	17	1	100	0	101	38	0	4	0	0	0	0	2541	4689	0
2019/4/24 8:18:00	0	19	4	24	8	18	1	100	0	101	38	0	4	0	0	0	0	2541	4690	0
2019/4/24 8:19:00	0	19	4	24	8	19	1	100	0	101	37	0	4	0	0	0	0	2541	4691	0
2019/4/24 8:20:00	0	19	4	24	8	20	1	100	0	101	38	0	4	0	0	0	0	2541	4692	0
2019/4/24 8:21:00	0	19	4	24	8	21	1	100	0	100	38	0	4	0	0	0	0	2541	4693	0
2019/4/24 8:22:00	0	19	4	24	8	22	1	100	0	100	38	0	4	0	0	0	0	2541	4695	0
2019/4/24 8:23:00	0	19	4	24	8	23	1	100	0	100	38	0	4	0	0	0	0	2541	4696	0
2019/4/24 8:24:00	0	19	4	24	8	24	1	100	0	100	38	0	4	0	0	0	0	2541	4697	0
2019/4/24 8:25:00	0	19	4	24	8	25	1	100	0	99	38	0	4	0	0	0	0	2541	4698	0
2019/4/24 8:26:00	0	19	4	24	8	26	1	100	0	99	38	0	4	0	0	0	0	2541	4699	0
2019/4/24 8:27:00	0	19	4	24	8	27	1	100	0	99	38	0	4	0	0	0	0	2541	4701	0
2019/4/24 8:28:00	0	19	4	24	8	28	1	100	0	98	38	0	4	0	0	0	0	2541	4702	0
2019/4/24 8:29:00	0	19	4	24	8	29	1	100	0	97	38	0	4	0	0	0	0	2541	4703	0
2019/4/24 8:30:00	0	19	4	24	8	30	1	100	0	98	38	0	4	0	0	0	0	2541	4704	0
2019/4/24 8:31:00	0	19	4	24	8	31	1	100	0	98	38	0	4	0	0	0	0	2541	4705	0
2019/4/24 8:32:00	0	19	4	24	8	32	1	100	0	97	36	0	4	0	0	0	0	2541	4707	0
2019/4/24 8:33:00	0	19	4	24	8	33	1	100	0	97	36	0	4	0	0	0	0	2541	4708	0
2019/4/24 8:34:00	0	19	4	24	8	34	1	100	0	97	36	0	4	0	0	0	0	2541	4709	0
2019/4/24 8:35:00	0	19	4	24	8	35	1	100	0	97	36	0	4	0	0	0	0	2541	4710	0
2019/4/24 8:36:00	0	19	4	24	8	36	1	100	0	97	36	0	4	0	0	0	0	2541	4711	0
2019/4/24 8:37:00	0	19	4	24	8	37	1	100	0	96	36	0	4	0	0	0	0	2541	4713	0
2019/4/24 8:38:00	0	19	4	24	8	38	1	100	0	96	36	0	4	0	0	0	0	2541	4714	0
2019/4/24 8:39:00	0	19	4	24	8	39	1	100	0	95	37	0	4	0	0	0	0	2541	4715	0
2019/4/24 8:40:00	0	19	4	24	8	40	1	100	0	96	37	0	4	0	0	0	0	2541	4716	0
2019/4/24 8:41:00	0	19	4	24	8	41	1	100	0	95	37	0	4	0	0	0	0	2541	4717	0
2019/4/24 8:42:00	0	19	4	24	8	42	1	100	0	95	36	0	4	0	0	0	0	2541	4719	0
2019/4/24 8:43:00	0	19	4	24	8	43	1	100	0	94	37	0	4	0	0	0	0	2541	4720	0
2019/4/24 8:44:00	0	19	4	24	8	44	1	100	0	94	37	0	4	0	0	0	0	2541	4721	0
2019/4/24 8:45:00	0	19	4	24	8	45	1	100	0	94	37	0	4	0	0	0	0	2541	4722	0
2019/4/24 8:46:00	0	19	4	24	8	46	1	100	0	94	38	0	4	0	0	0	0	2541	4723	0
2019/4/24 8:47:00	0	19	4	24	8	47	1	100	0	93	38	0	4	0	0	0	0	2541	4725	0
2019/4/24 8:48:00	0	19	4	24	8	48	1	100	0	94	37	0	4	0	0	0	0	2541	4726	0
2019/4/24 8:49:00	0	19	4	24	8	49	1	100	0	94	37	0	4	0	0	0	0	2541	4727	0
2019/4/24 8:50:00	0	19	4	24	8	50	1	100	0	93	38	0	4	0	0	0	0	2542	4728	0
2019/4/24 8:51:00	0	19	4	24	8	51	1	100	0	92	38	0	4	0	0	0	0	2542	4729	0
2019/4/24 8:52:00	0	19	4	24	8	52	1	100	0	93	38	0	4	0	0	0	0	2542	4731	0
2019/4/24 8:53:00	0	19	4	24	8	53	1	100	0	92	38	0	4	0	0	0	0	2542	4732	0
2019/4/24 8:54:00	0	19	4	24	8	54	1	100	0	91	38	0	4	0	0	0	0	2542	4733	0
2019/4/24 8:55:00	0	19	4	24	8	55	1	100	0	91	38	0	4	0	0	0	0	2542	4734	0
2019/4/24 8:56:00	0	19	4	24	8	56	1	100	0	92	37	0	4	0	0	0	0	2542	4735	0
2019/4/24 8:57:00	0	19	4	24	8	57	1	100	0	91	38	0	4	0	0	0	0	2542	4737	0
2019/4/24 8:58:00	0	19	4	24	8	58	1	100	0	91	38	0	4	0	0	0	0	2542	4738	0
2019/4/24 8:59:00	0	19	4	24	8	59	1	100	0	91	38	0	4	0	0	0	0	2542	4739	0
2019/4/24 9:00:00	0	19	4	24	9	0	1	100	0	91	37	0	4	0	0	0	0	2542	4740	0
2019/4/24 9:01:00	0	19	4	24	9	1	1	100	0	91	38	0	4	0	0	0	0	2542	4741	0
2019/4/24 9:02:00	0	19	4	24	9	2	1	100	0	90	38	0	4	0	0	0	0	2542	4743	0
2019/4/24 9:03:00	0	19	4	24	9	3	1	100	0	90	38	0	4	0	0	0	0	2542	4744	0
2019/4/24 9:04:00	0	19	4	24	9	4	1	100	0	90	37	0	4	0	0	0	0	2542	4745	0
2019/4/24 9:05:00	0	19	4	24	9	5	1	100	0	89	37	0	4	0	0	0	0	2542	4746	0
2019/4/24 9:06:00	0	19	4	24	9	6	1	100	0	89	37	0	4	0	0	0	0	2542	4747	0
2019/4/24 9:07:00	0	19	4	24	9	7	1	100	0	88	38	0	4	0	0	0	0	2542	4749	0
2019/4/24 9:08:00	0	19	4	24	9	8	1	100	0	88	37	0	4	0	0	0	0	2542	4750	0
2019/4/24 9:09:00	0	19	4	24	9	9	1	100	0	88	38	0	4	0	0	0	0	2542	4751	0
2019/4/24 9:10:00	0	19	4	24	9	10	1	100	0	88	37	0	4	0	0	0	0	2542	4752	0
2019/4/24 9:11:00	0	19	4	24	9	11	1	100	0	88	37	0	4	0	0	0	0	2542	4753	0
2019/4/24 9:12:00	0	19	4	24	9	12	1	100	0	88	37	0	4	0	0	0	0	2542	4755	0
2019/4/24 9:13:00	0	19	4	24	9	13	1	100	0	88	37	0	4	0	0	0	0	2542	4756	0
2019/4/24 9:14:00	0	19	4	24	9	14	1	100	0	88	36	0	4	0	0	0	0	2542	4757	0
2019/4/24 9:15:00	0	19	4	24	9	15	1	100	0	87	37	0	4	0	0	0	0	2542	4758	0
2019/4/24 9:16:00	0	19	4	24	9	16	1	100	0	87	38	0	4	0	0	0	0	2542	4759	0
2019/4/24 9:17:00	0	19	4	24	9	17	1	100	0	86	38	0	4	0	0	0	0	2542	4761	0
2019/4/24 9:18:00	0	19	4	24	9	18	1	100	0	86	38	0	4	0	0	0	0	2542	4762	0
2019/4/24 9:19:00	0	19	4	24	9	19	1	100	0	86	37	0	4	0	0	0	0	2542	4763	0
2019/4/24 9:20:00	0	19	4	24	9	20	1	100	0	85	37	0	4	0	0	0	0	2542	4764	0
2019/4/24 9:21:00	0	19	4	24	9	21	1	100	0	85	37	0	4	0	0	0	0	2542	4765	0
2019/4/24 9:22:00	0	19	4	24	9	22	1	100	0	85	37	0	4	0	0	0	0	2542	4767	0
2019/4/24 9:23:00	0	19	4	24	9	23	1	100	0	85	37	0	4	0	0	0	0	2542	4768	0
2019/4/24 9:24:00	0	19	4	24	9	24	1	100	0	85	37	0	4	0	0	0	0	2542	4769	0
2019/4/24 9:25:00	0	19	4	24	9	25	1	100	0	84	37	0	4	0	0	0	0	2542	4770	0
2019/4/24 9:26:00	0	19	4	24	9	26	1	100	0	84	38	0	4	0	0	0	0	2542	4771	0
2019/4/24 9:27:00	0	19	4	24	9	27	1	100	0	84	38	0	4	0	0	0	0	2542	4773	0
2019/4/24 9:28:00	0	19	4	24	9	28	1	100	0	84	37	0	4	0	0	0	0	2542	4774	0
2019/4/24 9:29:00	0	19	4	24	9	29	1	100	0	84	38	0	4	0	0	0	0	2542	4775	0
2019/4/24 9:30:00	0	19	4	24	9	30	1	100	0	84	38	0	4	0	0	0	0	2542	4776	0
2019/4/24 9:31:00	0	19	4	24	9	31	1	100	0	83	38	0	4	0	0	0	0	2542	4777	0
2019/4/24 9:32:00	0	19	4	24	9	32	1	100	0	83	38	0	4	0	0	0	0	2542	4779	0
2019/4/24 9:33:00	0	19	4	24	9	33	1	100	0	83	37	0	4	0	0	0	0	2542	4780	0
2019/4/24 9:34:00	0	19	4	24	9	34	1	100	0	83	38	0	4	0	0	0	0	2542	4781	0
2019/4/24 9:35:00	0	19	4	24	9	35	1	100	0	83	37	0	4	0	0	0	0	2542	4782	0
2019/4/24 9:36:00	0	19	4	24	9	36	1	100	0	82	38	0	4	0	0	0	0	2542	4783	0
2019/4/24 9:37:00	0	19	4	24	9	37	1	100	0	82	38	0	4	0	0	0	0	2542	4785	0
2019/4/24 9:38:00	0	19	4	24	9	38	1	100	0	81	37	0	4	0	0	0	0	2542	4786	0
2019/4/24 9:39:00	0	19	4	24	9	39	1	100	0	81	37	0	4	0	0	0	0	2542	4787	0
2019/4/24 9:40:00	0	19	4	24	9	40	1	100	0	81	38	0	4	0	0	0	0	2542	4788	0
2019/4/24 9:41:00	0	19	4	24	9	41	1	100	0	81	38	0	4	0	0	0	0	2542	4789	0
2019/4/24 9:42:00	0	19	4	24	9	42	1	100	0	81	37	0	4	0	0	0	0	2542	4791	0
2019/4/24 9:43:00	0	19	4	24	9	43	1	100	0	81	37	0	4	0	0	0	0	2542	4792	0
2019/4/24 9:44:00	0	19	4	24	9	44	1	100	0	81	38	0	4	0	0	0	0	2542	4793	0
2019/4/24 9:45:00	0	19	4	24	9	45	1	100	0	81	38	0	4	0	0	0	0	2542	4794	0
2019/4/24 9:46:00	0	19	4	24	9	46	1	100	0	81	38	0	4	0	0	0	0	2542	4795	0
2019/4/24 9:47:00	0	19	4	24	9	47	1	100	0	81	38	0	4	0	0	0	0	2542	4797	0
2019/4/24 9:48:00	0	19	4	24	9	48	1	100	0	81	38	0	4	0	0	0	0	2542	4798	0
2019/4/24 9:49:00	0	19	4	24	9	49	1	100	0	80	37	0	4	0	0	0	0	2542	4799	0
2019/4/24 9:50:00	0	19	4	24	9	50	1	100	0	80	37	0	4	0	0	0	0	2542	4800	0
2019/4/24 9:51:00	0	19	4	24	9	51	1	100	0	80	37	0	4	0	0	0	0	2542	4801	0
2019/4/24 9:52:00	0	19	4	24	9	52	1	100	0	80	38	0	4	0	0	0	0	2542	4803	0
2019/4/24 9:53:00	0	19	4	24	9	53	1	100	0	79	38	0	4	0	0	0	0	2542	4804	0
2019/4/24 9:54:00	0	19	4	24	9	54	1	100	0	79	38	0	4	0	0	0	0	2542	4805	0
2019/4/24 9:55:00	0	19	4	24	9	55	1	100	0	79	38	0	4	0	0	0	0	2542	4806	0
2019/4/24 9:56:00	0	19	4	24	9	56	1	100	0	79	38	0	4	0	0	0	0	2542	4807	0
2019/4/24 9:57:00	0	19	4	24	9	57	1	100	0	79	38	0	4	0	0	0	0	2542	4809	0
2019/4/24 9:58:00	0	19	4	24	9	58	1	100	0	78	37	0	4	0	0	0	0	2542	4810	0
2019/4/24 9:59:00	0	19	4	24	9	59	1	100	0	78	39	0	4	0	0	0	0	2542	4811	0
2019/4/24 10:00:00	0	19	4	24	10	0	1	100	0	78	38	0	4	0	0	0	0	2542	4812	0
2019/4/24 10:01:00	0	19	4	24	10	1	1	100	0	78	38	0	4	0	0	0	0	2542	4813	0
2019/4/24 10:02:00	0	19	4	24	10	2	1	100	0	78	38	0	4	0	0	0	0	2542	4815	0
2019/4/24 10:03:00	0	19	4	24	10	3	1	100	0	78	38	0	4	0	0	0	0	2542	4816	0
2019/4/24 10:04:00	0	19	4	24	10	4	1	100	0	78	37	0	4	0	0	0	0	2543	4817	0
2019/4/24 10:05:00	0	19	4	24	10	5	1	100	0	78	38	0	4	0	0	0	0	2543	4818	0
2019/4/24 10:06:00	0	19	4	24	10	6	1	100	0	77	38	0	4	0	0	0	0	2543	4819	0
2019/4/24 10:07:00	0	19	4	24	10	7	1	100	0	77	38	0	4	0	0	0	0	2543	4821	0
2019/4/24 10:08:00	0	19	4	24	10	8	1	100	0	77	38	0	4	0	0	0	0	2543	4822	0
2019/4/24 10:09:00	0	19	4	24	10	9	1	100	0	76	38	0	4	0	0	0	0	2543	4823	0
2019/4/24 10:10:00	0	19	4	24	10	10	1	100	0	76	38	0	4	0	0	0	0	2543	4824	0
2019/4/24 10:11:00	0	19	4	24	10	11	1	100	0	76	38	0	4	0	0	0	0	2543	4825	0
2019/4/24 10:12:00	0	19	4	24	10	12	1	100	0	76	38	0	4	0	0	0	0	2543	4827	0
2019/4/24 10:13:00	0	19	4	24	10	13	1	100	0	76	38	0	4	0	0	0	0	2543	4828	0
2019/4/24 10:14:00	0	19	4	24	10	14	1	100	0	75	38	0	4	0	0	0	0	2543	4829	0
2019/4/24 10:15:00	0	19	4	24	10	15	1	100	0	75	38	0	4	0	0	0	0	2543	4830	0
2019/4/24 10:16:00	0	19	4	24	10	16	1	100	0	75	38	0	4	0	0	0	0	2543	4831	0
2019/4/24 10:17:00	0	19	4	24	10	17	1	100	0	75	35	0	4	0	0	0	0	2543	4833	0
2019/4/24 10:18:00	0	19	4	24	10	18	1	100	0	75	37	0	4	0	0	0	0	2543	4834	0
2019/4/24 10:19:00	0	19	4	24	10	19	1	100	0	75	38	0	4	0	0	0	0	2543	4835	0
2019/4/24 10:20:00	0	19	4	24	10	20	1	100	0	74	37	0	4	0	0	0	0	2543	4836	0
2019/4/24 10:21:00	0	19	4	24	10	21	1	100	0	74	38	0	4	0	0	0	0	2543	4837	0
2019/4/24 10:22:00	0	19	4	24	10	22	1	100	0	74	38	0	4	0	0	0	0	2543	4839	0
2019/4/24 10:23:00	0	19	4	24	10	23	1	100	0	74	37	0	4	0	0	0	0	2543	4840	0
2019/4/24 10:24:00	0	19	4	24	10	24	1	100	0	74	38	0	4	0	0	0	0	2543	4841	0
2019/4/24 10:25:00	0	19	4	24	10	25	1	100	0	74	38	0	4	0	0	0	0	2543	4842	0
2019/4/24 10:26:00	0	19	4	24	10	26	1	100	0	73	37	0	4	0	0	0	0	2543	4843	0
2019/4/24 10:27:00	0	19	4	24	10	27	1	100	0	72	38	0	4	0	0	0	0	2543	4845	0
2019/4/24 10:28:00	0	19	4	24	10	28	1	100	0	72	38	0	4	0	0	0	0	2543	4846	0
2019/4/24 10:29:00	0	19	4	24	10	29	1	100	0	72	38	0	4	0	0	0	0	2543	4847	0
2019/4/24 10:30:00	0	19	4	24	10	30	1	100	0	72	39	0	4	0	0	0	0	2543	4848	0
2019/4/24 10:31:00	0	19	4	24	10	31	1	100	0	72	38	0	4	0	0	0	0	2543	4849	0
2019/4/24 10:32:00	0	19	4	24	10	32	1	100	0	71	38	0	4	0	0	0	0	2543	4851	0
2019/4/24 10:33:00	0	19	4	24	10	33	1	100	0	71	38	0	4	0	0	0	0	2543	4852	0
2019/4/24 10:34:00	0	19	4	24	10	34	1	100	0	72	37	0	4	0	0	0	0	2543	4853	0
2019/4/24 10:35:00	0	19	4	24	10	35	1	100	0	71	37	0	4	0	0	0	0	2543	4854	0
2019/4/24 10:36:00	0	19	4	24	10	36	1	100	0	71	38	0	4	0	0	0	0	2543	4855	0
2019/4/24 10:37:00	0	19	4	24	10	37	1	100	0	71	39	0	4	0	0	0	0	2543	4857	0
2019/4/24 10:38:00	0	19	4	24	10	38	1	100	0	70	38	0	4	0	0	0	0	2543	4858	0
2019/4/24 10:39:00	0	19	4	24	10	39	1	100	0	70	38	0	4	0	0	0	0	2543	4859	0
2019/4/24 10:40:00	0	19	4	24	10	40	1	100	0	70	38	0	4	0	0	0	0	2543	4860	0
2019/4/24 10:41:00	0	19	4	24	10	41	1	100	0	69	38	0	4	0	0	0	0	2543	4861	0
2019/4/24 10:42:00	0	19	4	24	10	42	1	100	0	69	38	0	4	0	0	0	0	2543	4863	0
2019/4/24 10:43:00	0	19	4	24	10	43	1	100	0	69	38	0	4	0	0	0	0	2543	4864	0
2019/4/24 10:44:00	0	19	4	24	10	44	1	100	0	69	38	0	4	0	0	0	0	2543	4865	0
2019/4/24 10:45:00	0	19	4	24	10	45	1	100	0	69	38	0	4	0	0	0	0	2543	4866	0
2019/4/24 10:46:00	0	19	4	24	10	46	1	100	0	69	40	0	4	0	0	0	0	2543	4867	0
2019/4/24 10:47:00	0	19	4	24	10	47	1	100	0	68	39	0	4	0	0	0	0	2543	4869	0
2019/4/24 10:48:00	0	19	4	24	10	48	1	100	0	68	39	0	4	0	0	0	0	2543	4870	0
2019/4/24 10:49:00	0	19	4	24	10	49	1	100	0	68	38	0	4	0	0	0	0	2543	4871	0
2019/4/24 10:50:00	0	19	4	24	10	50	1	100	0	68	38	0	4	0	0	0	0	2543	4872	0
2019/4/24 10:51:00	0	19	4	24	10	51	1	100	0	68	38	0	4	0	0	0	0	2543	4873	0
2019/4/24 10:52:00	0	19	4	24	10	52	1	100	0	67	38	0	4	0	0	0	0	2543	4875	0
2019/4/24 10:53:00	0	19	4	24	10	53	1	100	0	67	38	0	4	0	0	0	0	2543	4876	0
2019/4/24 10:54:00	0	19	4	24	10	54	1	100	0	67	38	0	4	0	0	0	0	2543	4877	0
2019/4/24 10:55:00	0	19	4	24	10	55	1	100	0	66	38	0	4	0	0	0	0	2543	4878	0
2019/4/24 10:56:00	0	19	4	24	10	56	1	100	0	67	38	0	4	0	0	0	0	2543	4879	0
2019/4/24 10:57:00	0	19	4	24	10	57	1	100	0	66	38	0	4	0	0	0	0	2543	4881	0
2019/4/24 10:58:00	0	19	4	24	10	58	1	100	0	66	39	0	4	0	0	0	0	2543	4882	0
2019/4/24 10:59:00	0	19	4	24	10	59	1	100	0	66	38	0	4	0	0	0	0	2543	4883	0
2019/4/24 11:00:00	0	19	4	24	11	0	1	100	0	66	38	0	4	0	0	0	0	2543	4884	0
2019/4/24 11:01:00	0	19	4	24	11	1	1	100	0	66	38	0	4	0	0	0	0	2543	4885	0
2019/4/24 11:02:00	0	19	4	24	11	2	1	100	0	65	39	0	4	0	0	0	0	2543	4887	0
2019/4/24 11:03:00	0	19	4	24	11	3	1	100	0	65	39	0	4	0	0	0	0	2543	4888	0
2019/4/24 11:04:00	0	19	4	24	11	4	1	100	0	65	39	0	4	0	0	0	0	2543	4889	0
2019/4/24 11:05:00	0	19	4	24	11	5	1	100	0	65	39	0	4	0	0	0	0	2543	4890	0
2019/4/24 11:06:00	0	19	4	24	11	6	1	100	0	64	39	0	4	0	0	0	0	2543	4891	0
2019/4/24 11:07:00	0	19	4	24	11	7	1	100	0	64	39	0	4	0	0	0	0	2543	4893	0
2019/4/24 11:08:00	0	19	4	24	11	8	1	100	0	64	39	0	4	0	0	0	0	2543	4894	0
2019/4/24 11:09:00	0	19	4	24	11	9	1	100	0	64	39	0	4	0	0	0	0	2543	4895	0
2019/4/24 11:10:00	0	19	4	24	11	10	1	100	0	64	39	0	4	0	0	0	0	2543	4896	0
2019/4/24 11:11:00	0	19	4	24	11	11	1	100	0	63	39	0	4	0	0	0	0	2543	4897	0
2019/4/24 11:12:00	0	19	4	24	11	12	1	100	0	63	39	0	4	0	0	0	0	2543	4899	0
2019/4/24 11:13:00	0	19	4	24	11	13	1	100	0	62	39	0	4	0	0	0	0	2543	4900	0
2019/4/24 11:14:00	0	19	4	24	11	14	1	100	0	62	39	0	4	0	0	0	0	2544	4901	0
2019/4/24 11:15:00	0	19	4	24	11	15	1	100	0	62	39	0	4	0	0	0	0	2544	4902	0
2019/4/24 11:16:00	0	19	4	24	11	16	1	100	0	62	39	0	4	0	0	0	0	2544	4903	0
2019/4/24 11:17:00	0	19	4	24	11	17	1	100	0	62	39	0	4	0	0	0	0	2544	4905	0
2019/4/24 11:18:00	0	19	4	24	11	18	1	100	0	62	39	0	4	0	0	0	0	2544	4906	0
2019/4/24 11:19:00	0	19	4	24	11	19	1	100	0	62	40	0	4	0	0	0	0	2544	4907	0
2019/4/24 11:20:00	0	19	4	24	11	20	1	100	0	62	39	0	4	0	0	0	0	2544	4908	0
2019/4/24 11:21:00	0	19	4	24	11	21	1	100	0	62	40	0	4	0	0	0	0	2544	4909	0
2019/4/24 11:22:00	0	19	4	24	11	22	1	100	0	61	40	0	4	0	0	0	0	2544	4911	0
2019/4/24 11:23:00	0	19	4	24	11	23	1	100	0	61	40	0	4	0	0	0	0	2544	4912	0
2019/4/24 11:24:00	0	19	4	24	11	24	1	100	0	60	40	0	4	0	0	0	0	2544	4913	0
2019/4/24 11:25:00	0	19	4	24	11	25	1	100	0	60	40	0	4	0	0	0	0	2544	4914	0
2019/4/24 11:26:00	0	19	4	24	11	26	1	100	0	60	39	0	4	0	0	0	0	2544	4915	0
2019/4/24 11:27:00	0	19	4	24	11	27	1	100	0	60	39	0	4	0	0	0	0	2544	4917	0
2019/4/24 11:28:00	0	19	4	24	11	28	1	100	0	60	39	0	4	0	0	0	0	2544	4918	0
2019/4/24 11:29:00	0	19	4	24	11	29	1	100	0	60	39	0	4	0	0	0	0	2544	4919	0
2019/4/24 11:30:00	0	19	4	24	11	30	1	100	0	59	39	0	4	0	0	0	0	2544	4920	0
2019/4/24 11:31:00	0	19	4	24	11	31	1	100	0	59	39	0	4	0	0	0	0	2544	4921	0
2019/4/24 11:32:00	0	19	4	24	11	32	1	100	0	59	39	0	4	0	0	0	0	2544	4923	0
2019/4/24 11:33:00	0	19	4	24	11	33	1	100	0	59	39	0	4	0	0	0	0	2544	4924	0
2019/4/24 11:34:00	0	19	4	24	11	34	1	100	0	59	40	0	4	0	0	0	0	2544	4925	0
2019/4/24 11:35:00	0	19	4	24	11	35	1	100	0	59	39	0	4	0	0	0	0	2544	4926	0
2019/4/24 11:36:00	0	19	4	24	11	36	1	100	0	58	39	0	4	0	0	0	0	2544	4927	0
2019/4/24 11:37:00	0	19	4	24	11	37	1	100	0	59	38	0	4	0	0	0	0	2544	4929	0
2019/4/24 11:38:00	0	19	4	24	11	38	1	100	0	59	38	0	4	0	0	0	0	2544	4930	0
2019/4/24 11:39:00	0	19	4	24	11	39	1	100	0	58	38	0	4	0	0	0	0	2544	4931	0
2019/4/24 11:40:00	0	19	4	24	11	40	1	100	0	58	37	0	4	0	0	0	0	2544	4932	0
2019/4/24 11:41:00	0	19	4	24	11	41	1	100	0	57	38	0	4	0	0	0	0	2544	4933	0
2019/4/24 11:42:00	0	19	4	24	11	42	1	100	0	57	39	0	4	0	0	0	0	2544	4935	0
2019/4/24 11:43:00	0	19	4	24	11	43	1	100	0	57	39	0	4	0	0	0	0	2544	4936	0
2019/4/24 11:44:00	0	19	4	24	11	44	1	100	0	56	39	0	4	0	0	0	0	2544	4937	0
2019/4/24 11:45:00	0	19	4	24	11	45	1	100	0	56	39	0	4	0	0	0	0	2544	4938	0
2019/4/24 11:46:00	0	19	4	24	11	46	1	100	0	56	39	0	4	0	0	0	0	2544	4939	0
2019/4/24 11:47:00	0	19	4	24	11	47	1	100	0	56	40	0	4	0	0	0	0	2544	4941	0
2019/4/24 11:48:00	0	19	4	24	11	48	1	100	0	56	39	0	4	0	0	0	0	2544	4942	0
2019/4/24 11:49:00	0	19	4	24	11	49	1	100	0	56	39	0	4	0	0	0	0	2544	4943	0
2019/4/24 11:50:00	0	19	4	24	11	50	1	100	0	56	39	0	4	0	0	0	0	2544	4944	0
2019/4/24 11:51:00	0	19	4	24	11	51	1	100	0	56	39	0	4	0	0	0	0	2544	4945	0
2019/4/24 11:52:00	0	19	4	24	11	52	1	100	0	55	39	0	4	0	0	0	0	2544	4947	0
2019/4/24 11:53:00	0	19	4	24	11	53	1	100	0	56	39	0	4	0	0	0	0	2544	4948	0
2019/4/24 11:54:00	0	19	4	24	11	54	1	100	0	55	39	0	4	0	0	0	0	2544	4949	0
2019/4/24 11:55:00	0	19	4	24	11	55	1	100	0	55	39	0	4	0	0	0	0	2544	4950	0
2019/4/24 11:56:00	0	19	4	24	11	56	1	100	0	55	39	0	4	0	0	0	0	2544	4951	0
2019/4/24 11:57:00	0	19	4	24	11	57	1	100	0	55	39	0	4	0	0	0	0	2544	4953	0
2019/4/24 11:58:00	0	19	4	24	11	58	1	100	0	54	39	0	4	0	0	0	0	2544	4954	0
2019/4/24 11:59:00	0	19	4	24	11	59	1	100	0	54	39	0	4	0	0	0	0	2544	4955	0
2019/4/24 12:00:00	0	19	4	24	12	0	1	100	0	53	38	0	4	0	0	0	0	2544	4956	0
2019/4/24 12:01:00	0	19	4	24	12	1	1	100	0	53	40	0	4	0	0	0	0	2544	4957	0
2019/4/24 12:02:00	0	19	4	24	12	2	1	100	0	53	40	0	4	0	0	0	0	2544	4959	0
2019/4/24 12:03:00	0	19	4	24	12	3	1	100	0	53	39	0	4	0	0	0	0	2544	4960	0
2019/4/24 12:04:00	0	19	4	24	12	4	1	100	0	53	39	0	4	0	0	0	0	2544	4961	0
2019/4/24 12:05:00	0	19	4	24	12	5	1	100	0	52	40	0	4	0	0	0	0	2544	4962	0
2019/4/24 12:06:00	0	19	4	24	12	6	1	100	0	52	40	0	4	0	0	0	0	2544	4963	0
2019/4/24 12:07:00	0	19	4	24	12	7	1	100	0	52	39	0	4	0	0	0	0	2544	4965	0
2019/4/24 12:08:00	0	19	4	24	12	8	1	100	0	52	39	0	4	0	0	0	0	2544	4966	0
