# Supplementary material for: Study of the Characteristics and Comprehensive Fuzzy Assessment of Indoor Air Chemical Contamination in Public Buildings
Source: Front Public Health. 2021 May 5;9:579299. doi: 10.3389/fpubh.2021.579299 (PMC8138320; doi:10.3389/fpubh.2021.579299)
Supplement: Supplementary file 1 [file Data_Sheet_1.zip › Data Sheet 1/Library/GRIMM_Library.csv]

date	time	PM10 [ug/m3]	PM2.5 [ug/m3]	PM1 [ug/m3]	Inhalable [ug/m3]	Thoracic [ug/m3]	Alveolic [ug/m3]	PM10 [ug/m3]	PM2.5 [ug/m3]	PM1 [ug/m3]	PM10 [ug/m3]	PM10 [ug/m3]	PM2.5 [ug/m3]	100	PM1 [ug/m3]
2019/4/24	7:43:00	43.6	36.9	31.9	44.1	43.2	38.8				1	1	1	1	2
2019/4/24	7:44:00	48.9	40.4	33.6	71.1	50.2	43.2				1	1	1	1	1
2019/4/24	7:45:00	48.5	41.7	34	48.5	48.3	44.1				1	1	1	1	1
2019/4/24	7:46:00	46.6	40.3	33.5	46.6	46.2	42.4				1	1	1	1	1
2019/4/24	7:47:00	44.5	38.8	33.1	48.9	45.6	40.8	43.42727273	37.03636364	31.81818182	1	1	2	2	1
2019/4/24	7:48:00	46	39.6	33.7	46	45.6	41.5	45.24545455	38.70909091	32.8	3	3	1	1	1
2019/4/24	7:49:00	46.3	40	33.3	60.2	47.4	42.1				1	1	1	1	2
2019/4/24	7:50:00	47.2	39.3	33.3	47.2	46.9	41.8	46.42	39.62	33.22	1	1	1	1	2
2019/4/24	7:51:00	44.3	38.4	32.6	44.8	44.1	40.3				2	2	1	1	2
2019/4/24	7:52:00	43.4	37.6	32.3	43.9	43.2	39.4				2	2	1	1	2
2019/4/24	7:53:00	46	37.4	31.8	49.3	46	39.4				3	3	1	1	2
2019/4/24	7:54:00	42.7	36.5	31.4	43.2	42.4	38.3				1	1	2	2	4
2019/4/24	7:55:00	42.2	36.2	31.8	42.8	41.9	37.9				1	1	1	1	2
2019/4/24	7:56:00	43.4	36.5	31.5	43.5	43.1	38.7				2	2	2	2	2
2019/4/24	7:57:00	43.7	36.6	31.3	46.4	43.9	38.5				2	2	2	2	3
2019/4/24	7:58:00	41.9	36.6	31.4	41.9	41.7	38.5				1	1	2	2	4
2019/4/24	7:59:00	42.1	36.4	31.4	42.1	42	38.5				1	1	1	1	4
2019/4/24	8:00:00	40.8	35.9	31.2	40.8	40.5	37.5				1	1	2	2	2
2019/4/24	8:01:00	43.5	35.3	31.3	44	42.8	37.4				1	1	1	1	3
2019/4/24	8:02:00	45.8	37.5	31.9	45.8	45.5	40.3				1	1	2	2	2
2019/4/24	8:03:00	43.9	37.1	32.2	43.9	43.5	39.2				1	1	1	1	1
2019/4/24	8:04:00	43.1	35.9	31.4	49.4	43.4	38.1	43.63636364	37.09090909	31.73636364	2	2	2	2	4
2019/4/24	8:05:00	42.8	37	31.3	42.8	42.6	39.1				1	1	1	1	3
2019/4/24	8:06:00	43.1	36.8	31.2	43.6	42.8	38.8				2	2	1	1	2
2019/4/24	8:07:00	44.3	37.5	31.5	44.3	44	39.9				2	2	2	2	2
2019/4/24	8:08:00	42.5	38.2	32.4	42.5	42.4	40	43.92727273	37.70909091	31.98181818	1	1	1	1	3
2019/4/24	8:09:00	43.7	38.1	32.3	43.7	43.6	40.2	43.01818182	36.45454545	31.51818182	2	2	1	1	2
2019/4/24	8:10:00	46.5	38.7	32.4	47	46.1	41				1	1	1	1	3
2019/4/24	8:11:00	46.1	37.9	32.4	46.1	45.7	40.5				1	1	1	1	3
2019/4/24	8:12:00	45.2	38.8	33	45.2	45	41.2				1	1	2	2	1
2019/4/24	8:13:00	46	39.4	32.6	46	45.9	41.7				3	3	1	1	2
2019/4/24	8:14:00	43	37.2	32	43	42.9	39.3				1	1	1	1	1
2019/4/24	8:15:00	40	35.2	30.7	41	39.8	36.6	40.05454545	34.89090909	30.57272727	1	1	1	1	1
2019/4/24	8:16:00	36.6	32.4	29.5	36.7	36.4	33.8	33.95454545	30.86363636	28.35454545	2	2	1	1	1
2019/4/24	8:17:00	36.8	31.5	28.9	37.9	36.3	32.6				1	1	1	1	1
2019/4/24	8:18:00	32.7	31.1	28.4	32.7	32.6	31.7				1	1	1	1	1
2019/4/24	8:19:00	34.1	30.8	28.1	34.6	33.8	31.5				1	1	3	3	2
2019/4/24	8:20:00	33.6	30.8	28.3	34.1	33.5	31.6	26.43636364	25.66363636	24.74545455	1	1	3	3	1
2019/4/24	8:21:00	33.1	30	28	33.1	32.9	31				2	2	2	2	1
2019/4/24	8:22:00	32.3	30.1	27.9	38.1	33	31				4	4	1	1	4
2019/4/24	8:23:00	32	29.7	27.4	32	31.9	30.6	20.37272727	20.09090909	19.72727273	3	3	1	1	5
2019/4/24	8:24:00	32.1	29.2	27.6	32.1	32	30.2				2	2	3	3	1
2019/4/24	8:25:00	30.2	28.7	27.1	30.2	30.1	29.1	16.28181818	15.90909091	15.59090909	4	4	4	4	3
2019/4/24	8:26:00	29.9	28.1	26.7	30	29.7	28.5				3	3	3	3	5
2019/4/24	8:27:00	28.9	27.9	26.5	28.9	28.8	28.2				5	5	4	4	10
2019/4/24	8:28:00	29.4	27.5	26.1	29.4	29.2	28				2	2	9	9	1
2019/4/24	8:29:00	28.3	27.6	26.2	28.3	28.3	27.9				4	4	4	4	3
2019/4/24	8:30:00	28	26.9	25.7	28	27.9	27.2				7	7	7	7	5
2019/4/24	8:31:00	27.4	26.9	25.8	27.4	27.4	27.1				5	5	7	7	3
2019/4/24	8:32:00	26.8	26.5	25.4	26.8	26.8	26.6	14.10909091	13.25454545	12.85454545	4	4	7	7	3
2019/4/24	8:33:00	27.1	26.5	25.3	27.1	27.1	26.8				6	6	7	7	4
2019/4/24	8:34:00	26.5	25.7	25	26.5	26.5	25.9				9	9	4	4	5
2019/4/24	8:35:00	26.5	25.8	25	26.5	26.5	26.1				9	9	5	5	5
2019/4/24	8:36:00	27.1	25.8	24.9	27.1	26.9	26				6	6	5	5	3
2019/4/24	8:37:00	26.4	25.4	24.5	26.4	26.2	25.6				5	5	4	4	7
2019/4/24	8:38:00	26.9	25.5	24.6	27.4	26.9	25.8				4	4	4	4	6
2019/4/24	8:39:00	24.2	24	23.4	24.2	24.2	24.1				2	2	12	12	3
2019/4/24	8:40:00	23.9	23.3	22.6	23.9	23.9	23.6	17.56363636	17.29090909	16.91818182	2	2	3	3	9
2019/4/24	8:41:00	23.6	22.8	22.2	92.8	23.9	22.9				1	1	2	2	9
2019/4/24	8:42:00	23.1	22.8	22.1	23.1	23.1	22.9				1	1	2	2	6
2019/4/24	8:43:00	22	22	21.6	22	22	22				1	1	4	4	1
2019/4/24	8:44:00	22.8	22.2	21.8	22.8	22.7	22.3				1	1	2	2	2
2019/4/24	8:45:00	22.2	22	21.4	22.2	22.2	22.1	19.16363636	18.91818182	18.49090909	2	2	4	4	2
2019/4/24	8:46:00	22.2	22	21.4	22.2	22.2	22.1				2	2	4	4	2
2019/4/24	8:47:00	21.8	21.6	21.2	21.8	21.8	21.6				2	2	1	1	2
2019/4/24	8:48:00	21.6	21.4	21	21.6	21.6	21.5				1	1	1	1	1
2019/4/24	8:49:00	21	21	20.8	21	21	21				1	1	2	2	2
2019/4/24	8:50:00	21.9	21	20.5	22	21.8	21.2				1	1	2	2	1
2019/4/24	8:51:00	20.7	20.6	20.3	20.7	20.7	20.6				1	1	3	3	3
2019/4/24	8:52:00	20.6	20.5	20.3	20.6	20.6	20.6				1	1	2	2	3
2019/4/24	8:53:00	21.1	20.6	20.3	21.1	21.1	20.8				2	2	3	3	3
2019/4/24	8:54:00	20.1	20.1	19.9	20.1	20.1	20.1				3	3	1	1	2
2019/4/24	8:55:00	21.2	20.5	19.9	21.2	21.1	20.6				1	1	2	2	2
2019/4/24	8:56:00	20.3	20	19.5	20.3	20.3	20.1				2	2	2	2	1
2019/4/24	8:57:00	20.1	19.8	19.2	20.1	20.1	19.9	25.73636364	24.35454545	23.49090909	3	3	2	2	2
2019/4/24	8:58:00	19.7	19.6	19.2	19.7	19.7	19.7				2	2	1	1	2
2019/4/24	8:59:00	19.3	19.2	19	19.3	19.3	19.2				2	2	1	1	1
2019/4/24	9:00:00	19.1	19.1	18.9	19.1	19.1	19.1	25.79090909	25.38181818	24.91818182	1	1	2	2	1
2019/4/24	9:01:00	19	18.9	18.6	19	19	18.9				1	1	1	1	1
2019/4/24	9:02:00	18.7	18.7	18.4	18.7	18.7	18.7				1	1	1	1	1
2019/4/24	9:03:00	18.6	18.6	18.3	18.6	18.6	18.6				3	3	1	1	1
2019/4/24	9:04:00	18.4	18.4	18.2	18.4	18.4	18.4				2	2	1	1	2
2019/4/24	9:05:00	18.5	18.5	18.2	18.5	18.5	18.5				1	1	1	1	2
2019/4/24	9:06:00	18.3	18.3	18.1	18.3	18.3	18.3				4	4	2	2	1
2019/4/24	9:07:00	18.2	18.2	18	18.2	18.2	18.2				2	2	1	1	2
2019/4/24	9:08:00	18.6	18	17.8	18.7	18.5	18				3	3	3	3	1
2019/4/24	9:09:00	18	18	17.7	18	18	18				3	3	3	3	2
2019/4/24	9:10:00	18.2	17.8	17.5	18.2	18.2	17.9				2	2	3	3	2
2019/4/24	9:11:00	17.8	17.7	17.4	17.8	17.8	17.8				2	2	2	2	1
2019/4/24	9:12:00	17.6	17.6	17.3	17.6	17.6	17.6				3	3	2	2	4
2019/4/24	9:13:00	17.5	17.5	17.3	17.5	17.5	17.5	30.12727273	28.80909091	27.77272727	1	1	2	2	4
2019/4/24	9:14:00	17.3	17.3	17.1	17.3	17.3	17.3				3	3	3	3	3
2019/4/24	9:15:00	17.2	17.1	17.1	17.2	17.2	17.1	30.22727273	28.48181818	27.41818182	7	7	6	6	3
2019/4/24	9:16:00	17.7	17.4	17	17.7	17.7	17.5				1	1	1	1	2
2019/4/24	9:17:00	17.6	17.3	17.1	17.6	17.6	17.3				3	3	3	3	3
2019/4/24	9:18:00	17.1	17.1	16.8	17.1	17.1	17.1				3	3	6	6	2
2019/4/24	9:19:00	17.2	17.1	16.9	17.2	17.2	17.1				7	7	6	6	2
2019/4/24	9:20:00	16.7	16.7	16.6	16.7	16.7	16.7				7	7	3	3	2
2019/4/24	9:21:00	16.9	16.9	16.7	16.9	16.9	16.9				6	6	3	3	2
2019/4/24	9:22:00	16.9	16.7	16.4	16.9	16.9	16.8				6	6	3	3	4
2019/4/24	9:23:00	16.3	16.3	16.1	16.3	16.3	16.3	31.9	27.63636364	24.91818182	8	8	9	9	7
2019/4/24	9:24:00	16.1	16.1	16	16.1	16.1	16.1				2	2	6	6	9
2019/4/24	9:25:00	17.1	16.4	16.3	17.2	17	16.5				3	3	6	6	3
2019/4/24	9:26:00	16.2	16.2	16	16.2	16.2	16.2				3	3	8	8	9
2019/4/24	9:27:00	16.6	16.1	15.9	85.7	16.9	16.1				9	9	6	6	8
2019/4/24	9:28:00	16.3	16.3	16	16.3	16.3	16.3				8	8	9	9	9
2019/4/24	9:29:00	16.1	16.1	15.9	16.1	16.1	16.1				2	2	6	6	8
2019/4/24	9:30:00	16.8	16.3	15.9	35.1	17.1	16.4				4	4	9	9	8
2019/4/24	9:31:00	15.9	15.9	15.7	15.9	15.9	15.9				4	4	3	3	5
2019/4/24	9:32:00	16.6	15.9	15.7	16.6	16.4	15.9	32.04545455	28.24545455	25.89090909	9	9	3	3	5
2019/4/24	9:33:00	15.8	15.8	15.5	15.8	15.8	15.8				4	4	3	3	4
2019/4/24	9:34:00	16.2	16.1	15.7	16.2	16.2	16.1				3	3	6	6	5
2019/4/24	9:35:00	15.8	15.8	15.6	15.8	15.8	15.8				4	4	3	3	4
2019/4/24	9:36:00	17.1	16.2	15.6	17.6	17	16.3				3	3	8	8	4
2019/4/24	9:37:00	16	15.8	15.5	16	16	15.9				4	4	3	3	4
2019/4/24	9:38:00	16.4	15.7	15.4	16.4	16.2	15.7				7	7	2	2	4
2019/4/24	9:39:00	16.8	15.9	15.5	16.8	16.6	16				4	4	3	3	4
2019/4/24	9:40:00	15.7	15.6	15.4	15.7	15.7	15.6	28.59090909	25.40909091	23.64545455	1	1	3	3	4
2019/4/24	9:41:00	15.6	15.6	15.5	15.6	15.6	15.6				5	5	3	3	4
2019/4/24	9:42:00	15.8	15.7	15.4	15.8	15.8	15.7				4	4	2	2	4
2019/4/24	9:43:00	15.5	15.5	15.3	15.5	15.5	15.5				3	3	7	7	4
2019/4/24	9:44:00	16.5	15.3	15.1	17	16.3	15.4				5	5	6	6	4
2019/4/24	9:45:00	15.4	15.4	15.2	15.4	15.4	15.4				3	3	4	4	2
2019/4/24	9:46:00	15.6	15.6	15.4	15.6	15.6	15.6				5	5	3	3	4
2019/4/24	9:47:00	15.6	15.5	15.1	15.6	15.6	15.5				5	5	7	7	4
2019/4/24	9:48:00	15.6	15.5	15.3	15.6	15.6	15.5				5	5	7	7	4
2019/4/24	9:49:00	16.5	15.4	15.2	16.6	16.4	15.5				5	5	4	4	2
2019/4/24	9:50:00	15.9	15.5	15.1	15.9	15.8	15.5				4	4	7	7	4
2019/4/24	9:51:00	15.4	15.3	15	15.4	15.4	15.4	31.06363636	26.36363636	24.47272727	3	3	6	6	4
2019/4/24	9:52:00	15.3	15.3	15	15.3	15.3	15.3				5	5	6	6	4
2019/4/24	9:53:00	15.1	15.1	14.9	15.1	15.1	15.1	28.18181818	25.07272727	23.54545455	3	3	3	3	3
2019/4/24	9:54:00	15.3	15.3	15.1	15.3	15.3	15.3				5	5	6	6	4
2019/4/24	9:55:00	15	15	14.9	15	15	15				3	3	2	2	3
2019/4/24	9:56:00	15.2	15.2	14.9	15.2	15.2	15.2				3	3	2	2	3
2019/4/24	9:57:00	14.9	14.8	14.8	14.9	14.9	14.8				2	2	3	3	2
2019/4/24	9:58:00	33.3	17.3	15	45.1	34.2	20.4				1	1	3	3	4
2019/4/24	9:59:00	21.8	15	14.7	26.2	22.5	16.2	20.75454545	20.30909091	19.7	2	2	2	2	3
2019/4/24	10:00:00	20.3	15.5	14.7	21.3	19.6	16				2	2	7	7	3
2019/4/24	10:01:00	18.3	15.3	14.6	26.5	20.3	16.1	26.83636364	26.60909091	26.16363636	4	4	6	6	2
2019/4/24	10:02:00	18	15.5	14.5	18	17.7	16				3	3	7	7	3
2019/4/24	10:03:00	15.6	14.7	14.4	15.6	15.5	14.9	29.80909091	25.94545455	24.1	5	5	2	2	4
2019/4/24	10:04:00	16.8	15.4	14.6	16.8	16.7	15.8	34.12727273	29.69090909	27	4	4	4	4	2
2019/4/24	10:05:00	15	14.8	14.4	15	15	14.8				3	3	3	3	4
2019/4/24	10:06:00	25.2	16	14.4	50.2	26.4	17.3				2	2	3	3	4
2019/4/24	10:07:00	23.9	15.2	14.5	34.1	24.4	16.5				2	2	2	2	3
2019/4/24	10:08:00	17.3	14.9	14.2	17.3	17.2	15.5				3	3	3	3	2
2019/4/24	10:09:00	14.7	14.6	14.2	14.7	14.7	14.7				4	4	2	2	2
2019/4/24	10:10:00	17.9	15.1	14.1	18.4	17.5	15.5	27.79090909	27.37272727	26.8	4	4	3	3	2
2019/4/24	10:11:00	19.2	14.9	14	60.3	20.4	15.5				1	1	3	3	4
2019/4/24	10:12:00	20	14.7	13.8	23.7	20.2	15.5				1	1	2	2	1
2019/4/24	10:13:00	18.6	14.3	13.7	19.2	18	14.9	26.57272727	26.12727273	25.65454545	3	3	4	4	3
2019/4/24	10:14:00	16.6	14.5	13.7	18.8	17.1	15				9	9	3	3	3
2019/4/24	10:15:00	16.9	14.1	13.5	51.6	16.9	14.7				6	6	2	2	2
2019/4/24	10:16:00	19.3	14.4	13.5	54.4	18.9	15.2				2	2	1	1	2
2019/4/24	10:17:00	15.2	14.1	13.4	15.2	15.2	14.4				3	3	2	2	1
2019/4/24	10:18:00	18.1	14.5	13.3	18.6	17.7	15.2	27.35454545	27.07272727	26.53636364	2	2	3	3	5
2019/4/24	10:19:00	16.6	14.3	13.3	17.1	16.3	14.6				9	9	4	4	5
2019/4/24	10:20:00	16.8	14	13.3	27	16.9	14.4				4	4	4	4	5
2019/4/24	10:21:00	14.4	13.7	13.3	16.6	15	13.9				4	4	4	4	5
2019/4/24	10:22:00	15.5	14	13.3	15.5	15.3	14.2				3	3	4	4	5
2019/4/24	10:23:00	15.5	13.4	13	15.6	15.2	13.7				3	3	4	4	5
2019/4/24	10:24:00	15.2	13.9	13.1	15.2	15	14.1				3	3	5	5	6
2019/4/24	10:25:00	13.7	13.6	13.1	13.7	13.7	13.7				7	7	3	3	6
2019/4/24	10:26:00	15.3	13.9	13.1	15.3	15.2	14.2				5	5	5	5	6
2019/4/24	10:27:00	16.7	14.2	13	17.2	16.6	14.7				7	7	3	3	5
2019/4/24	10:28:00	16	13.9	13.1	16.6	15.7	14.1				4	4	5	5	6
2019/4/24	10:29:00	17.2	14.3	13.1	21.5	17.8	14.9				7	7	4	4	6
2019/4/24	10:30:00	14.7	13.7	13	16.9	15.4	14	26.63636364	23.80909091	22.37272727	4	4	4	4	5
2019/4/24	10:31:00	15.8	13.7	12.9	16.3	15.7	14.1				4	4	4	4	4
2019/4/24	10:32:00	14.6	13.3	12.9	33.4	14.8	13.5				3	3	4	4	4
2019/4/24	10:33:00	16.9	14	12.8	21.2	17.3	14.4	31.1	28.43636364	26.65454545	6	6	4	4	2
2019/4/24	10:34:00	15.9	13.5	12.9	16.9	15.7	13.8				4	4	3	3	4
2019/4/24	10:35:00	14	13.1	12.6	14	13.9	13.4	27.92727273	24.17272727	22.48181818	3	3	5	5	13
2019/4/24	10:36:00	14.3	13.6	13	14.3	14.2	13.7				4	4	3	3	5
2019/4/24	10:37:00	13.1	13	12.7	13.1	13.1	13.1				6	6	5	5	3
2019/4/24	10:38:00	13.2	13	12.6	13.2	13.2	13.1				4	4	5	5	13
2019/4/24	10:39:00	13.1	12.7	12.4	13.1	13.1	12.7				6	6	3	3	8
2019/4/24	10:40:00	13.2	13.1	12.6	13.2	13.2	13.2				4	4	5	5	13
2019/4/24	10:41:00	13.6	12.9	12.6	13.6	13.4	12.9	27.27272727	24.03636364	22.40909091	2	2	5	5	13
2019/4/24	10:42:00	13.4	13.3	12.6	13.4	13.4	13.3				4	4	4	4	13
2019/4/24	10:43:00	13.3	12.9	12.6	13.3	13.3	13				2	2	5	5	13
2019/4/24	10:44:00	13.3	13.1	12.5	13.3	13.3	13.2				2	2	5	5	2
2019/4/24	10:45:00	13.2	12.6	12.4	13.2	13.1	12.7	27.20909091	23.92727273	22.29090909	4	4	8	8	8
2019/4/24	10:46:00	14.3	13.2	12.6	14.3	14.2	13.4				4	4	1	1	13
2019/4/24	10:47:00	13.7	12.9	12.6	14.2	13.6	12.9				7	7	5	5	13
2019/4/24	10:48:00	13	12.8	12.4	13	13	12.9				2	2	8	8	8
2019/4/24	10:49:00	14	13.3	12.5	14	13.9	13.5				3	3	4	4	2
2019/4/24	10:50:00	14.4	13.4	12.3	14.9	14.3	13.5				4	4	4	4	5
2019/4/24	10:51:00	12.7	12.6	12.2	12.7	12.7	12.6				3	3	8	8	6
2019/4/24	10:52:00	14.7	12.5	12.1	15.3	14.3	12.6				4	4	6	6	6
2019/4/24	10:53:00	13.7	13	12.4	13.7	13.7	13.2	27.65454545	24.17272727	22.43636364	7	7	5	5	8
2019/4/24	10:54:00	13.4	12.3	12.1	13.9	13.3	12.4				4	4	3	3	6
2019/4/24	10:55:00	13.7	12.8	12.2	13.7	13.6	12.9				7	7	8	8	6
2019/4/24	10:56:00	12.9	12.7	12.2	12.9	12.9	12.8	27.87272727	23.80909091	22.12727273	3	3	3	3	6
2019/4/24	10:57:00	12.3	12.2	12	12.3	12.3	12.3				1		3	3	9
2019/4/24	10:58:00	13	12.4	12	13	12.9	12.5				2	2	4	4	9
2019/4/24	10:59:00	13.1	12.5	12	13.1	13.1	12.7				6	6	6	6	9
2019/4/24	11:00:00	15.1	12.5	11.9	15.2	14.6	12.8				3	3	6	6	2
2019/4/24	11:01:00	13.7	12.6	12	32	13.9	12.9				7	7	8	8	9
2019/4/24	11:02:00	12.5	12.3	12	12.5	12.5	12.4				2	2	3	3	9
2019/4/24	11:03:00	12.8	12.6	12	12.8	12.8	12.7				1	1	8	8	9
2019/4/24	11:04:00	14.5	12.5	12.1	15	14.2	12.6				2	2	6	6	6
2019/4/24	11:05:00	13.7	12.8	12.1	13.7	13.6	13				7	7	8	8	6
2019/4/24	11:06:00	12.4	12.2	12	12.4	12.4	12.3	27.86	23.77	22.16	4	4	3	3	9
2019/4/24	11:07:00	12.4	12.3	12	12.4	12.4	12.4				4	4	3	3	9
2019/4/24	11:08:00	12.6	12.4	12	12.6	12.6	12.5				1	1	4	4	9
2019/4/24	11:09:00	14	12.6	12.4	14.5	13.9	12.8				3	3	8	8	8
2019/4/24	11:10:00	13.2	12.6	12.1	15.4	13.8	12.6				4	4	8	8	6
2019/4/24	11:11:00	12.7	12.6	12.2	12.7	12.7	12.7	28.31818182	23.98181818	22.26363636	3	3	8	8	6
2019/4/24	11:12:00	15.3	12.8	12.3	15.4	14.8	13	30.3	26.2	24.32727273	5	5	8	8	5
2019/4/24	11:13:00	16.4	12.8	12.2	19.1	16.5	13				7	7	8	8	6
2019/4/24	11:14:00	13.1	12.5	12.1	15.3	13.7	12.6	27.1	23.71818182	22.13636364	6	6	6	6	6
2019/4/24	11:15:00	12.4	12.2	11.9	12.4	12.4	12.3				4	4	3	3	2
2019/4/24	11:16:00	13.4	12.8	12.4	13.4	13.3	12.9				4	4	8	8	8
2019/4/24	11:17:00	13.8	12.4	12.3	14.3	13.6	12.5	28.07272727	24.32727273	22.43636364	3	3	4	4	5
2019/4/24	11:18:00	13.9	12.6	12.2	14.4	13.8	12.8				2	2	8	8	6
2019/4/24	11:19:00	12.7	12.7	12.4	12.7	12.7	12.7				3	3	3	3	8
2019/4/24	11:20:00	12.4	12.4	12.3	12.4	12.4	12.4				4	4	4	4	5
2019/4/24	11:21:00	12.9	12.8	12.4	12.9	12.9	12.8				3	3	8	8	8
2019/4/24	11:22:00	14.7	13.1	12.6	15.2	14.4	13.2				4	4	5	5	13
2019/4/24	11:23:00	12.5	12.5	12.3	12.5	12.5	12.5				2	2	6	6	5
2019/4/24	11:24:00	13.4	13	12.6	15.5	14	13.1	27.39090909	24.07272727	22.38181818	4	4	5	5	13
2019/4/24	11:25:00	13.1	13	12.6	13.1	13.1	13.1				6	6	5	5	13
2019/4/24	11:26:00	13.7	12.9	12.7	17.9	14.4	12.9				7	7	5	5	3
2019/4/24	11:27:00	13.8	13.1	12.7	13.8	13.6	13.1				3	3	5	5	3
2019/4/24	11:28:00	12.9	12.9	12.6	12.9	12.9	12.9				3	3	5	5	13
2019/4/24	11:29:00	13.1	12.8	12.6	13.1	13.1	12.9				6	6	8	8	13
2019/4/24	11:30:00	14.2	13.4	12.9	14.2	14.1	13.5				3	3	4	4	4
2019/4/24	11:31:00	14.2	13.3	12.8	20	14.8	13.5				3	3	4	4	2
2019/4/24	11:32:00	14.4	13.6	13.2	14.4	14.2	13.7	28.03636364	24.15454545	22.46363636	4	4	3	3	3
2019/4/24	11:33:00	17.2	13.9	13	20.5	17.5	14.1				7	7	5	5	5
2019/4/24	11:34:00	14.1	13.4	13.1	14.2	14	13.5				1	1	4	4	6
2019/4/24	11:35:00	14.5	13.5	13.2	15	14.4	13.6				2	2	3	3	3
2019/4/24	11:36:00	13.6	13.5	13.2	13.6	13.6	13.5				2	2	3	3	3
2019/4/24	11:37:00	14.8	13.9	13.6	14.8	14.7	14.1				1	1	5	5	3
2019/4/24	11:38:00	13.8	13.7	13.6	13.8	13.8	13.8				3	3	4	4	3
2019/4/24	11:39:00	14.3	14	13.6	14.3	14.3	14.1				4	4	4	4	3
2019/4/24	11:40:00	13.9	13.8	13.7	13.9	13.9	13.8				2	2	1	1	3
2019/4/24	11:41:00	14.2	14.2	14	14.2	14.2	14.2				3	3	3	3	4
2019/4/24	11:42:00	14.3	14.2	14	14.3	14.3	14.3	27.59090909	24.05454545	22.58181818	4	4	3	3	4
2019/4/24	11:43:00	14.4	14.3	14	14.4	14.4	14.4				4	4	4	4	4
2019/4/24	11:44:00	14.6	14.5	14.1	14.6	14.6	14.5				3	3	3	3	2
2019/4/24	11:45:00	14.6	14.6	14.4	14.6	14.6	14.6	27.1	23.88181818	22.24545455	3	3	2	2	4
2019/4/24	11:46:00	15	14.8	14.5	15	15	14.9	26.07272727	24	22.72727273	3	3	3	3	3
2019/4/24	11:47:00	14.9	14.9	14.7	14.9	14.9	14.9				2	2	3	3	3
2019/4/24	11:48:00	15.1	15.1	14.8	15.1	15.1	15.1				3	3	3	3	2
2019/4/24	11:49:00	15.3	15.3	15	15.3	15.3	15.3				5	5	6	6	4
2019/4/24	11:50:00	15.4	15.4	15.3	15.4	15.4	15.4				3	3	4	4	4
2019/4/24	11:51:00	15.9	15.5	15.3	15.9	15.9	15.6	29.4	25.68181818	23.7	4	4	7	7	4
2019/4/24	11:52:00	16	16	15.6	16	16	16	30.31818182	26.44545455	24.13636364	4	4	3	3	4
2019/4/24	11:53:00	16.4	16.2	15.7	16.4	16.4	16.3	33.68181818	28.59090909	25.56363636	7	7	8	8	5
2019/4/24	11:54:00	16.4	16.3	16	16.4	16.4	16.3				7	7	9	9	9
2019/4/24	11:55:00	16.5	16.1	15.9	16.5	16.4	16.1	33.9	28.62727273	25.75454545	5	5	6	6	8
2019/4/24	11:56:00	16.3	16.3	16.1	16.3	16.3	16.3				8	8	9	9	7
2019/4/24	11:57:00	16.2	16.2	16	16.2	16.2	16.2	30.6	26.88181818	24.51818182	3	3	8	8	9
2019/4/24	11:58:00	16.4	16.3	15.9	16.4	16.4	16.4				7	7	9	9	8
2019/4/24	11:59:00	16.3	16.2	16	16.3	16.3	16.2				8	8	8	8	9
2019/4/24	12:00:00	16.7	16.6	16.1	16.7	16.7	16.7				7	7	4	4	7
2019/4/24	12:01:00	16.4	16.4	16.2	16.4	16.4	16.4				7	7	6	6	4
2019/4/24	12:02:00	16.6	16.6	16.4	16.6	16.6	16.6				9	9	4	4	4
2019/4/24	12:03:00	17.2	16.9	16.5	19.3	17.8	17				7	7	3	3	1
2019/4/24	12:04:00	16.7	16.5	16.1	18.9	17.4	16.6	34.43636364	29.76363636	26.89090909	7	7	4	4	7
2019/4/24	12:05:00	16.6	16.4	16.1	16.6	16.6	16.4				9	9	6	6	7
2019/4/24	12:06:00	16.7	16.6	16.3	16.7	16.7	16.7				7	7	4	4	3
2019/4/24	12:07:00	16.4	16.3	16.1	18.6	17.1	16.3				7	7	9	9	7
2019/4/24	12:08:00	17	16.4	16.1	17.1	16.9	16.4	29.44545455	27.61818182	26.50909091	2	2	6	6	7
2019/4/24	12:11:00	16.7	16.2	15.6	16.7	16.7	16.3				7	7	8	8	4
2019/4/24	12:12:00	17.2	16.3	15.9	17.7	17.1	16.4	29.32727273	27.72727273	26.75454545	7	7	9	9	8
2019/4/24	12:13:00	16.3	16.3	15.9	16.3	16.3	16.3				8	8	9	9	8
2019/4/24	12:14:00	16.5	16.4	16	16.5	16.5	16.4				5	5	6	6	9
2019/4/24	12:15:00	16.9	16.8	16.2	16.9	16.9	16.9				6	6	1	1	4
2019/4/24	12:16:00	16.5	16.4	16	16.5	16.5	16.4				5	5	6	6	9
2019/4/24	12:17:00	16.6	16.5	16	16.6	16.6	16.6	32.19090909	27.83636364	25.44545455	9	9	4	4	9
2019/4/24	12:18:00	16.3	16.2	15.8	16.3	16.3	16.2	30.96363636	26.92727273	24.6	8	8	8	8	2
2019/4/24	12:19:00	16.3	16.1	15.7	18.5	17	16.2				8	8	6	6	5
2019/4/24	12:20:00	16	16	15.8	16	16	16				4	4	3	3	2
2019/4/24	12:21:00	16.3	16.2	15.9	16.3	16.3	16.2				8	8	8	8	8
2019/4/24	12:22:00	16.6	16.5	16.2	16.6	16.6	16.5				9	9	4	4	4
2019/4/24	12:23:00	17	16.9	16.3	17	17	17				2	2	3	3	3
2019/4/24	12:24:00	16.9	16.6	16.2	16.9	16.9	16.7				6	6	4	4	4
2019/4/24	12:25:00	16.6	16.5	16.4	16.6	16.6	16.6				9	9	4	4	4
2019/4/24	12:26:00	17.6	17.1	16.7	17.6	17.6	17.2				3	3	6	6	2
2019/4/24	12:27:00	17.2	17.1	16.6	17.2	17.2	17.2				7	7	6	6	2
2019/4/24	12:28:00	16.7	16.7	16.4	16.7	16.7	16.7				7	7	3	3	4
2019/4/24	12:29:00	17.3	17.1	16.8	17.3	17.3	17.2				3	3	6	6	2
2019/4/24	12:30:00	17.4	17.2	16.9	17.4	17.4	17.2				1	1	1	1	2
2019/4/24	12:31:00	18.3	17.5	17	18.3	18.2	17.6				4	4	2	2	2
2019/4/24	12:32:00	17.9	17.7	17.3	17.9	17.9	17.8				4	4	2	2	4
2019/4/24	12:33:00	17.8	17.6	17.2	17.8	17.8	17.7	28.73636364	28.05454545	27.31818182	2	2	2	2	1
2019/4/24	12:34:00	18.4	17.8	17.3	18.4	18.4	18				2	2	3	3	4
2019/4/24	12:35:00	18	17.9	17.5	18	18	18				3	3	2	2	2
2019/4/24	12:36:00	17.9	17.8	17.6	17.9	17.9	17.9				4	4	3	3	2
2019/4/24	12:37:00	17.9	17.9	17.7	17.9	17.9	17.9				4	4	2	2	2
2019/4/24	12:38:00	18.1	18	17.6	18.1	18.1	18.1				2	2	3	3	2
2019/4/24	12:39:00	18.3	18.3	18	18.3	18.3	18.3				4	4	2	2	2
2019/4/24	12:40:00	19.7	19	18.5	19.7	19.7	19.2	25.39090909	24.57272727	24	2	2	1	1	1
2019/4/24	12:41:00	19.5	19.1	18.7	19.5	19.4	19.1				1	1	2	2	1
2019/4/24	12:42:00	20.2	19.9	19.1	20.2	20.2	20				1	1	1	1	1
2019/4/24	12:43:00	19.9	19.8	19.3	19.9	19.9	19.8				1	1	2	2	1
2019/4/24	12:44:00	20.4	20.2	19.7	20.4	20.4	20.3	24.95454545	23.56363636	22.64545455	1	1	2	2	2
2019/4/24	12:45:00	20.9	20.2	19.7	20.9	20.9	20.4				1	1	2	2	2
2019/4/24	12:46:00	20.1	20	19.6	20.1	20.1	20				3	3	2	2	1
2019/4/24	12:47:00	21.1	20.8	20	21.1	21.1	20.9	22.42727273	21.77272727	21.07272727	2	2	1	1	1
2019/4/24	12:48:00	21.3	20.6	20.1	21.3	21.3	20.8				1	1	3	3	1
2019/4/24	12:49:00	22.9	21.9	20.8	22.9	22.9	22.3	18.15454545	17.88181818	17.50909091	1	1	2	2	2
2019/4/24	12:50:00	22.3	21.9	21.2	22.3	22.3	22				2	2	2	2	2
2019/4/24	12:51:00	22.3	22	21.3	22.3	22.3	22.1				2	2	4	4	1
2019/4/24	12:52:00	22.5	22.2	21.5	22.5	22.5	22.3				1	1	2	2	1
2019/4/24	12:53:00	23.2	23	22.3	23.2	23.2	23.1				1	1	1	1	16
2019/4/24	12:54:00	24.5	23.4	22.5	24.5	24.4	23.6				3	3	8	8	8
2019/4/24	12:55:00	25.6	23.5	22.8	25.6	25.3	23.9				4	4	4	4	6
2019/4/24	12:56:00	26.7	24.8	23.5	29	27.2	25.1				5	5	4	4	5
2019/4/24	12:57:00	25.2	24.2	23.1	25.2	25.2	24.6				2	2	9	9	2
2019/4/24	12:58:00	25.6	24.6	23.6	27.8	26.2	24.8				4	4	5	5	5
2019/4/24	12:59:00	26.9	25	23.7	27.4	26.8	25.5				4	4	3	3	3
2019/4/24	13:00:00	29.7	24.6	23.6	30.7	29	25.2				1	1	5	5	5
2019/4/24	13:01:00	25.6	24.4	23.5	25.6	25.6	24.8				4	4	5	5	5
2019/4/24	13:02:00	24.5	24.2	23.6	24.5	24.5	24.3				3	3	9	9	5
2019/4/24	13:03:00	24.7	24.5	23.7	24.7	24.7	24.6				1	1	5	5	3
2019/4/24	13:04:00	24.2	23.9	23.4	24.2	24.2	24				2	2	7	7	3
2019/4/24	13:05:00	24.4	24.2	23.9	24.4	24.4	24.3				1	1	9	9	5
2019/4/24	13:06:00	24.6	24.4	24.1	24.6	24.6	24.5				1	1	5	5	2
2019/4/24	13:07:00	24.5	24.4	24	24.5	24.5	24.4	16.87272727	16.71818182	16.38181818	3	3	5	5	2
2019/4/24	13:08:00	25	24.8	24.5	25	25	24.9				1	1	4	4	7
2019/4/24	13:09:00	25.5	25.3	24.7	25.5	25.5	25.4				3	3	3	3	7
2019/4/24	13:10:00	26.6	25.6	25	26.6	26.4	25.7				4	4	2	2	5
2019/4/24	13:11:00	26.5	26.1	25.4	26.5	26.5	26.3	14.7	14.64545455	14.40909091	9	9	4	4	3
2019/4/24	13:12:00	26.4	25.7	25.3	26.4	26.3	25.9				5	5	4	4	4
2019/4/24	13:13:00	26.5	26.3	25.7	26.5	26.5	26.4				9	9	5	5	5
2019/4/24	13:14:00	27.3	26.1	25.6	27.8	27.2	26.3				6	6	4	4	4
2019/4/24	13:15:00	26.4	26.3	25.9	26.4	26.4	26.4				5	5	5	5	3
2019/4/24	13:16:00	26.7	26	25.6	26.7	26.7	26.2	14.45454545	13.63636364	13.26363636	5	5	3	3	4
2019/4/24	13:17:00	26.2	26.1	25.7	26.2	26.2	26.2	16.53636364	16.40909091	16.11818182	3	3	4	4	5
2019/4/24	13:18:00	26.6	26.4	25.8	26.6	26.6	26.5	14.27272727	14.01818182	13.76363636	4	4	1	1	3
2019/4/24	13:19:00	26.3	26.2	26	26.3	26.3	26.3				3	3	1	1	2
2019/4/24	13:20:00	26.8	26.6	26.2	26.8	26.8	26.7				4	4	5	5	3
2019/4/24	13:21:00	27.5	27.2	26.6	27.5	27.5	27.3	13.54545455	12.62727273	12.12727273	6	6	8	8	8
2019/4/24	13:22:00	26.7	26.6	26.3	26.7	26.7	26.6				5	5	5	5	3
2019/4/24	13:23:00	27.3	27.1	26.5	27.3	27.3	27.2				6	6	6	6	10
2019/4/24	13:24:00	27.5	27.2	26.6	27.5	27.5	27.3				6	6	8	8	8
2019/4/24	13:25:00	27.2	27	26.6	27.2	27.2	27.1				6	6	2	2	8
2019/4/24	13:26:00	28	27.5	26.9	28	28	27.7				7	7	9	9	1
2019/4/24	13:27:00	28	27.5	26.6	28	28	27.7				7	7	9	9	8
2019/4/24	13:28:00	27.2	26.9	26.6	27.2	27.2	27				6	6	7	7	8
2019/4/24	13:29:00	27.2	26.9	26.5	27.2	27.1	27				6	6	7	7	10
2019/4/24	13:30:00	27.5	27.3	26.5	27.5	27.5	27.3				6	6	3	3	10
2019/4/24	13:31:00	27.3	27.2	26.8	27.3	27.3	27.2				6	6	8	8	3
2019/4/24	13:32:00	27.7	27.5	26.8	27.7	27.7	27.6	13.70909091	12.85454545	12.34545455	2	2	9	9	3
2019/4/24	13:33:00	29	27.9	27.1	29	29	28.3	18.45454545	15.18181818	14.41818182	4	4	4	4	3
2019/4/24	13:34:00	28.3	27.4	27	28.4	28.2	27.5				4	4	2	2	2
2019/4/24	13:35:00	28.3	28	27.4	28.3	28.3	28.1				4	4	5	5	5
2019/4/24	13:36:00	29.6	28.5	27.4	29.6	29.5	28.7				2	2	3	3	5
2019/4/24	13:37:00	29.6	28.6	27.7	29.6	29.5	28.8				2	2	1	1	2
2019/4/24	13:38:00	29.1	28.5	27.8	29.1	29.1	28.7				3	3	3	3	4
2019/4/24	13:39:00	29.9	29	27.9	29.9	29.8	29.3	15.79090909	15.50909091	15.27272727	3	3	5	5	4
2019/4/24	13:40:00	29.8	28.7	28.1	29.8	29.7	29.1				4	4	4	4	2
2019/4/24	13:41:00	30.7	29.1	27.8	30.7	30.7	29.7				4	4	3	3	4
2019/4/24	13:42:00	32.3	29.4	27.9	34.5	32.7	30.2				4	4	1	1	4
2019/4/24	13:43:00	31.4	29	27.9	31.9	31.3	29.7				6	6	5	5	4
2019/4/24	13:44:00	30.6	29	27.8	30.6	30.5	29.6				2	2	5	5	4
2019/4/24	13:45:00	30.1	29.1	27.8	30.1	30.1	29.5				3	3	3	3	4
2019/4/24	13:46:00	31	28.7	27.4	31	30.8	29.2				1	1	4	4	5
2019/4/24	13:47:00	31.2	28	27.1	31.7	30.9	28.6				6	6	5	5	3
2019/4/24	13:48:00	28.1	27.2	26.5	28.1	28.1	27.5				4	4	8	8	10
2019/4/24	13:49:00	27.3	27.1	26.6	27.3	27.3	27.2				6	6	6	6	8
2019/4/24	13:50:00	30	28	26.7	30.5	29.9	28.3				2	2	5	5	5
2019/4/24	13:51:00	29.1	27.6	26.6	29.1	28.9	27.8				3	3	4	4	8
2019/4/24	13:52:00	28.8	27.5	26.5	28.8	28.7	27.8				3	3	9	9	10
2019/4/24	13:53:00	29.5	26.8	26.4	29.5	29.2	27.3				4	4	2	2	4
2019/4/24	13:54:00	28.9	27.5	26.2	28.9	28.9	28.1	18.66363636	14.82727273	14.04545455	5	5	9	9	3
2019/4/24	13:55:00	28.6	27.5	26.5	28.6	28.6	27.9				2	2	9	9	10
2019/4/24	13:56:00	28.9	27.6	26.5	28.9	28.8	28				5	5	4	4	10
2019/4/24	13:57:00	29	27.7	26.6	29	28.9	28.1				4	4	2	2	8
2019/4/24	13:58:00	29.5	27.5	26.5	29.5	29.4	28.1	17.95454545	15.39090909	14.91818182	4	4	9	9	10
2019/4/24	13:59:00	30.4	28	26.7	40.4	30.6	28.4				1	1	5	5	5
2019/4/24	14:00:00	31.2	28.1	26.4	31.2	31	29.1				6	6	3	3	4
2019/4/24	14:01:00	29.5	27.7	26.4	29.5	29.5	28.3				4	4	2	2	4
2019/4/24	14:02:00	31.4	28.3	26.3	32	31.2	28.9				6	6	2	2	3
2019/4/24	14:03:00	33.9	29.5	26.7	44	34.1	30.7				2	2	1	1	5
2019/4/24	14:04:00	35.2	30.4	27.2	41.5	35.7	31.8				1	1	2	2	3
2019/4/24	14:05:00	34.5	30.5	27.4	34.5	34.2	31.6				2	2	1	1	5
2019/4/24	14:06:00	38.4	30.9	27.5	47	39.3	32.6				1	1	1	1	1
2019/4/24	14:07:00	36.6	30.8	27.7	71.2	36.5	32.6				2	2	3	3	2
2019/4/24	14:08:00	34.6	30.4	27.2	38.4	35.2	31.8				2	2	2	2	3
2019/4/24	14:09:00	37.5	30.2	27.2	44.4	37.3	31.4				1	1	1	1	3
2019/4/24	14:10:00	32.6	29.8	27	32.6	32.5	30.8	22.37272727	22.00909091	21.50909091	1	1	1	1	2
2019/4/24	14:11:00	32.3	29.2	26.8	32.3	32.2	30.3	21.30909091	21.02727273	20.63636364	4	4	3	3	3
2019/4/24	14:12:00	34.5	29.6	26.7	36.7	34.8	30.9	28.09090909	27.1	25.89090909	2	2	1	1	5
2019/4/24	14:13:00	35.4	29.2	26.4	35.4	34.9	30.7				1	1	3	3	4
2019/4/24	14:14:00	30.6	28.3	26.3	30.6	30.6	29.2				2	2	2	2	3
2019/4/24	14:15:00	31.8	28.5	25.6	31.8	31.6	29.5				1	1	3	3	4
2019/4/24	14:16:00	30.9	27.5	25.1	30.9	30.7	28.6	16.98181818	16.82727273	16.63636364	1	1	9	9	2
2019/4/24	14:17:00	28.9	26.3	25	28.9	28.8	27.2				5	5	5	5	5
2019/4/24	14:18:00	32.9	27.4	25.3	53.9	33.5	28.6				1	1	2	2	4
2019/4/24	14:19:00	31.5	27.6	25.4	32.6	31.2	28.4				1	1	4	4	3
2019/4/24	14:20:00	31.1	27.3	25.2	43.2	32.2	28.2				2	2	3	3	2
2019/4/24	14:21:00	33	27.9	25.6	34.1	32.7	29.1	24.42727273	23.78181818	23.1	3	3	4	4	4
2019/4/24	14:22:00	31.4	28	25.5	31.4	31.3	29.2				6	6	5	5	2
2019/4/24	14:23:00	35.6	28.9	25.8	36.6	34.9	30.1				1	1	2	2	3
2019/4/24	14:24:00	33.1	28.4	25.5	43.1	33.3	29.8				2	2	2	2	2
2019/4/24	14:25:00	33.9	28.4	25.9	33.9	33.6	30.1				2	2	2	2	3
2019/4/24	14:26:00	34.6	28.9	26	34.6	34.4	30.6				2	2	2	2	2
2019/4/24	14:27:00	35.1	29	25.7	35.1	34.7	30.8	30.70909091	28.77272727	27.04545455	1	1	5	5	5
2019/4/24	14:28:00	37.9	30	26.5	38.4	37.4	32				1	1	2	2	10
2019/4/24	14:29:00	33	29.1	25.9	33.1	32.8	30.3				3	3	3	3	3
2019/4/24	14:30:00	34.2	29	25.7	34.7	33.9	30.4				1	1	5	5	5
2019/4/24	14:31:00	32.5	28.1	25.2	32.5	32.3	29.6				1	1	3	3	2
2019/4/24	14:32:00	33	28.7	25.3	33.1	32.8	30.1				3	3	4	4	4
2019/4/24	14:33:00	32	28.2	25.1	32	32	29.7				3	3	1	1	2
2019/4/24	14:34:00	32.1	27.9	25	32.1	31.7	29				2	2	4	4	5
2019/4/24	14:35:00	32.2	27.2	24.9	34.8	32.5	28.4				1	1	8	8	3
2019/4/24	14:36:00	29.2	26.9	24.5	29.2	29.2	27.8				1	1	7	7	7
2019/4/24	14:37:00	33.2	27.2	24.5	39.1	33.3	28.6				1	1	8	8	7
2019/4/24	14:38:00	31.2	27.1	24.5	35.4	31.8	28.3				6	6	6	6	7
2019/4/24	14:39:00	31.3	27.2	24.7	31.4	31	28.3				3	3	8	8	7
2019/4/24	14:40:00	30	26.5	24.7	30	29.7	27.5				2	2	7	7	7
2019/4/24	14:41:00	29.8	27	24.6	29.8	29.8	28.1				4	4	2	2	6
2019/4/24	14:42:00	31.3	26.7	24.6	31.8	30.9	27.7				3	3	3	3	6
2019/4/24	14:43:00	31.3	26.6	24.4	31.8	31	27.8	17.92727273	17.81818182	17.59090909	3	3	5	5	5
2019/4/24	14:44:00	30.8	27.2	24.8	31.3	30.7	28.2				1	1	8	8	1
2019/4/24	14:45:00	30.3	26.6	24.4	30.3	29.9	27.5	16.30909091	16.08181818	15.83636364	5	5	5	5	5
2019/4/24	14:46:00	30.7	27.1	24.6	31.3	30.4	28				4	4	6	6	6
2019/4/24	14:47:00	30.3	27.1	24.7	30.3	30.1	28				5	5	6	6	7
2019/4/24	14:48:00	31.9	27.3	24.5	37.7	32.4	28.8				1	1	3	3	7
2019/4/24	14:49:00	31.4	27.1	24.4	31.5	31.1	28.4	18.50909091	18.40909091	18.15454545	6	6	6	6	5
2019/4/24	14:50:00	28.8	26.5	24	28.8	28.8	27.4	17.74545455	14.44545455	13.6	3	3	7	7	2
2019/4/24	14:51:00	30.1	25.6	23.9	32.8	30.4	26.5	16.05454545	15.68181818	15.40909091	3	3	2	2	5
2019/4/24	14:52:00	30.1	26.3	23.8	30.2	29.9	27.5				3	3	5	5	3
2019/4/24	14:53:00	30.7	25.8	23.9	30.8	30.3	27.2				4	4	5	5	5
2019/4/24	14:54:00	31.1	26	23.8	34.3	31.4	27.1				2	2	3	3	3
2019/4/24	14:55:00	28.1	25.5	23.5	28.1	28.1	26.4				4	4	4	4	5
2019/4/24	14:56:00	29.8	25.5	23.8	29.8	29.2	26.3				4	4	4	4	3
2019/4/24	14:57:00	29	25.3	23.6	29.1	28.6	26.1				4	4	3	3	5
2019/4/24	14:58:00	28.6	25.4	23.3	28.7	28.4	26.4				2	2	4	4	1
2019/4/24	14:59:00	30.5	25.7	23.6	34.4	30.8	26.7				1	1	4	4	5
2019/4/24	15:00:00	26.6	24.9	23.5	26.6	26.6	25.6				4	4	1	1	5
2019/4/24	15:01:00	26.2	25.2	23.5	26.2	26.2	25.7				3	3	1	1	5
2019/4/24	15:02:00	28	25.4	23.4	28	28	26.4				7	7	4	4	3
2019/4/24	15:03:00	29.3	25.7	23.9	29.3	29.1	26.9	18.56363636	15.31818182	14.68181818	1	1	4	4	5
2019/4/24	15:04:00	28.5	25.5	23.9	29	28.2	26				5	5	4	4	5
2019/4/24	15:05:00	29.9	25.4	24.1	36.2	30.4	26.7				3	3	4	4	2
2019/4/24	15:06:00	34.9	26.1	24.4	39.6	35	27.8				1	1	4	4	5
2019/4/24	15:07:00	31.2	26.6	24.3	31.3	30.8	27.8				6	6	5	5	4
2019/4/24	15:08:00	30.7	26.9	24.6	31.2	30.6	28	16.54545455	16.37272727	16.16363636	4	4	7	7	6
2019/4/24	15:09:00	31.4	26.8	24.6	31.4	31.2	28.3				6	6	2	2	6
2019/4/24	15:10:00	31.2	26.9	24.9	39.2	32.5	28.3	17.44545455	17.32727273	17.1	6	6	7	7	3
2019/4/24	15:11:00	30.3	25.8	24.3	30.9	30	27				5	5	5	5	4
2019/4/24	15:12:00	31.4	26.7	24.7	33.6	31.8	27.9				6	6	3	3	7
2019/4/24	15:13:00	30.2	26	24.3	30.2	29.9	27.3				4	4	3	3	4
2019/4/24	15:14:00	30.3	26.3	24.3	30.3	30	27.4				5	5	5	5	4
2019/4/24	15:15:00	30.2	26.5	24.7	30.2	29.9	27.5				4	4	7	7	7
2019/4/24	15:16:00	32	26.5	24.5	32.5	31.6	27.7				3	3	7	7	7
2019/4/24	15:17:00	32.4	26.7	24.7	32.5	32	28.3				1	1	3	3	7
2019/4/24	15:18:00	29.5	26.5	24.4	31.7	30.1	27.6				4	4	7	7	5
2019/4/24	15:19:00	30.3	25.8	23.7	33	30.6	26.8				5	5	5	5	3
2019/4/24	15:20:00	25.5	24.5	23.1	25.5	25.5	24.9				3	3	5	5	2
2019/4/24	15:21:00	25.5	23.8	22.9	25.5	25.5	24.3	16.58888889	16.35555556	15.9	3	3	5	5	4
2019/4/24	15:22:00	25.4	23.7	22.8	25.4	25.4	24.4				1	1	8	8	6
2019/4/24	15:23:00	26	24	22.9	60.6	26.1	24.6				3	3	12	12	4
2019/4/24	15:24:00	26.3	23.9	22.8	30.6	26.9	24.4				3	3	7	7	6
2019/4/24	15:25:00	26.9	23.9	22.5	26.9	26.6	24.6				4	4	7	7	8
2019/4/24	15:26:00	26.5	24.2	22.7	26.5	26.4	25				9	9	9	9	4
2019/4/24	15:27:00	25.6	24	22.8	25.6	25.6	24.5				4	4	12	12	6
2019/4/24	15:28:00	27.5	24.1	22.6	27.5	27.4	25.1				6	6	9	9	9
2019/4/24	15:29:00	26.7	24.2	22.6	26.7	26.6	25.1				5	5	9	9	9
2019/4/24	15:30:00	24.9	23.7	22.3	24.9	24.9	24.1	16.54545455	16.42727273	16.04545455	1	1	8	8	16
2019/4/24	15:31:00	28	24.5	22.4	28	27.7	25.4	13.42727273	13.02727273	12.6	7	7	5	5	12
2019/4/24	15:32:00	27.9	23.3	22	40.6	28.8	24.2				3	3	3	3	5
2019/4/24	15:33:00	24	22.9	22	24.5	23.9	23				1	1	1	1	5
2019/4/24	15:34:00	26.5	23.4	22.1	27.5	26.2	24				9	9	8	8	6
2019/4/24	15:35:00	28.5	23.7	22.1	37.2	30.1	24.5	16.10909091	14	13.28181818	5	5	8	8	6
2019/4/24	15:36:00	27.4	23.8	22.4	27.4	27.2	24.7				5	5	5	5	12
2019/4/24	15:37:00	27.2	24.3	22.3	27.2	27	25.1	13.57272727	12.58181818	12.21818182	6	6	3	3	16
2019/4/24	15:38:00	29.1	24	22.1	29.6	28.7	25.2				3	3	12	12	6
2019/4/24	15:39:00	28.3	25	22.6	28.8	28.2	25.8	15.52727273	13.74545455	12.95454545	4	4	3	3	9
2019/4/24	15:40:00	26.3	24.1	22.4	26.3	26.2	24.8				3	3	9	9	12
2019/4/24	15:41:00	31.2	24.6	22.9	32.3	30.6	25.8				6	6	5	5	4
2019/4/24	15:42:00	28.1	24.5	22.9	28.2	27.6	25.2				4	4	5	5	4
2019/4/24	15:43:00	27.1	24.1	22.6	37.1	27.4	24.9	13.2	12.68181818	12.36363636	6	6	9	9	9
2019/4/24	15:44:00	28	23.9	22.4	28	27.7	24.9				7	7	7	7	12
2019/4/24	15:45:00	27.2	23.7	22.4	31.5	27.7	24.5				6	6	8	8	12
2019/4/24	15:46:00	26	23.5	22.3	26.5	25.7	24				3	3	4	4	16
2019/4/24	15:47:00	27.4	24.1	22.8	27.4	27.1	24.9				5	5	9	9	6
2019/4/24	15:48:00	27.6	24.5	22.8	28.1	27.4	25.1				3	3	5	5	6
2019/4/24	15:49:00	28.4	24	22.6	28.4	28	25				3	3	12	12	9
2019/4/24	15:50:00	26.2	23.6	22.3	26.2	26.1	24.4				3	3	3	3	16
2019/4/24	15:51:00	27.6	24.1	22.2	27.6	27.3	25				3	3	9	9	9
2019/4/24	15:52:00	32.3	25.3	22.6	35.5	32.3	26.4				4	4	3	3	9
2019/4/24	15:53:00	29.4	25	22.6	29.9	28.9	25.8				2	2	3	3	9
2019/4/24	15:54:00	27.7	23.9	22.3	29.9	28.1	24.9				2	2	7	7	16
2019/4/24	15:55:00	27.4	24.2	22.4	27.4	27.1	25.2				5	5	9	9	12
2019/4/24	15:56:00	27.1	24	22.4	27.1	27	25				6	6	12	12	12
2019/4/24	15:57:00	28	24.6	22.7	30.2	28.5	25.6				7	7	5	5	4
2019/4/24	15:58:00	28.2	24.8	22.5	32	28.9	25.9				1	1	4	4	8
2019/4/24	15:59:00	28.4	24.2	22.4	28.9	28.2	25.3	15.54545455	13.87272727	13.12727273	3	3	9	9	12
2019/4/24	16:00:00	26.5	23.9	22.4	26.5	26.4	24.7				9	9	7	7	12
2019/4/24	16:01:00	26.4	23.7	22.3	28.6	27	24.7	16.22727273	16.1	15.80909091	5	5	8	8	16
2019/4/24	16:02:00	30.2	24.8	22.7	31.2	29.7	25.8				4	4	4	4	4
2019/4/24	16:03:00	26.7	23.3	22.2	26.7	26.4	24.2				5	5	3	3	9
2019/4/24	16:04:00	26.9	24	22.3	30.7	27.7	25.1				4	4	12	12	16
2019/4/24	16:05:00	28.4	24.4	22.5	28.4	28.1	25.5				3	3	5	5	8
2019/4/24	16:06:00	27.9	24.6	22.7	27.9	27.8	25.6				3	3	5	5	4
2019/4/24	16:07:00	27.5	24.3	22.5	27.5	27.3	25.2				6	6	3	3	8
2019/4/24	16:08:00	27.3	24	22.6	27.8	27	24.7	13.47272727	12.52727273	12.11818182	6	6	12	12	9
2019/4/24	16:09:00	26.4	24	22.3	26.4	26.3	24.7				5	5	12	12	16
2019/4/24	16:10:00	25.8	23.4	22	25.8	25.6	24.2				1	1	8	8	5
2019/4/24	16:11:00	28.5	24.2	22.2	63.6	28.5	25.3				5	5	9	9	9
2019/4/24	16:12:00	28.5	24.1	22.5	29.5	28.1	24.9				5	5	9	9	8
2019/4/24	16:13:00	27.3	24.1	22.3	27.8	27.2	24.9				6	6	9	9	16
2019/4/24	16:14:00	27.1	24	22.4	31.4	27.7	24.7				6	6	12	12	12
2019/4/24	16:15:00	26.6	23.7	22.2	26.6	26.5	24.6				4	4	8	8	9
2019/4/24	16:16:00	26	23.7	22.2	26	25.9	24.4	16.74285714	16.52857143	16.22857143	3	3	8	8	9
2019/4/24	16:17:00	27.6	23.4	22.3	46.4	27.7	24.5				3	3	8	8	16
2019/4/24	16:18:00	27.1	24.1	22.3	27.1	26.9	24.9				6	6	9	9	16
2019/4/24	16:19:00	27.8	24.3	22.4	29.9	28.3	25.3				4	4	3	3	12
2019/4/24	16:20:00	27	24.2	22.4	27.5	26.8	24.8				2	2	9	9	12
2019/4/24	16:21:00	26.8	23.4	21.9	26.8	26.5	24.2				4	4	8	8	5
2019/4/24	16:22:00	27.2	23.5	21.9	27.2	26.8	24.3				6	6	4	4	5
2019/4/24	16:23:00	26.5	23.4	21.8	26.5	26.3	24.4	15.59090909	15.47272727	15.2	9	9	8	8	2
2019/4/24	16:24:00	28.1	23.8	22.1	28.2	27.9	25	14.43636364	13.33636364	12.76363636	4	4	5	5	6
2019/4/24	16:25:00	27.4	23.4	22	30.1	27.6	24.1	13.35454545	12.49090909	12.05454545	5	5	8	8	5
2019/4/24	16:26:00	27.9	24	22.1	28.4	27.7	25	13.58181818	13.04545455	12.51818182	3	3	12	12	6
2019/4/24	16:27:00	31.6	25.1	22.5	31.7	30.9	26.4	19.35454545	19.20909091	18.85454545	1	1	1	1	8
2019/4/24	16:28:00	27.8	23.6	22.2	27.8	27.3	24.4				4	4	3	3	9
2019/4/24	16:29:00	29.8	23.7	22.2	30.3	29.4	25.2	15.51818182	15.35454545	15.10909091	4	4	8	8	9
2019/4/24	16:30:00	26.5	23.8	22.3	26.5	26.3	24.6				9	9	5	5	16
2019/4/24	16:31:00	27.5	24.4	22.3	27.5	27.4	25.5	13.39090909	12.53636364	12.04545455	6	6	5	5	16
2019/4/24	16:32:00	27.8	24	22.3	27.8	27.5	25				4	4	12	12	16
2019/4/24	16:33:00	27.8	23.8	22.5	28.3	27.4	24.5				4	4	5	5	8
2019/4/24	16:34:00	28.5	24.1	22.3	47.9	28.5	25				5	5	9	9	16
2019/4/24	16:35:00	28.9	23.9	22.2	28.9	28.5	25.1				5	5	7	7	9
2019/4/24	16:37:00	29	23.4	21.9	35.5	30.1	24.7				4	4	8	8	5
2019/4/24	16:38:00	26.8	23.2	21.9	29.1	27.1	23.9				4	4	1	1	5
2019/4/24	16:39:00	27	23.5	21.9	27	26.7	24.4	13.33636364	12.9	12.57272727	2	2	4	4	5
2019/4/24	16:40:00	28.8	23.6	22	54.1	30.2	24.6				3	3	3	3	5
