# Supplementary material for: Study of the Characteristics and Comprehensive Fuzzy Assessment of Indoor Air Chemical Contamination in Public Buildings
Source: Front Public Health. 2021 May 5;9:579299. doi: 10.3389/fpubh.2021.579299 (PMC8138320; doi:10.3389/fpubh.2021.579299)
Supplement: Supplementary file 1 [file Data_Sheet_1.zip › Data Sheet 1/Library/GRIMM_Library2.xlsx]

## Sheet: PM values
<Header>_x000D_ Data are from memory (SD/USB) _x000D_ Model: 11-R_x000D_ # of Location: 1_x000D_ Serial No.: 11R18003_x000D_ Firmware revision: 12.40_x000D_ Software revision: 7-1 Rev IX (17-05-2018)_x000D_ Unit: ug/m3_x000D_ offline data_x000D_ _x000D_ mass values [礸/m砞
date & time	PM10 [ug/m3]	PM2.5 [ug/m3]	PM1 [ug/m3]	Inhalable [ug/m3]	Thoracic [ug/m3]	Alveolic [ug/m3]
2019/4/24 12:11:00	16.7	16.2	15.6	16.7	16.7	16.3
2019/4/24 12:12:00	17.2	16.3	15.9	17.7	17.1	16.4
2019/4/24 12:13:00	16.3	16.3	15.9	16.3	16.3	16.3
2019/4/24 12:14:00	16.5	16.4	16	16.5	16.5	16.4
2019/4/24 12:15:00	16.9	16.8	16.2	16.9	16.9	16.9
2019/4/24 12:16:00	16.5	16.4	16	16.5	16.5	16.4
2019/4/24 12:17:00	16.6	16.5	16	16.6	16.6	16.6
2019/4/24 12:18:00	16.3	16.2	15.8	16.3	16.3	16.2
2019/4/24 12:19:00	16.3	16.1	15.7	18.5	17	16.2
2019/4/24 12:20:00	16	16	15.8	16	16	16
2019/4/24 12:21:00	16.3	16.2	15.9	16.3	16.3	16.2
2019/4/24 12:22:00	16.6	16.5	16.2	16.6	16.6	16.5
2019/4/24 12:23:00	17	16.9	16.3	17	17	17
2019/4/24 12:24:00	16.9	16.6	16.2	16.9	16.9	16.7
2019/4/24 12:25:00	16.6	16.5	16.4	16.6	16.6	16.6
2019/4/24 12:26:00	17.6	17.1	16.7	17.6	17.6	17.2
2019/4/24 12:27:00	17.2	17.1	16.6	17.2	17.2	17.2
2019/4/24 12:28:00	16.7	16.7	16.4	16.7	16.7	16.7
2019/4/24 12:29:00	17.3	17.1	16.8	17.3	17.3	17.2
2019/4/24 12:30:00	17.4	17.2	16.9	17.4	17.4	17.2
2019/4/24 12:31:00	18.3	17.5	17	18.3	18.2	17.6
2019/4/24 12:32:00	17.9	17.7	17.3	17.9	17.9	17.8
2019/4/24 12:33:00	17.8	17.6	17.2	17.8	17.8	17.7
2019/4/24 12:34:00	18.4	17.8	17.3	18.4	18.4	18
2019/4/24 12:35:00	18	17.9	17.5	18	18	18
2019/4/24 12:36:00	17.9	17.8	17.6	17.9	17.9	17.9
2019/4/24 12:37:00	17.9	17.9	17.7	17.9	17.9	17.9
2019/4/24 12:38:00	18.1	18	17.6	18.1	18.1	18.1
2019/4/24 12:39:00	18.3	18.3	18	18.3	18.3	18.3
2019/4/24 12:40:00	19.7	19	18.5	19.7	19.7	19.2
2019/4/24 12:41:00	19.5	19.1	18.7	19.5	19.4	19.1
2019/4/24 12:42:00	20.2	19.9	19.1	20.2	20.2	20
2019/4/24 12:43:00	19.9	19.8	19.3	19.9	19.9	19.8
2019/4/24 12:44:00	20.4	20.2	19.7	20.4	20.4	20.3
2019/4/24 12:45:00	20.9	20.2	19.7	20.9	20.9	20.4
2019/4/24 12:46:00	20.1	20	19.6	20.1	20.1	20
2019/4/24 12:47:00	21.1	20.8	20	21.1	21.1	20.9
2019/4/24 12:48:00	21.3	20.6	20.1	21.3	21.3	20.8
2019/4/24 12:49:00	22.9	21.9	20.8	22.9	22.9	22.3
2019/4/24 12:50:00	22.3	21.9	21.2	22.3	22.3	22
2019/4/24 12:51:00	22.3	22	21.3	22.3	22.3	22.1
2019/4/24 12:52:00	22.5	22.2	21.5	22.5	22.5	22.3
2019/4/24 12:53:00	23.2	23	22.3	23.2	23.2	23.1
2019/4/24 12:54:00	24.5	23.4	22.5	24.5	24.4	23.6
2019/4/24 12:55:00	25.6	23.5	22.8	25.6	25.3	23.9
2019/4/24 12:56:00	26.7	24.8	23.5	29	27.2	25.1
2019/4/24 12:57:00	25.2	24.2	23.1	25.2	25.2	24.6
2019/4/24 12:58:00	25.6	24.6	23.6	27.8	26.2	24.8
2019/4/24 12:59:00	26.9	25	23.7	27.4	26.8	25.5
2019/4/24 13:00:00	29.7	24.6	23.6	30.7	29	25.2
2019/4/24 13:01:00	25.6	24.4	23.5	25.6	25.6	24.8
2019/4/24 13:02:00	24.5	24.2	23.6	24.5	24.5	24.3
2019/4/24 13:03:00	24.7	24.5	23.7	24.7	24.7	24.6
2019/4/24 13:04:00	24.2	23.9	23.4	24.2	24.2	24
2019/4/24 13:05:00	24.4	24.2	23.9	24.4	24.4	24.3
2019/4/24 13:06:00	24.6	24.4	24.1	24.6	24.6	24.5
2019/4/24 13:07:00	24.5	24.4	24	24.5	24.5	24.4
2019/4/24 13:08:00	25	24.8	24.5	25	25	24.9
2019/4/24 13:09:00	25.5	25.3	24.7	25.5	25.5	25.4
2019/4/24 13:10:00	26.6	25.6	25	26.6	26.4	25.7
2019/4/24 13:11:00	26.5	26.1	25.4	26.5	26.5	26.3
2019/4/24 13:12:00	26.4	25.7	25.3	26.4	26.3	25.9
2019/4/24 13:13:00	26.5	26.3	25.7	26.5	26.5	26.4
2019/4/24 13:14:00	27.3	26.1	25.6	27.8	27.2	26.3
2019/4/24 13:15:00	26.4	26.3	25.9	26.4	26.4	26.4
2019/4/24 13:16:00	26.7	26	25.6	26.7	26.7	26.2
2019/4/24 13:17:00	26.2	26.1	25.7	26.2	26.2	26.2
2019/4/24 13:18:00	26.6	26.4	25.8	26.6	26.6	26.5
2019/4/24 13:19:00	26.3	26.2	26	26.3	26.3	26.3
2019/4/24 13:20:00	26.8	26.6	26.2	26.8	26.8	26.7
2019/4/24 13:21:00	27.5	27.2	26.6	27.5	27.5	27.3
2019/4/24 13:22:00	26.7	26.6	26.3	26.7	26.7	26.6
2019/4/24 13:23:00	27.3	27.1	26.5	27.3	27.3	27.2
2019/4/24 13:24:00	27.5	27.2	26.6	27.5	27.5	27.3
2019/4/24 13:25:00	27.2	27	26.6	27.2	27.2	27.1
2019/4/24 13:26:00	28	27.5	26.9	28	28	27.7
2019/4/24 13:27:00	28	27.5	26.6	28	28	27.7
2019/4/24 13:28:00	27.2	26.9	26.6	27.2	27.2	27
2019/4/24 13:29:00	27.2	26.9	26.5	27.2	27.1	27
2019/4/24 13:30:00	27.5	27.3	26.5	27.5	27.5	27.3
2019/4/24 13:31:00	27.3	27.2	26.8	27.3	27.3	27.2
2019/4/24 13:32:00	27.7	27.5	26.8	27.7	27.7	27.6
2019/4/24 13:33:00	29	27.9	27.1	29	29	28.3
2019/4/24 13:34:00	28.3	27.4	27	28.4	28.2	27.5
2019/4/24 13:35:00	28.3	28	27.4	28.3	28.3	28.1
2019/4/24 13:36:00	29.6	28.5	27.4	29.6	29.5	28.7
2019/4/24 13:37:00	29.6	28.6	27.7	29.6	29.5	28.8
2019/4/24 13:38:00	29.1	28.5	27.8	29.1	29.1	28.7
2019/4/24 13:39:00	29.9	29	27.9	29.9	29.8	29.3
2019/4/24 13:40:00	29.8	28.7	28.1	29.8	29.7	29.1
2019/4/24 13:41:00	30.7	29.1	27.8	30.7	30.7	29.7
2019/4/24 13:42:00	32.3	29.4	27.9	34.5	32.7	30.2
2019/4/24 13:43:00	31.4	29	27.9	31.9	31.3	29.7
2019/4/24 13:44:00	30.6	29	27.8	30.6	30.5	29.6
2019/4/24 13:45:00	30.1	29.1	27.8	30.1	30.1	29.5
2019/4/24 13:46:00	31	28.7	27.4	31	30.8	29.2
2019/4/24 13:47:00	31.2	28	27.1	31.7	30.9	28.6
2019/4/24 13:48:00	28.1	27.2	26.5	28.1	28.1	27.5
2019/4/24 13:49:00	27.3	27.1	26.6	27.3	27.3	27.2
2019/4/24 13:50:00	30	28	26.7	30.5	29.9	28.3
2019/4/24 13:51:00	29.1	27.6	26.6	29.1	28.9	27.8
2019/4/24 13:52:00	28.8	27.5	26.5	28.8	28.7	27.8
2019/4/24 13:53:00	29.5	26.8	26.4	29.5	29.2	27.3
2019/4/24 13:54:00	28.9	27.5	26.2	28.9	28.9	28.1
2019/4/24 13:55:00	28.6	27.5	26.5	28.6	28.6	27.9
2019/4/24 13:56:00	28.9	27.6	26.5	28.9	28.8	28
2019/4/24 13:57:00	29	27.7	26.6	29	28.9	28.1
2019/4/24 13:58:00	29.5	27.5	26.5	29.5	29.4	28.1
2019/4/24 13:59:00	30.4	28	26.7	40.4	30.6	28.4
2019/4/24 14:00:00	31.2	28.1	26.4	31.2	31	29.1
2019/4/24 14:01:00	29.5	27.7	26.4	29.5	29.5	28.3
2019/4/24 14:02:00	31.4	28.3	26.3	32	31.2	28.9
2019/4/24 14:03:00	33.9	29.5	26.7	44	34.1	30.7
2019/4/24 14:04:00	35.2	30.4	27.2	41.5	35.7	31.8
2019/4/24 14:05:00	34.5	30.5	27.4	34.5	34.2	31.6
2019/4/24 14:06:00	38.4	30.9	27.5	47	39.3	32.6
2019/4/24 14:07:00	36.6	30.8	27.7	71.2	36.5	32.6
2019/4/24 14:08:00	34.6	30.4	27.2	38.4	35.2	31.8
2019/4/24 14:09:00	37.5	30.2	27.2	44.4	37.3	31.4
2019/4/24 14:10:00	32.6	29.8	27	32.6	32.5	30.8
2019/4/24 14:11:00	32.3	29.2	26.8	32.3	32.2	30.3
2019/4/24 14:12:00	34.5	29.6	26.7	36.7	34.8	30.9
2019/4/24 14:13:00	35.4	29.2	26.4	35.4	34.9	30.7
2019/4/24 14:14:00	30.6	28.3	26.3	30.6	30.6	29.2
2019/4/24 14:15:00	31.8	28.5	25.6	31.8	31.6	29.5
2019/4/24 14:16:00	30.9	27.5	25.1	30.9	30.7	28.6
2019/4/24 14:17:00	28.9	26.3	25	28.9	28.8	27.2
2019/4/24 14:18:00	32.9	27.4	25.3	53.9	33.5	28.6
2019/4/24 14:19:00	31.5	27.6	25.4	32.6	31.2	28.4
2019/4/24 14:20:00	31.1	27.3	25.2	43.2	32.2	28.2
2019/4/24 14:21:00	33	27.9	25.6	34.1	32.7	29.1
2019/4/24 14:22:00	31.4	28	25.5	31.4	31.3	29.2
2019/4/24 14:23:00	35.6	28.9	25.8	36.6	34.9	30.1
2019/4/24 14:24:00	33.1	28.4	25.5	43.1	33.3	29.8
2019/4/24 14:25:00	33.9	28.4	25.9	33.9	33.6	30.1
2019/4/24 14:26:00	34.6	28.9	26	34.6	34.4	30.6
2019/4/24 14:27:00	35.1	29	25.7	35.1	34.7	30.8
2019/4/24 14:28:00	37.9	30	26.5	38.4	37.4	32
2019/4/24 14:29:00	33	29.1	25.9	33.1	32.8	30.3
2019/4/24 14:30:00	34.2	29	25.7	34.7	33.9	30.4
2019/4/24 14:31:00	32.5	28.1	25.2	32.5	32.3	29.6
2019/4/24 14:32:00	33	28.7	25.3	33.1	32.8	30.1
2019/4/24 14:33:00	32	28.2	25.1	32	32	29.7
2019/4/24 14:34:00	32.1	27.9	25	32.1	31.7	29
2019/4/24 14:35:00	32.2	27.2	24.9	34.8	32.5	28.4
2019/4/24 14:36:00	29.2	26.9	24.5	29.2	29.2	27.8
2019/4/24 14:37:00	33.2	27.2	24.5	39.1	33.3	28.6
2019/4/24 14:38:00	31.2	27.1	24.5	35.4	31.8	28.3
2019/4/24 14:39:00	31.3	27.2	24.7	31.4	31	28.3
2019/4/24 14:40:00	30	26.5	24.7	30	29.7	27.5
2019/4/24 14:41:00	29.8	27	24.6	29.8	29.8	28.1
2019/4/24 14:42:00	31.3	26.7	24.6	31.8	30.9	27.7
2019/4/24 14:43:00	31.3	26.6	24.4	31.8	31	27.8
2019/4/24 14:44:00	30.8	27.2	24.8	31.3	30.7	28.2
2019/4/24 14:45:00	30.3	26.6	24.4	30.3	29.9	27.5
2019/4/24 14:46:00	30.7	27.1	24.6	31.3	30.4	28
2019/4/24 14:47:00	30.3	27.1	24.7	30.3	30.1	28
2019/4/24 14:48:00	31.9	27.3	24.5	37.7	32.4	28.8
2019/4/24 14:49:00	31.4	27.1	24.4	31.5	31.1	28.4
2019/4/24 14:50:00	28.8	26.5	24	28.8	28.8	27.4
2019/4/24 14:51:00	30.1	25.6	23.9	32.8	30.4	26.5
2019/4/24 14:52:00	30.1	26.3	23.8	30.2	29.9	27.5
2019/4/24 14:53:00	30.7	25.8	23.9	30.8	30.3	27.2
2019/4/24 14:54:00	31.1	26	23.8	34.3	31.4	27.1
2019/4/24 14:55:00	28.1	25.5	23.5	28.1	28.1	26.4
2019/4/24 14:56:00	29.8	25.5	23.8	29.8	29.2	26.3
2019/4/24 14:57:00	29	25.3	23.6	29.1	28.6	26.1
2019/4/24 14:58:00	28.6	25.4	23.3	28.7	28.4	26.4
2019/4/24 14:59:00	30.5	25.7	23.6	34.4	30.8	26.7
2019/4/24 15:00:00	26.6	24.9	23.5	26.6	26.6	25.6
2019/4/24 15:01:00	26.2	25.2	23.5	26.2	26.2	25.7
2019/4/24 15:02:00	28	25.4	23.4	28	28	26.4
2019/4/24 15:03:00	29.3	25.7	23.9	29.3	29.1	26.9
2019/4/24 15:04:00	28.5	25.5	23.9	29	28.2	26
2019/4/24 15:05:00	29.9	25.4	24.1	36.2	30.4	26.7
2019/4/24 15:06:00	34.9	26.1	24.4	39.6	35	27.8
2019/4/24 15:07:00	31.2	26.6	24.3	31.3	30.8	27.8
2019/4/24 15:08:00	30.7	26.9	24.6	31.2	30.6	28
2019/4/24 15:09:00	31.4	26.8	24.6	31.4	31.2	28.3
2019/4/24 15:10:00	31.2	26.9	24.9	39.2	32.5	28.3
2019/4/24 15:11:00	30.3	25.8	24.3	30.9	30	27
2019/4/24 15:12:00	31.4	26.7	24.7	33.6	31.8	27.9
2019/4/24 15:13:00	30.2	26	24.3	30.2	29.9	27.3
2019/4/24 15:14:00	30.3	26.3	24.3	30.3	30	27.4
2019/4/24 15:15:00	30.2	26.5	24.7	30.2	29.9	27.5
2019/4/24 15:16:00	32	26.5	24.5	32.5	31.6	27.7
2019/4/24 15:17:00	32.4	26.7	24.7	32.5	32	28.3
2019/4/24 15:18:00	29.5	26.5	24.4	31.7	30.1	27.6
2019/4/24 15:19:00	30.3	25.8	23.7	33	30.6	26.8
2019/4/24 15:20:00	25.5	24.5	23.1	25.5	25.5	24.9
2019/4/24 15:21:00	25.5	23.8	22.9	25.5	25.5	24.3
2019/4/24 15:22:00	25.4	23.7	22.8	25.4	25.4	24.4
2019/4/24 15:23:00	26	24	22.9	60.6	26.1	24.6
2019/4/24 15:24:00	26.3	23.9	22.8	30.6	26.9	24.4
2019/4/24 15:25:00	26.9	23.9	22.5	26.9	26.6	24.6
2019/4/24 15:26:00	26.5	24.2	22.7	26.5	26.4	25
2019/4/24 15:27:00	25.6	24	22.8	25.6	25.6	24.5
2019/4/24 15:28:00	27.5	24.1	22.6	27.5	27.4	25.1
2019/4/24 15:29:00	26.7	24.2	22.6	26.7	26.6	25.1
2019/4/24 15:30:00	24.9	23.7	22.3	24.9	24.9	24.1
2019/4/24 15:31:00	28	24.5	22.4	28	27.7	25.4
2019/4/24 15:32:00	27.9	23.3	22	40.6	28.8	24.2
2019/4/24 15:33:00	24	22.9	22	24.5	23.9	23
2019/4/24 15:34:00	26.5	23.4	22.1	27.5	26.2	24
2019/4/24 15:35:00	28.5	23.7	22.1	37.2	30.1	24.5
2019/4/24 15:36:00	27.4	23.8	22.4	27.4	27.2	24.7
2019/4/24 15:37:00	27.2	24.3	22.3	27.2	27	25.1
2019/4/24 15:38:00	29.1	24	22.1	29.6	28.7	25.2
2019/4/24 15:39:00	28.3	25	22.6	28.8	28.2	25.8
2019/4/24 15:40:00	26.3	24.1	22.4	26.3	26.2	24.8
2019/4/24 15:41:00	31.2	24.6	22.9	32.3	30.6	25.8
2019/4/24 15:42:00	28.1	24.5	22.9	28.2	27.6	25.2
2019/4/24 15:43:00	27.1	24.1	22.6	37.1	27.4	24.9
2019/4/24 15:44:00	28	23.9	22.4	28	27.7	24.9
2019/4/24 15:45:00	27.2	23.7	22.4	31.5	27.7	24.5
2019/4/24 15:46:00	26	23.5	22.3	26.5	25.7	24
2019/4/24 15:47:00	27.4	24.1	22.8	27.4	27.1	24.9
2019/4/24 15:48:00	27.6	24.5	22.8	28.1	27.4	25.1
2019/4/24 15:49:00	28.4	24	22.6	28.4	28	25
2019/4/24 15:50:00	26.2	23.6	22.3	26.2	26.1	24.4
2019/4/24 15:51:00	27.6	24.1	22.2	27.6	27.3	25
2019/4/24 15:52:00	32.3	25.3	22.6	35.5	32.3	26.4
2019/4/24 15:53:00	29.4	25	22.6	29.9	28.9	25.8
2019/4/24 15:54:00	27.7	23.9	22.3	29.9	28.1	24.9
2019/4/24 15:55:00	27.4	24.2	22.4	27.4	27.1	25.2
2019/4/24 15:56:00	27.1	24	22.4	27.1	27	25
2019/4/24 15:57:00	28	24.6	22.7	30.2	28.5	25.6
2019/4/24 15:58:00	28.2	24.8	22.5	32	28.9	25.9
2019/4/24 15:59:00	28.4	24.2	22.4	28.9	28.2	25.3
2019/4/24 16:00:00	26.5	23.9	22.4	26.5	26.4	24.7
2019/4/24 16:01:00	26.4	23.7	22.3	28.6	27	24.7
2019/4/24 16:02:00	30.2	24.8	22.7	31.2	29.7	25.8
2019/4/24 16:03:00	26.7	23.3	22.2	26.7	26.4	24.2
2019/4/24 16:04:00	26.9	24	22.3	30.7	27.7	25.1
2019/4/24 16:05:00	28.4	24.4	22.5	28.4	28.1	25.5
2019/4/24 16:06:00	27.9	24.6	22.7	27.9	27.8	25.6
2019/4/24 16:07:00	27.5	24.3	22.5	27.5	27.3	25.2
2019/4/24 16:08:00	27.3	24	22.6	27.8	27	24.7
2019/4/24 16:09:00	26.4	24	22.3	26.4	26.3	24.7
2019/4/24 16:10:00	25.8	23.4	22	25.8	25.6	24.2
2019/4/24 16:11:00	28.5	24.2	22.2	63.6	28.5	25.3
2019/4/24 16:12:00	28.5	24.1	22.5	29.5	28.1	24.9
2019/4/24 16:13:00	27.3	24.1	22.3	27.8	27.2	24.9
2019/4/24 16:14:00	27.1	24	22.4	31.4	27.7	24.7
2019/4/24 16:15:00	26.6	23.7	22.2	26.6	26.5	24.6
2019/4/24 16:16:00	26	23.7	22.2	26	25.9	24.4
2019/4/24 16:17:00	27.6	23.4	22.3	46.4	27.7	24.5
2019/4/24 16:18:00	27.1	24.1	22.3	27.1	26.9	24.9
2019/4/24 16:19:00	27.8	24.3	22.4	29.9	28.3	25.3
2019/4/24 16:20:00	27	24.2	22.4	27.5	26.8	24.8
2019/4/24 16:21:00	26.8	23.4	21.9	26.8	26.5	24.2
2019/4/24 16:22:00	27.2	23.5	21.9	27.2	26.8	24.3
2019/4/24 16:23:00	26.5	23.4	21.8	26.5	26.3	24.4
2019/4/24 16:24:00	28.1	23.8	22.1	28.2	27.9	25
2019/4/24 16:25:00	27.4	23.4	22	30.1	27.6	24.1
2019/4/24 16:26:00	27.9	24	22.1	28.4	27.7	25
2019/4/24 16:27:00	31.6	25.1	22.5	31.7	30.9	26.4
2019/4/24 16:28:00	27.8	23.6	22.2	27.8	27.3	24.4
2019/4/24 16:29:00	29.8	23.7	22.2	30.3	29.4	25.2
2019/4/24 16:30:00	26.5	23.8	22.3	26.5	26.3	24.6
2019/4/24 16:31:00	27.5	24.4	22.3	27.5	27.4	25.5
2019/4/24 16:32:00	27.8	24	22.3	27.8	27.5	25
2019/4/24 16:33:00	27.8	23.8	22.5	28.3	27.4	24.5
2019/4/24 16:34:00	28.5	24.1	22.3	47.9	28.5	25
2019/4/24 16:35:00	28.9	23.9	22.2	28.9	28.5	25.1

## Sheet: Count values
<Header>_x000D_ Data are from memory (SD/USB) _x000D_ Model: 11-R_x000D_ # of Location: 1_x000D_ Serial No.: 11R18003_x000D_ Firmware revision: 12.40_x000D_ Software revision: 7-1 Rev IX (17-05-2018)_x000D_ Unit: 1/l_x000D_ offline data_x000D_ _x000D_ count distribution (differential) [1/l]
date & time	0.25 um	0.28 um	0.30 um	0.35 um	0.40 um	0.45 um	0.50 um	0.58 um	0.65 um	0.70 um	0.80 um	1.00 um	1.30 um	1.60 um	2.00 um	2.50 um	3.00 um	3.50 um	4.00 um	5.00 um	6.50 um	7.50 um	8.50 um	10.00 um	12.50 um	15.00 um	17.50 um	20.00 um	25.00 um	30.00 um	32.00 um
2019/4/24 12:11:00	103811	76450	41985	18260	4065	950	1130	260	110	100	65	30	20	10	23	17	1	2	1	0	1	0	0	0	0	0	0	0	0	0	0
2019/4/24 12:12:00	106805	76900	42335	18490	3960	1100	965	315	85	80	40	20	5	20	12	9	2	1	0	0	0	0	0	1	0	0	0	0	0	0	0
2019/4/24 12:13:00	106511	77795	43040	18040	4205	1045	905	270	130	75	50	30	15	40	15	0	0	0	0	0	0	0	0	0	0	0	0	0	0	0	0
2019/4/24 12:14:00	106647	78320	42965	18425	4205	1090	1050	250	105	55	65	45	25	10	19	4	1	0	1	0	0	0	0	0	0	0	0	0	0	0	0
2019/4/24 12:15:00	108073	79955	42500	19170	4400	1055	1010	225	95	85	40	30	25	25	34	10	0	1	0	0	0	0	0	0	0	0	0	0	0	0	0
2019/4/24 12:16:00	107121	77800	42770	18720	3975	1060	1105	325	80	110	60	25	20	25	10	4	0	0	1	0	0	0	0	0	0	0	0	0	0	0	0
2019/4/24 12:17:00	107371	77250	43115	18375	3915	1050	830	255	130	110	50	20	25	15	26	8	0	1	0	0	0	0	0	0	0	0	0	0	0	0	0
2019/4/24 12:18:00	105765	77540	43225	18670	4170	1050	985	275	110	80	20	20	5	20	18	7	0	0	0	0	0	0	0	0	0	0	0	0	0	0	0
2019/4/24 12:19:00	104949	77475	42900	18365	3965	1035	980	290	120	65	50	55	25	5	24	4	0	1	0	0	0	0	0	0	1	0	0	0	0	0	0
2019/4/24 12:20:00	105528	76665	42435	18165	4000	1080	950	225	75	110	45	30	15	25	5	0	0	0	0	0	0	0	0	0	0	0	0	0	0	0	0
2019/4/24 12:21:00	106381	77385	42755	18310	4035	950	1030	290	115	60	50	20	20	20	9	5	0	0	1	0	0	0	0	0	0	0	0	0	0	0	0
2019/4/24 12:22:00	108472	77525	42960	19050	3925	1050	1070	335	110	95	45	20	15	15	16	3	1	0	0	0	0	0	0	0	0	0	0	0	0	0	0
2019/4/24 12:23:00	108515	80485	44180	18715	4265	1135	990	270	85	80	45	35	35	40	15	12	2	1	0	0	0	0	0	0	0	0	0	0	0	0	0
2019/4/24 12:24:00	107769	80590	44870	18505	4070	1115	1025	270	125	125	90	35	10	20	16	6	1	0	1	1	0	0	0	0	0	0	0	0	0	0	0
2019/4/24 12:25:00	109474	79040	44045	18880	4075	1085	980	315	85	100	50	45	25	0	9	0	1	0	0	0	0	0	0	0	0	0	0	0	0	0	0
2019/4/24 12:26:00	111380	81135	44540	20035	4330	1105	975	340	85	135	45	35	20	25	19	4	1	0	0	0	0	1	0	0	0	0	0	0	0	0	0
2019/4/24 12:27:00	110550	81465	45245	19355	4390	1115	1085	320	100	80	40	25	35	30	20	9	1	0	0	0	0	0	0	0	0	0	0	0	0	0	0
2019/4/24 12:28:00	109185	79525	44835	19920	4110	1075	1060	390	120	95	50	15	30	10	13	2	0	0	0	0	0	0	0	0	0	0	0	0	0	0	0
2019/4/24 12:29:00	112300	81150	45045	20380	4310	1000	1130	285	95	80	50	50	30	10	11	3	0	0	0	1	0	0	0	0	0	0	0	0	0	0	0
2019/4/24 12:30:00	112100	82730	46685	20365	4695	995	1085	270	90	110	70	40	20	20	10	4	0	0	0	1	0	0	0	0	0	0	0	0	0	0	0
2019/4/24 12:31:00	112662	84045	47980	21160	4360	1165	1210	285	115	115	55	45	25	10	15	9	3	0	1	0	2	0	0	0	0	0	0	0	0	0	0
2019/4/24 12:32:00	114542	84540	47860	21310	4445	1250	1015	310	85	90	75	40	20	30	12	4	2	1	1	0	0	0	0	0	0	0	0	0	0	0	0
2019/4/24 12:33:00	113958	85680	47390	20715	5040	1160	1180	345	130	110	55	35	5	20	14	9	0	0	2	0	0	0	0	0	0	0	0	0	0	0	0
2019/4/24 12:34:00	114552	85085	47565	21240	4700	1235	1185	320	130	105	60	25	15	20	25	10	1	0	2	2	0	0	0	0	0	0	0	0	0	0	0
2019/4/24 12:35:00	116105	86860	47970	21290	4690	1175	1145	295	145	100	65	65	25	20	14	4	1	1	0	0	0	0	0	0	0	0	0	0	0	0	0
2019/4/24 12:36:00	116047	87915	48115	21660	4765	1175	1155	335	110	120	75	45	35	25	2	2	0	0	1	0	0	0	0	0	0	0	0	0	0	0	0
2019/4/24 12:37:00	116910	87720	49220	22495	4960	1335	1235	375	160	95	50	30	20	15	3	2	0	0	0	0	0	0	0	0	0	0	0	0	0	0	0
2019/4/24 12:38:00	116238	87800	49455	21595	4990	1240	1205	280	120	115	60	65	30	20	14	5	0	1	0	0	0	0	0	0	0	0	0	0	0	0	0
2019/4/24 12:39:00	119191	90885	50365	22915	4800	1340	1050	360	85	105	40	20	10	35	10	0	0	0	0	0	0	0	0	0	0	0	0	0	0	0	0
2019/4/24 12:40:00	121120	91405	53610	23930	5205	1485	1405	420	135	170	35	30	5	35	10	11	4	1	1	3	0	0	0	0	0	0	0	0	0	0	0
2019/4/24 12:41:00	121930	95635	56090	25580	5300	1535	1335	315	105	85	45	25	20	15	7	9	2	1	0	0	1	0	0	0	0	0	0	0	0	0	0
2019/4/24 12:42:00	124796	96870	55450	25325	5720	1235	1385	340	110	120	55	65	25	45	24	15	3	1	2	0	0	0	0	0	0	0	0	0	0	0	0
2019/4/24 12:43:00	125172	98735	58165	26390	6065	1460	1355	335	150	115	55	85	15	25	17	5	2	0	1	0	0	0	0	0	0	0	0	0	0	0	0
2019/4/24 12:44:00	127424	100170	59880	27060	5875	1595	1295	415	95	155	80	60	15	25	32	5	2	0	1	0	0	0	0	0	0	0	0	0	0	0	0
2019/4/24 12:45:00	127445	100650	59310	26800	6005	1585	1465	370	175	90	85	55	25	30	16	5	2	3	3	0	1	0	0	0	0	0	0	0	0	0	0
2019/4/24 12:46:00	126845	100960	59270	27465	5925	1545	1410	405	125	145	85	60	20	30	7	2	0	0	0	1	0	0	0	0	0	0	0	0	0	0	0
2019/4/24 12:47:00	128357	102840	61795	28925	6485	1710	1415	420	145	125	60	60	35	40	27	13	2	1	2	0	0	0	0	0	0	0	0	0	0	0	0
2019/4/24 12:48:00	128945	105550	63375	29135	6755	1615	1345	385	100	105	70	50	0	30	19	10	1	3	1	0	0	1	0	0	0	0	0	0	0	0	0
2019/4/24 12:49:00	133240	107909	66995	30360	6875	1825	1475	375	165	105	65	40	25	50	37	24	5	2	5	2	0	0	0	0	0	0	0	0	0	0	0
2019/4/24 12:50:00	135096	110780	67895	32010	7065	1820	1495	435	105	175	75	60	35	45	23	9	0	0	2	1	0	0	0	0	0	0	0	0	0	0	0
2019/4/24 12:51:00	135295	112885	68730	32265	7120	1715	1480	365	115	165	80	70	45	35	28	6	2	2	2	0	0	0	0	0	0	0	0	0	0	0	0
2019/4/24 12:52:00	136870	112275	68860	32510	7125	1790	1645	400	135	180	60	55	25	35	29	11	2	2	1	0	0	0	0	0	0	0	0	0	0	0	0
2019/4/24 12:53:00	140360	119070	73330	36005	7780	1775	1795	435	160	140	55	100	45	30	22	9	2	2	0	0	0	0	0	0	0	0	0	0	0	0	0
2019/4/24 12:54:00	140929	118795	74695	36570	8155	2160	1775	440	140	115	75	65	35	25	50	9	5	1	2	2	0	1	0	0	0	0	0	0	0	0	0
2019/4/24 12:55:00	142249	122125	76985	37365	8245	2080	1750	425	190	215	65	30	35	50	20	14	1	0	7	0	1	1	1	0	0	0	0	0	0	0	0
2019/4/24 12:56:00	146615	124407	79105	38385	8950	2215	1750	535	215	160	115	85	40	50	35	32	3	3	1	3	1	0	1	0	1	0	0	0	0	0	0
2019/4/24 12:57:00	144332	123563	79100	38675	8130	2075	1790	425	145	115	105	65	50	40	41	24	1	3	3	3	0	0	0	0	0	0	0	0	0	0	0
2019/4/24 12:58:00	146278	125069	81545	39585	8575	2195	1805	510	165	170	105	100	70	50	29	11	3	3	1	1	0	1	0	0	1	0	0	0	0	0	0
2019/4/24 12:59:00	147089	126995	82270	40355	9140	2320	1755	450	165	165	70	50	30	40	68	27	3	1	10	0	0	0	0	1	0	0	0	0	0	0	0
2019/4/24 13:00:00	145867	125635	81000	40090	8865	2105	1975	445	185	180	135	65	25	55	26	14	10	3	6	6	0	1	2	2	0	0	0	0	0	0	0
2019/4/24 13:01:00	146391	126030	81290	39340	8930	2115	1620	475	175	180	75	60	15	70	30	12	2	2	7	1	1	0	0	0	0	0	0	0	0	0	0
2019/4/24 13:02:00	147546	127160	79230	39510	8510	2015	1850	480	145	145	60	60	20	40	17	8	2	1	2	0	0	0	0	0	0	0	0	0	0	0	0
2019/4/24 13:03:00	148091	128055	80210	39720	8900	2030	1635	475	155	130	95	50	10	45	30	10	2	3	0	0	0	0	0	0	0	0	0	0	0	0	0
2019/4/24 13:04:00	145940	127975	81035	39445	8600	2165	1640	340	160	130	80	60	40	20	12	10	1	1	0	1	0	0	0	0	0	0	0	0	0	0	0
2019/4/24 13:05:00	149444	127285	82500	39650	8675	2265	1750	435	115	135	45	60	10	15	12	5	1	0	2	0	0	0	0	0	0	0	0	0	0	0	0
2019/4/24 13:06:00	150323	128100	83855	40120	8700	2250	1780	485	135	160	70	35	25	5	8	9	0	2	1	0	0	0	0	0	0	0	0	0	0	0	0
2019/4/24 13:07:00	148612	129921	85370	41195	8750	2160	1860	425	145	105	80	80	40	25	3	5	1	0	1	0	0	0	0	0	0	0	0	0	0	0	0
2019/4/24 13:08:00	151209	133937	85415	42690	9440	2340	1775	480	210	195	65	45	50	15	13	0	0	1	1	0	0	0	0	0	0	0	0	0	0	0	0
2019/4/24 13:09:00	152574	133099	87635	43160	9340	2275	1740	435	115	155	70	75	15	35	23	7	3	1	1	0	0	0	0	0	0	0	0	0	0	0	0
2019/4/24 13:10:00	153778	134339	89730	44105	9675	2555	1810	440	170	125	90	60	20	35	18	12	2	1	0	1	0	0	1	0	0	0	0	0	0	0	0
2019/4/24 13:11:00	155962	137695	91500	45185	9770	2320	1955	500	145	215	65	60	35	40	23	13	0	2	1	1	0	0	0	0	0	0	0	0	0	0	0
2019/4/24 13:12:00	154329	138985	92615	45330	9975	2625	1845	480	200	195	65	85	30	25	11	4	2	0	2	0	0	1	0	0	0	0	0	0	0	0	0
2019/4/24 13:13:00	157600	140441	93715	46205	9910	2420	1885	420	175	155	80	100	30	20	16	9	3	0	2	0	0	0	0	0	0	0	0	0	0	0	0
2019/4/24 13:14:00	157246	140481	92000	46110	9585	2310	1880	420	140	145	100	65	30	10	22	8	5	1	3	0	0	0	0	1	0	0	0	0	0	0	0
2019/4/24 13:15:00	158348	140862	93615	46665	10380	2255	1930	450	140	230	70	55	35	25	9	9	1	1	0	0	0	0	0	0	0	0	0	0	0	0	0
2019/4/24 13:16:00	157576	140756	93305	45290	10145	2255	1815	425	205	160	55	50	15	10	16	9	1	0	1	3	0	0	0	0	0	0	0	0	0	0	0
2019/4/24 13:17:00	158561	140971	92915	45325	10085	2175	1780	455	135	180	75	60	30	25	11	2	0	2	0	0	0	0	0	0	0	0	0	0	0	0	0
2019/4/24 13:18:00	159054	139651	93900	45420	9960	2390	1845	430	160	170	65	60	15	50	20	9	0	0	1	0	0	0	0	0	0	0	0	0	0	0	0
2019/4/24 13:19:00	159743	143083	93505	46695	9945	2365	1845	460	150	120	90	70	20	5	13	1	0	1	0	0	0	0	0	0	0	0	0	0	0	0	0
2019/4/24 13:20:00	160281	143671	94660	47285	10290	2540	1860	505	170	175	65	40	25	35	13	5	0	1	1	0	0	0	0	0	0	0	0	0	0	0	0
2019/4/24 13:21:00	162907	144900	97560	48090	10175	2565	2040	505	160	160	75	75	25	35	18	6	3	1	2	0	0	0	0	0	0	0	0	0	0	0	0
2019/4/24 13:22:00	161341	143498	95630	47250	10475	2390	1800	540	160	175	55	45	10	10	13	4	0	3	0	0	0	0	0	0	0	0	0	0	0	0	0
2019/4/24 13:23:00	162137	145379	97550	48045	10125	2510	2000	550	125	135	85	30	15	45	18	8	3	0	1	0	0	0	0	0	0	0	0	0	0	0	0
2019/4/24 13:24:00	163312	145535	97215	47460	10350	2450	1970	440	165	170	55	60	25	40	15	10	2	2	1	0	0	0	0	0	0	0	0	0	0	0	0
2019/4/24 13:25:00	162584	145650	98400	48300	10065	2465	1865	525	145	120	90	40	25	35	17	6	0	0	2	0	0	0	0	0	0	0	0	0	0	0	0
2019/4/24 13:26:00	164804	146855	97465	47630	10475	2565	2000	480	145	145	95	75	20	45	17	8	6	1	2	1	0	0	0	0	0	0	0	0	0	0	0
2019/4/24 13:27:00	162658	145840	96965	48375	10780	2505	1955	495	155	175	110	70	20	40	38	16	0	2	4	0	0	0	0	0	0	0	0	0	0	0	0
2019/4/24 13:28:00	163133	146685	97830	47955	10455	2355	1980	345	135	170	95	40	30	30	5	2	1	0	1	1	0	0	0	0	0	0	0	0	0	0	0
2019/4/24 13:29:00	162218	146418	95945	48120	10580	2340	2100	575	150	170	55	25	5	40	8	4	1	0	1	1	0	0	0	0	0	0	0	0	0	0	0
2019/4/24 13:30:00	162041	146070	96795	48145	10215	2540	2025	435	195	125	110	50	30	35	28	14	2	0	1	0	0	0	0	0	0	0	0	0	0	0	0
2019/4/24 13:31:00	164129	148296	97760	48740	10280	2565	2125	505	130	155	75	50	15	10	18	5	1	0	1	0	0	0	0	0	0	0	0	0	0	0	0
2019/4/24 13:32:00	163541	147852	98525	48885	10390	2555	1855	490	120	140	80	45	45	45	35	2	1	0	2	0	0	0	0	0	0	0	0	0	0	0	0
2019/4/24 13:33:00	164690	150316	100060	50260	11060	2595	2095	515	120	190	95	30	25	25	34	19	2	2	5	3	0	0	0	0	0	0	0	0	0	0	0
2019/4/24 13:34:00	164113	148457	98515	49595	10865	2595	2025	545	190	160	70	80	20	25	20	1	1	0	1	1	0	0	1	0	0	0	0	0	0	0	0
2019/4/24 13:35:00	166058	149243	100905	50470	11335	2850	2245	580	115	155	95	75	35	30	22	8	2	0	3	0	0	0	0	0	0	0	0	0	0	0	0
2019/4/24 13:36:00	165934	150063	102890	51285	11435	2740	2175	470	185	130	115	70	55	30	42	20	2	1	2	2	0	1	0	0	0	0	0	0	0	0	0
2019/4/24 13:37:00	166813	150295	105225	52630	11635	2750	2140	535	200	220	105	50	15	60	29	17	3	1	3	1	0	1	0	0	0	0	0	0	0	0	0
2019/4/24 13:38:00	166274	151920	106095	53050	11915	2940	2465	590	210	190	85	55	45	40	24	8	2	2	2	2	0	0	0	0	0	0	0	0	0	0	0
2019/4/24 13:39:00	166080	153821	105035	55610	12230	3035	2220	635	180	180	80	120	45	95	17	17	6	2	2	0	0	1	0	0	0	0	0	0	0	0	0
2019/4/24 13:40:00	166710	154765	108175	55635	12555	3070	2405	565	195	205	65	60	80	40	14	3	2	1	8	2	0	0	0	0	0	0	0	0	0	0	0
2019/4/24 13:41:00	165248	153148	106845	55180	12495	3275	2185	590	195	180	110	75	25	70	45	18	5	5	8	4	0	0	0	0	0	0	0	0	0	0	0
2019/4/24 13:42:00	165008	151958	107140	56540	12535	2945	2365	565	195	245	80	50	75	95	40	20	6	13	13	0	0	1	1	0	1	0	0	0	0	0	0
2019/4/24 13:43:00	166200	153118	105325	56345	12355	2940	2310	695	230	155	130	70	20	70	30	15	5	6	10	3	0	0	0	1	0	0	0	0	0	0	0
2019/4/24 13:44:00	164317	152652	106165	56320	12450	3080	2325	545	200	195	95	105	65	50	35	18	11	4	10	2	0	0	0	0	0	0	0	0	0	0	0
2019/4/24 13:45:00	165314	150876	106175	54770	12545	3190	2360	595	200	240	90	70	60	40	57	15	7	5	4	2	0	0	0	0	0	0	0	0	0	0	0
2019/4/24 13:46:00	163498	148939	103160	52225	12260	3285	2280	570	210	215	120	65	40	70	51	19	2	7	6	3	0	2	0	0	0	0	0	0	0	0	0
2019/4/24 13:47:00	163197	148215	100605	50805	11350	2810	2260	570	185	200	120	120	65	40	28	2	3	7	7	5	1	1	0	1	0	0	0	0	0	0	0
2019/4/24 13:48:00	160095	144525	97515	49165	11315	2670	2250	520	180	160	80	90	40	35	22	10	5	2	4	2	0	0	0	0	0	0	0	0	0	0	0
2019/4/24 13:49:00	160989	144887	98275	49640	11225	2830	2205	430	140	165	70	65	15	40	19	8	1	1	1	0	0	0	0	0	0	0	0	0	0	0	0
2019/4/24 13:50:00	161341	144350	98500	49595	11085	2930	2215	530	185	155	80	75	40	60	51	26	5	1	3	1	2	0	0	1	0	0	0	0	0	0	0
2019/4/24 13:51:00	160405	146021	99450	50015	11175	2655	2235	490	145	190	110	85	40	65	26	12	4	4	1	1	1	0	1	0	0	0	0	0	0	0	0
2019/4/24 13:52:00	160598	144985	97095	49335	10805	2685	2065	620	205	225	95	50	40	45	28	19	5	4	1	1	1	1	0	0	0	0	0	0	0	0	0
2019/4/24 13:53:00	159035	144165	97425	50410	11105	2885	2275	545	135	185	65	40	30	30	5	5	7	2	5	2	2	1	1	0	0	0	0	0	0	0	0
2019/4/24 13:54:00	158437	142965	97305	48775	11135	2510	2060	490	195	155	80	80	35	85	44	10	10	3	12	1	0	0	0	0	0	0	0	0	0	0	0
2019/4/24 13:55:00	160540	144270	95870	50325	11435	2730	1740	580	245	190	90	85	35	45	33	13	5	9	3	2	0	0	0	0	0	0	0	0	0	0	0
2019/4/24 13:56:00	159689	144215	98040	50475	11385	2930	2135	470	175	170	80	85	40	60	30	16	7	4	6	1	1	0	0	0	0	0	0	0	0	0	0
2019/4/24 13:57:00	159981	143440	98675	50310	11455	2815	2215	540	185	160	125	55	40	55	32	22	6	2	5	2	1	0	0	0	0	0	0	0	0	0	0
2019/4/24 13:58:00	159428	144207	98585	50445	11525	2885	2200	525	185	160	110	45	30	65	28	11	10	6	5	4	0	1	0	0	0	0	0	0	0	0	0
2019/4/24 13:59:00	159600	144118	100570	51515	11575	2870	2435	500	205	185	120	70	60	40	50	23	11	2	4	0	1	3	0	0	0	0	0	1	0	0	0
2019/4/24 14:00:00	158102	141624	97450	50545	11885	2925	2355	515	265	180	150	70	75	35	56	33	14	8	12	6	0	1	0	0	0	0	0	0	0	0	0
2019/4/24 14:01:00	158821	142258	96515	49570	11555	2985	2175	605	190	245	145	95	35	85	33	5	13	8	7	3	1	0	0	0	0	0	0	0	0	0	0
2019/4/24 14:02:00	155843	141140	97740	50700	11835	3205	2560	595	190	285	145	110	60	105	71	29	14	3	7	4	0	0	1	1	0	0	0	0	0	0	0
2019/4/24 14:03:00	157579	141753	99905	51945	12095	2985	2675	805	340	280	155	165	60	115	104	48	11	14	14	4	2	1	1	0	0	0	0	1	0	0	0
2019/4/24 14:04:00	159232	144729	101440	54045	12870	3185	2935	835	315	350	220	120	110	120	82	54	29	23	12	6	2	0	0	1	0	0	1	0	0	0	0
2019/4/24 14:05:00	159191	145985	101075	53875	13010	3480	3355	950	310	430	230	140	120	180	64	52	22	13	12	4	0	3	0	0	0	0	0	0	0	0	0
2019/4/24 14:06:00	158016	145853	103490	55520	13530	3500	3215	795	380	385	220	240	100	185	99	58	22	12	27	3	3	0	2	2	0	2	0	0	0	0	0
2019/4/24 14:07:00	159325	145658	103510	56535	13790	3765	3185	880	325	460	235	150	120	140	93	50	25	15	27	6	1	1	1	0	0	0	0	0	0	0	1
2019/4/24 14:08:00	156250	145292	102545	55845	13965	3675	3090	885	310	270	215	195	90	120	114	54	17	20	14	9	1	0	0	0	0	1	0	0	0	0	0
2019/4/24 14:09:00	155285	145483	103255	56930	13400	3835	2975	875	310	340	235	210	110	120	100	52	20	14	13	2	0	3	3	2	0	0	1	0	0	0	0
2019/4/24 14:10:00	156880	141667	100820	54590	13375	3525	3040	850	285	400	155	115	75	130	108	41	17	11	13	5	0	0	0	0	0	0	0	0	0	0	0
2019/4/24 14:11:00	155788	142261	99445	54185	12810	3550	2875	905	250	280	215	125	90	125	70	37	17	12	13	5	1	0	0	0	0	0	0	0	0	0	0
2019/4/24 14:12:00	154147	142077	99405	55300	12945	3695	3095	865	285	340	195	170	80	115	106	50	19	11	13	7	0	2	1	0	1	0	0	0	0	0	0
2019/4/24 14:13:00	154419	139847	97015	54020	12765	3395	2760	885	215	275	165	165	60	95	123	43	18	8	20	5	5	3	0	0	0	0	0	0	0	0	0
2019/4/24 14:14:00	153078	138891	98245	51755	12940	3330	2820	715	240	310	225	165	110	125	42	21	9	18	12	3	0	0	0	0	0	0	0	0	0	0	0
2019/4/24 14:15:00	150231	135926	93875	50455	12015	3360	2720	660	245	235	150	185	90	135	96	51	18	9	9	6	0	0	1	0	0	0	0	0	0	0	0
2019/4/24 14:16:00	148808	133225	91090	48420	11830	3045	2650	620	250	305	145	110	80	105	73	39	19	9	15	4	0	0	1	0	0	0	0	0	0	0	0
2019/4/24 14:17:00	149316	132605	91065	47720	11770	2940	2510	630	230	240	135	80	40	75	37	13	6	10	14	4	1	0	0	0	0	0	0	0	0	0	0
2019/4/24 14:18:00	150659	134391	91350	48990	11680	3005	2355	650	245	255	135	145	80	110	46	32	14	12	10	10	1	1	1	1	1	0	0	0	1	0	0
2019/4/24 14:19:00	150474	134549	92710	49285	11795	2965	2810	675	240	225	160	100	65	115	76	21	19	9	11	1	0	0	1	2	0	0	0	0	0	0	0
2019/4/24 14:20:00	149968	132765	91585	47515	11430	3050	2590	645	290	240	155	110	60	110	63	38	10	7	14	4	0	0	1	1	0	0	2	0	0	0	0
2019/4/24 14:21:00	150451	133809	93425	50800	11745	3365	2550	685	260	270	180	175	100	135	75	29	12	5	21	4	1	1	0	2	0	0	0	0	0	0	0
2019/4/24 14:22:00	150564	132321	92815	49750	11725	3255	2730	615	325	275	170	115	100	100	73	44	16	16	16	3	2	0	0	0	0	0	0	0	0	0	0
2019/4/24 14:23:00	152305	133400	93750	50745	11915	3355	2880	765	185	335	175	105	100	125	109	62	15	9	13	5	2	1	2	2	0	0	0	0	0	0	0
2019/4/24 14:24:00	148676	134482	93660	51460	12485	3220	2765	790	320	245	165	195	115	120	81	42	26	13	16	10	0	0	1	0	0	0	0	1	0	0	0
2019/4/24 14:25:00	150391	136569	95120	52640	12570	3380	2975	845	315	255	230	115	95	120	69	51	16	8	21	14	0	0	1	0	0	0	0	0	0	0	0
2019/4/24 14:26:00	151048	135423	95370	52620	12345	3530	3140	870	285	425	195	110	90	130	96	45	23	13	15	16	1	1	0	0	0	0	0	0	0	0	0
2019/4/24 14:27:00	148587	133806	92580	51815	12485	3435	3125	880	395	330	280	145	135	155	97	51	27	14	22	11	2	0	1	0	0	0	0	0	0	0	0
2019/4/24 14:28:00	151391	137567	97710	54290	14045	3650	3360	1030	400	455	270	175	100	140	103	51	36	23	21	10	2	2	1	1	0	0	0	0	0	0	0
2019/4/24 14:29:00	148377	133389	95680	52660	13400	3640	3525	1015	355	420	210	220	100	175	61	59	28	14	11	5	1	0	1	0	0	0	0	0	0	0	0
2019/4/24 14:30:00	148118	131597	91380	50510	12790	3690	3320	1030	400	530	255	210	150	160	98	34	24	20	13	9	0	0	1	1	0	0	0	0	0	0	0
2019/4/24 14:31:00	146150	128850	89785	48770	12055	3585	3150	970	355	470	260	220	125	105	71	65	21	11	19	6	1	1	0	0	0	0	0	0	0	0	0
2019/4/24 14:32:00	146864	130050	90540	49160	12285	3255	3075	1065	405	375	230	250	105	145	104	60	19	18	18	4	1	0	1	0	0	0	0	0	0	0	0
2019/4/24 14:33:00	145242	128085	89455	49130	12085	3330	3270	990	425	400	285	235	130	125	97	39	28	18	17	5	1	0	0	0	0	0	0	0	0	0	0
2019/4/24 14:34:00	145462	126754	88240	48920	11990	3485	3140	905	390	415	275	220	110	115	69	60	21	9	15	3	0	2	1	0	0	0	0	0	0	0	0
2019/4/24 14:35:00	145478	127298	87880	48295	11750	3435	3035	780	490	415	210	180	60	95	58	46	20	10	17	4	1	2	0	1	1	0	0	0	0	0	0
2019/4/24 14:36:00	143271	124771	87230	46295	11365	3245	2970	1025	375	445	160	160	100	160	71	24	16	8	12	4	0	0	0	0	0	0	0	0	0	0	0
2019/4/24 14:37:00	143509	126756	87045	46395	11345	3170	2735	905	330	380	185	225	120	145	78	31	19	12	16	8	1	2	2	0	0	0	1	0	0	0	0
2019/4/24 14:38:00	144128	127373	87580	46125	11285	3145	2825	820	330	395	180	210	75	95	92	47	17	10	18	2	2	0	0	1	0	1	0	0	0	0	0
2019/4/24 14:39:00	145399	128427	86855	46405	11715	3170	3105	905	320	430	210	155	60	135	88	33	14	5	16	6	2	0	1	0	0	0	0	0	0	0	0
2019/4/24 14:40:00	145519	128083	87455	46655	11480	3360	2835	820	385	325	245	135	70	80	49	27	14	11	14	2	2	0	1	0	0	0	0	0	0	0	0
2019/4/24 14:41:00	145186	127568	86035	47195	11490	3035	2690	850	335	330	195	150	115	105	86	41	9	6	19	4	0	0	0	0	0	0	0	0	0	0	0
2019/4/24 14:42:00	144949	128138	86420	47360	11445	3285	2650	860	360	335	160	185	40	100	79	38	11	5	14	4	1	1	1	1	0	0	0	0	0	0	0
2019/4/24 14:43:00	143949	126181	86210	46455	11665	3335	2680	835	285	315	185	150	85	140	76	19	10	6	21	5	1	0	1	1	0	0	0	0	0	0	0
2019/4/24 14:44:00	146567	128384	87525	47605	11660	3160	2785	765	270	215	200	155	60	130	74	47	14	5	13	5	1	0	0	1	0	0	0	0	0	0	0
2019/4/24 14:45:00	145765	125064	85685	46170	11105	3185	2560	780	295	250	150	145	85	125	69	21	14	7	13	3	0	2	1	0	0	0	0	0	0	0	0
2019/4/24 14:46:00	145843	129332	88015	46875	11405	3100	2585	750	280	255	145	175	90	110	60	47	18	9	12	1	1	0	1	1	0	0	0	0	0	0	0
2019/4/24 14:47:00	146241	126945	89455	47615	11615	3055	2650	785	275	250	185	175	55	85	73	39	21	14	6	5	0	2	0	0	0	0	0	0	0	0	0
2019/4/24 14:48:00	144568	127924	88740	47575	11385	2960	2680	795	250	360	165	145	80	110	75	59	18	16	15	8	3	0	0	0	0	0	1	0	0	0	0
2019/4/24 14:49:00	145055	126531	86950	47125	10995	2960	2515	690	325	245	165	140	115	150	74	35	21	11	20	1	1	0	2	0	0	0	0	0	0	0	0
2019/4/24 14:50:00	143911	123420	84105	43620	10560	3025	2525	640	225	340	180	105	110	105	81	34	17	16	8	4	0	0	0	0	0	0	0	0	0	0	0
2019/4/24 14:51:00	142794	124200	84290	44780	10405	2725	2280	655	230	310	155	190	45	85	65	16	11	7	11	4	3	0	1	1	1	0	0	0	0	0	0
2019/4/24 14:52:00	141694	123690	84470	45265	10835	2750	2410	795	290	260	170	145	50	90	83	52	20	9	13	7	0	0	1	0	0	0	0	0	0	0	0
2019/4/24 14:53:00	143162	123985	85280	44585	10300	3025	2475	630	195	195	115	115	110	100	49	27	11	9	27	5	0	0	2	0	0	0	0	0	0	0	0
2019/4/24 14:54:00	143567	123860	82740	43785	10355	2720	2105	530	240	250	160	115	95	110	80	19	18	10	14	4	1	0	1	2	1	0	0	0	0	0	0
2019/4/24 14:55:00	141971	122325	81695	44015	10025	2875	2295	670	225	210	150	75	75	75	75	22	18	10	9	5	1	0	0	0	0	0	0	0	0	0	0
2019/4/24 14:56:00	143080	123475	83790	45045	10050	2685	2320	570	275	210	100	145	50	75	60	31	6	5	8	5	2	1	2	0	0	0	0	0	0	0	0
2019/4/24 14:57:00	142472	122220	82825	44210	10005	2590	2195	585	230	205	170	130	65	45	46	38	16	5	8	4	0	1	2	0	0	0	0	0	0	0	0
2019/4/24 14:58:00	141136	121795	80855	42185	10150	2620	2285	515	185	255	135	115	60	75	69	41	12	12	9	6	0	0	1	0	0	0	0	0	0	0	0
2019/4/24 14:59:00	142170	123590	83245	43990	9705	2625	2205	605	190	220	130	125	60	70	73	50	9	6	11	4	3	1	2	0	0	1	0	0	0	0	0
2019/4/24 15:00:00	142442	122470	81950	43520	9390	2410	2230	510	215	230	105	135	40	85	34	26	4	7	12	2	0	0	0	0	0	0	0	0	0	0	0
2019/4/24 15:01:00	142492	122030	82710	42705	10505	2355	2150	575	185	180	105	90	65	105	54	25	11	4	6	0	0	0	0	0	0	0	0	0	0	0	0
2019/4/24 15:02:00	140764	123580	83575	43895	10470	2685	2205	540	200	225	105	95	65	110	65	35	5	10	16	4	0	0	0	0	0	0	0	0	0	0	0
2019/4/24 15:03:00	144200	123985	84520	44230	10160	2615	2390	640	225	195	120	115	110	110	45	18	15	6	20	4	1	1	0	0	0	0	0	0	0	0	0
2019/4/24 15:04:00	143820	125275	85615	44520	10640	2640	2200	590	170	230	115	95	65	75	57	22	11	7	3	1	2	0	1	1	0	0	0	0	0	0	0
2019/4/24 15:05:00	144637	126692	85135	46045	10155	2630	2175	540	185	320	125	135	75	90	33	15	3	8	21	6	2	0	0	1	0	0	1	0	0	0	0
2019/4/24 15:06:00	145584	128422	87755	47070	11120	2735	2260	710	150	185	120	140	60	75	46	27	18	7	23	11	2	0	0	5	1	0	0	0	0	0	0
2019/4/24 15:07:00	144022	128513	88035	47410	10870	2740	2335	640	230	250	165	95	95	150	71	22	16	11	17	5	1	0	2	0	0	0	0	0	0	0	0
2019/4/24 15:08:00	146358	130050	90355	48620	11415	2880	2285	630	235	200	135	120	55	85	91	30	18	10	14	5	1	0	0	1	0	0	0	0	0	0	0
2019/4/24 15:09:00	145732	127995	90330	48775	11065	3160	2400	540	210	245	125	135	80	110	49	45	17	10	16	12	0	1	0	0	0	0	0	0	0	0	0
2019/4/24 15:10:00	147520	130240	90240	49040	11380	3060	2365	620	255	240	145	120	80	130	64	27	10	5	22	8	2	0	0	0	1	0	1	0	0	0	0
2019/4/24 15:11:00	143749	127027	89500	48830	11415	2825	2230	610	200	210	180	130	75	55	57	22	5	8	20	6	0	0	1	1	0	0	0	0	0	0	0
2019/4/24 15:12:00	145985	130570	90705	49995	11595	2960	2450	635	165	245	145	110	95	80	51	28	20	12	14	2	6	1	0	0	1	0	0	0	0	0	0
2019/4/24 15:13:00	143334	128495	89990	49075	11455	3050	2415	575	205	210	110	125	45	95	40	21	16	11	18	8	0	0	1	0	0	0	0	0	0	0	0
2019/4/24 15:14:00	144599	127073	89680	48430	10985	2925	2305	615	185	210	130	100	115	55	64	27	16	10	17	3	1	1	1	0	0	0	0	0	0	0	0
2019/4/24 15:15:00	145855	129324	92750	49190	11495	2925	2510	600	220	230	195	110	80	85	45	21	23	6	13	5	0	1	1	0	0	0	0	0	0	0	0
2019/4/24 15:16:00	144891	127246	91045	49830	11315	2855	2210	600	230	215	170	135	80	115	54	29	12	7	15	7	3	2	0	1	0	0	0	0	0	0	0
2019/4/24 15:17:00	145912	130325	92800	49675	11250	3200	2305	555	250	205	105	120	75	100	46	31	15	11	28	6	0	1	2	0	0	0	0	0	0	0	0
2019/4/24 15:18:00	144108	130351	89760	49695	11255	3010	2395	565	160	185	135	145	65	105	62	29	19	7	19	2	1	0	0	0	1	0	0	0	0	0	0
2019/4/24 15:19:00	141689	124377	86145	46640	10795	2670	2250	410	200	220	115	120	30	120	74	29	9	11	14	4	0	1	1	1	1	0	0	0	0	0	0
2019/4/24 15:20:00	139793	121420	83030	43790	9725	2540	2260	445	145	190	90	95	70	85	36	20	2	4	7	1	0	0	0	0	0	0	0	0	0	0	0
2019/4/24 15:21:00	138917	120755	81265	43245	9720	2680	1940	565	155	165	120	100	15	45	34	8	5	3	5	3	2	0	0	0	0	0	0	0	0	0	0
2019/4/24 15:22:00	137985	119509	80540	42755	9975	2510	2020	455	130	220	75	90	60	70	31	2	2	5	12	3	0	0	0	0	0	0	0	0	0	0	0
2019/4/24 15:23:00	139189	119230	80205	43100	9630	2460	1900	565	145	210	90	95	35	70	30	15	7	4	11	0	1	1	0	0	0	0	0	0	0	0	1
2019/4/24 15:24:00	138827	119605	79960	42370	9585	2440	1790	465	155	180	95	105	45	65	36	13	4	4	7	3	1	0	0	1	0	1	0	0	0	0	0
2019/4/24 15:25:00	136226	119049	81230	42515	9740	2355	2100	455	170	185	90	85	35	80	43	19	6	8	8	2	2	2	0	0	0	0	0	0	0	0	0
2019/4/24 15:26:00	137720	118169	79895	42115	9645	2495	1955	475	180	220	80	140	35	60	43	29	12	8	8	4	1	0	0	0	0	0	0	0	0	0	0
2019/4/24 15:27:00	137932	119254	79780	42740	9565	2260	1950	525	195	200	125	130	40	95	26	19	5	5	8	0	2	0	0	0	0	0	0	0	0	0	0
2019/4/24 15:28:00	137921	118026	78705	41525	9515	2575	1830	535	125	165	100	130	80	60	40	22	10	5	16	4	2	1	0	0	0	0	0	0	0	0	0
2019/4/24 15:29:00	138502	117548	77985	40605	9310	2465	1885	385	170	190	115	110	65	70	52	26	6	11	11	2	2	0	0	0	0	0	0	0	0	0	0
2019/4/24 15:30:00	136784	116944	78975	40190	9065	2325	1645	495	125	150	95	85	35	85	42	17	8	5	6	2	0	0	0	0	0	0	0	0	0	0	0
2019/4/24 15:31:00	137298	116948	77385	40275	9065	2135	2080	505	145	140	110	95	55	55	78	42	15	7	11	4	2	0	1	0	0	0	0	0	0	0	0
2019/4/24 15:32:00	134862	113555	76405	39050	8780	2300	1810	455	180	160	110	90	55	75	34	18	13	2	9	6	4	1	0	1	1	0	0	1	0	0	0
2019/4/24 15:33:00	135384	115455	75460	38815	8460	2310	1785	530	205	230	130	85	30	75	14	8	3	3	0	1	0	0	0	1	0	0	0	0	0	0	0
2019/4/24 15:34:00	136211	115065	76400	38580	8305	2250	1795	455	145	185	90	95	55	50	39	26	9	4	9	0	0	1	0	2	0	0	0	0	0	0	0
2019/4/24 15:35:00	135411	115436	76895	39740	8850	2160	1950	405	140	135	130	125	60	85	58	20	5	4	11	4	2	0	2	1	2	1	0	0	0	0	0
2019/4/24 15:36:00	136859	117327	78585	40020	8765	2075	1790	460	205	170	165	115	65	85	35	9	14	7	12	5	0	3	0	0	0	0	0	0	0	0	0
2019/4/24 15:37:00	136389	117233	78205	40375	8945	2125	1895	455	190	175	105	115	45	65	105	23	7	9	8	6	2	0	0	0	0	0	0	0	0	0	0
2019/4/24 15:38:00	135289	116662	76940	39970	8795	2110	1820	475	145	215	135	105	45	95	81	18	11	9	16	6	1	1	1	1	0	0	0	0	0	0	0
2019/4/24 15:39:00	137205	118877	79340	40970	9170	2240	1890	450	170	190	135	160	40	95	92	49	12	7	7	6	1	0	0	1	0	0	0	0	0	0	0
2019/4/24 15:40:00	137249	117540	78925	40740	9000	2205	1765	410	170	160	120	110	85	30	71	35	8	1	11	3	0	1	0	0	0	0	0	0	0	0	0
2019/4/24 15:41:00	139168	120980	81635	42945	9800	2400	1970	480	245	180	105	65	30	85	45	33	11	10	13	5	4	0	2	2	0	0	0	0	0	0	0
2019/4/24 15:42:00	139364	119825	81745	42170	9390	2500	1730	525	175	155	125	80	75	85	46	37	3	3	10	2	1	1	2	0	0	0	0	0	0	0	0
2019/4/24 15:43:00	137059	119035	80465	42125	9325	2480	1935	460	155	230	75	120	55	70	54	18	11	6	8	3	3	1	0	0	0	0	0	1	0	0	0
2019/4/24 15:44:00	136875	116795	79560	41600	9205	2185	1800	520	135	135	105	60	125	80	30	14	10	10	11	6	1	3	0	0	0	0	0	0	0	0	0
2019/4/24 15:45:00	137409	115708	77960	41200	9105	2075	1755	470	190	160	105	75	45	70	22	32	6	6	11	4	1	1	0	1	0	1	0	0	0	0	0
2019/4/24 15:46:00	136498	116952	77910	39655	9315	2200	2040	410	160	200	140	85	60	65	36	13	7	4	7	1	0	0	1	1	0	0	0	0	0	0	0
2019/4/24 15:47:00	138630	118793	80005	41935	9685	2425	1965	485	185	170	140	90	65	60	47	10	12	5	8	4	2	2	0	0	0	0	0	0	0	0	0
2019/4/24 15:48:00	139118	118827	79115	41850	9430	2255	2140	555	160	135	140	135	35	85	54	17	9	15	5	2	0	2	0	1	0	0	0	0	0	0	0
2019/4/24 15:49:00	138608	117418	78770	40240	8820	2405	1855	420	155	135	100	120	60	75	47	14	9	10	9	7	1	2	1	0	0	0	0	0	0	0	0
2019/4/24 15:50:00	135806	117579	77385	40460	9120	2485	1875	505	160	225	110	80	30	75	62	11	5	5	9	7	1	0	0	0	0	0	0	0	0	0	0
2019/4/24 15:51:00	135996	116293	77780	40090	8860	2320	1800	440	160	170	125	90	70	90	53	36	10	8	12	2	3	0	1	0	0	0	0	0	0	0	0
2019/4/24 15:52:00	138409	116870	78155	40645	8990	2235	1930	480	225	205	125	155	65	85	126	50	7	6	10	7	1	4	1	2	1	0	0	0	0	0	0
2019/4/24 15:53:00	138316	118124	77185	40700	9410	2205	1845	415	150	225	155	120	45	110	103	26	17	6	13	1	0	1	2	1	0	0	0	0	0	0	0
2019/4/24 15:54:00	136320	115528	76980	40195	8930	2435	1880	450	205	255	105	100	85	75	41	25	5	12	14	5	0	1	1	0	1	0	0	0	0	0	0
2019/4/24 15:55:00	136698	116725	78985	40795	9030	2345	2130	445	175	160	140	90	40	85	46	26	19	12	15	0	0	1	1	0	0	0	0	0	0	0	0
2019/4/24 15:56:00	136709	117179	77445	40810	8915	2310	2125	535	105	190	130	90	95	80	37	28	8	7	13	4	3	0	0	0	0	0	0	0	0	0	0
2019/4/24 15:57:00	137340	118199	79960	41980	9420	2295	1940	545	235	205	175	90	60	95	60	28	15	8	8	9	0	1	0	0	1	0	0	0	0	0	0
2019/4/24 15:58:00	136839	117595	77930	41600	9315	2275	1850	565	215	170	110	125	75	80	86	47	14	5	14	6	2	0	0	0	0	1	0	0	0	0	0
2019/4/24 15:59:00	136772	117475	78040	40245	9030	2340	2000	595	140	190	135	65	70	75	63	22	11	11	16	3	2	1	0	1	0	0	0	0	0	0	0
2019/4/24 16:00:00	136901	114783	77895	40475	9105	2385	1945	495	155	220	70	130	50	110	32	10	10	11	11	5	1	0	0	0	0	0	0	0	0	0	0
2019/4/24 16:01:00	136324	116829	78365	40945	9400	2350	1860	440	180	150	115	85	35	95	36	11	13	9	16	4	0	0	0	0	1	0	0	0	0	0	0
2019/4/24 16:02:00	137867	117908	79240	42285	9585	2415	2105	570	160	240	155	65	75	80	80	31	15	7	11	7	0	1	1	2	0	0	0	0	0	0	0
2019/4/24 16:03:00	135303	116179	78540	41115	9200	2320	1815	440	180	110	120	85	65	65	31	9	7	8	14	4	0	1	1	0	0	0	0	0	0	0	0
2019/4/24 16:04:00	135346	117455	78400	40870	9365	2130	2065	435	220	230	130	100	105	65	45	25	13	7	19	5	0	0	0	0	0	1	0	0	0	0	0
2019/4/24 16:05:00	136795	117767	78920	41280	9075	2530	2020	430	165	205	115	85	50	70	66	28	20	8	16	5	0	1	1	0	0	0	0	0	0	0	0
2019/4/24 16:06:00	136957	118643	79785	42470	9195	2400	2035	520	190	200	160	100	80	100	50	38	10	6	15	2	4	0	0	0	0	0	0	0	0	0	0
2019/4/24 16:07:00	136213	118889	80320	41750	9045	2430	2115	535	215	220	95	95	60	55	66	33	12	6	12	2	3	1	0	0	0	0	0	0	0	0	0
2019/4/24 16:08:00	137465	117688	79780	41755	9335	2570	1900	610	185	170	80	100	50	50	41	30	6	6	13	1	0	2	0	1	0	0	0	0	0	0	0
2019/4/24 16:09:00	136586	115047	77805	39700	9405	2135	1930	495	240	140	140	70	65	85	52	31	9	4	8	5	0	1	0	0	0	0	0	0	0	0	0
2019/4/24 16:10:00	134703	114763	77875	39930	9000	2275	1955	410	130	200	80	85	50	45	50	22	14	4	11	3	0	1	0	0	0	0	0	0	0	0	0
2019/4/24 16:11:00	135490	115131	78115	39745	8820	2320	1895	490	220	155	95	55	85	105	60	35	14	6	14	8	0	1	0	1	0	0	0	0	0	0	1
2019/4/24 16:12:00	137048	115288	79420	39825	8860	2425	1920	645	280	180	110	90	45	130	41	14	10	8	8	4	2	1	0	2	0	0	0	0	0	0	0
2019/4/24 16:13:00	135595	116108	76870	40550	9095	2445	1995	510	165	180	145	115	75	75	47	33	10	10	7	6	1	0	0	1	0	0	0	0	0	0	0
2019/4/24 16:14:00	136621	117761	77400	40505	9565	2345	1960	555	185	190	115	70	65	85	42	29	6	8	7	4	2	0	0	1	0	1	0	0	0	0	0
2019/4/24 16:15:00	135242	116943	78170	40600	8905	2440	1785	520	195	190	110	150	20	75	58	18	7	9	11	6	0	1	0	0	0	0	0	0	0	0	0
2019/4/24 16:16:00	136138	115145	77695	39705	8910	2215	2000	535	180	185	120	85	40	75	36	30	12	5	6	5	0	1	0	0	0	0	0	0	0	0	0
2019/4/24 16:17:00	136668	115792	78480	40405	9215	2270	1810	565	255	165	105	45	35	45	31	12	14	7	17	5	1	1	0	1	0	0	0	0	1	0	0
2019/4/24 16:18:00	136365	115452	77205	40270	8470	2460	1920	455	165	195	90	115	70	90	66	31	3	8	11	4	0	2	0	0	0	0	0	0	0	0	0
2019/4/24 16:19:00	135763	116518	77440	41355	8970	2290	2335	460	175	210	130	80	60	130	49	22	14	9	13	3	4	0	0	0	1	0	0	0	0	0	0
2019/4/24 16:20:00	136550	116940	78570	40650	9305	2340	2050	560	225	195	105	105	45	75	72	28	7	3	11	2	0	1	0	1	0	0	0	0	0	0	0
2019/4/24 16:21:00	133017	114707	77825	39625	9325	2435	1845	515	175	275	80	90	80	80	50	11	13	7	5	6	1	1	1	0	0	0	0	0	0	0	0
2019/4/24 16:22:00	133383	113506	76770	38525	8525	2245	1945	560	205	220	130	100	70	70	59	19	17	4	7	5	2	1	1	0	0	0	0	0	0	0	0
2019/4/24 16:23:00	132575	113340	76175	39265	8590	2265	1970	595	205	230	145	90	20	65	61	35	9	6	15	2	1	0	1	0	0	0	0	0	0	0	0
2019/4/24 16:24:00	134607	115200	76875	40090	9075	2470	1960	535	235	225	75	85	75	80	47	29	9	11	13	8	2	0	1	0	0	0	0	0	0	0	0
2019/4/24 16:25:00	133563	113660	77770	39275	8995	2360	1980	495	210	225	140	120	40	80	48	15	12	5	7	3	0	2	1	1	1	0	0	0	0	0	0
2019/4/24 16:26:00	134226	116046	76980	39860	8960	2315	2000	520	215	260	155	115	50	70	55	33	18	9	14	3	1	1	0	1	0	0	0	0	0	0	0
2019/4/24 16:27:00	136745	115540	79915	41290	9430	2475	1980	455	240	185	80	95	85	110	111	42	12	6	14	8	3	1	3	0	0	0	0	0	0	0	0
2019/4/24 16:28:00	134028	116161	78160	40880	9325	2490	2145	520	170	250	140	140	70	65	40	19	8	7	7	3	2	3	1	0	0	0	0	0	0	0	0
2019/4/24 16:29:00	134884	116074	78595	39915	9035	2350	1980	565	230	195	70	80	50	80	39	23	13	11	20	7	6	0	0	1	0	0	0	0	0	0	0
2019/4/24 16:30:00	136127	113906	78560	40915	9140	2520	1835	470	215	240	135	95	55	70	54	22	7	5	12	2	3	0	0	0	0	0	0	0	0	0	0
2019/4/24 16:31:00	135624	114771	78200	40760	9100	2345	2070	465	230	175	110	85	70	75	76	31	17	11	15	4	0	1	0	0	0	0	0	0	0	0	0
2019/4/24 16:32:00	135850	114932	77100	40255	9065	2355	1895	465	210	215	155	105	50	50	56	43	11	3	12	8	1	0	1	0	0	0	0	0	0	0	0
2019/4/24 16:33:00	138018	116037	77230	39505	9095	2330	2035	545	170	170	145	80	75	70	29	24	4	5	9	4	2	2	0	1	0	0	0	0	0	0	0
2019/4/24 16:34:00	136800	114312	76695	39795	9285	2455	1970	435	185	165	150	80	60	70	65	30	3	13	10	5	0	0	1	2	0	0	0	0	1	0	0
2019/4/24 16:35:00	134406	115211	76420	40470	9400	2345	1950	580	260	195	105	135	75	80	66	22	4	11	12	11	3	0	1	0	0	0	0	0	0	0	0

## Sheet: Mass values
<Header>_x000D_ Data are from memory (SD/USB) _x000D_ Model: 11-R_x000D_ # of Location: 1_x000D_ Serial No.: 11R18003_x000D_ Firmware revision: 12.40_x000D_ Software revision: 7-1 Rev IX (17-05-2018)_x000D_ Unit: dM [ug/m3]_x000D_ offline data_x000D_ _x000D_ mass distribution (differential) [礸/m砞
date & time	0.25 um	0.28 um	0.30 um	0.35 um	0.40 um	0.45 um	0.50 um	0.58 um	0.65 um	0.70 um	0.80 um	1.00 um	1.30 um	1.60 um	2.00 um	2.50 um	3.00 um	3.50 um	4.00 um	5.00 um	6.50 um	7.50 um	8.50 um	10.00 um	12.50 um	15.00 um	17.50 um	20.00 um	25.00 um	30.00 um	32.00 um
2019/4/24 12:11:00	1.7	1.68	1.27	0.85	0.27	0.09	0.17	0.06	0.03	0.04	0.04	0.04	0.05	0.05	0.23	0.31	0.03	0.09	0.08	0	0.3	0	0	0	0	0	0	0	0	0	0
2019/4/24 12:12:00	1.75	1.69	1.28	0.86	0.27	0.1	0.14	0.07	0.02	0.03	0.03	0.03	0.01	0.1	0.12	0.16	0.06	0.05	0	0	0	0	0	1.25	0	0	0	0	0	0	0
2019/4/24 12:13:00	1.74	1.71	1.3	0.84	0.28	0.1	0.13	0.06	0.04	0.03	0.03	0.04	0.04	0.21	0.15	0	0	0	0	0	0	0	0	0	0	0	0	0	0	0	0
2019/4/24 12:14:00	1.75	1.72	1.3	0.85	0.28	0.1	0.15	0.05	0.03	0.02	0.04	0.06	0.07	0.05	0.19	0.07	0.03	0	0.08	0	0	0	0	0	0	0	0	0	0	0	0
2019/4/24 12:15:00	1.77	1.76	1.28	0.89	0.3	0.1	0.15	0.05	0.03	0.03	0.03	0.04	0.07	0.13	0.34	0.18	0	0.05	0	0	0	0	0	0	0	0	0	0	0	0	0
2019/4/24 12:16:00	1.75	1.71	1.29	0.87	0.27	0.1	0.16	0.07	0.02	0.04	0.04	0.03	0.05	0.13	0.1	0.07	0	0	0.08	0	0	0	0	0	0	0	0	0	0	0	0
2019/4/24 12:17:00	1.76	1.7	1.3	0.85	0.26	0.1	0.12	0.05	0.04	0.04	0.03	0.03	0.07	0.08	0.26	0.15	0	0.05	0	0	0	0	0	0	0	0	0	0	0	0	0
2019/4/24 12:18:00	1.73	1.71	1.31	0.87	0.28	0.1	0.14	0.06	0.03	0.03	0.01	0.03	0.01	0.1	0.18	0.13	0	0	0	0	0	0	0	0	0	0	0	0	0	0	0
2019/4/24 12:19:00	1.72	1.71	1.3	0.85	0.27	0.1	0.14	0.06	0.03	0.02	0.03	0.07	0.07	0.03	0.24	0.07	0	0.05	0	0	0	0	0	0	2.29	0	0	0	0	0	0
2019/4/24 12:20:00	1.73	1.69	1.28	0.84	0.27	0.1	0.14	0.05	0.02	0.04	0.03	0.04	0.04	0.13	0.05	0	0	0	0	0	0	0	0	0	0	0	0	0	0	0	0
2019/4/24 12:21:00	1.74	1.7	1.29	0.85	0.27	0.09	0.15	0.06	0.03	0.02	0.03	0.03	0.05	0.1	0.09	0.09	0	0	0.08	0	0	0	0	0	0	0	0	0	0	0	0
2019/4/24 12:22:00	1.78	1.71	1.3	0.88	0.27	0.1	0.16	0.07	0.03	0.04	0.03	0.03	0.04	0.08	0.16	0.05	0.03	0	0	0	0	0	0	0	0	0	0	0	0	0	0
2019/4/24 12:23:00	1.78	1.77	1.33	0.87	0.29	0.11	0.14	0.06	0.02	0.03	0.03	0.05	0.09	0.21	0.15	0.22	0.06	0.05	0	0	0	0	0	0	0	0	0	0	0	0	0
2019/4/24 12:24:00	1.76	1.77	1.35	0.86	0.27	0.11	0.15	0.06	0.03	0.05	0.06	0.05	0.03	0.1	0.16	0.11	0.03	0	0.08	0.17	0	0	0	0	0	0	0	0	0	0	0
2019/4/24 12:25:00	1.79	1.74	1.33	0.88	0.28	0.1	0.14	0.07	0.02	0.04	0.03	0.06	0.07	0	0.09	0	0.03	0	0	0	0	0	0	0	0	0	0	0	0	0	0
2019/4/24 12:26:00	1.82	1.79	1.34	0.93	0.29	0.1	0.14	0.07	0.02	0.05	0.03	0.05	0.05	0.13	0.19	0.07	0.03	0	0	0	0	0.45	0	0	0	0	0	0	0	0	0
2019/4/24 12:27:00	1.81	1.79	1.37	0.9	0.3	0.11	0.16	0.07	0.03	0.03	0.03	0.03	0.09	0.15	0.2	0.16	0.03	0	0	0	0	0	0	0	0	0	0	0	0	0	0
2019/4/24 12:28:00	1.79	1.75	1.35	0.92	0.28	0.1	0.16	0.08	0.03	0.04	0.03	0.02	0.08	0.05	0.13	0.04	0	0	0	0	0	0	0	0	0	0	0	0	0	0	0
2019/4/24 12:29:00	1.84	1.79	1.36	0.95	0.29	0.09	0.17	0.06	0.03	0.03	0.03	0.07	0.08	0.05	0.11	0.05	0	0	0	0.17	0	0	0	0	0	0	0	0	0	0	0
2019/4/24 12:30:00	1.84	1.82	1.41	0.94	0.32	0.09	0.16	0.06	0.02	0.04	0.04	0.05	0.05	0.1	0.1	0.07	0	0	0	0.17	0	0	0	0	0	0	0	0	0	0	0
2019/4/24 12:31:00	1.84	1.85	1.45	0.98	0.29	0.11	0.18	0.06	0.03	0.04	0.04	0.06	0.07	0.05	0.15	0.16	0.09	0	0.08	0	0.6	0	0	0	0	0	0	0	0	0	0
2019/4/24 12:32:00	1.88	1.86	1.45	0.99	0.3	0.12	0.15	0.07	0.02	0.03	0.05	0.05	0.05	0.15	0.12	0.07	0.06	0.05	0.08	0	0	0	0	0	0	0	0	0	0	0	0
2019/4/24 12:33:00	1.87	1.89	1.43	0.96	0.34	0.11	0.17	0.07	0.04	0.04	0.04	0.05	0.01	0.1	0.14	0.16	0	0	0.16	0	0	0	0	0	0	0	0	0	0	0	0
2019/4/24 12:34:00	1.88	1.87	1.44	0.99	0.32	0.12	0.17	0.07	0.04	0.04	0.04	0.03	0.04	0.1	0.25	0.18	0.03	0	0.16	0.33	0	0	0	0	0	0	0	0	0	0	0
2019/4/24 12:35:00	1.9	1.91	1.45	0.99	0.32	0.11	0.17	0.06	0.04	0.04	0.04	0.09	0.07	0.1	0.14	0.07	0.03	0.05	0	0	0	0	0	0	0	0	0	0	0	0	0
2019/4/24 12:36:00	1.9	1.94	1.45	1	0.32	0.11	0.17	0.07	0.03	0.04	0.05	0.06	0.09	0.13	0.02	0.04	0	0	0.08	0	0	0	0	0	0	0	0	0	0	0	0
2019/4/24 12:37:00	1.91	1.93	1.49	1.04	0.33	0.13	0.18	0.08	0.04	0.04	0.03	0.04	0.05	0.08	0.03	0.04	0	0	0	0	0	0	0	0	0	0	0	0	0	0	0
2019/4/24 12:38:00	1.9	1.93	1.49	1	0.34	0.12	0.18	0.06	0.03	0.04	0.04	0.09	0.08	0.1	0.14	0.09	0	0.05	0	0	0	0	0	0	0	0	0	0	0	0	0
2019/4/24 12:39:00	1.95	2	1.52	1.06	0.32	0.13	0.15	0.08	0.02	0.04	0.03	0.03	0.03	0.18	0.1	0	0	0	0	0	0	0	0	0	0	0	0	0	0	0	0
2019/4/24 12:40:00	1.98	2.01	1.62	1.11	0.35	0.14	0.21	0.09	0.04	0.06	0.02	0.04	0.01	0.18	0.1	0.2	0.12	0.05	0.08	0.5	0	0	0	0	0	0	0	0	0	0	0
2019/4/24 12:41:00	2	2.11	1.69	1.19	0.36	0.14	0.2	0.07	0.03	0.03	0.03	0.03	0.05	0.08	0.07	0.16	0.06	0.05	0	0	0.3	0	0	0	0	0	0	0	0	0	0
2019/4/24 12:42:00	2.04	2.13	1.67	1.17	0.39	0.12	0.2	0.07	0.03	0.04	0.04	0.09	0.07	0.23	0.24	0.27	0.09	0.05	0.16	0	0	0	0	0	0	0	0	0	0	0	0
2019/4/24 12:43:00	2.05	2.17	1.76	1.22	0.41	0.14	0.2	0.07	0.04	0.04	0.04	0.11	0.04	0.13	0.17	0.09	0.06	0	0.08	0	0	0	0	0	0	0	0	0	0	0	0
2019/4/24 12:44:00	2.09	2.21	1.81	1.26	0.4	0.15	0.19	0.09	0.03	0.06	0.05	0.08	0.04	0.13	0.32	0.09	0.06	0	0.08	0	0	0	0	0	0	0	0	0	0	0	0
2019/4/24 12:45:00	2.09	2.22	1.79	1.24	0.41	0.15	0.21	0.08	0.05	0.03	0.05	0.07	0.07	0.15	0.16	0.09	0.06	0.14	0.24	0	0.3	0	0	0	0	0	0	0	0	0	0
2019/4/24 12:46:00	2.08	2.22	1.79	1.27	0.4	0.15	0.21	0.09	0.03	0.05	0.05	0.08	0.05	0.15	0.07	0.04	0	0	0	0.17	0	0	0	0	0	0	0	0	0	0	0
2019/4/24 12:47:00	2.1	2.26	1.87	1.34	0.44	0.16	0.21	0.09	0.04	0.05	0.04	0.08	0.09	0.21	0.27	0.24	0.06	0.05	0.16	0	0	0	0	0	0	0	0	0	0	0	0
2019/4/24 12:48:00	2.11	2.32	1.91	1.35	0.46	0.15	0.2	0.08	0.03	0.04	0.04	0.07	0	0.15	0.19	0.18	0.03	0.14	0.08	0	0	0.45	0	0	0	0	0	0	0	0	0
2019/4/24 12:49:00	2.18	2.38	2.02	1.41	0.46	0.17	0.22	0.08	0.04	0.04	0.04	0.05	0.07	0.26	0.37	0.44	0.15	0.09	0.4	0.33	0	0	0	0	0	0	0	0	0	0	0
2019/4/24 12:50:00	2.21	2.44	2.05	1.48	0.48	0.17	0.22	0.09	0.03	0.06	0.05	0.08	0.09	0.23	0.23	0.16	0	0	0.16	0.17	0	0	0	0	0	0	0	0	0	0	0
2019/4/24 12:51:00	2.21	2.48	2.08	1.5	0.48	0.16	0.22	0.08	0.03	0.06	0.05	0.09	0.12	0.18	0.28	0.11	0.06	0.09	0.16	0	0	0	0	0	0	0	0	0	0	0	0
2019/4/24 12:52:00	2.24	2.47	2.08	1.51	0.48	0.17	0.24	0.09	0.04	0.07	0.04	0.07	0.07	0.18	0.29	0.2	0.06	0.09	0.08	0	0	0	0	0	0	0	0	0	0	0	0
2019/4/24 12:53:00	2.3	2.62	2.21	1.67	0.53	0.17	0.26	0.09	0.04	0.05	0.04	0.13	0.12	0.15	0.22	0.16	0.06	0.09	0	0	0	0	0	0	0	0	0	0	0	0	0
2019/4/24 12:54:00	2.31	2.62	2.26	1.7	0.55	0.2	0.26	0.09	0.04	0.04	0.05	0.09	0.09	0.13	0.5	0.16	0.15	0.05	0.16	0.33	0	0.45	0	0	0	0	0	0	0	0	0
2019/4/24 12:55:00	2.33	2.69	2.32	1.73	0.56	0.2	0.26	0.09	0.05	0.08	0.04	0.04	0.09	0.26	0.2	0.26	0.03	0	0.56	0	0.3	0.45	0.7	0	0	0	0	0	0	0	0
2019/4/24 12:56:00	2.4	2.74	2.39	1.78	0.6	0.21	0.26	0.11	0.06	0.06	0.07	0.11	0.11	0.26	0.35	0.59	0.09	0.14	0.08	0.5	0.3	0	0.7	0	2.29	0	0	0	0	0	0
2019/4/24 12:57:00	2.36	2.72	2.39	1.79	0.55	0.2	0.26	0.09	0.04	0.04	0.07	0.09	0.13	0.21	0.41	0.44	0.03	0.14	0.24	0.5	0	0	0	0	0	0	0	0	0	0	0
2019/4/24 12:58:00	2.39	2.75	2.46	1.84	0.58	0.21	0.26	0.11	0.04	0.06	0.07	0.13	0.19	0.26	0.29	0.2	0.09	0.14	0.08	0.17	0	0.45	0	0	2.29	0	0	0	0	0	0
2019/4/24 12:59:00	2.41	2.8	2.48	1.87	0.62	0.22	0.26	0.1	0.04	0.06	0.04	0.07	0.08	0.21	0.68	0.49	0.09	0.05	0.8	0	0	0	0	1.25	0	0	0	0	0	0	0
2019/4/24 13:00:00	2.39	2.77	2.45	1.86	0.6	0.2	0.29	0.1	0.05	0.07	0.09	0.09	0.07	0.28	0.26	0.26	0.3	0.14	0.48	1	0	0.45	1.39	2.5	0	0	0	0	0	0	0
2019/4/24 13:01:00	2.4	2.77	2.45	1.82	0.6	0.2	0.24	0.1	0.05	0.07	0.05	0.08	0.04	0.36	0.3	0.22	0.06	0.09	0.56	0.17	0.3	0	0	0	0	0	0	0	0	0	0
2019/4/24 13:02:00	2.42	2.8	2.39	1.83	0.57	0.19	0.27	0.1	0.04	0.05	0.04	0.08	0.05	0.21	0.17	0.15	0.06	0.05	0.16	0	0	0	0	0	0	0	0	0	0	0	0
2019/4/24 13:03:00	2.42	2.82	2.42	1.84	0.6	0.19	0.24	0.1	0.04	0.05	0.06	0.07	0.03	0.23	0.3	0.18	0.06	0.14	0	0	0	0	0	0	0	0	0	0	0	0	0
2019/4/24 13:04:00	2.39	2.82	2.45	1.83	0.58	0.2	0.24	0.07	0.04	0.05	0.05	0.08	0.11	0.1	0.12	0.18	0.03	0.05	0	0.17	0	0	0	0	0	0	0	0	0	0	0
2019/4/24 13:05:00	2.45	2.8	2.49	1.84	0.59	0.21	0.26	0.09	0.03	0.05	0.03	0.08	0.03	0.08	0.12	0.09	0.03	0	0.16	0	0	0	0	0	0	0	0	0	0	0	0
2019/4/24 13:06:00	2.46	2.82	2.53	1.86	0.59	0.21	0.26	0.1	0.04	0.06	0.04	0.05	0.07	0.03	0.08	0.16	0	0.09	0.08	0	0	0	0	0	0	0	0	0	0	0	0
2019/4/24 13:07:00	2.43	2.86	2.58	1.91	0.59	0.2	0.27	0.09	0.04	0.04	0.05	0.11	0.11	0.13	0.03	0.09	0.03	0	0.08	0	0	0	0	0	0	0	0	0	0	0	0
2019/4/24 13:08:00	2.48	2.95	2.58	1.98	0.64	0.22	0.26	0.1	0.06	0.07	0.04	0.06	0.13	0.08	0.13	0	0	0.05	0.08	0	0	0	0	0	0	0	0	0	0	0	0
2019/4/24 13:09:00	2.5	2.93	2.65	2	0.63	0.21	0.25	0.09	0.03	0.06	0.04	0.1	0.04	0.18	0.23	0.13	0.09	0.05	0.08	0	0	0	0	0	0	0	0	0	0	0	0
2019/4/24 13:10:00	2.52	2.96	2.71	2.05	0.65	0.24	0.26	0.09	0.05	0.05	0.06	0.08	0.05	0.18	0.18	0.22	0.06	0.05	0	0.17	0	0	0.7	0	0	0	0	0	0	0	0
2019/4/24 13:11:00	2.55	3.03	2.76	2.1	0.66	0.22	0.29	0.11	0.04	0.08	0.04	0.08	0.09	0.21	0.23	0.24	0	0.09	0.08	0.17	0	0	0	0	0	0	0	0	0	0	0
2019/4/24 13:12:00	2.53	3.06	2.8	2.1	0.67	0.25	0.27	0.1	0.05	0.07	0.04	0.11	0.08	0.13	0.11	0.07	0.06	0	0.16	0	0	0.45	0	0	0	0	0	0	0	0	0
2019/4/24 13:13:00	2.58	3.09	2.83	2.14	0.67	0.23	0.28	0.09	0.05	0.06	0.05	0.13	0.08	0.1	0.16	0.16	0.09	0	0.16	0	0	0	0	0	0	0	0	0	0	0	0
2019/4/24 13:14:00	2.57	3.09	2.78	2.14	0.65	0.22	0.28	0.09	0.04	0.05	0.06	0.09	0.08	0.05	0.22	0.15	0.15	0.05	0.24	0	0	0	0	1.25	0	0	0	0	0	0	0
2019/4/24 13:15:00	2.59	3.1	2.83	2.16	0.7	0.21	0.28	0.1	0.04	0.09	0.04	0.07	0.09	0.13	0.09	0.16	0.03	0.05	0	0	0	0	0	0	0	0	0	0	0	0	0
2019/4/24 13:16:00	2.58	3.1	2.82	2.1	0.69	0.21	0.27	0.09	0.06	0.06	0.04	0.07	0.04	0.05	0.16	0.16	0.03	0	0.08	0.5	0	0	0	0	0	0	0	0	0	0	0
2019/4/24 13:17:00	2.6	3.1	2.81	2.1	0.68	0.21	0.26	0.1	0.04	0.07	0.05	0.08	0.08	0.13	0.11	0.04	0	0.09	0	0	0	0	0	0	0	0	0	0	0	0	0
2019/4/24 13:18:00	2.6	3.07	2.84	2.11	0.67	0.23	0.27	0.09	0.04	0.06	0.04	0.08	0.04	0.26	0.2	0.16	0	0	0.08	0	0	0	0	0	0	0	0	0	0	0	0
2019/4/24 13:19:00	2.61	3.15	2.82	2.17	0.67	0.22	0.27	0.1	0.04	0.04	0.06	0.09	0.05	0.03	0.13	0.02	0	0.05	0	0	0	0	0	0	0	0	0	0	0	0	0
2019/4/24 13:20:00	2.62	3.16	2.86	2.19	0.69	0.24	0.27	0.11	0.05	0.06	0.04	0.05	0.07	0.18	0.13	0.09	0	0.05	0.08	0	0	0	0	0	0	0	0	0	0	0	0
2019/4/24 13:21:00	2.67	3.19	2.95	2.23	0.69	0.24	0.3	0.11	0.04	0.06	0.05	0.1	0.07	0.18	0.18	0.11	0.09	0.05	0.16	0	0	0	0	0	0	0	0	0	0	0	0
2019/4/24 13:22:00	2.64	3.16	2.89	2.19	0.71	0.23	0.26	0.12	0.04	0.06	0.04	0.06	0.03	0.05	0.13	0.07	0	0.14	0	0	0	0	0	0	0	0	0	0	0	0	0
2019/4/24 13:23:00	2.65	3.2	2.95	2.23	0.68	0.24	0.29	0.12	0.03	0.05	0.05	0.04	0.04	0.23	0.18	0.15	0.09	0	0.08	0	0	0	0	0	0	0	0	0	0	0	0
2019/4/24 13:24:00	2.67	3.2	2.94	2.2	0.7	0.23	0.29	0.09	0.04	0.06	0.04	0.08	0.07	0.21	0.15	0.18	0.06	0.09	0.08	0	0	0	0	0	0	0	0	0	0	0	0
2019/4/24 13:25:00	2.66	3.21	2.97	2.24	0.68	0.23	0.27	0.11	0.04	0.04	0.06	0.05	0.07	0.18	0.17	0.11	0	0	0.16	0	0	0	0	0	0	0	0	0	0	0	0
2019/4/24 13:26:00	2.7	3.23	2.94	2.21	0.71	0.24	0.29	0.1	0.04	0.05	0.06	0.1	0.05	0.23	0.17	0.15	0.18	0.05	0.16	0.17	0	0	0	0	0	0	0	0	0	0	0
2019/4/24 13:27:00	2.66	3.21	2.93	2.24	0.73	0.24	0.29	0.11	0.04	0.06	0.07	0.09	0.05	0.21	0.38	0.29	0	0.09	0.32	0	0	0	0	0	0	0	0	0	0	0	0
2019/4/24 13:28:00	2.67	3.23	2.95	2.22	0.71	0.22	0.29	0.07	0.04	0.06	0.06	0.05	0.08	0.15	0.05	0.04	0.03	0	0.08	0.17	0	0	0	0	0	0	0	0	0	0	0
2019/4/24 13:29:00	2.66	3.22	2.9	2.23	0.71	0.22	0.31	0.12	0.04	0.06	0.04	0.03	0.01	0.21	0.08	0.07	0.03	0	0.08	0.17	0	0	0	0	0	0	0	0	0	0	0
2019/4/24 13:30:00	2.65	3.22	2.92	2.23	0.69	0.24	0.3	0.09	0.05	0.05	0.07	0.07	0.08	0.18	0.28	0.26	0.06	0	0.08	0	0	0	0	0	0	0	0	0	0	0	0
2019/4/24 13:31:00	2.69	3.26	2.95	2.26	0.69	0.24	0.31	0.11	0.04	0.06	0.05	0.07	0.04	0.05	0.18	0.09	0.03	0	0.08	0	0	0	0	0	0	0	0	0	0	0	0
2019/4/24 13:32:00	2.68	3.25	2.98	2.27	0.7	0.24	0.27	0.11	0.03	0.05	0.05	0.06	0.12	0.23	0.35	0.04	0.03	0	0.16	0	0	0	0	0	0	0	0	0	0	0	0
2019/4/24 13:33:00	2.7	3.31	3.02	2.33	0.75	0.24	0.31	0.11	0.03	0.07	0.06	0.04	0.07	0.13	0.34	0.35	0.06	0.09	0.4	0.5	0	0	0	0	0	0	0	0	0	0	0
2019/4/24 13:34:00	2.69	3.27	2.97	2.3	0.73	0.24	0.3	0.12	0.05	0.06	0.04	0.11	0.05	0.13	0.2	0.02	0.03	0	0.08	0.17	0	0	0.7	0	0	0	0	0	0	0	0
2019/4/24 13:35:00	2.72	3.29	3.05	2.34	0.77	0.27	0.33	0.12	0.03	0.06	0.06	0.1	0.09	0.15	0.22	0.15	0.06	0	0.24	0	0	0	0	0	0	0	0	0	0	0	0
2019/4/24 13:36:00	2.72	3.3	3.11	2.38	0.77	0.26	0.32	0.1	0.05	0.05	0.07	0.09	0.15	0.15	0.42	0.37	0.06	0.05	0.16	0.33	0	0.45	0	0	0	0	0	0	0	0	0
2019/4/24 13:37:00	2.73	3.31	3.18	2.44	0.79	0.26	0.31	0.11	0.05	0.08	0.07	0.07	0.04	0.31	0.29	0.31	0.09	0.05	0.24	0.17	0	0.45	0	0	0	0	0	0	0	0	0
2019/4/24 13:38:00	2.72	3.34	3.2	2.46	0.8	0.28	0.36	0.13	0.06	0.07	0.05	0.07	0.12	0.21	0.24	0.15	0.06	0.09	0.16	0.33	0	0	0	0	0	0	0	0	0	0	0
2019/4/24 13:39:00	2.72	3.39	3.17	2.58	0.83	0.29	0.32	0.14	0.05	0.07	0.05	0.16	0.12	0.49	0.17	0.31	0.18	0.09	0.16	0	0	0.45	0	0	0	0	0	0	0	0	0
2019/4/24 13:40:00	2.73	3.41	3.27	2.58	0.85	0.29	0.35	0.12	0.05	0.08	0.04	0.08	0.21	0.21	0.14	0.05	0.06	0.05	0.64	0.33	0	0	0	0	0	0	0	0	0	0	0
2019/4/24 13:41:00	2.71	3.37	3.23	2.56	0.84	0.31	0.32	0.13	0.05	0.07	0.07	0.1	0.07	0.36	0.45	0.33	0.15	0.23	0.64	0.67	0	0	0	0	0	0	0	0	0	0	0
2019/4/24 13:42:00	2.7	3.35	3.24	2.62	0.85	0.28	0.35	0.12	0.05	0.09	0.05	0.07	0.2	0.49	0.4	0.37	0.18	0.6	1.04	0	0	0.45	0.7	0	2.29	0	0	0	0	0	0
2019/4/24 13:43:00	2.72	3.37	3.18	2.61	0.83	0.28	0.34	0.15	0.06	0.06	0.08	0.09	0.05	0.36	0.3	0.27	0.15	0.28	0.8	0.5	0	0	0	1.25	0	0	0	0	0	0	0
2019/4/24 13:44:00	2.69	3.36	3.21	2.61	0.84	0.29	0.34	0.12	0.05	0.07	0.06	0.14	0.17	0.26	0.35	0.33	0.33	0.19	0.8	0.33	0	0	0	0	0	0	0	0	0	0	0
2019/4/24 13:45:00	2.71	3.32	3.21	2.54	0.85	0.3	0.35	0.13	0.05	0.09	0.06	0.09	0.16	0.21	0.57	0.27	0.21	0.23	0.32	0.33	0	0	0	0	0	0	0	0	0	0	0
2019/4/24 13:46:00	2.68	3.28	3.12	2.42	0.83	0.31	0.33	0.12	0.06	0.08	0.08	0.09	0.11	0.36	0.51	0.35	0.06	0.32	0.48	0.5	0	0.9	0	0	0	0	0	0	0	0	0
2019/4/24 13:47:00	2.67	3.26	3.04	2.36	0.77	0.26	0.33	0.12	0.05	0.07	0.08	0.16	0.17	0.21	0.28	0.04	0.09	0.32	0.56	0.84	0.3	0.45	0	1.25	0	0	0	0	0	0	0
2019/4/24 13:48:00	2.62	3.18	2.94	2.28	0.76	0.25	0.33	0.11	0.05	0.06	0.05	0.12	0.11	0.18	0.22	0.18	0.15	0.09	0.32	0.33	0	0	0	0	0	0	0	0	0	0	0
2019/4/24 13:49:00	2.64	3.19	2.97	2.3	0.76	0.27	0.32	0.09	0.04	0.06	0.04	0.09	0.04	0.21	0.19	0.15	0.03	0.05	0.08	0	0	0	0	0	0	0	0	0	0	0	0
2019/4/24 13:50:00	2.64	3.18	2.97	2.3	0.75	0.28	0.32	0.11	0.05	0.06	0.05	0.1	0.11	0.31	0.51	0.48	0.15	0.05	0.24	0.17	0.6	0	0	1.25	0	0	0	0	0	0	0
2019/4/24 13:51:00	2.63	3.21	3	2.32	0.75	0.25	0.33	0.11	0.04	0.07	0.07	0.11	0.11	0.33	0.26	0.22	0.12	0.19	0.08	0.17	0.3	0	0.7	0	0	0	0	0	0	0	0
2019/4/24 13:52:00	2.63	3.19	2.93	2.29	0.73	0.25	0.3	0.13	0.06	0.08	0.06	0.07	0.11	0.23	0.28	0.35	0.15	0.19	0.08	0.17	0.3	0.45	0	0	0	0	0	0	0	0	0
2019/4/24 13:53:00	2.6	3.17	2.94	2.34	0.75	0.27	0.33	0.12	0.04	0.07	0.04	0.05	0.08	0.15	0.05	0.09	0.21	0.09	0.4	0.33	0.6	0.45	0.7	0	0	0	0	0	0	0	0
2019/4/24 13:54:00	2.59	3.15	2.94	2.26	0.75	0.24	0.3	0.11	0.05	0.06	0.05	0.11	0.09	0.44	0.44	0.18	0.3	0.14	0.96	0.17	0	0	0	0	0	0	0	0	0	0	0
2019/4/24 13:55:00	2.63	3.18	2.89	2.33	0.77	0.26	0.25	0.12	0.07	0.07	0.06	0.11	0.09	0.23	0.33	0.24	0.15	0.42	0.24	0.33	0	0	0	0	0	0	0	0	0	0	0
2019/4/24 13:56:00	2.61	3.17	2.96	2.34	0.77	0.28	0.31	0.1	0.05	0.06	0.05	0.11	0.11	0.31	0.3	0.29	0.21	0.19	0.48	0.17	0.3	0	0	0	0	0	0	0	0	0	0
2019/4/24 13:57:00	2.62	3.16	2.98	2.33	0.77	0.27	0.32	0.12	0.05	0.06	0.08	0.07	0.11	0.28	0.32	0.4	0.18	0.09	0.4	0.33	0.3	0	0	0	0	0	0	0	0	0	0
2019/4/24 13:58:00	2.61	3.17	2.98	2.34	0.78	0.27	0.32	0.11	0.05	0.06	0.07	0.06	0.08	0.33	0.28	0.2	0.3	0.28	0.4	0.67	0	0.45	0	0	0	0	0	0	0	0	0
2019/4/24 13:59:00	2.61	3.17	3.04	2.39	0.78	0.27	0.36	0.11	0.06	0.07	0.08	0.09	0.16	0.21	0.5	0.42	0.33	0.09	0.32	0	0.3	1.35	0	0	0	0	0	10.02	0	0	0
2019/4/24 14:00:00	2.59	3.12	2.94	2.34	0.8	0.28	0.34	0.11	0.07	0.07	0.1	0.09	0.2	0.18	0.56	0.6	0.42	0.37	0.96	1	0	0.45	0	0	0	0	0	0	0	0	0
2019/4/24 14:01:00	2.6	3.13	2.91	2.3	0.78	0.28	0.32	0.13	0.05	0.09	0.09	0.13	0.09	0.44	0.33	0.09	0.39	0.37	0.56	0.5	0.3	0	0	0	0	0	0	0	0	0	0
2019/4/24 14:02:00	2.55	3.11	2.95	2.35	0.8	0.3	0.37	0.13	0.05	0.11	0.09	0.15	0.16	0.54	0.71	0.53	0.42	0.14	0.56	0.67	0	0	0.7	1.25	0	0	0	0	0	0	0
2019/4/24 14:03:00	2.58	3.12	3.02	2.41	0.82	0.28	0.39	0.17	0.09	0.1	0.1	0.22	0.16	0.59	1.04	0.88	0.33	0.65	1.12	0.67	0.6	0.45	0.7	0	0	0	0	10.02	0	0	0
2019/4/24 14:04:00	2.61	3.19	3.06	2.51	0.87	0.3	0.43	0.18	0.09	0.13	0.14	0.16	0.29	0.62	0.82	0.99	0.88	1.07	0.96	1	0.6	0	0	1.25	0	0	5.8	0	0	0	0
2019/4/24 14:05:00	2.61	3.21	3.05	2.5	0.88	0.33	0.49	0.2	0.08	0.16	0.15	0.19	0.32	0.92	0.64	0.95	0.66	0.6	0.96	0.67	0	1.35	0	0	0	0	0	0	0	0	0
2019/4/24 14:06:00	2.59	3.21	3.13	2.58	0.91	0.33	0.47	0.17	0.1	0.14	0.14	0.32	0.27	0.95	0.99	1.06	0.66	0.56	2.16	0.5	0.91	0	1.39	2.5	0	7.55	0	0	0	0	0
2019/4/24 14:07:00	2.61	3.21	3.13	2.62	0.93	0.35	0.47	0.19	0.09	0.17	0.15	0.2	0.32	0.72	0.93	0.91	0.75	0.7	2.16	1	0.3	0.45	0.7	0	0	0	0	0	0	0	34.57
2019/4/24 14:08:00	2.56	3.2	3.1	2.59	0.94	0.35	0.45	0.19	0.08	0.1	0.14	0.26	0.24	0.62	1.14	0.99	0.51	0.93	1.12	1.51	0.3	0	0	0	0	3.77	0	0	0	0	0
2019/4/24 14:09:00	2.54	3.2	3.12	2.64	0.9	0.36	0.44	0.19	0.08	0.13	0.15	0.28	0.29	0.62	1	0.95	0.6	0.65	1.04	0.33	0	1.35	2.09	2.5	0	0	5.8	0	0	0	0
2019/4/24 14:10:00	2.57	3.12	3.04	2.53	0.9	0.33	0.44	0.18	0.08	0.15	0.1	0.15	0.2	0.67	1.08	0.75	0.51	0.51	1.04	0.84	0	0	0	0	0	0	0	0	0	0	0
2019/4/24 14:11:00	2.55	3.13	3	2.51	0.87	0.33	0.42	0.19	0.07	0.1	0.14	0.17	0.24	0.64	0.7	0.68	0.51	0.56	1.04	0.84	0.3	0	0	0	0	0	0	0	0	0	0
2019/4/24 14:12:00	2.52	3.13	3	2.57	0.87	0.35	0.45	0.19	0.08	0.13	0.13	0.23	0.21	0.59	1.06	0.91	0.57	0.51	1.04	1.17	0	0.9	0.7	0	2.29	0	0	0	0	0	0
2019/4/24 14:13:00	2.53	3.08	2.93	2.51	0.86	0.32	0.4	0.19	0.06	0.1	0.11	0.22	0.16	0.49	1.23	0.79	0.54	0.37	1.6	0.84	1.51	1.35	0	0	0	0	0	0	0	0	0
2019/4/24 14:14:00	2.51	3.06	2.97	2.4	0.87	0.31	0.41	0.15	0.06	0.12	0.14	0.22	0.29	0.64	0.42	0.38	0.27	0.83	0.96	0.5	0	0	0	0	0	0	0	0	0	0	0
2019/4/24 14:15:00	2.46	2.99	2.83	2.34	0.81	0.32	0.4	0.14	0.07	0.09	0.1	0.25	0.24	0.69	0.96	0.93	0.54	0.42	0.72	1	0	0	0.7	0	0	0	0	0	0	0	0
2019/4/24 14:16:00	2.44	2.93	2.75	2.25	0.8	0.29	0.39	0.13	0.07	0.11	0.09	0.15	0.21	0.54	0.73	0.71	0.57	0.42	1.2	0.67	0	0	0.7	0	0	0	0	0	0	0	0
2019/4/24 14:17:00	2.44	2.92	2.75	2.21	0.79	0.28	0.37	0.14	0.06	0.09	0.09	0.11	0.11	0.38	0.37	0.24	0.18	0.46	1.12	0.67	0.3	0	0	0	0	0	0	0	0	0	0
2019/4/24 14:18:00	2.47	2.96	2.76	2.27	0.79	0.28	0.34	0.14	0.07	0.09	0.09	0.19	0.21	0.56	0.46	0.59	0.42	0.56	0.8	1.67	0.3	0.45	0.7	1.25	2.29	0	0	0	18.29	0	0
2019/4/24 14:19:00	2.46	2.96	2.8	2.29	0.8	0.28	0.41	0.14	0.06	0.08	0.1	0.13	0.17	0.59	0.76	0.38	0.57	0.42	0.88	0.17	0	0	0.7	2.5	0	0	0	0	0	0	0
2019/4/24 14:20:00	2.45	2.92	2.77	2.2	0.77	0.29	0.38	0.14	0.08	0.09	0.1	0.15	0.16	0.56	0.63	0.7	0.3	0.32	1.12	0.67	0	0	0.7	1.25	0	0	11.6	0	0	0	0
2019/4/24 14:21:00	2.46	2.95	2.82	2.36	0.79	0.32	0.37	0.15	0.07	0.1	0.12	0.23	0.27	0.69	0.75	0.53	0.36	0.23	1.68	0.67	0.3	0.45	0	2.5	0	0	0	0	0	0	0
2019/4/24 14:22:00	2.46	2.91	2.8	2.31	0.79	0.31	0.4	0.13	0.09	0.1	0.11	0.15	0.27	0.51	0.73	0.8	0.48	0.74	1.28	0.5	0.6	0	0	0	0	0	0	0	0	0	0
2019/4/24 14:23:00	2.49	2.94	2.83	2.35	0.8	0.32	0.42	0.16	0.05	0.12	0.11	0.14	0.27	0.64	1.09	1.13	0.45	0.42	1.04	0.84	0.6	0.45	1.39	2.5	0	0	0	0	0	0	0
2019/4/24 14:24:00	2.43	2.96	2.83	2.39	0.84	0.3	0.4	0.17	0.09	0.09	0.11	0.26	0.31	0.62	0.81	0.77	0.79	0.6	1.28	1.67	0	0	0.7	0	0	0	0	10.02	0	0	0
2019/4/24 14:25:00	2.46	3.01	2.87	2.44	0.85	0.32	0.44	0.18	0.09	0.09	0.15	0.15	0.25	0.62	0.69	0.93	0.48	0.37	1.68	2.34	0	0	0.7	0	0	0	0	0	0	0	0
2019/4/24 14:26:00	2.47	2.98	2.88	2.44	0.83	0.33	0.46	0.19	0.08	0.16	0.13	0.15	0.24	0.67	0.96	0.82	0.69	0.6	1.2	2.68	0.3	0.45	0	0	0	0	0	0	0	0	0
2019/4/24 14:27:00	2.43	2.95	2.8	2.4	0.84	0.32	0.46	0.19	0.11	0.12	0.18	0.19	0.36	0.8	0.97	0.93	0.82	0.65	1.76	1.84	0.6	0	0.7	0	0	0	0	0	0	0	0
2019/4/24 14:28:00	2.48	3.03	2.95	2.52	0.95	0.34	0.49	0.22	0.11	0.17	0.17	0.23	0.27	0.72	1.03	0.93	1.09	1.07	1.68	1.67	0.6	0.9	0.7	1.25	0	0	0	0	0	0	0
2019/4/24 14:29:00	2.43	2.94	2.89	2.44	0.9	0.34	0.52	0.22	0.1	0.16	0.13	0.29	0.27	0.9	0.61	1.08	0.85	0.65	0.88	0.84	0.3	0	0.7	0	0	0	0	0	0	0	0
2019/4/24 14:30:00	2.42	2.9	2.76	2.34	0.86	0.35	0.49	0.22	0.11	0.2	0.16	0.28	0.4	0.82	0.98	0.62	0.72	0.93	1.04	1.51	0	0	0.7	1.25	0	0	0	0	0	0	0
2019/4/24 14:31:00	2.39	2.84	2.71	2.26	0.81	0.34	0.46	0.21	0.1	0.17	0.17	0.29	0.34	0.54	0.71	1.19	0.63	0.51	1.52	1	0.3	0.45	0	0	0	0	0	0	0	0	0
2019/4/24 14:32:00	2.4	2.86	2.73	2.28	0.83	0.31	0.45	0.23	0.11	0.14	0.15	0.33	0.28	0.74	1.04	1.1	0.57	0.83	1.44	0.67	0.3	0	0.7	0	0	0	0	0	0	0	0
2019/4/24 14:33:00	2.38	2.82	2.7	2.28	0.82	0.31	0.48	0.21	0.11	0.15	0.18	0.31	0.35	0.64	0.97	0.71	0.85	0.83	1.36	0.84	0.3	0	0	0	0	0	0	0	0	0	0
2019/4/24 14:34:00	2.38	2.79	2.66	2.27	0.81	0.33	0.46	0.19	0.11	0.15	0.18	0.29	0.29	0.59	0.69	1.1	0.63	0.42	1.2	0.5	0	0.9	0.7	0	0	0	0	0	0	0	0
2019/4/24 14:35:00	2.38	2.8	2.65	2.24	0.79	0.32	0.44	0.17	0.13	0.15	0.13	0.24	0.16	0.49	0.58	0.84	0.6	0.46	1.36	0.67	0.3	0.9	0	1.25	2.29	0	0	0	0	0	0
2019/4/24 14:36:00	2.35	2.75	2.63	2.15	0.77	0.31	0.43	0.22	0.1	0.17	0.1	0.21	0.27	0.82	0.71	0.44	0.48	0.37	0.96	0.67	0	0	0	0	0	0	0	0	0	0	0
2019/4/24 14:37:00	2.35	2.79	2.63	2.15	0.77	0.3	0.4	0.19	0.09	0.14	0.12	0.3	0.32	0.74	0.78	0.57	0.57	0.56	1.28	1.34	0.3	0.9	1.39	0	0	0	5.8	0	0	0	0
2019/4/24 14:38:00	2.36	2.8	2.64	2.14	0.76	0.3	0.41	0.18	0.09	0.15	0.12	0.28	0.2	0.49	0.92	0.86	0.51	0.46	1.44	0.33	0.6	0	0	1.25	0	3.77	0	0	0	0	0
2019/4/24 14:39:00	2.38	2.83	2.62	2.15	0.79	0.3	0.45	0.19	0.09	0.16	0.13	0.21	0.16	0.69	0.88	0.6	0.42	0.23	1.28	1	0.6	0	0.7	0	0	0	0	0	0	0	0
2019/4/24 14:40:00	2.38	2.82	2.64	2.16	0.78	0.32	0.41	0.18	0.1	0.12	0.16	0.18	0.19	0.41	0.49	0.49	0.42	0.51	1.12	0.33	0.6	0	0.7	0	0	0	0	0	0	0	0
2019/4/24 14:41:00	2.38	2.81	2.6	2.19	0.78	0.29	0.39	0.18	0.09	0.12	0.13	0.2	0.31	0.54	0.86	0.75	0.27	0.28	1.52	0.67	0	0	0	0	0	0	0	0	0	0	0
2019/4/24 14:42:00	2.37	2.82	2.61	2.2	0.77	0.31	0.39	0.18	0.1	0.12	0.1	0.25	0.11	0.51	0.79	0.7	0.33	0.23	1.12	0.67	0.3	0.45	0.7	1.25	0	0	0	0	0	0	0
2019/4/24 14:43:00	2.36	2.78	2.6	2.15	0.79	0.31	0.39	0.18	0.08	0.12	0.12	0.2	0.23	0.72	0.76	0.35	0.3	0.28	1.68	0.84	0.3	0	0.7	1.25	0	0	0	0	0	0	0
2019/4/24 14:44:00	2.4	2.83	2.64	2.21	0.79	0.3	0.41	0.16	0.07	0.08	0.13	0.21	0.16	0.67	0.74	0.86	0.42	0.23	1.04	0.84	0.3	0	0	1.25	0	0	0	0	0	0	0
2019/4/24 14:45:00	2.39	2.75	2.59	2.14	0.75	0.3	0.37	0.17	0.08	0.09	0.1	0.19	0.23	0.64	0.69	0.38	0.42	0.32	1.04	0.5	0	0.9	0.7	0	0	0	0	0	0	0	0
2019/4/24 14:46:00	2.39	2.85	2.66	2.17	0.77	0.29	0.38	0.16	0.08	0.09	0.09	0.23	0.24	0.56	0.6	0.86	0.54	0.42	0.96	0.17	0.3	0	0.7	1.25	0	0	0	0	0	0	0
2019/4/24 14:47:00	2.39	2.79	2.7	2.21	0.78	0.29	0.39	0.17	0.07	0.09	0.12	0.23	0.15	0.44	0.73	0.71	0.63	0.65	0.48	0.84	0	0.9	0	0	0	0	0	0	0	0	0
2019/4/24 14:48:00	2.37	2.82	2.68	2.21	0.77	0.28	0.39	0.17	0.07	0.13	0.11	0.19	0.21	0.56	0.75	1.08	0.54	0.74	1.2	1.34	0.91	0	0	0	0	0	5.8	0	0	0	0
2019/4/24 14:49:00	2.37	2.79	2.63	2.19	0.74	0.28	0.37	0.15	0.09	0.09	0.11	0.19	0.31	0.77	0.74	0.64	0.63	0.51	1.6	0.17	0.3	0	1.39	0	0	0	0	0	0	0	0
2019/4/24 14:50:00	2.36	2.72	2.54	2.02	0.71	0.29	0.37	0.14	0.06	0.13	0.12	0.14	0.29	0.54	0.81	0.62	0.51	0.74	0.64	0.67	0	0	0	0	0	0	0	0	0	0	0
2019/4/24 14:51:00	2.34	2.73	2.55	2.08	0.7	0.26	0.33	0.14	0.06	0.12	0.1	0.25	0.12	0.44	0.65	0.29	0.33	0.32	0.88	0.67	0.91	0	0.7	1.25	2.29	0	0	0	0	0	0
2019/4/24 14:52:00	2.32	2.72	2.55	2.1	0.73	0.26	0.35	0.17	0.08	0.1	0.11	0.19	0.13	0.46	0.83	0.95	0.6	0.42	1.04	1.17	0	0	0.7	0	0	0	0	0	0	0	0
2019/4/24 14:53:00	2.34	2.73	2.58	2.07	0.7	0.29	0.36	0.14	0.05	0.07	0.07	0.15	0.29	0.51	0.49	0.49	0.33	0.42	2.16	0.84	0	0	1.39	0	0	0	0	0	0	0	0
2019/4/24 14:54:00	2.35	2.73	2.5	2.03	0.7	0.26	0.31	0.11	0.06	0.09	0.1	0.15	0.25	0.56	0.8	0.35	0.54	0.46	1.12	0.67	0.3	0	0.7	2.5	2.29	0	0	0	0	0	0
2019/4/24 14:55:00	2.32	2.69	2.47	2.04	0.68	0.27	0.34	0.14	0.06	0.08	0.1	0.1	0.2	0.38	0.75	0.4	0.54	0.46	0.72	0.84	0.3	0	0	0	0	0	0	0	0	0	0
2019/4/24 14:56:00	2.34	2.72	2.53	2.09	0.68	0.25	0.34	0.12	0.07	0.08	0.06	0.19	0.13	0.38	0.6	0.57	0.18	0.23	0.64	0.84	0.6	0.45	1.39	0	0	0	0	0	0	0	0
2019/4/24 14:57:00	2.33	2.69	2.5	2.05	0.68	0.24	0.32	0.13	0.06	0.08	0.11	0.17	0.17	0.23	0.46	0.7	0.48	0.23	0.64	0.67	0	0.45	1.39	0	0	0	0	0	0	0	0
2019/4/24 14:58:00	2.31	2.68	2.44	1.96	0.69	0.25	0.33	0.11	0.05	0.09	0.09	0.15	0.16	0.38	0.69	0.75	0.36	0.56	0.72	1	0	0	0.7	0	0	0	0	0	0	0	0
2019/4/24 14:59:00	2.33	2.72	2.51	2.04	0.66	0.25	0.32	0.13	0.05	0.08	0.08	0.17	0.16	0.36	0.73	0.91	0.27	0.28	0.88	0.67	0.91	0.45	1.39	0	0	3.77	0	0	0	0	0
2019/4/24 15:00:00	2.33	2.7	2.47	2.02	0.63	0.23	0.33	0.11	0.06	0.09	0.07	0.18	0.11	0.44	0.34	0.48	0.12	0.32	0.96	0.33	0	0	0	0	0	0	0	0	0	0	0
2019/4/24 15:01:00	2.33	2.69	2.5	1.98	0.71	0.22	0.31	0.12	0.05	0.07	0.07	0.12	0.17	0.54	0.54	0.46	0.33	0.19	0.48	0	0	0	0	0	0	0	0	0	0	0	0
2019/4/24 15:02:00	2.3	2.72	2.52	2.04	0.71	0.25	0.32	0.12	0.05	0.08	0.07	0.13	0.17	0.56	0.65	0.64	0.15	0.46	1.28	0.67	0	0	0	0	0	0	0	0	0	0	0
2019/4/24 15:03:00	2.36	2.73	2.55	2.05	0.69	0.25	0.35	0.14	0.06	0.07	0.08	0.15	0.29	0.56	0.45	0.33	0.45	0.28	1.6	0.67	0.3	0.45	0	0	0	0	0	0	0	0	0
2019/4/24 15:04:00	2.35	2.76	2.59	2.07	0.72	0.25	0.32	0.13	0.05	0.09	0.07	0.13	0.17	0.38	0.57	0.4	0.33	0.32	0.24	0.17	0.6	0	0.7	1.25	0	0	0	0	0	0	0
2019/4/24 15:05:00	2.37	2.79	2.57	2.14	0.69	0.25	0.32	0.12	0.05	0.12	0.08	0.18	0.2	0.46	0.33	0.27	0.09	0.37	1.68	1	0.6	0	0	1.25	0	0	5.8	0	0	0	0
2019/4/24 15:06:00	2.38	2.83	2.65	2.18	0.75	0.26	0.33	0.15	0.04	0.07	0.08	0.19	0.16	0.38	0.46	0.49	0.54	0.32	1.84	1.84	0.6	0	0	6.26	2.29	0	0	0	0	0	0
2019/4/24 15:07:00	2.36	2.83	2.66	2.2	0.73	0.26	0.34	0.14	0.06	0.09	0.11	0.13	0.25	0.77	0.71	0.4	0.48	0.51	1.36	0.84	0.3	0	1.39	0	0	0	0	0	0	0	0
2019/4/24 15:08:00	2.4	2.86	2.73	2.26	0.77	0.27	0.33	0.14	0.06	0.07	0.09	0.16	0.15	0.44	0.91	0.55	0.54	0.46	1.12	0.84	0.3	0	0	1.25	0	0	0	0	0	0	0
2019/4/24 15:09:00	2.39	2.82	2.73	2.26	0.75	0.3	0.35	0.12	0.06	0.09	0.08	0.18	0.21	0.56	0.49	0.82	0.51	0.46	1.28	2.01	0	0.45	0	0	0	0	0	0	0	0	0
2019/4/24 15:10:00	2.41	2.87	2.72	2.27	0.77	0.29	0.35	0.13	0.07	0.09	0.09	0.16	0.21	0.67	0.64	0.49	0.3	0.23	1.76	1.34	0.6	0	0	0	2.29	0	5.8	0	0	0	0
2019/4/24 15:11:00	2.35	2.8	2.7	2.27	0.77	0.27	0.33	0.13	0.05	0.08	0.12	0.17	0.2	0.28	0.57	0.4	0.15	0.37	1.6	1	0	0	0.7	1.25	0	0	0	0	0	0	0
2019/4/24 15:12:00	2.39	2.87	2.74	2.32	0.78	0.28	0.36	0.14	0.04	0.09	0.09	0.15	0.25	0.41	0.51	0.51	0.6	0.56	1.12	0.33	1.81	0.45	0	0	2.29	0	0	0	0	0	0
2019/4/24 15:13:00	2.35	2.83	2.72	2.28	0.77	0.29	0.35	0.12	0.06	0.08	0.07	0.17	0.12	0.49	0.4	0.38	0.48	0.51	1.44	1.34	0	0	0.7	0	0	0	0	0	0	0	0
2019/4/24 15:14:00	2.37	2.8	2.71	2.25	0.74	0.28	0.34	0.13	0.05	0.08	0.08	0.13	0.31	0.28	0.64	0.49	0.48	0.46	1.36	0.5	0.3	0.45	0.7	0	0	0	0	0	0	0	0
2019/4/24 15:15:00	2.39	2.85	2.8	2.28	0.78	0.28	0.37	0.13	0.06	0.09	0.13	0.15	0.21	0.44	0.45	0.38	0.69	0.28	1.04	0.84	0	0.45	0.7	0	0	0	0	0	0	0	0
2019/4/24 15:16:00	2.37	2.8	2.75	2.31	0.76	0.27	0.32	0.13	0.06	0.08	0.11	0.18	0.21	0.59	0.54	0.53	0.36	0.32	1.2	1.17	0.91	0.9	0	1.25	0	0	0	0	0	0	0
2019/4/24 15:17:00	2.39	2.87	2.8	2.3	0.76	0.3	0.34	0.12	0.07	0.08	0.07	0.16	0.2	0.51	0.46	0.57	0.45	0.51	2.24	1	0	0.45	1.39	0	0	0	0	0	0	0	0
2019/4/24 15:18:00	2.36	2.87	2.71	2.31	0.76	0.28	0.35	0.12	0.04	0.07	0.09	0.19	0.17	0.54	0.62	0.53	0.57	0.32	1.52	0.33	0.3	0	0	0	2.29	0	0	0	0	0	0
2019/4/24 15:19:00	2.32	2.74	2.6	2.16	0.73	0.25	0.33	0.09	0.05	0.08	0.07	0.16	0.08	0.62	0.74	0.53	0.27	0.51	1.12	0.67	0	0.45	0.7	1.25	2.29	0	0	0	0	0	0
2019/4/24 15:20:00	2.29	2.67	2.51	2.03	0.66	0.24	0.33	0.1	0.04	0.07	0.06	0.13	0.19	0.44	0.36	0.37	0.06	0.19	0.56	0.17	0	0	0	0	0	0	0	0	0	0	0
2019/4/24 15:21:00	2.27	2.66	2.45	2.01	0.66	0.25	0.28	0.12	0.04	0.06	0.08	0.13	0.04	0.23	0.34	0.15	0.15	0.14	0.4	0.5	0.6	0	0	0	0	0	0	0	0	0	0
2019/4/24 15:22:00	2.26	2.63	2.43	1.98	0.67	0.24	0.3	0.1	0.04	0.08	0.05	0.12	0.16	0.36	0.31	0.04	0.06	0.23	0.96	0.5	0	0	0	0	0	0	0	0	0	0	0
2019/4/24 15:23:00	2.28	2.62	2.42	2	0.65	0.23	0.28	0.12	0.04	0.08	0.06	0.13	0.09	0.36	0.3	0.27	0.21	0.19	0.88	0	0.3	0.45	0	0	0	0	0	0	0	0	34.57
2019/4/24 15:24:00	2.27	2.63	2.41	1.97	0.65	0.23	0.26	0.1	0.04	0.07	0.06	0.14	0.12	0.33	0.36	0.24	0.12	0.19	0.56	0.5	0.3	0	0	1.25	0	3.77	0	0	0	0	0
2019/4/24 15:25:00	2.23	2.62	2.45	1.97	0.66	0.22	0.31	0.1	0.05	0.07	0.06	0.11	0.09	0.41	0.43	0.35	0.18	0.37	0.64	0.33	0.6	0.9	0	0	0	0	0	0	0	0	0
2019/4/24 15:26:00	2.25	2.6	2.41	1.95	0.65	0.24	0.29	0.1	0.05	0.08	0.05	0.19	0.09	0.31	0.43	0.53	0.36	0.37	0.64	0.67	0.3	0	0	0	0	0	0	0	0	0	0
2019/4/24 15:27:00	2.26	2.63	2.41	1.98	0.65	0.21	0.29	0.11	0.05	0.07	0.08	0.17	0.11	0.49	0.26	0.35	0.15	0.23	0.64	0	0.6	0	0	0	0	0	0	0	0	0	0
2019/4/24 15:28:00	2.26	2.6	2.38	1.93	0.64	0.24	0.27	0.11	0.03	0.06	0.06	0.17	0.21	0.31	0.4	0.4	0.3	0.23	1.28	0.67	0.6	0.45	0	0	0	0	0	0	0	0	0
2019/4/24 15:29:00	2.27	2.59	2.35	1.88	0.63	0.23	0.28	0.08	0.05	0.07	0.07	0.15	0.17	0.36	0.52	0.48	0.18	0.51	0.88	0.33	0.6	0	0	0	0	0	0	0	0	0	0
2019/4/24 15:30:00	2.24	2.57	2.38	1.86	0.61	0.22	0.24	0.11	0.03	0.06	0.06	0.11	0.09	0.44	0.42	0.31	0.24	0.23	0.48	0.33	0	0	0	0	0	0	0	0	0	0	0
2019/4/24 15:31:00	2.25	2.57	2.34	1.87	0.61	0.2	0.3	0.11	0.04	0.05	0.07	0.13	0.15	0.28	0.78	0.77	0.45	0.32	0.88	0.67	0.6	0	0.7	0	0	0	0	0	0	0	0
2019/4/24 15:32:00	2.21	2.5	2.31	1.81	0.59	0.22	0.26	0.1	0.05	0.06	0.07	0.12	0.15	0.38	0.34	0.33	0.39	0.09	0.72	1	1.21	0.45	0	1.25	2.29	0	0	10.02	0	0	0
2019/4/24 15:33:00	2.22	2.54	2.28	1.8	0.57	0.22	0.26	0.11	0.06	0.09	0.08	0.11	0.08	0.38	0.14	0.15	0.09	0.14	0	0.17	0	0	0	1.25	0	0	0	0	0	0	0
2019/4/24 15:34:00	2.23	2.53	2.31	1.79	0.56	0.21	0.26	0.1	0.04	0.07	0.06	0.13	0.15	0.26	0.39	0.48	0.27	0.19	0.72	0	0	0.45	0	2.5	0	0	0	0	0	0	0
2019/4/24 15:35:00	2.22	2.54	2.32	1.84	0.6	0.2	0.29	0.09	0.04	0.05	0.08	0.17	0.16	0.44	0.58	0.37	0.15	0.19	0.88	0.67	0.6	0	1.39	1.25	4.57	3.77	0	0	0	0	0
2019/4/24 15:36:00	2.24	2.58	2.37	1.86	0.59	0.2	0.26	0.1	0.06	0.06	0.11	0.15	0.17	0.44	0.35	0.16	0.42	0.32	0.96	0.84	0	1.35	0	0	0	0	0	0	0	0	0
2019/4/24 15:37:00	2.23	2.58	2.36	1.87	0.6	0.2	0.28	0.1	0.05	0.06	0.07	0.15	0.12	0.33	1.05	0.42	0.21	0.42	0.64	1	0.6	0	0	0	0	0	0	0	0	0	0
2019/4/24 15:38:00	2.21	2.57	2.32	1.85	0.59	0.2	0.27	0.1	0.04	0.08	0.09	0.14	0.12	0.49	0.81	0.33	0.33	0.42	1.28	1	0.3	0.45	0.7	1.25	0	0	0	0	0	0	0
2019/4/24 15:39:00	2.25	2.62	2.4	1.9	0.62	0.21	0.28	0.1	0.05	0.07	0.09	0.21	0.11	0.49	0.92	0.9	0.36	0.32	0.56	1	0.3	0	0	1.25	0	0	0	0	0	0	0
2019/4/24 15:40:00	2.25	2.59	2.38	1.89	0.61	0.21	0.26	0.09	0.05	0.06	0.08	0.15	0.23	0.15	0.71	0.64	0.24	0.05	0.88	0.5	0	0.45	0	0	0	0	0	0	0	0	0
2019/4/24 15:41:00	2.28	2.66	2.47	1.99	0.66	0.23	0.29	0.1	0.07	0.07	0.07	0.09	0.08	0.44	0.45	0.6	0.33	0.46	1.04	0.84	1.21	0	1.39	2.5	0	0	0	0	0	0	0
2019/4/24 15:42:00	2.28	2.64	2.47	1.96	0.63	0.24	0.25	0.11	0.05	0.06	0.08	0.11	0.2	0.44	0.46	0.68	0.09	0.14	0.8	0.33	0.3	0.45	1.39	0	0	0	0	0	0	0	0
2019/4/24 15:43:00	2.24	2.62	2.43	1.95	0.63	0.23	0.28	0.1	0.04	0.09	0.05	0.16	0.15	0.36	0.54	0.33	0.33	0.28	0.64	0.5	0.91	0.45	0	0	0	0	0	10.02	0	0	0
2019/4/24 15:44:00	2.24	2.57	2.4	1.93	0.62	0.21	0.26	0.11	0.04	0.05	0.07	0.08	0.34	0.41	0.3	0.26	0.3	0.46	0.88	1	0.3	1.35	0	0	0	0	0	0	0	0	0
2019/4/24 15:45:00	2.25	2.55	2.35	1.91	0.61	0.2	0.26	0.1	0.05	0.06	0.07	0.1	0.12	0.36	0.22	0.59	0.18	0.28	0.88	0.67	0.3	0.45	0	1.25	0	3.77	0	0	0	0	0
2019/4/24 15:46:00	2.23	2.57	2.35	1.84	0.63	0.21	0.3	0.09	0.04	0.07	0.09	0.11	0.16	0.33	0.36	0.24	0.21	0.19	0.56	0.17	0	0	0.7	1.25	0	0	0	0	0	0	0
2019/4/24 15:47:00	2.27	2.62	2.42	1.95	0.65	0.23	0.29	0.1	0.05	0.06	0.09	0.12	0.17	0.31	0.47	0.18	0.36	0.23	0.64	0.67	0.6	0.9	0	0	0	0	0	0	0	0	0
2019/4/24 15:48:00	2.28	2.62	2.39	1.94	0.64	0.21	0.31	0.12	0.04	0.05	0.09	0.18	0.09	0.44	0.54	0.31	0.27	0.7	0.4	0.33	0	0.9	0	1.25	0	0	0	0	0	0	0
2019/4/24 15:49:00	2.27	2.58	2.38	1.87	0.6	0.23	0.27	0.09	0.04	0.05	0.06	0.16	0.16	0.38	0.47	0.26	0.27	0.46	0.72	1.17	0.3	0.9	0.7	0	0	0	0	0	0	0	0
2019/4/24 15:50:00	2.22	2.59	2.34	1.88	0.62	0.23	0.27	0.11	0.04	0.08	0.07	0.11	0.08	0.38	0.62	0.2	0.15	0.23	0.72	1.17	0.3	0	0	0	0	0	0	0	0	0	0
2019/4/24 15:51:00	2.23	2.56	2.35	1.86	0.6	0.22	0.26	0.09	0.04	0.06	0.08	0.12	0.19	0.46	0.53	0.66	0.3	0.37	0.96	0.33	0.91	0	0.7	0	0	0	0	0	0	0	0
2019/4/24 15:52:00	2.27	2.57	2.36	1.89	0.61	0.21	0.28	0.1	0.06	0.08	0.08	0.21	0.17	0.44	1.26	0.91	0.21	0.28	0.8	1.17	0.3	1.8	0.7	2.5	2.29	0	0	0	0	0	0
2019/4/24 15:53:00	2.26	2.6	2.33	1.89	0.64	0.21	0.27	0.09	0.04	0.08	0.1	0.16	0.12	0.56	1.03	0.48	0.51	0.28	1.04	0.17	0	0.45	1.39	1.25	0	0	0	0	0	0	0
2019/4/24 15:54:00	2.23	2.54	2.32	1.86	0.6	0.23	0.28	0.1	0.06	0.09	0.07	0.13	0.23	0.38	0.41	0.46	0.15	0.56	1.12	0.84	0	0.45	0.7	0	2.29	0	0	0	0	0	0
2019/4/24 15:55:00	2.24	2.57	2.39	1.89	0.61	0.22	0.31	0.1	0.05	0.06	0.09	0.12	0.11	0.44	0.46	0.48	0.57	0.56	1.2	0	0	0.45	0.7	0	0	0	0	0	0	0	0
2019/4/24 15:56:00	2.24	2.58	2.34	1.89	0.6	0.22	0.31	0.11	0.03	0.07	0.08	0.12	0.25	0.41	0.37	0.51	0.24	0.32	1.04	0.67	0.91	0	0	0	0	0	0	0	0	0	0
2019/4/24 15:57:00	2.25	2.6	2.41	1.95	0.64	0.22	0.28	0.12	0.06	0.08	0.11	0.12	0.16	0.49	0.6	0.51	0.45	0.37	0.64	1.51	0	0.45	0	0	2.29	0	0	0	0	0	0
2019/4/24 15:58:00	2.24	2.59	2.35	1.93	0.63	0.21	0.27	0.12	0.06	0.06	0.07	0.17	0.2	0.41	0.86	0.86	0.42	0.23	1.12	1	0.6	0	0	0	0	3.77	0	0	0	0	0
2019/4/24 15:59:00	2.24	2.59	2.36	1.87	0.61	0.22	0.29	0.13	0.04	0.07	0.09	0.09	0.19	0.38	0.63	0.4	0.33	0.51	1.28	0.5	0.6	0.45	0	1.25	0	0	0	0	0	0	0
2019/4/24 16:00:00	2.24	2.53	2.35	1.88	0.61	0.22	0.28	0.11	0.04	0.08	0.04	0.17	0.13	0.56	0.32	0.18	0.3	0.51	0.88	0.84	0.3	0	0	0	0	0	0	0	0	0	0
2019/4/24 16:01:00	2.23	2.57	2.37	1.9	0.63	0.22	0.27	0.09	0.05	0.06	0.07	0.11	0.09	0.49	0.36	0.2	0.39	0.42	1.28	0.67	0	0	0	0	2.29	0	0	0	0	0	0
2019/4/24 16:02:00	2.26	2.6	2.39	1.96	0.65	0.23	0.31	0.12	0.04	0.09	0.1	0.09	0.2	0.41	0.8	0.57	0.45	0.32	0.88	1.17	0	0.45	0.7	2.5	0	0	0	0	0	0	0
2019/4/24 16:03:00	2.21	2.56	2.37	1.91	0.62	0.22	0.27	0.09	0.05	0.04	0.08	0.11	0.17	0.33	0.31	0.16	0.21	0.37	1.12	0.67	0	0.45	0.7	0	0	0	0	0	0	0	0
2019/4/24 16:04:00	2.22	2.59	2.37	1.9	0.63	0.2	0.3	0.09	0.06	0.09	0.08	0.13	0.28	0.33	0.45	0.46	0.39	0.32	1.52	0.84	0	0	0	0	0	3.77	0	0	0	0	0
2019/4/24 16:05:00	2.24	2.59	2.38	1.91	0.61	0.24	0.3	0.09	0.04	0.08	0.07	0.11	0.13	0.36	0.66	0.51	0.6	0.37	1.28	0.84	0	0.45	0.7	0	0	0	0	0	0	0	0
2019/4/24 16:06:00	2.24	2.61	2.41	1.97	0.62	0.23	0.3	0.11	0.05	0.07	0.1	0.13	0.21	0.51	0.5	0.7	0.3	0.28	1.2	0.33	1.21	0	0	0	0	0	0	0	0	0	0
2019/4/24 16:07:00	2.23	2.62	2.43	1.94	0.61	0.23	0.31	0.11	0.06	0.08	0.06	0.13	0.16	0.28	0.66	0.6	0.36	0.28	0.96	0.33	0.91	0.45	0	0	0	0	0	0	0	0	0
2019/4/24 16:08:00	2.25	2.59	2.41	1.94	0.63	0.24	0.28	0.13	0.05	0.06	0.05	0.13	0.13	0.26	0.41	0.55	0.18	0.28	1.04	0.17	0	0.9	0	1.25	0	0	0	0	0	0	0
2019/4/24 16:09:00	2.24	2.53	2.35	1.84	0.64	0.2	0.28	0.11	0.06	0.05	0.09	0.09	0.17	0.44	0.52	0.57	0.27	0.19	0.64	0.84	0	0.45	0	0	0	0	0	0	0	0	0
2019/4/24 16:10:00	2.21	2.53	2.35	1.85	0.61	0.21	0.29	0.09	0.04	0.07	0.05	0.11	0.13	0.23	0.5	0.4	0.42	0.19	0.88	0.5	0	0.45	0	0	0	0	0	0	0	0	0
2019/4/24 16:11:00	2.22	2.53	2.36	1.84	0.6	0.22	0.28	0.11	0.06	0.06	0.06	0.07	0.23	0.54	0.6	0.64	0.42	0.28	1.12	1.34	0	0.45	0	1.25	0	0	0	0	0	0	34.57
2019/4/24 16:12:00	2.24	2.54	2.4	1.85	0.6	0.23	0.28	0.14	0.08	0.07	0.07	0.12	0.12	0.67	0.41	0.26	0.3	0.37	0.64	0.67	0.6	0.45	0	2.5	0	0	0	0	0	0	0
2019/4/24 16:13:00	2.22	2.56	2.32	1.88	0.61	0.23	0.29	0.11	0.04	0.07	0.09	0.15	0.2	0.38	0.47	0.6	0.3	0.46	0.56	1	0.3	0	0	1.25	0	0	0	0	0	0	0
2019/4/24 16:14:00	2.24	2.59	2.34	1.88	0.65	0.22	0.29	0.12	0.05	0.07	0.07	0.09	0.17	0.44	0.42	0.53	0.18	0.37	0.56	0.67	0.6	0	0	1.25	0	3.77	0	0	0	0	0
2019/4/24 16:15:00	2.21	2.57	2.36	1.88	0.6	0.23	0.26	0.11	0.05	0.07	0.07	0.2	0.05	0.38	0.58	0.33	0.21	0.42	0.88	1	0	0.45	0	0	0	0	0	0	0	0	0
2019/4/24 16:16:00	2.23	2.53	2.35	1.84	0.6	0.21	0.29	0.11	0.05	0.07	0.08	0.11	0.11	0.38	0.36	0.55	0.36	0.23	0.48	0.84	0	0.45	0	0	0	0	0	0	0	0	0
2019/4/24 16:17:00	2.24	2.55	2.37	1.87	0.62	0.21	0.26	0.12	0.07	0.06	0.07	0.06	0.09	0.23	0.31	0.22	0.42	0.32	1.36	0.84	0.3	0.45	0	1.25	0	0	0	0	18.29	0	0
2019/4/24 16:18:00	2.23	2.54	2.33	1.87	0.57	0.23	0.28	0.1	0.04	0.07	0.06	0.15	0.19	0.46	0.66	0.57	0.09	0.37	0.88	0.67	0	0.9	0	0	0	0	0	0	0	0	0
2019/4/24 16:19:00	2.22	2.56	2.34	1.92	0.61	0.22	0.34	0.1	0.05	0.08	0.08	0.11	0.16	0.67	0.49	0.4	0.42	0.42	1.04	0.5	1.21	0	0	0	2.29	0	0	0	0	0	0
2019/4/24 16:20:00	2.24	2.57	2.37	1.89	0.63	0.22	0.3	0.12	0.06	0.07	0.07	0.14	0.12	0.38	0.72	0.51	0.21	0.14	0.88	0.33	0	0.45	0	1.25	0	0	0	0	0	0	0
2019/4/24 16:21:00	2.18	2.53	2.35	1.84	0.63	0.23	0.27	0.11	0.05	0.1	0.05	0.12	0.21	0.41	0.5	0.2	0.39	0.32	0.4	1	0.3	0.45	0.7	0	0	0	0	0	0	0	0
2019/4/24 16:22:00	2.18	2.5	2.32	1.79	0.58	0.21	0.28	0.12	0.06	0.08	0.08	0.13	0.19	0.36	0.59	0.35	0.51	0.19	0.56	0.84	0.6	0.45	0.7	0	0	0	0	0	0	0	0
2019/4/24 16:23:00	2.17	2.49	2.3	1.82	0.58	0.21	0.29	0.13	0.06	0.09	0.09	0.12	0.05	0.33	0.61	0.64	0.27	0.28	1.2	0.33	0.3	0	0.7	0	0	0	0	0	0	0	0
2019/4/24 16:24:00	2.2	2.54	2.32	1.86	0.61	0.23	0.29	0.11	0.06	0.08	0.05	0.11	0.2	0.41	0.47	0.53	0.27	0.51	1.04	1.34	0.6	0	0.7	0	0	0	0	0	0	0	0
2019/4/24 16:25:00	2.19	2.5	2.35	1.82	0.61	0.22	0.29	0.11	0.06	0.08	0.09	0.16	0.11	0.41	0.48	0.27	0.36	0.23	0.56	0.5	0	0.9	0.7	1.25	2.29	0	0	0	0	0	0
2019/4/24 16:26:00	2.2	2.55	2.32	1.85	0.61	0.22	0.29	0.11	0.06	0.1	0.1	0.15	0.13	0.36	0.55	0.6	0.54	0.42	1.12	0.5	0.3	0.45	0	1.25	0	0	0	0	0	0	0
2019/4/24 16:27:00	2.24	2.54	2.41	1.92	0.64	0.23	0.29	0.1	0.06	0.07	0.05	0.13	0.23	0.56	1.11	0.77	0.36	0.28	1.12	1.34	0.91	0.45	2.09	0	0	0	0	0	0	0	0
2019/4/24 16:28:00	2.19	2.56	2.36	1.9	0.63	0.23	0.31	0.11	0.05	0.09	0.09	0.19	0.19	0.33	0.4	0.35	0.24	0.32	0.56	0.5	0.6	1.35	0.7	0	0	0	0	0	0	0	0
2019/4/24 16:29:00	2.21	2.56	2.37	1.85	0.61	0.22	0.29	0.12	0.06	0.07	0.04	0.11	0.13	0.41	0.39	0.42	0.39	0.51	1.6	1.17	1.81	0	0	1.25	0	0	0	0	0	0	0
2019/4/24 16:30:00	2.23	2.51	2.37	1.9	0.62	0.24	0.27	0.1	0.06	0.09	0.09	0.13	0.15	0.36	0.54	0.4	0.21	0.23	0.96	0.33	0.91	0	0	0	0	0	0	0	0	0	0
2019/4/24 16:31:00	2.22	2.53	2.36	1.89	0.61	0.22	0.3	0.1	0.06	0.06	0.07	0.11	0.19	0.38	0.76	0.57	0.51	0.51	1.2	0.67	0	0.45	0	0	0	0	0	0	0	0	0
2019/4/24 16:32:00	2.22	2.53	2.33	1.87	0.61	0.22	0.28	0.1	0.06	0.08	0.1	0.14	0.13	0.26	0.56	0.79	0.33	0.14	0.96	1.34	0.3	0	0.7	0	0	0	0	0	0	0	0
2019/4/24 16:33:00	2.26	2.55	2.33	1.83	0.61	0.22	0.3	0.12	0.05	0.06	0.09	0.11	0.2	0.36	0.29	0.44	0.12	0.23	0.72	0.67	0.6	0.9	0	1.25	0	0	0	0	0	0	0
2019/4/24 16:34:00	2.24	2.52	2.32	1.85	0.63	0.23	0.29	0.09	0.05	0.06	0.1	0.11	0.16	0.36	0.65	0.55	0.09	0.6	0.8	0.84	0	0	0.7	2.5	0	0	0	0	18.29	0	0
2019/4/24 16:35:00	2.2	2.54	2.31	1.88	0.63	0.22	0.29	0.12	0.07	0.07	0.07	0.18	0.2	0.41	0.66	0.4	0.12	0.51	0.96	1.84	0.91	0	0.7	0	0	0	0	0	0	0	0

## Sheet: Log values
<Header>_x000D_ Data are from memory (SD/USB) _x000D_ Model: 11-R_x000D_ # of Location: 1_x000D_ Serial No.: 11R18003_x000D_ Firmware revision: 12.40_x000D_ Software revision: 7-1 Rev IX (17-05-2018)_x000D_ Unit: log data_x000D_ offline data_x000D_ _x000D_ analog inputs: Input 1: [V] offset: 0.00 factor: 1.00 connected: no;Input 2: [V] offset: 0.00 factor: 1.00 connected: no;Input 3: [V] offset: …
date & time	P	Year	Month	Day	Hour	Minute	Loc	GF	Error	Qbatt	Im	UeL	UE4	UE3	UE2	UE1	IV	Weight [ug]	Volume [l]
2019/4/24 12:11:00	0	19	4	24	12	11	1	100	0	51	67	0	4	0	0	0	0	2544	4968	0
2019/4/24 12:12:00	0	19	4	24	12	12	1	100	0	51	39	0	4	0	0	0	0	2544	4969	0
2019/4/24 12:13:00	0	19	4	24	12	13	1	100	0	51	39	0	4	0	0	0	0	2544	4970	0
2019/4/24 12:14:00	0	19	4	24	12	14	1	100	0	51	39	0	4	0	0	0	0	2544	4972	0
2019/4/24 12:15:00	0	19	4	24	12	15	1	100	0	50	39	0	4	0	0	0	0	2544	4973	0
2019/4/24 12:16:00	0	19	4	24	12	16	1	100	0	50	39	0	4	0	0	0	0	2544	4974	0
2019/4/24 12:17:00	0	19	4	24	12	17	1	100	0	50	39	0	4	0	0	0	0	2544	4975	0
2019/4/24 12:18:00	0	19	4	24	12	18	1	100	0	50	39	0	4	0	0	0	0	2544	4976	0
2019/4/24 12:19:00	0	19	4	24	12	19	1	100	0	50	40	0	4	0	0	0	0	2544	4978	0
2019/4/24 12:20:00	0	19	4	24	12	20	1	100	0	50	40	0	4	0	0	0	0	2544	4979	0
2019/4/24 12:21:00	0	19	4	24	12	21	1	100	0	49	40	0	4	0	0	0	0	2544	4980	0
2019/4/24 12:22:00	0	19	4	24	12	22	1	100	0	49	40	0	4	0	0	0	0	2544	4981	0
2019/4/24 12:23:00	0	19	4	24	12	23	1	100	0	49	40	0	4	0	0	0	0	2544	4982	0
2019/4/24 12:24:00	0	19	4	24	12	24	1	100	0	48	39	0	4	0	0	0	0	2544	4984	0
2019/4/24 12:25:00	0	19	4	24	12	25	1	100	0	48	39	0	4	0	0	0	0	2544	4985	0
2019/4/24 12:26:00	0	19	4	24	12	26	1	100	0	48	39	0	4	0	0	0	0	2544	4986	0
2019/4/24 12:27:00	0	19	4	24	12	27	1	100	0	47	38	0	4	0	0	0	0	2544	4987	0
2019/4/24 12:28:00	0	19	4	24	12	28	1	100	0	47	39	0	4	0	0	0	0	2544	4988	0
2019/4/24 12:29:00	0	19	4	24	12	29	1	100	0	47	39	0	4	0	0	0	0	2544	4990	0
2019/4/24 12:30:00	0	19	4	24	12	30	1	100	0	47	39	0	4	0	0	0	0	2544	4991	0
2019/4/24 12:31:00	0	19	4	24	12	31	1	100	0	46	40	0	4	0	0	0	0	2544	4992	0
2019/4/24 12:32:00	0	19	4	24	12	32	1	100	0	46	39	0	4	0	0	0	0	2544	4993	0
2019/4/24 12:33:00	0	19	4	24	12	33	1	100	0	46	38	0	4	0	0	0	0	2544	4994	0
2019/4/24 12:34:00	0	19	4	24	12	34	1	100	0	46	39	0	4	0	0	0	0	2544	4996	0
2019/4/24 12:35:00	0	19	4	24	12	35	1	100	0	45	39	0	4	0	0	0	0	2544	4997	0
2019/4/24 12:36:00	0	19	4	24	12	36	1	100	0	45	40	0	4	0	0	0	0	2544	4998	0
2019/4/24 12:37:00	0	19	4	24	12	37	1	100	0	45	40	0	4	0	0	0	0	2544	4999	0
2019/4/24 12:38:00	0	19	4	24	12	38	1	100	0	44	39	0	4	0	0	0	0	2544	5000	0
2019/4/24 12:39:00	0	19	4	24	12	39	1	100	0	44	40	0	4	0	0	0	0	2544	5002	0
2019/4/24 12:40:00	0	19	4	24	12	40	1	100	0	43	39	0	4	0	0	0	0	2544	5003	0
2019/4/24 12:41:00	0	19	4	24	12	41	1	100	0	43	40	0	4	0	0	0	0	2544	5004	0
2019/4/24 12:42:00	0	19	4	24	12	42	1	100	0	44	40	0	4	0	0	0	0	2544	5005	0
2019/4/24 12:43:00	0	19	4	24	12	43	1	100	0	43	40	0	4	0	0	0	0	2544	5006	0
2019/4/24 12:44:00	0	19	4	24	12	44	1	100	0	43	40	0	4	0	0	0	0	2544	5008	0
2019/4/24 12:45:00	0	19	4	24	12	45	1	100	0	43	39	0	4	0	0	0	0	2544	5009	0
2019/4/24 12:46:00	0	19	4	24	12	46	1	100	0	42	39	0	4	0	0	0	0	2544	5010	0
2019/4/24 12:47:00	0	19	4	24	12	47	1	100	0	42	40	0	4	0	0	0	0	2545	5011	0
2019/4/24 12:48:00	0	19	4	24	12	48	1	100	0	42	40	0	4	0	0	0	0	2545	5012	0
2019/4/24 12:49:00	0	19	4	24	12	49	1	100	0	42	40	0	4	0	0	0	0	2545	5014	0
2019/4/24 12:50:00	0	19	4	24	12	50	1	100	0	41	40	0	4	0	0	0	0	2545	5015	0
2019/4/24 12:51:00	0	19	4	24	12	51	1	100	0	41	40	0	4	0	0	0	0	2545	5016	0
2019/4/24 12:52:00	0	19	4	24	12	52	1	100	0	40	40	0	4	0	0	0	0	2545	5017	0
2019/4/24 12:53:00	0	19	4	24	12	53	1	100	0	40	40	0	4	0	0	0	0	2545	5018	0
2019/4/24 12:54:00	0	19	4	24	12	54	1	100	0	40	40	0	4	0	0	0	0	2545	5020	0
2019/4/24 12:55:00	0	19	4	24	12	55	1	100	0	40	40	0	4	0	0	0	0	2545	5021	0
2019/4/24 12:56:00	0	19	4	24	12	56	1	100	0	40	40	0	4	0	0	0	0	2545	5022	0
2019/4/24 12:57:00	0	19	4	24	12	57	1	100	0	39	40	0	4	0	0	0	0	2545	5023	0
2019/4/24 12:58:00	0	19	4	24	12	58	1	100	0	39	40	0	4	0	0	0	0	2545	5024	0
2019/4/24 12:59:00	0	19	4	24	12	59	1	100	0	39	40	0	4	0	0	0	0	2545	5026	0
2019/4/24 13:00:00	0	19	4	24	13	0	1	100	0	38	41	0	4	0	0	0	0	2545	5027	0
2019/4/24 13:01:00	0	19	4	24	13	1	1	100	0	38	40	0	4	0	0	0	0	2545	5028	0
2019/4/24 13:02:00	0	19	4	24	13	2	1	100	0	37	40	0	4	0	0	0	0	2545	5029	0
2019/4/24 13:03:00	0	19	4	24	13	3	1	100	0	37	40	0	4	0	0	0	0	2545	5030	0
2019/4/24 13:04:00	0	19	4	24	13	4	1	100	0	37	40	0	4	0	0	0	0	2545	5032	0
2019/4/24 13:05:00	0	19	4	24	13	5	1	100	0	37	41	0	4	0	0	0	0	2545	5033	0
2019/4/24 13:06:00	0	19	4	24	13	6	1	100	0	37	41	0	4	0	0	0	0	2545	5034	0
2019/4/24 13:07:00	0	19	4	24	13	7	1	100	0	36	40	0	4	0	0	0	0	2545	5035	0
2019/4/24 13:08:00	0	19	4	24	13	8	1	100	0	37	40	0	4	0	0	0	0	2545	5036	0
2019/4/24 13:09:00	0	19	4	24	13	9	1	100	0	36	40	0	4	0	0	0	0	2545	5038	0
2019/4/24 13:10:00	0	19	4	24	13	10	1	100	0	36	40	0	4	0	0	0	0	2545	5039	0
2019/4/24 13:11:00	0	19	4	24	13	11	1	100	0	36	40	0	4	0	0	0	0	2545	5040	0
2019/4/24 13:12:00	0	19	4	24	13	12	1	100	0	36	40	0	4	0	0	0	0	2545	5041	0
2019/4/24 13:13:00	0	19	4	24	13	13	1	100	0	35	40	0	4	0	0	0	0	2545	5042	0
2019/4/24 13:14:00	0	19	4	24	13	14	1	100	0	34	41	0	4	0	0	0	0	2545	5044	0
2019/4/24 13:15:00	0	19	4	24	13	15	1	100	0	34	41	0	4	0	0	0	0	2545	5045	0
2019/4/24 13:16:00	0	19	4	24	13	16	1	100	0	34	40	0	4	0	0	0	0	2545	5046	0
2019/4/24 13:17:00	0	19	4	24	13	17	1	100	0	34	40	0	4	0	0	0	0	2545	5047	0
2019/4/24 13:18:00	0	19	4	24	13	18	1	100	0	34	40	0	4	0	0	0	0	2545	5048	0
2019/4/24 13:19:00	0	19	4	24	13	19	1	100	0	34	40	0	4	0	0	0	0	2545	5050	0
2019/4/24 13:20:00	0	19	4	24	13	20	1	100	0	34	41	0	4	0	0	0	0	2545	5051	0
2019/4/24 13:21:00	0	19	4	24	13	21	1	100	0	33	41	0	4	0	0	0	0	2545	5052	0
2019/4/24 13:22:00	0	19	4	24	13	22	1	100	0	33	40	0	4	0	0	0	0	2545	5053	0
2019/4/24 13:23:00	0	19	4	24	13	23	1	100	0	32	41	0	4	0	0	0	0	2545	5054	0
2019/4/24 13:24:00	0	19	4	24	13	24	1	100	0	33	41	0	4	0	0	0	0	2545	5056	0
2019/4/24 13:25:00	0	19	4	24	13	25	1	100	0	32	40	0	4	0	0	0	0	2545	5057	0
2019/4/24 13:26:00	0	19	4	24	13	26	1	100	0	32	41	0	4	0	0	0	0	2545	5058	0
2019/4/24 13:27:00	0	19	4	24	13	27	1	100	0	32	40	0	4	0	0	0	0	2545	5059	0
2019/4/24 13:28:00	0	19	4	24	13	28	1	100	0	32	40	0	4	0	0	0	0	2545	5060	0
2019/4/24 13:29:00	0	19	4	24	13	29	1	100	0	32	41	0	4	0	0	0	0	2545	5062	0
2019/4/24 13:30:00	0	19	4	24	13	30	1	100	0	31	41	0	4	0	0	0	0	2545	5063	0
2019/4/24 13:31:00	0	19	4	24	13	31	1	100	0	31	41	0	4	0	0	0	0	2545	5064	0
2019/4/24 13:32:00	0	19	4	24	13	32	1	100	0	31	41	0	4	0	0	0	0	2545	5065	0
2019/4/24 13:33:00	0	19	4	24	13	33	1	100	0	31	39	0	4	0	0	0	0	2545	5066	0
2019/4/24 13:34:00	0	19	4	24	13	34	1	100	0	31	39	0	4	0	0	0	0	2545	5068	0
2019/4/24 13:35:00	0	19	4	24	13	35	1	100	0	31	41	0	4	0	0	0	0	2545	5069	0
2019/4/24 13:36:00	0	19	4	24	13	36	1	100	0	30	41	0	4	0	0	0	0	2545	5070	0
2019/4/24 13:37:00	0	19	4	24	13	37	1	100	0	30	41	0	4	0	0	0	0	2545	5071	0
2019/4/24 13:38:00	0	19	4	24	13	38	1	100	0	30	40	0	4	0	0	0	0	2545	5072	0
2019/4/24 13:39:00	0	19	4	24	13	39	1	100	0	29	41	0	4	0	0	0	0	2545	5074	0
2019/4/24 13:40:00	0	19	4	24	13	40	1	100	0	30	41	0	4	0	0	0	0	2546	5075	0
2019/4/24 13:41:00	0	19	4	24	13	41	1	100	0	29	41	0	4	0	0	0	0	2546	5076	0
2019/4/24 13:42:00	0	19	4	24	13	42	1	100	0	29	42	0	4	0	0	0	0	2546	5077	0
2019/4/24 13:43:00	0	19	4	24	13	43	1	100	0	28	42	0	4	0	0	0	0	2546	5078	0
2019/4/24 13:44:00	0	19	4	24	13	44	1	100	0	28	42	0	4	0	0	0	0	2546	5080	0
2019/4/24 13:45:00	0	19	4	24	13	45	1	100	0	28	42	0	4	0	0	0	0	2546	5081	0
2019/4/24 13:46:00	0	19	4	24	13	46	1	100	0	28	41	0	4	0	0	0	0	2546	5082	0
2019/4/24 13:47:00	0	19	4	24	13	47	1	100	0	28	42	0	4	0	0	0	0	2546	5083	0
2019/4/24 13:48:00	0	19	4	24	13	48	1	100	0	28	41	0	4	0	0	0	0	2546	5084	0
2019/4/24 13:49:00	0	19	4	24	13	49	1	100	0	28	41	0	4	0	0	0	0	2546	5086	0
2019/4/24 13:50:00	0	19	4	24	13	50	1	100	0	28	41	0	4	0	0	0	0	2546	5087	0
2019/4/24 13:51:00	0	19	4	24	13	51	1	100	0	28	41	0	4	0	0	0	0	2546	5088	0
2019/4/24 13:52:00	0	19	4	24	13	52	1	100	0	27	42	0	4	0	0	0	0	2546	5089	0
2019/4/24 13:53:00	0	19	4	24	13	53	1	100	0	28	41	0	4	0	0	0	0	2546	5090	0
2019/4/24 13:54:00	0	19	4	24	13	54	1	100	0	27	41	0	4	0	0	0	0	2546	5092	0
2019/4/24 13:55:00	0	19	4	24	13	55	1	100	0	28	41	0	4	0	0	0	0	2546	5093	0
2019/4/24 13:56:00	0	19	4	24	13	56	1	100	0	27	41	0	4	0	0	0	0	2546	5094	0
2019/4/24 13:57:00	0	19	4	24	13	57	1	100	0	26	42	0	4	0	0	0	0	2546	5095	0
2019/4/24 13:58:00	0	19	4	24	13	58	1	100	0	26	41	0	4	0	0	0	0	2546	5096	0
2019/4/24 13:59:00	0	19	4	24	13	59	1	100	0	27	41	0	4	0	0	0	0	2546	5098	0
2019/4/24 14:00:00	0	19	4	24	14	0	1	100	0	25	40	0	4	0	0	0	0	2546	5099	0
2019/4/24 14:01:00	0	19	4	24	14	1	1	100	0	26	41	0	4	0	0	0	0	2546	5100	0
2019/4/24 14:02:00	0	19	4	24	14	2	1	100	0	26	41	0	4	0	0	0	0	2546	5101	0
2019/4/24 14:03:00	0	19	4	24	14	3	1	100	0	25	40	0	4	0	0	0	0	2546	5102	0
2019/4/24 14:04:00	0	19	4	24	14	4	1	100	0	25	41	0	4	0	0	0	0	2546	5104	0
2019/4/24 14:05:00	0	19	4	24	14	5	1	100	0	25	41	0	4	0	0	0	0	2546	5105	0
2019/4/24 14:06:00	0	19	4	24	14	6	1	100	0	25	42	0	4	0	0	0	0	2546	5106	0
2019/4/24 14:07:00	0	19	4	24	14	7	1	100	0	25	43	0	4	0	0	0	0	2546	5107	0
2019/4/24 14:08:00	0	19	4	24	14	8	1	100	0	25	43	0	4	0	0	0	0	2546	5108	0
2019/4/24 14:09:00	0	19	4	24	14	9	1	100	0	25	43	0	4	0	0	0	0	2546	5110	0
2019/4/24 14:10:00	0	19	4	24	14	10	1	100	0	25	43	0	4	0	0	0	0	2546	5111	0
2019/4/24 14:11:00	0	19	4	24	14	11	1	100	0	24	42	0	4	0	0	0	0	2546	5112	0
2019/4/24 14:12:00	0	19	4	24	14	12	1	100	0	24	42	0	4	0	0	0	0	2546	5113	0
2019/4/24 14:13:00	0	19	4	24	14	13	1	100	0	25	41	0	4	0	0	0	0	2546	5114	0
2019/4/24 14:14:00	0	19	4	24	14	14	1	100	0	24	41	0	4	0	0	0	0	2546	5116	0
2019/4/24 14:15:00	0	19	4	24	14	15	1	100	0	24	41	0	4	0	0	0	0	2546	5117	0
2019/4/24 14:16:00	0	19	4	24	14	16	1	100	0	24	41	0	4	0	0	0	0	2547	5118	0
2019/4/24 14:17:00	0	19	4	24	14	17	1	100	0	23	42	0	4	0	0	0	0	2547	5119	0
2019/4/24 14:18:00	0	19	4	24	14	18	1	100	0	24	41	0	4	0	0	0	0	2547	5120	0
2019/4/24 14:19:00	0	19	4	24	14	19	1	100	0	23	41	0	4	0	0	0	0	2547	5122	0
2019/4/24 14:20:00	0	19	4	24	14	20	1	100	0	23	41	0	4	0	0	0	0	2547	5123	0
2019/4/24 14:21:00	0	19	4	24	14	21	1	100	0	23	41	0	4	0	0	0	0	2547	5124	0
2019/4/24 14:22:00	0	19	4	24	14	22	1	100	0	23	41	0	4	0	0	0	0	2547	5125	0
2019/4/24 14:23:00	0	19	4	24	14	23	1	100	0	22	42	0	4	0	0	0	0	2547	5126	0
2019/4/24 14:24:00	0	19	4	24	14	24	1	100	0	22	42	0	4	0	0	0	0	2547	5128	0
2019/4/24 14:25:00	0	19	4	24	14	25	1	100	0	22	41	0	4	0	0	0	0	2547	5129	0
2019/4/24 14:26:00	0	19	4	24	14	26	1	100	0	22	41	0	4	0	0	0	0	2547	5130	0
2019/4/24 14:27:00	0	19	4	24	14	27	1	100	0	23	41	0	4	0	0	0	0	2547	5131	0
2019/4/24 14:28:00	0	19	4	24	14	28	1	100	0	22	41	0	4	0	0	0	0	2547	5132	0
2019/4/24 14:29:00	0	19	4	24	14	29	1	100	0	22	41	0	4	0	0	0	0	2547	5134	0
2019/4/24 14:30:00	0	19	4	24	14	30	1	100	0	21	41	0	4	0	0	0	0	2547	5135	0
2019/4/24 14:31:00	0	19	4	24	14	31	1	100	0	22	38	0	4	0	0	0	0	2547	5136	0
2019/4/24 14:32:00	0	19	4	24	14	32	1	100	0	21	40	0	4	0	0	0	0	2547	5137	0
2019/4/24 14:33:00	0	19	4	24	14	33	1	100	0	21	41	0	4	0	0	0	0	2547	5138	0
2019/4/24 14:34:00	0	19	4	24	14	34	1	100	0	21	41	0	4	0	0	0	0	2547	5140	0
2019/4/24 14:35:00	0	19	4	24	14	35	1	100	0	21	42	0	4	0	0	0	0	2547	5141	0
2019/4/24 14:36:00	0	19	4	24	14	36	1	100	0	21	42	0	4	0	0	0	0	2547	5142	0
2019/4/24 14:37:00	0	19	4	24	14	37	1	100	0	21	41	0	4	0	0	0	0	2547	5143	0
2019/4/24 14:38:00	0	19	4	24	14	38	1	100	0	21	41	0	4	0	0	0	0	2547	5144	0
2019/4/24 14:39:00	0	19	4	24	14	39	1	100	0	21	40	0	4	0	0	0	0	2547	5146	0
2019/4/24 14:40:00	0	19	4	24	14	40	1	100	0	21	41	0	4	0	0	0	0	2547	5147	0
2019/4/24 14:41:00	0	19	4	24	14	41	1	100	0	21	41	0	4	0	0	0	0	2547	5148	0
2019/4/24 14:42:00	0	19	4	24	14	42	1	100	0	20	41	0	4	0	0	0	0	2547	5149	0
2019/4/24 14:43:00	0	19	4	24	14	43	1	100	0	21	41	0	4	0	0	0	0	2547	5150	0
2019/4/24 14:44:00	0	19	4	24	14	44	1	100	0	20	41	0	4	0	0	0	0	2547	5152	0
2019/4/24 14:45:00	0	19	4	24	14	45	1	100	0	20	41	0	4	0	0	0	0	2547	5153	0
2019/4/24 14:46:00	0	19	4	24	14	46	1	100	0	20	41	0	4	0	0	0	0	2547	5154	0
2019/4/24 14:47:00	0	19	4	24	14	47	1	100	0	20	40	0	4	0	0	0	0	2547	5155	0
2019/4/24 14:48:00	0	19	4	24	14	48	1	100	0	20	41	0	4	0	0	0	0	2547	5156	0
2019/4/24 14:49:00	0	19	4	24	14	49	1	100	0	19	42	0	4	0	0	0	0	2547	5158	0
2019/4/24 14:50:00	0	19	4	24	14	50	1	100	0	19	41	0	4	0	0	0	0	2547	5159	0
2019/4/24 14:51:00	0	19	4	24	14	51	1	100	0	19	42	0	4	0	0	0	0	2547	5160	0
2019/4/24 14:52:00	0	19	4	24	14	52	1	100	0	19	42	0	4	0	0	0	0	2548	5161	0
2019/4/24 14:53:00	0	19	4	24	14	53	1	100	0	19	41	0	4	0	0	0	0	2548	5162	0
2019/4/24 14:54:00	0	19	4	24	14	54	1	100	0	19	41	0	4	0	0	0	0	2548	5164	0
2019/4/24 14:55:00	0	19	4	24	14	55	1	100	0	19	41	0	4	0	0	0	0	2548	5165	0
2019/4/24 14:56:00	0	19	4	24	14	56	1	100	0	19	41	0	4	0	0	0	0	2548	5166	0
2019/4/24 14:57:00	0	19	4	24	14	57	1	100	0	18	41	0	4	0	0	0	0	2548	5167	0
2019/4/24 14:58:00	0	19	4	24	14	58	1	100	0	18	41	0	4	0	0	0	0	2548	5168	0
2019/4/24 14:59:00	0	19	4	24	14	59	1	100	0	18	41	0	4	0	0	0	0	2548	5170	0
2019/4/24 15:00:00	0	19	4	24	15	0	1	100	0	18	41	0	4	0	0	0	0	2548	5171	0
2019/4/24 15:01:00	0	19	4	24	15	1	1	100	0	18	41	0	4	0	0	0	0	2548	5172	0
2019/4/24 15:02:00	0	19	4	24	15	2	1	100	0	18	41	0	4	0	0	0	0	2548	5173	0
2019/4/24 15:03:00	0	19	4	24	15	3	1	100	0	18	41	0	4	0	0	0	0	2548	5174	0
2019/4/24 15:04:00	0	19	4	24	15	4	1	100	0	18	41	0	4	0	0	0	0	2548	5176	0
2019/4/24 15:05:00	0	19	4	24	15	5	1	100	0	18	41	0	4	0	0	0	0	2548	5177	0
2019/4/24 15:06:00	0	19	4	24	15	6	1	100	0	18	42	0	4	0	0	0	0	2548	5178	0
2019/4/24 15:07:00	0	19	4	24	15	7	1	100	0	18	42	0	4	0	0	0	0	2548	5179	0
2019/4/24 15:08:00	0	19	4	24	15	8	1	100	0	18	42	0	4	0	0	0	0	2548	5180	0
2019/4/24 15:09:00	0	19	4	24	15	9	1	100	0	18	42	0	4	0	0	0	0	2548	5182	0
2019/4/24 15:10:00	0	19	4	24	15	10	1	100	0	18	41	0	4	0	0	0	0	2548	5183	0
2019/4/24 15:11:00	0	19	4	24	15	11	1	100	0	18	41	0	4	0	0	0	0	2548	5184	0
2019/4/24 15:12:00	0	19	4	24	15	12	1	100	0	17	41	0	4	0	0	0	0	2548	5185	0
2019/4/24 15:13:00	0	19	4	24	15	13	1	100	0	17	40	0	4	0	0	0	0	2548	5186	0
2019/4/24 15:14:00	0	19	4	24	15	14	1	100	0	17	40	0	4	0	0	0	0	2548	5188	0
2019/4/24 15:15:00	0	19	4	24	15	15	1	100	0	17	40	0	4	0	0	0	0	2548	5189	0
2019/4/24 15:16:00	0	19	4	24	15	16	1	100	0	17	41	0	4	0	0	0	0	2548	5190	0
2019/4/24 15:17:00	0	19	4	24	15	17	1	100	0	17	40	0	4	0	0	0	0	2548	5191	0
2019/4/24 15:18:00	0	19	4	24	15	18	1	100	0	17	40	0	4	0	0	0	0	2548	5192	0
2019/4/24 15:19:00	0	19	4	24	15	19	1	100	0	16	40	0	4	0	0	0	0	2548	5194	0
2019/4/24 15:20:00	0	19	4	24	15	20	1	100	0	17	41	0	4	0	0	0	0	2548	5195	0
2019/4/24 15:21:00	0	19	4	24	15	21	1	100	0	15	41	0	4	0	0	0	0	2548	5196	0
2019/4/24 15:22:00	0	19	4	24	15	22	1	100	0	17	42	0	4	0	0	0	0	2548	5197	0
2019/4/24 15:23:00	0	19	4	24	15	23	1	100	0	16	40	0	4	0	0	0	0	2548	5198	0
2019/4/24 15:24:00	0	19	4	24	15	24	1	100	0	16	41	0	4	0	0	0	0	2548	5200	0
2019/4/24 15:25:00	0	19	4	24	15	25	1	100	0	16	41	0	4	0	0	0	0	2548	5201	0
2019/4/24 15:26:00	0	19	4	24	15	26	1	100	0	16	40	0	4	0	0	0	0	2548	5202	0
2019/4/24 15:27:00	0	19	4	24	15	27	1	100	0	16	41	0	4	0	0	0	0	2548	5203	0
2019/4/24 15:28:00	0	19	4	24	15	28	1	100	0	15	40	0	4	0	0	0	0	2548	5204	0
2019/4/24 15:29:00	0	19	4	24	15	29	1	100	0	16	38	0	4	0	0	0	0	2548	5206	0
2019/4/24 15:30:00	0	19	4	24	15	30	1	100	0	16	39	0	4	0	0	0	0	2548	5207	0
2019/4/24 15:31:00	0	19	4	24	15	31	1	100	0	15	39	0	4	0	0	0	0	2549	5208	0
2019/4/24 15:32:00	0	19	4	24	15	32	1	100	0	15	40	0	4	0	0	0	0	2549	5209	0
2019/4/24 15:33:00	0	19	4	24	15	33	1	100	0	15	39	0	4	0	0	0	0	2549	5210	0
2019/4/24 15:34:00	0	19	4	24	15	34	1	100	0	15	39	0	4	0	0	0	0	2549	5212	0
2019/4/24 15:35:00	0	19	4	24	15	35	1	100	0	15	39	0	4	0	0	0	0	2549	5213	0
2019/4/24 15:36:00	0	19	4	24	15	36	1	100	0	15	39	0	4	0	0	0	0	2549	5214	0
2019/4/24 15:37:00	0	19	4	24	15	37	1	100	0	15	39	0	4	0	0	0	0	2549	5215	0
2019/4/24 15:38:00	0	19	4	24	15	38	1	100	0	15	40	0	4	0	0	0	0	2549	5216	0
2019/4/24 15:39:00	0	19	4	24	15	39	1	100	0	15	40	0	4	0	0	0	0	2549	5218	0
2019/4/24 15:40:00	0	19	4	24	15	40	1	100	0	15	40	0	4	0	0	0	0	2549	5219	0
2019/4/24 15:41:00	0	19	4	24	15	41	1	100	0	15	40	0	4	0	0	0	0	2549	5220	0
2019/4/24 15:42:00	0	19	4	24	15	42	1	100	0	15	40	0	4	0	0	0	0	2549	5221	0
2019/4/24 15:43:00	0	19	4	24	15	43	1	100	0	15	41	0	4	0	0	0	0	2549	5222	0
2019/4/24 15:44:00	0	19	4	24	15	44	1	100	0	15	40	0	4	0	0	0	0	2549	5224	0
2019/4/24 15:45:00	0	19	4	24	15	45	1	100	0	15	40	0	4	0	0	0	0	2549	5225	0
2019/4/24 15:46:00	0	19	4	24	15	46	1	100	0	14	40	0	4	0	0	0	0	2549	5226	0
2019/4/24 15:47:00	0	19	4	24	15	47	1	100	0	15	41	0	4	0	0	0	0	2549	5227	0
2019/4/24 15:48:00	0	19	4	24	15	48	1	100	0	14	40	0	4	0	0	0	0	2549	5228	0
2019/4/24 15:49:00	0	19	4	24	15	49	1	100	0	13	40	0	4	0	0	0	0	2549	5230	0
2019/4/24 15:50:00	0	19	4	24	15	50	1	100	0	14	40	0	4	0	0	0	0	2549	5231	0
2019/4/24 15:51:00	0	19	4	24	15	51	1	100	0	14	40	0	4	0	0	0	0	2549	5232	0
2019/4/24 15:52:00	0	19	4	24	15	52	1	100	0	14	40	0	4	0	0	0	0	2549	5233	0
2019/4/24 15:53:00	0	19	4	24	15	53	1	100	0	14	40	0	4	0	0	0	0	2549	5234	0
2019/4/24 15:54:00	0	19	4	24	15	54	1	100	0	13	41	0	4	0	0	0	0	2549	5236	0
2019/4/24 15:55:00	0	19	4	24	15	55	1	100	0	13	41	0	4	0	0	0	0	2549	5237	0
2019/4/24 15:56:00	0	19	4	24	15	56	1	100	0	13	41	0	4	0	0	0	0	2549	5238	0
2019/4/24 15:57:00	0	19	4	24	15	57	1	100	0	13	42	0	4	0	0	0	0	2549	5239	0
2019/4/24 15:58:00	0	19	4	24	15	58	1	100	0	13	38	0	4	0	0	0	0	2549	5240	0
2019/4/24 15:59:00	0	19	4	24	15	59	1	100	0	13	39	0	4	0	0	0	0	2549	5242	0
2019/4/24 16:00:00	0	19	4	24	16	0	1	100	0	13	40	0	4	0	0	0	0	2549	5243	0
2019/4/24 16:01:00	0	19	4	24	16	1	1	100	0	13	41	0	4	0	0	0	0	2549	5244	0
2019/4/24 16:02:00	0	19	4	24	16	2	1	100	0	12	40	0	4	0	0	0	0	2549	5245	0
2019/4/24 16:03:00	0	19	4	24	16	3	1	100	0	13	40	0	4	0	0	0	0	2549	5246	0
2019/4/24 16:04:00	0	19	4	24	16	4	1	100	0	12	41	0	4	0	0	0	0	2549	5248	0
2019/4/24 16:05:00	0	19	4	24	16	5	1	100	0	12	41	0	4	0	0	0	0	2549	5249	0
2019/4/24 16:06:00	0	19	4	24	16	6	1	100	0	12	40	0	4	0	0	0	0	2549	5250	0
2019/4/24 16:07:00	0	19	4	24	16	7	1	100	0	12	42	0	4	0	0	0	0	2549	5251	0
2019/4/24 16:08:00	0	19	4	24	16	8	1	100	0	12	41	0	4	0	0	0	0	2549	5252	0
2019/4/24 16:09:00	0	19	4	24	16	9	1	100	0	12	41	0	4	0	0	0	0	2549	5254	0
2019/4/24 16:10:00	0	19	4	24	16	10	1	100	0	12	41	0	4	0	0	0	0	2549	5255	0
2019/4/24 16:11:00	0	19	4	24	16	11	1	100	0	12	41	0	4	0	0	0	0	2549	5256	0
2019/4/24 16:12:00	0	19	4	24	16	12	1	100	0	12	41	0	4	0	0	0	0	2550	5257	0
2019/4/24 16:13:00	0	19	4	24	16	13	1	100	0	12	41	0	4	0	0	0	0	2550	5258	0
2019/4/24 16:14:00	0	19	4	24	16	14	1	100	0	12	41	0	4	0	0	0	0	2550	5260	0
2019/4/24 16:15:00	0	19	4	24	16	15	1	100	0	12	41	0	4	0	0	0	0	2550	5261	0
2019/4/24 16:16:00	0	19	4	24	16	16	1	100	0	12	40	0	4	0	0	0	0	2550	5262	0
2019/4/24 16:17:00	0	19	4	24	16	17	1	100	0	12	40	0	4	0	0	0	0	2550	5263	0
2019/4/24 16:18:00	0	19	4	24	16	18	1	100	0	12	41	0	4	0	0	0	0	2550	5264	0
2019/4/24 16:19:00	0	19	4	24	16	19	1	100	0	11	42	0	4	0	0	0	0	2550	5266	0
2019/4/24 16:20:00	0	19	4	24	16	20	1	100	0	11	41	0	4	0	0	0	0	2550	5267	0
2019/4/24 16:21:00	0	19	4	24	16	21	1	100	0	12	41	0	4	0	0	0	0	2550	5268	0
2019/4/24 16:22:00	0	19	4	24	16	22	1	100	0	12	41	0	4	0	0	0	0	2550	5269	0
2019/4/24 16:23:00	0	19	4	24	16	23	1	100	0	11	41	0	4	0	0	0	0	2550	5270	0
2019/4/24 16:24:00	0	19	4	24	16	24	1	100	0	10	41	0	4	0	0	0	0	2550	5272	0
2019/4/24 16:25:00	0	19	4	24	16	25	1	100	0	11	41	0	4	0	0	0	0	2550	5273	0
2019/4/24 16:26:00	0	19	4	24	16	26	1	100	0	11	41	0	4	0	0	0	0	2550	5274	0
2019/4/24 16:27:00	0	19	4	24	16	27	1	100	0	11	41	0	4	0	0	0	0	2550	5275	0
2019/4/24 16:28:00	0	19	4	24	16	28	1	100	0	10	40	0	4	0	0	0	0	2550	5276	0
2019/4/24 16:29:00	0	19	4	24	16	29	1	100	0	10	38	0	4	0	0	0	0	2550	5278	0
2019/4/24 16:30:00	0	19	4	24	16	30	1	100	0	10	40	0	4	0	0	0	0	2550	5279	0
2019/4/24 16:31:00	0	19	4	24	16	31	1	100	8	10	41	0	4	0	0	0	0	2550	5280	0
2019/4/24 16:32:00	0	19	4	24	16	32	1	100	0	10	41	0	4	0	0	0	0	2550	5281	0
2019/4/24 16:33:00	0	19	4	24	16	33	1	100	0	10	41	0	4	0	0	0	0	2550	5282	0
2019/4/24 16:34:00	0	19	4	24	16	34	1	100	8	9	41	0	4	0	0	0	0	2550	5284	0
2019/4/24 16:35:00	0	19	4	24	16	35	1	100	8	10	41	0	4	0	0	0	0	2550	5285	0
