# Supplementary material for: Study of the Characteristics and Comprehensive Fuzzy Assessment of Indoor Air Chemical Contamination in Public Buildings
Source: Front Public Health. 2021 May 5;9:579299. doi: 10.3389/fpubh.2021.579299 (PMC8138320; doi:10.3389/fpubh.2021.579299)
Supplement: Supplementary file 1 [file Data_Sheet_1.zip › Data Sheet 1/Library/GRIMM_Library3.xlsx]

## Sheet: PM values
<Header>_x000D_ Data are from memory (SD/USB) _x000D_ Model: 11-R_x000D_ # of Location: 1_x000D_ Serial No.: 11R18003_x000D_ Firmware revision: 12.40_x000D_ Software revision: 7-1 Rev IX (17-05-2018)_x000D_ Unit: ug/m3_x000D_ offline data_x000D_ _x000D_ mass values [礸/m砞
date & time	PM10 [ug/m3]	PM2.5 [ug/m3]	PM1 [ug/m3]	Inhalable [ug/m3]	Thoracic [ug/m3]	Alveolic [ug/m3]
2019/4/24 16:37:00	29	23.4	21.9	35.5	30.1	24.7
2019/4/24 16:38:00	26.8	23.2	21.9	29.1	27.1	23.9
2019/4/24 16:39:00	27	23.5	21.9	27	26.7	24.4
2019/4/24 16:40:00	28.8	23.6	22	54.1	30.2	24.6

## Sheet: Count values
<Header>_x000D_ Data are from memory (SD/USB) _x000D_ Model: 11-R_x000D_ # of Location: 1_x000D_ Serial No.: 11R18003_x000D_ Firmware revision: 12.40_x000D_ Software revision: 7-1 Rev IX (17-05-2018)_x000D_ Unit: 1/l_x000D_ offline data_x000D_ _x000D_ count distribution (differential) [1/l]
date & time	0.25 um	0.28 um	0.30 um	0.35 um	0.40 um	0.45 um	0.50 um	0.58 um	0.65 um	0.70 um	0.80 um	1.00 um	1.30 um	1.60 um	2.00 um	2.50 um	3.00 um	3.50 um	4.00 um	5.00 um	6.50 um	7.50 um	8.50 um	10.00 um	12.50 um	15.00 um	17.50 um	20.00 um	25.00 um	30.00 um	32.00 um
2019/4/24 16:37:00	134604	111995	74195	38580	9140	2130	1945	530	215	220	110	105	55	105	29	16	10	6	16	12	2	1	0	1	1	1	0	0	0	0	0
2019/4/24 16:38:00	134174	112795	73725	38735	8470	2510	1925	530	215	155	130	90	50	90	50	15	5	2	10	3	2	0	2	0	1	0	0	0	0	0	0
2019/4/24 16:39:00	134013	113716	74775	38915	8850	2385	1950	585	220	125	95	80	105	40	49	27	15	6	10	5	2	0	1	0	0	0	0	0	0	0	0
2019/4/24 16:40:00	135380	112095	75380	38210	8810	2345	1805	430	205	165	130	100	55	70	63	14	15	6	16	3	2	0	0	3	0	1	0	2	0	0	0

## Sheet: Mass values
<Header>_x000D_ Data are from memory (SD/USB) _x000D_ Model: 11-R_x000D_ # of Location: 1_x000D_ Serial No.: 11R18003_x000D_ Firmware revision: 12.40_x000D_ Software revision: 7-1 Rev IX (17-05-2018)_x000D_ Unit: dM [ug/m3]_x000D_ offline data_x000D_ _x000D_ mass distribution (differential) [礸/m砞
date & time	0.25 um	0.28 um	0.30 um	0.35 um	0.40 um	0.45 um	0.50 um	0.58 um	0.65 um	0.70 um	0.80 um	1.00 um	1.30 um	1.60 um	2.00 um	2.50 um	3.00 um	3.50 um	4.00 um	5.00 um	6.50 um	7.50 um	8.50 um	10.00 um	12.50 um	15.00 um	17.50 um	20.00 um	25.00 um	30.00 um	32.00 um
2019/4/24 16:37:00	2.2	2.47	2.24	1.79	0.62	0.2	0.28	0.11	0.06	0.08	0.07	0.14	0.15	0.54	0.29	0.29	0.3	0.28	1.28	2.01	0.6	0.45	0	1.25	2.29	3.77	0	0	0	0	0
2019/4/24 16:38:00	2.2	2.48	2.23	1.8	0.57	0.24	0.28	0.11	0.06	0.06	0.08	0.12	0.13	0.46	0.5	0.27	0.15	0.09	0.8	0.5	0.6	0	1.39	0	2.29	0	0	0	0	0	0
2019/4/24 16:39:00	2.19	2.5	2.26	1.81	0.6	0.22	0.29	0.13	0.06	0.05	0.06	0.11	0.28	0.21	0.49	0.49	0.45	0.28	0.8	0.84	0.6	0	0.7	0	0	0	0	0	0	0	0
2019/4/24 16:40:00	2.22	2.47	2.28	1.77	0.59	0.22	0.26	0.09	0.06	0.06	0.08	0.13	0.15	0.36	0.63	0.26	0.45	0.28	1.28	0.5	0.6	0	0	3.76	0	3.77	0	20.04	0	0	0

## Sheet: Log values
<Header>_x000D_ Data are from memory (SD/USB) _x000D_ Model: 11-R_x000D_ # of Location: 1_x000D_ Serial No.: 11R18003_x000D_ Firmware revision: 12.40_x000D_ Software revision: 7-1 Rev IX (17-05-2018)_x000D_ Unit: log data_x000D_ offline data_x000D_ _x000D_ analog inputs: Input 1: [V] offset: 0.00 factor: 1.00 connected: no;Input 2: [V] offset: 0.00 factor: 1.00 connected: no;Input 3: [V] offset: …
date & time	P	Year	Month	Day	Hour	Minute	Loc	GF	Error	Qbatt	Im	UeL	UE4	UE3	UE2	UE1	IV	Weight [ug]	Volume [l]
2019/4/24 16:37:00	0	19	4	24	16	37	1	100	8	10	67	0	4	0	0	0	0	2550	5287	0
2019/4/24 16:38:00	0	19	4	24	16	38	1	100	8	9	39	0	4	0	0	0	0	2550	5288	0
2019/4/24 16:39:00	0	19	4	24	16	39	1	100	8	10	40	0	4	0	0	0	0	2550	5289	0
2019/4/24 16:40:00	0	19	4	24	16	40	1	100	8	9	40	0	4	0	0	0	0	2550	5290	0
