# Supplementary material for: Study of the Characteristics and Comprehensive Fuzzy Assessment of Indoor Air Chemical Contamination in Public Buildings
Source: Front Public Health. 2021 May 5;9:579299. doi: 10.3389/fpubh.2021.579299 (PMC8138320; doi:10.3389/fpubh.2021.579299)
Supplement: Supplementary file 1 [file Data_Sheet_1.zip › Data Sheet 1/Library/HIM-6000_4_24_Library.csv]

	CO		NO2		O3	SO2
i	0.75		2		6	2
	0.9375		4.107		12.85714286	4.285714286
o	0.748		37		9	4
i/o	1.253342246		0.111		1.428571429	1.071428571
	0	1	2	20	3	5
11	0	1	2	20	0	0
12
