# Supplementary material for: Study of the Characteristics and Comprehensive Fuzzy Assessment of Indoor Air Chemical Contamination in Public Buildings
Source: Front Public Health. 2021 May 5;9:579299. doi: 10.3389/fpubh.2021.579299 (PMC8138320; doi:10.3389/fpubh.2021.579299)
Supplement: Supplementary file 1 [file Data_Sheet_1.zip › Data Sheet 1/Library/HIM-6000_4_24_Library_COR.csv]

Time	PM10	PM2.5	PM1	CO	NO	NO2	O3	SO2
8:05:00	43.64	37.09	31.74	0.89	1	2	1	7
8:10:00	43.93	37.71	31.98	0.89	1	2	1	0
8:15:00	40.05	34.89	30.57	0.3	1	2	2	1
8:20:00	33.95	30.86	28.35	0	1	2	2	3
8:25:00	30.71	28.77	27.05	0	1	2	4	4
8:30:00	28.09	27.1	25.89	0	1	2	4	5
8:35:00	26.44	25.66	24.75	0	1	2	0	8
8:40:00	24.43	23.78	23.1	0	1	2	1	9
8:45:00	22.37	22.01	21.51	0	1	2	0	2
8:50:00	21.31	21.03	20.64	0	1	0	0	1
8:55:00	20.37	20.09	19.73	0	1	1	1	1
9:00:00	19.35	19.21	18.85	0.75	55	2	6	7
9:05:00	18.51	18.41	18.15	0	8	2	4	5
9:10:00	17.93	17.82	17.59	0	6	1	2	5
9:15:00	17.45	17.33	17.1	0	4	1	1	3
9:20:00	16.98	16.83	16.64	0	3	2	0	2
9:25:00	16.55	16.37	16.16	0	2	2	0	5
9:30:00	16.31	16.08	15.84	0	1	2	0	2
9:35:00	16.28	15.91	15.59	0	1	2	1	1
9:40:00	16.05	15.68	15.41	0	1	2	1	0
9:45:00	15.79	15.51	15.27	0	1	2	1	3
9:50:00	15.52	15.35	15.11	0	1	1	2	0
9:55:00	17.95	15.39	14.92	0	1	2	3	0
10:00:00	18.56	15.32	14.68	0	1	2	3	5
10:05:00	18.45	15.18	14.42	0	1	2	3	5
10:10:00	18.66	14.83	14.05	0.04	10	1	0	12
10:15:00	17.75	14.45	13.6	0	8	1	0	11
10:20:00	16.11	14	13.28	0	7	2	0	7
10:25:00	15.55	13.87	13.13	0	7	2	0	6
10:30:00	15.53	13.75	12.95	0	6	2	0	9
10:35:00	14.44	13.34	12.76	0	5	2	0	7
10:40:00	13.43	13.03	12.6	0	5	2	0	6
10:45:00	13.58	13.05	12.52	0	4	2	0	2
10:50:00	13.71	12.85	12.35	0	3	2	0	1
10:55:00	13.55	12.63	12.13	0	2	2	0	0
11:00:00	13.39	12.54	12.05	0	1	2	0	0
11:05:00	13.35	12.49	12.05	0	1	2	0	1
11:10:00	13.47	12.53	12.12	0	1	2	0	0
11:15:00	13.57	12.58	12.22	0	1	2	0	0
11:20:00	13.2	12.68	12.36	0	8	2	0	2
11:25:00	13.34	12.9	12.57	0	7	2	0	0
11:30:00	14.11	13.25	12.85	0	7	2	0	0
11:35:00	14.45	13.64	13.26	0	6	2	0	0
11:40:00	14.27	14.02	13.76	0	6	2	0	0
11:45:00	14.7	14.65	14.41	0	6	2	0	0
11:50:00	15.59	15.47	15.2	0	4	2	0	0
11:55:00	16.23	16.1	15.81	0	4	2	0	0
12:00:00	16.54	16.41	16.12	0	3	2	0	0
12:05:00	16.74	16.53	16.23	0	3	2	0	0
12:10:00	16.59	16.36	15.9	0	3	2	0	0
12:15:00	16.55	16.43	16.05	0	2	2	0	0
12:20:00	16.87	16.72	16.38	0	2	2	0	0
12:25:00	17.56	17.29	16.92	0	2	2	0	0
12:30:00	18.15	17.88	17.51	0	8	2	0	0
12:35:00	19.16	18.92	18.49	0	8	2	0	0
12:40:00	20.75	20.31	19.7	0	7	2	0	0
12:45:00	22.43	21.77	21.07	0	6	2	0	0
12:50:00	24.95	23.56	22.65	0	6	2	0	0
12:55:00	25.74	24.35	23.49	0	6	2	0	0
13:00:00	25.39	24.57	24	0	4	2	0	0
13:05:00	25.79	25.38	24.92	0	5	2	0	0
13:10:00	26.57	26.13	25.65	0	3	2	0	0
13:15:00	26.84	26.61	26.16	0	2	2	0	0
13:20:00	27.35	27.07	26.54	0	2	2	0	0
13:25:00	27.79	27.37	26.8	0	1	2	0	0
13:30:00	28.74	28.05	27.32	0	1	2	0	0
13:35:00	30.13	28.81	27.77	0.02	10	2	0	0
13:40:00	30.23	28.48	27.42	0	10	2	0	0
13:45:00	29.33	27.73	26.75	0	10	2	0	0
13:50:00	29.45	27.62	26.51	0	10	2	0	0
13:55:00	31.1	28.44	26.65	0	10	2	0	0
14:00:00	34.13	29.69	27	0	8	2	0	0
14:05:00	34.44	29.76	26.89	0	6	0	0	0
14:10:00	32.05	28.25	25.89	0	6	2	3	0
14:15:00	32.19	27.84	25.45	0	5	2	1	0
14:20:00	33.9	28.63	25.75	0	7	1	0	0
14:25:00	33.68	28.59	25.56	0	4	2	3	0
14:30:00	31.9	27.64	24.92	0	5	2	3	0
14:35:00	30.96	26.93	24.6	0	5	2	0	0
14:40:00	30.6	26.88	24.52	0	5	2	0	0
14:45:00	30.32	26.45	24.14	0.03	3	2	2	0
14:50:00	29.4	25.68	23.7	0.02	4	2	3	0
14:55:00	28.59	25.41	23.65	0.02	5	2	0	0
15:00:00	29.81	25.95	24.1	0.02	5	0	0	0
15:05:00	31.06	26.36	24.47	0.02	4	1	1	0
15:10:00	30.3	26.2	24.33	0.02	3	2	5	0
15:15:00	28.18	25.07	23.55	0.02	4	2	4	0
15:20:00	26.07	24	22.73	0.01	4	2	3	0
15:25:00	26.64	23.81	22.37	0.01	4	1	0	0
15:30:00	27.1	23.88	22.25	0.01	4	0	1	0
15:35:00	28.04	24.15	22.46	0	3	2	0	0
15:40:00	27.59	24.05	22.58	0	2	2	1	0
15:45:00	27.93	24.17	22.48	0	4	2	3	0
15:50:00	28.07	24.33	22.44	0	4	2	3	0
15:55:00	27.65	24.17	22.44	0.02	2	2	1	0
16:00:00	27.27	24.04	22.41	0.02	1	2	1	0
16:05:00	27.39	24.07	22.38	0.02	2	2	1	0
16:10:00	27.21	23.93	22.29	0.02	4	2	0	0
16:15:00	27.1	23.72	22.14	0.02	1	2	0	0
16:20:00	27.87	23.81	22.13	0.02	1	2	0	0
16:25:00	28.32	23.98	22.26	0.01	3	2	0	0
16:30:00	27.86	23.77	22.16	0.01	3	2	1	0
16:35:00	28.74	27.37	25.65	0.01	3	2	0	0
16:40:00	30.13	28.05	26.16	0.01	4	0	0	0
16:45:00	30.23	28.81	26.54	0.01	2	0	0	0
16:50:00	29.33	28.48	26.8	0.01	2	1	2	0
16:55:00	29.45	27.73	27.32	0.01	2	2	4	0
17:00:00	31.1	27.62	27.77	0.01	2	2	4	0
17:05:00	34.13	28.44	27.42	0.03	1	2	1	0
