# Supplementary material for: Study of the Characteristics and Comprehensive Fuzzy Assessment of Indoor Air Chemical Contamination in Public Buildings
Source: Front Public Health. 2021 May 5;9:579299. doi: 10.3389/fpubh.2021.579299 (PMC8138320; doi:10.3389/fpubh.2021.579299)
Supplement: Supplementary file 1 [file Data_Sheet_1.zip › Data Sheet 1/Library/MONITOR STATION_Libraty.csv]

		ug/m3	ug/m3	ug/m3	ug/m3	mg/m3	ug/m3
´ú±íÊ±	Õ¾µã	PM2.5	PM10	SO2	NO2	CO	O3
7:00	³àÉ³	21	43	5	39	0.789	9
8:00	³àÉ³	21	41	4	38	0.796	9
9:00	³àÉ³	21	39	4	37	0.748	9
10:00	³àÉ³	20	29	4	27	0.632	23
11:00	³àÉ³	19	27	4	23	0.557	47
12:00	³àÉ³	20	33	4	20	0.539	73
13:00	³àÉ³	20	42	4	16	0.551	105
14:00	³àÉ³	20	59	5	17	0.603	145
15:00	³àÉ³	19	54	4	26	0.604	148
16:00	³àÉ³	19	42	4	28	0.592	115
