# Supplementary material for: Study of the Characteristics and Comprehensive Fuzzy Assessment of Indoor Air Chemical Contamination in Public Buildings
Source: Front Public Health. 2021 May 5;9:579299. doi: 10.3389/fpubh.2021.579299 (PMC8138320; doi:10.3389/fpubh.2021.579299)
Supplement: Supplementary file 1 [file Data_Sheet_1.zip › Data Sheet 1/Library/size.csv]

time	0.25 um	0.28 um	0.30 um	0.35 um	0.40 um	0.45 um	0.50 um	0.58 um	0.65 um	0.70 um	0.80 um	1.00 um	1.30 um	1.60 um	2.00 um	2.50 um	3.00 um	3.50 um	4.00 um	5.00 um	6.50 um	7.50 um	8.50 um	10.00 um	12.50 um	15.00 um	17.50 um	20.00 um	25.00 um	30.00 um	32.00 um
7:43:00	2.83	3.74	3.73	3.44	1.33	0.65	0.63	0.27	0.14	0.17	0.21	0.32	0.66	1.36	1.13	1.46	1.18	0.93	1.76	1.17	0.6	0	0.7	1.25	0	0	0	0	0	0	0
7:44:00	2.9	3.86	4.01	3.9	1.48	0.76	0.75	0.27	0.14	0.16	0.23	0.39	0.48	1.59	2.4	2.14	1.27	1.16	2.48	2.34	0.6	0	0.7	0	2.29	0	0	20.04	0	0	0
7:45:00	2.94	3.9	4.06	3.9	1.55	0.75	0.79	0.31	0.14	0.19	0.2	0.43	0.4	1.62	3	2.71	1.03	1.07	2.48	1.17	0.91	0	0	0	0	0	0	0	0	0	0
7:46:00	2.93	3.82	3.95	3.78	1.48	0.7	0.72	0.31	0.14	0.2	0.21	0.39	0.47	1.54	2.34	2.12	1.15	1.39	2.16	0.5	0	0	1.39	0	0	0	0	0	0	0	0
7:47:00	2.89	3.77	3.93	3.69	1.44	0.69	0.74	0.29	0.15	0.18	0.25	0.45	0.46	1.41	1.84	1.54	1.27	1.02	1.92	1	0	0	0.7	0	4.57	0	0	0	0	0	0
7:48:00	2.93	3.8	3.99	3.84	1.52	0.72	0.71	0.29	0.13	0.19	0.21	0.45	0.58	1.36	2.17	1.32	1.33	1.07	1.36	1.51	0	0.9	0.7	0	0	0	0	0	0	0	0
7:49:00	2.9	3.76	3.89	3.74	1.49	0.7	0.73	0.29	0.11	0.17	0.22	0.41	0.5	1.8	2.22	1.9	1.39	1.02	1.92	1.34	0.3	0	0.7	0	0	3.77	0	10.02	0	0	0
7:50:00	2.93	3.73	3.88	3.73	1.46	0.7	0.69	0.27	0.13	0.21	0.25	0.41	0.48	1.18	2.14	1.57	1.69	0.88	2.24	2.01	1.21	0.45	0	0	0	0	0	0	0	0	0
7:51:00	2.89	3.7	3.73	3.53	1.33	0.62	0.66	0.3	0.12	0.18	0.29	0.45	0.56	1.56	2.06	1.5	1.12	0.51	1.84	1.51	0.3	0	0	1.25	0	0	0	0	0	0	0
7:52:00	2.87	3.64	3.72	3.51	1.36	0.64	0.64	0.27	0.13	0.22	0.23	0.38	0.43	1.64	1.82	1.19	0.91	0.74	1.76	1.34	0	0.45	0	1.25	0	0	0	0	0	0	0
7:53:00	2.85	3.6	3.61	3.37	1.32	0.63	0.68	0.29	0.12	0.19	0.2	0.41	0.42	1.41	1.92	1.37	1.18	1.02	1.76	1.34	0.3	0.45	1.39	2.5	2.29	0	0	0	0	0	0
7:54:00	2.83	3.55	3.57	3.34	1.21	0.58	0.65	0.27	0.12	0.15	0.21	0.33	0.52	0.97	1.42	2.05	0.97	0.83	1.76	0.67	0.91	0.45	0	1.25	0	0	0	0	0	0	0
7:55:00	2.89	3.55	3.59	3.3	1.24	0.6	0.63	0.25	0.12	0.18	0.2	0.37	0.38	1.28	1.16	1.04	1.21	0.79	1.68	0.84	0.6	0	0.7	1.25	0	0	0	0	0	0	0
7:56:00	2.86	3.51	3.55	3.28	1.24	0.56	0.65	0.25	0.11	0.17	0.23	0.34	0.48	1.39	1.91	1.08	0.66	0.93	2.57	1.17	0.6	0.45	0.7	0	0	0	0	0	0	0	0
7:57:00	2.84	3.53	3.49	3.2	1.22	0.56	0.64	0.27	0.13	0.21	0.22	0.38	0.51	1.33	1.97	1.1	0.97	0.97	1.44	2.17	0.3	0	0.7	1.25	2.29	0	0	0	0	0	0
7:58:00	2.86	3.51	3.54	3.25	1.21	0.56	0.62	0.24	0.12	0.17	0.22	0.31	0.5	1.18	2.14	1.06	1.03	1.16	1.44	1.67	0.3	0	0	0	0	0	0	0	0	0	0
7:59:00	2.86	3.54	3.48	3.22	1.19	0.59	0.61	0.25	0.15	0.16	0.24	0.31	0.43	1.44	1.47	1.13	1.15	1.35	1.76	2.01	0	0	0	0	0	0	0	0	0	0	0
8:00:00	2.83	3.51	3.5	3.22	1.21	0.57	0.67	0.24	0.12	0.2	0.22	0.34	0.38	1.39	1.59	1.04	0.97	0.79	1.52	0.33	0.6	0.9	0	0	0	0	0	0	0	0	0
8:01:00	2.85	3.47	3.47	3.27	1.24	0.55	0.66	0.26	0.11	0.18	0.19	0.37	0.34	1.05	1.12	0.88	1.06	1.21	2	1.34	0.6	0.45	1.39	1.25	0	0	0	0	0	0	0
8:02:00	2.9	3.53	3.57	3.31	1.26	0.57	0.68	0.3	0.12	0.17	0.16	0.38	0.55	1.41	1.54	1.66	1.39	1.07	2.65	2.51	0.6	0.45	0	0	0	0	0	0	0	0	0
8:03:00	2.9	3.56	3.65	3.38	1.26	0.61	0.71	0.25	0.14	0.2	0.22	0.43	0.42	1.28	1.52	1.23	1.12	0.83	2.48	1	0.6	0.45	0.7	0	0	0	0	0	0	0	0
8:04:00	2.84	3.51	3.55	3.28	1.26	0.57	0.68	0.26	0.11	0.17	0.22	0.37	0.4	1.33	1.02	1.17	1.24	1.07	2.24	1	0.91	0.45	0	1.25	0	0	5.8	0	0	0	0
8:05:00	2.84	3.47	3.49	3.17	1.21	0.55	0.65	0.27	0.11	0.19	0.25	0.49	0.47	1.26	1.96	1.74	1.12	1.02	2.16	1	0.3	0.45	0	0	0	0	0	0	0	0	0
8:06:00	2.85	3.49	3.44	3.19	1.22	0.56	0.64	0.25	0.12	0.15	0.23	0.36	0.47	1.39	1.6	1.66	1.39	0.93	1.84	1.34	0	0.45	0	1.25	0	0	0	0	0	0	0
8:07:00	2.85	3.5	3.57	3.25	1.2	0.55	0.68	0.26	0.12	0.17	0.26	0.36	0.55	1.49	1.88	1.7	1.3	1.16	2.65	0.84	0.3	0.9	0	0	0	0	0	0	0	0	0
8:08:00	2.91	3.6	3.72	3.46	1.3	0.6	0.71	0.29	0.12	0.18	0.21	0.42	0.46	1.39	1.62	1.98	1.3	1.11	1.68	0.17	0.3	0	0	0	0	0	0	0	0	0	0
8:09:00	2.88	3.57	3.69	3.53	1.29	0.63	0.73	0.22	0.12	0.2	0.25	0.35	0.54	1.8	1.54	1.43	1.36	1.11	1.92	1.67	0	0	0	0	0	0	0	0	0	0	0
8:10:00	2.87	3.58	3.74	3.52	1.34	0.64	0.71	0.28	0.12	0.18	0.26	0.37	0.62	1.62	1.75	1.9	1.45	1.16	1.76	2.17	0.3	0	0.7	1.25	0	0	0	0	0	0	0
8:11:00	2.9	3.57	3.75	3.46	1.33	0.61	0.71	0.28	0.12	0.19	0.22	0.33	0.55	1.59	1.2	1.85	0.91	1.44	2.73	1.67	0.6	0.45	0.7	0	0	0	0	0	0	0	0
8:12:00	2.92	3.66	3.79	3.6	1.39	0.61	0.79	0.28	0.12	0.22	0.24	0.35	0.71	1.08	2.09	1.28	1.63	1.25	2.57	1	0.6	0	0	0	0	0	0	0	0	0	0
8:13:00	2.9	3.64	3.73	3.58	1.33	0.62	0.73	0.26	0.11	0.2	0.2	0.4	0.5	1.95	2.15	1.28	1.84	1.62	1.84	1.34	0.91	0	0	0	0	0	0	0	0	0	0
8:14:00	2.87	3.56	3.66	3.47	1.32	0.6	0.72	0.23	0.14	0.18	0.23	0.34	0.51	1.13	1.75	1.57	1.09	0.79	2	1.67	0	0.45	0	0	0	0	0	0	0	0	0
8:15:00	2.8	3.38	3.43	3.17	1.18	0.54	0.63	0.24	0.09	0.2	0.2	0.31	0.52	1	1.64	1.17	0.85	0.74	1.44	0.5	0	0	0	2.5	0	0	0	0	0	0	0
8:16:00	2.73	3.29	3.27	2.97	1.1	0.49	0.6	0.2	0.12	0.14	0.19	0.23	0.29	0.69	0.81	0.57	0.94	0.88	1.28	1	0	0	0.7	0	0	0	0	0	0	0	0
8:17:00	2.72	3.2	3.16	2.81	1.04	0.44	0.56	0.2	0.09	0.12	0.17	0.25	0.25	0.54	0.88	0.84	0.48	0.42	1.04	0.5	0.3	0.45	0.7	2.5	0	0	0	0	0	0	0
8:18:00	2.69	3.17	3.07	2.75	0.98	0.41	0.5	0.19	0.11	0.11	0.1	0.31	0.38	0.64	0.89	0.71	0.51	0.23	0.72	0.17	0	0	0	0	0	0	0	0	0	0	0
8:19:00	2.66	3.15	3.06	2.68	0.99	0.43	0.49	0.22	0.06	0.11	0.17	0.21	0.27	0.59	0.8	0.9	0.69	0.32	0.48	0.5	0	0	0.7	1.25	0	0	0	0	0	0	0
8:20:00	2.68	3.15	3.13	2.74	1.01	0.43	0.49	0.2	0.07	0.13	0.15	0.17	0.24	0.62	0.93	0.6	0.45	0.37	1.04	0.33	0	0	0	1.25	0	0	0	0	0	0	0
8:21:00	2.65	3.13	3.06	2.76	0.98	0.43	0.52	0.18	0.09	0.12	0.12	0.17	0.24	0.64	0.61	0.53	0.3	0.23	1.12	0.67	0.3	0.45	0	0	0	0	0	0	0	0	0
8:22:00	2.66	3.11	3.05	2.69	0.98	0.4	0.5	0.18	0.07	0.11	0.12	0.23	0.2	0.49	0.74	0.51	0.57	0.23	1.28	0.33	0	0	0	0	0	0	5.8	0	0	0	0
8:23:00	2.61	3.05	3.02	2.59	0.93	0.41	0.51	0.17	0.08	0.12	0.11	0.23	0.15	0.41	0.82	0.88	0.33	0.42	1.04	0.17	0.3	0	0	0	0	0	0	0	0	0	0
8:24:00	2.63	3.09	3	2.66	0.99	0.4	0.5	0.18	0.06	0.12	0.11	0.11	0.16	0.33	0.59	0.33	0.42	0.46	1.12	0.67	0	0.45	0	0	0	0	0	0	0	0	0
8:25:00	2.6	2.99	2.92	2.54	0.93	0.38	0.49	0.18	0.09	0.08	0.11	0.15	0.2	0.44	0.41	0.4	0.45	0.28	0.32	0.17	0	0.45	0	0	0	0	0	0	0	0	0
8:26:00	2.56	2.98	2.92	2.54	0.91	0.41	0.44	0.16	0.06	0.09	0.1	0.09	0.15	0.46	0.39	0.33	0.27	0.28	0.4	0.33	0	0	0.7	0	0	0	0	0	0	0	0
8:27:00	2.56	3	2.88	2.48	0.87	0.36	0.41	0.14	0.05	0.1	0.07	0.09	0.24	0.33	0.63	0.2	0.18	0.19	0.32	0.33	0	0	0	0	0	0	0	0	0	0	0
8:28:00	2.51	2.93	2.82	2.48	0.86	0.38	0.42	0.16	0.06	0.1	0.11	0.13	0.16	0.44	0.45	0.33	0.24	0.14	0.72	0.17	0	0	0.7	0	0	0	0	0	0	0	0
8:29:00	2.55	2.93	2.78	2.42	0.89	0.36	0.42	0.15	0.05	0.08	0.07	0.13	0.16	0.38	0.6	0.2	0.21	0.19	0.16	0.17	0	0	0	0	0	0	0	0	0	0	0
8:30:00	2.49	2.92	2.75	2.35	0.86	0.36	0.44	0.15	0.07	0.12	0.07	0.13	0.13	0.23	0.35	0.33	0.18	0.23	0.24	0.5	0	0	0	0	0	0	0	0	0	0	0
8:31:00	2.51	2.88	2.75	2.37	0.82	0.37	0.42	0.16	0.06	0.08	0.09	0.11	0.12	0.28	0.43	0.31	0.15	0.14	0.16	0	0	0	0	0	0	0	0	0	0	0	0
8:32:00	2.47	2.84	2.75	2.33	0.83	0.34	0.44	0.15	0.06	0.06	0.06	0.12	0.12	0.15	0.45	0.42	0.15	0	0.16	0	0	0	0	0	0	0	0	0	0	0	0
8:33:00	2.48	2.84	2.68	2.29	0.82	0.33	0.44	0.15	0.06	0.08	0.08	0.03	0.16	0.26	0.45	0.48	0.09	0.09	0.32	0	0	0	0	0	0	0	0	0	0	0	0
8:34:00	2.46	2.82	2.65	2.26	0.79	0.31	0.4	0.14	0.05	0.07	0.05	0.09	0.09	0.13	0.24	0.24	0.03	0.14	0.16	0.17	0.3	0	0	0	0	0	0	0	0	0	0
8:35:00	2.44	2.84	2.67	2.24	0.8	0.36	0.4	0.14	0.06	0.05	0.05	0.09	0.09	0.21	0.33	0.2	0.12	0.14	0.24	0.17	0	0	0	0	0	0	0	0	0	0	0
8:36:00	2.44	2.84	2.63	2.21	0.77	0.3	0.4	0.14	0.06	0.09	0.08	0.09	0.11	0.15	0.39	0.31	0.12	0.05	0.08	0.33	0	0	0.7	0	0	0	0	0	0	0	0
8:37:00	2.43	2.77	2.57	2.14	0.72	0.29	0.38	0.12	0.06	0.05	0.08	0.13	0.05	0.15	0.39	0.35	0.15	0	0.08	0	0	0	0.7	0	0	0	0	0	0	0	0
8:38:00	2.46	2.75	2.54	2.1	0.7	0.28	0.38	0.14	0.05	0.06	0.07	0.07	0.11	0.18	0.37	0.27	0.15	0.09	0.4	0	0	0	0	1.25	0	0	0	0	0	0	0
8:39:00	2.35	2.63	2.39	1.94	0.66	0.28	0.32	0.13	0.05	0.07	0.04	0.09	0.09	0.18	0.19	0.11	0.06	0.09	0.08	0	0	0	0	0	0	0	0	0	0	0	0
8:40:00	2.3	2.49	2.24	1.78	0.61	0.25	0.31	0.1	0.04	0.06	0.06	0.11	0.11	0.13	0.3	0.26	0	0.09	0.24	0.17	0	0	0	0	0	0	0	0	0	0	0
8:41:00	2.28	2.47	2.2	1.72	0.6	0.23	0.28	0.1	0.03	0.06	0.04	0.07	0.08	0.18	0.17	0.15	0	0.05	0.08	0	0	0	0.7	0	0	0	0	0	0	0	69.15
8:42:00	2.27	2.46	2.14	1.69	0.55	0.23	0.28	0.11	0.04	0.06	0.05	0.04	0.05	0.23	0.27	0.13	0.06	0.14	0	0.17	0	0	0	0	0	0	0	0	0	0	0
8:43:00	2.23	2.41	2.1	1.63	0.52	0.21	0.29	0.09	0.04	0.08	0.04	0.06	0.11	0.18	0.07	0.05	0	0	0	0	0	0	0	0	0	0	0	0	0	0	0
8:44:00	2.25	2.42	2.1	1.62	0.54	0.22	0.25	0.12	0.04	0.04	0.06	0.06	0.03	0.13	0.2	0.11	0.09	0	0	0	0	0.45	0	0	0	0	0	0	0	0	0
8:45:00	2.21	2.4	2.05	1.6	0.52	0.19	0.27	0.11	0.05	0.06	0.04	0.07	0.09	0.05	0.23	0.27	0	0.05	0.08	0	0	0	0	0	0	0	0	0	0	0	0
8:46:00	2.22	2.36	2.04	1.59	0.52	0.2	0.27	0.09	0.04	0.05	0.05	0.03	0.04	0.1	0.2	0.29	0.06	0.09	0	0	0	0	0	0	0	0	0	0	0	0	0
8:47:00	2.2	2.35	2.02	1.53	0.51	0.19	0.25	0.1	0.04	0.06	0.06	0.04	0.05	0.13	0.15	0.07	0	0	0	0.17	0	0	0	0	0	0	0	0	0	0	0
8:48:00	2.2	2.32	1.96	1.51	0.49	0.21	0.26	0.09	0.02	0.04	0.04	0.04	0.03	0.08	0.15	0.13	0	0.05	0.16	0	0	0	0	0	0	0	0	0	0	0	0
8:49:00	2.18	2.26	1.94	1.48	0.49	0.19	0.23	0.08	0.04	0.06	0.03	0.03	0.03	0.05	0.15	0	0	0	0	0	0	0	0	0	0	0	0	0	0	0	0
8:50:00	2.16	2.25	1.92	1.44	0.46	0.18	0.22	0.08	0.03	0.04	0.05	0.06	0.04	0.1	0.22	0.15	0.03	0.05	0.16	0	0	0	0.7	0	0	0	0	0	0	0	0
8:51:00	2.13	2.22	1.89	1.41	0.44	0.18	0.25	0.08	0.04	0.05	0.03	0.05	0.05	0.1	0.11	0.04	0.03	0	0.08	0	0	0	0	0	0	0	0	0	0	0	0
8:52:00	2.14	2.2	1.87	1.41	0.43	0.19	0.22	0.11	0.04	0.05	0.05	0.05	0.01	0.08	0.06	0.07	0	0	0	0	0	0	0	0	0	0	0	0	0	0	0
8:53:00	2.15	2.19	1.85	1.39	0.46	0.16	0.22	0.09	0.03	0.06	0.04	0.03	0.05	0.03	0.14	0.09	0.06	0	0.24	0.17	0	0	0	0	0	0	0	0	0	0	0
8:54:00	2.11	2.19	1.84	1.35	0.41	0.15	0.19	0.09	0.02	0.03	0.01	0.07	0.04	0.15	0.02	0.05	0	0	0	0	0	0	0	0	0	0	0	0	0	0	0
8:55:00	2.1	2.15	1.82	1.35	0.41	0.16	0.22	0.08	0.05	0.04	0.06	0.07	0.01	0.13	0.29	0.2	0	0.14	0.08	0	0	0.45	0	0	0	0	0	0	0	0	0
8:56:00	2.06	2.15	1.78	1.29	0.41	0.15	0.24	0.08	0.03	0.04	0.05	0.04	0.05	0.23	0.18	0.07	0.06	0	0	0.17	0	0	0	0	0	0	0	0	0	0	0
8:57:00	2.03	2.1	1.74	1.25	0.4	0.15	0.2	0.08	0.04	0.03	0.04	0.05	0.07	0.08	0.3	0.33	0.03	0	0	0.17	0	0	0	0	0	0	0	0	0	0	0
8:58:00	2.05	2.09	1.71	1.26	0.39	0.15	0.21	0.09	0.03	0.03	0.03	0.05	0.01	0.08	0.19	0.07	0	0.05	0.08	0	0	0	0	0	0	0	0	0	0	0	0
8:59:00	2.02	2.07	1.72	1.2	0.39	0.15	0.19	0.07	0.03	0.04	0.04	0.05	0.04	0.08	0.13	0.04	0	0	0	0	0	0	0	0	0	0	0	0	0	0	0
9:00:00	2.02	2.05	1.68	1.19	0.38	0.14	0.19	0.07	0.04	0.04	0.04	0.03	0.05	0.13	0.1	0	0	0	0	0	0	0	0	0	0	0	0	0	0	0	0
9:01:00	1.98	2.05	1.66	1.19	0.37	0.13	0.19	0.09	0.04	0.03	0.05	0.03	0.04	0.1	0.07	0.11	0	0	0.16	0	0	0	0	0	0	0	0	0	0	0	0
9:02:00	1.97	2	1.62	1.18	0.36	0.13	0.19	0.08	0.04	0.03	0.03	0.07	0.07	0.1	0.05	0	0	0	0	0	0	0	0	0	0	0	0	0	0	0	0
9:03:00	1.97	2	1.62	1.12	0.37	0.12	0.2	0.07	0.03	0.02	0.03	0.04	0.01	0.13	0.08	0.04	0	0	0	0	0	0	0	0	0	0	0	0	0	0	0
9:04:00	1.96	1.97	1.59	1.13	0.35	0.14	0.18	0.07	0.04	0.04	0.04	0.05	0.03	0.05	0.03	0.04	0	0	0	0	0	0	0	0	0	0	0	0	0	0	0
9:05:00	1.97	1.96	1.59	1.12	0.34	0.13	0.2	0.07	0.03	0.03	0.03	0.02	0.07	0.1	0.1	0	0	0	0	0	0	0	0	0	0	0	0	0	0	0	0
9:06:00	1.94	1.94	1.58	1.11	0.36	0.13	0.18	0.07	0.03	0.04	0.04	0.07	0.11	0	0.07	0.04	0.03	0	0	0	0	0	0	0	0	0	0	0	0	0	0
9:07:00	1.94	1.95	1.58	1.11	0.34	0.12	0.19	0.06	0.03	0.04	0.03	0.06	0.03	0.08	0.05	0	0	0	0	0	0	0	0	0	0	0	0	0	0	0	0
9:08:00	1.92	1.92	1.53	1.06	0.34	0.12	0.19	0.07	0.04	0.04	0.04	0.03	0.04	0.08	0.02	0.04	0	0	0	0	0	0	0.7	0	0	0	0	0	0	0	0
9:09:00	1.92	1.94	1.53	1.06	0.33	0.11	0.17	0.08	0.03	0.03	0.03	0.02	0.03	0.1	0.13	0.04	0	0	0	0	0	0	0	0	0	0	0	0	0	0	0
9:10:00	1.89	1.88	1.49	1.04	0.33	0.12	0.16	0.04	0.04	0.04	0.03	0.03	0.07	0.08	0.13	0.09	0	0.05	0	0	0.3	0	0	0	0	0	0	0	0	0	0
9:11:00	1.89	1.87	1.48	1.02	0.32	0.12	0.19	0.06	0.02	0.03	0.04	0.03	0.04	0.05	0.12	0.11	0.03	0	0.08	0	0	0	0	0	0	0	0	0	0	0	0
9:12:00	1.88	1.9	1.51	1.02	0.31	0.12	0.16	0.07	0.03	0.04	0.01	0.02	0.09	0.15	0.05	0	0	0	0	0	0	0	0	0	0	0	0	0	0	0	0
9:13:00	1.88	1.84	1.47	1.02	0.3	0.11	0.14	0.07	0.02	0.04	0.01	0.04	0.07	0.13	0.05	0	0	0	0	0	0	0	0	0	0	0	0	0	0	0	0
9:14:00	1.86	1.84	1.47	0.98	0.29	0.13	0.16	0.08	0.03	0.04	0.04	0.05	0	0.08	0.1	0	0	0	0	0	0	0	0	0	0	0	0	0	0	0	0
9:15:00	1.86	1.83	1.43	1.01	0.29	0.11	0.16	0.05	0.02	0.03	0.03	0.05	0	0	0.03	0.04	0	0	0	0	0	0	0	0	0	0	0	0	0	0	0
9:16:00	1.85	1.82	1.45	0.99	0.3	0.1	0.17	0.06	0.02	0.03	0.04	0.03	0	0.03	0.15	0.2	0.06	0.05	0	0.17	0	0	0	0	0	0	0	0	0	0	0
9:17:00	1.87	1.81	1.44	0.97	0.31	0.11	0.16	0.05	0.03	0.03	0.01	0.02	0.03	0.03	0.06	0.04	0.03	0	0	0	0.3	0	0	0	0	0	0	0	0	0	0
9:18:00	1.83	1.79	1.39	0.97	0.3	0.1	0.15	0.05	0.03	0.04	0.03	0.05	0.01	0.13	0.08	0.04	0	0	0	0	0	0	0	0	0	0	0	0	0	0	0
9:19:00	1.85	1.78	1.4	0.96	0.27	0.1	0.14	0.06	0.03	0.03	0.03	0.04	0.04	0.03	0.1	0.07	0	0	0.08	0	0	0	0	0	0	0	0	0	0	0	0
9:20:00	1.81	1.8	1.39	0.91	0.28	0.11	0.16	0.07	0.02	0.03	0.02	0.03	0.01	0	0.07	0.04	0	0.05	0	0	0	0	0	0	0	0	0	0	0	0	0
9:21:00	1.82	1.77	1.37	0.95	0.29	0.11	0.16	0.06	0.03	0.02	0.02	0.05	0.08	0.08	0	0	0	0	0	0	0	0	0	0	0	0	0	0	0	0	0
9:22:00	1.79	1.76	1.38	0.91	0.29	0.11	0.15	0.06	0.03	0.02	0.03	0.01	0.04	0.08	0.07	0.11	0	0.05	0	0.17	0	0	0	0	0	0	0	0	0	0	0
9:23:00	1.76	1.74	1.33	0.91	0.27	0.1	0.15	0.05	0.02	0.02	0.03	0.03	0.03	0.05	0.08	0.04	0	0	0	0	0	0	0	0	0	0	0	0	0	0	0
9:24:00	1.76	1.72	1.33	0.91	0.24	0.09	0.14	0.05	0.02	0.03	0.03	0.01	0.05	0.03	0	0	0	0	0	0	0	0	0	0	0	0	0	0	0	0	0
9:25:00	1.78	1.75	1.35	0.9	0.26	0.1	0.13	0.05	0.02	0.03	0.04	0.03	0.03	0.05	0.07	0.04	0	0	0	0	0	0	0.7	0	0	0	0	0	0	0	0
9:26:00	1.75	1.7	1.34	0.9	0.24	0.09	0.13	0.06	0.02	0.03	0.02	0.03	0.03	0	0.15	0	0	0	0	0	0	0	0	0	0	0	0	0	0	0	0
9:27:00	1.74	1.72	1.33	0.85	0.26	0.1	0.15	0.05	0.02	0.04	0.01	0.01	0.03	0.1	0.1	0.04	0	0	0	0	0	0.45	0	0	0	0	0	0	0	0	69.15
9:28:00	1.76	1.68	1.32	0.88	0.26	0.09	0.14	0.05	0.02	0.04	0.03	0.03	0.01	0.08	0.15	0	0	0	0	0	0	0	0	0	0	0	0	0	0	0	0
9:29:00	1.75	1.71	1.31	0.86	0.27	0.1	0.13	0.06	0.03	0.02	0.02	0.05	0.01	0.08	0.05	0	0	0	0	0	0	0	0	0	0	0	0	0	0	0	0
9:30:00	1.74	1.69	1.28	0.85	0.27	0.09	0.15	0.04	0.03	0.03	0.03	0.03	0.03	0.03	0.19	0.22	0	0.05	0.08	0	0.3	0	0	0	0	0	0	0	18.29	0	0
9:31:00	1.72	1.7	1.29	0.84	0.27	0.1	0.13	0.05	0.03	0.04	0.03	0.03	0.01	0.03	0.04	0.11	0	0	0	0	0	0	0	0	0	0	0	0	0	0	0
9:32:00	1.72	1.66	1.29	0.81	0.28	0.1	0.16	0.06	0.02	0.03	0.03	0.03	0.03	0.05	0.04	0.09	0	0	0	0	0	0	0.7	0	0	0	0	0	0	0	0
9:33:00	1.7	1.66	1.28	0.84	0.26	0.09	0.13	0.05	0.03	0.03	0.03	0.01	0.05	0.15	0.08	0.04	0	0	0	0	0	0	0	0	0	0	0	0	0	0	0
9:34:00	1.72	1.67	1.28	0.86	0.25	0.09	0.14	0.05	0.03	0.04	0.02	0.06	0.05	0.08	0.2	0.07	0	0.05	0	0	0	0	0	0	0	0	0	0	0	0	0
9:35:00	1.71	1.69	1.28	0.82	0.26	0.08	0.14	0.05	0.01	0.04	0.04	0.03	0.07	0.08	0.05	0	0	0	0	0	0	0	0	0	0	0	0	0	0	0	0
9:36:00	1.71	1.66	1.26	0.83	0.25	0.09	0.14	0.06	0.03	0.03	0.04	0.07	0.05	0.05	0.29	0.27	0	0	0	0	0	0	0	1.25	0	0	0	0	0	0	0
9:37:00	1.7	1.65	1.24	0.82	0.27	0.09	0.15	0.06	0.02	0.03	0.03	0.05	0.01	0.05	0.08	0.18	0	0.05	0	0.17	0	0	0	0	0	0	0	0	0	0	0
9:38:00	1.69	1.61	1.27	0.81	0.24	0.09	0.14	0.06	0.02	0.04	0.03	0.05	0.08	0.13	0.09	0	0	0	0	0	0	0	0.7	0	0	0	0	0	0	0	0
9:39:00	1.71	1.66	1.24	0.84	0.24	0.08	0.13	0.04	0.02	0.03	0.04	0.02	0.05	0.13	0.11	0.11	0	0.05	0	0.17	0	0	0.7	0	0	0	0	0	0	0	0
9:40:00	1.69	1.63	1.25	0.83	0.24	0.1	0.13	0.05	0.03	0.02	0.03	0.03	0.05	0.03	0.09	0.09	0.03	0	0	0	0	0	0	0	0	0	0	0	0	0	0
9:41:00	1.7	1.63	1.26	0.84	0.25	0.09	0.14	0.05	0.02	0.04	0.02	0.03	0.01	0.03	0.07	0.05	0	0	0	0	0	0	0	0	0	0	0	0	0	0	0
9:42:00	1.69	1.63	1.23	0.8	0.26	0.09	0.15	0.06	0.01	0.02	0.04	0.04	0.03	0.03	0.12	0.11	0.03	0	0.08	0	0	0	0	0	0	0	0	0	0	0	0
9:43:00	1.67	1.62	1.23	0.8	0.26	0.09	0.13	0.07	0.03	0.04	0.02	0.05	0.04	0.05	0.06	0.07	0	0	0	0	0	0	0	0	0	0	0	0	0	0	0
9:44:00	1.66	1.61	1.25	0.82	0.26	0.08	0.14	0.06	0.02	0.04	0.03	0.05	0	0.08	0.05	0.04	0	0	0.08	0	0.3	0	0	1.25	0	0	0	0	0	0	0
9:45:00	1.67	1.6	1.23	0.78	0.26	0.08	0.14	0.05	0.03	0.05	0.02	0.03	0	0.03	0.12	0.04	0.03	0	0	0	0	0	0	0	0	0	0	0	0	0	0
9:46:00	1.69	1.62	1.23	0.8	0.26	0.1	0.15	0.05	0.04	0.03	0.04	0.01	0.04	0	0.12	0.04	0	0.05	0	0	0	0	0	0	0	0	0	0	0	0	0
9:47:00	1.66	1.61	1.2	0.8	0.25	0.09	0.14	0.06	0.03	0.03	0.01	0.03	0	0.05	0.16	0.22	0.03	0.05	0	0	0	0	0	0	0	0	0	0	0	0	0
9:48:00	1.68	1.6	1.22	0.8	0.24	0.1	0.13	0.06	0.03	0.04	0.04	0.01	0.01	0.08	0.1	0.09	0	0	0	0	0	0	0	0	0	0	0	0	0	0	0
9:49:00	1.68	1.6	1.21	0.79	0.25	0.09	0.15	0.06	0.02	0.03	0.04	0.01	0.03	0.03	0.03	0.05	0	0	0	0.5	0	0	0.7	0	0	0	0	0	0	0	0
9:50:00	1.66	1.58	1.19	0.81	0.24	0.09	0.14	0.06	0.03	0.03	0.02	0.06	0.01	0.1	0.13	0.2	0	0	0	0	0.3	0	0	0	0	0	0	0	0	0	0
9:51:00	1.64	1.59	1.18	0.78	0.25	0.09	0.14	0.07	0.02	0.02	0.04	0.03	0.03	0.18	0.09	0.09	0.03	0	0	0	0	0	0	0	0	0	0	0	0	0	0
9:52:00	1.65	1.58	1.21	0.79	0.25	0.09	0.14	0.05	0.03	0.05	0.03	0.03	0.04	0	0.11	0.15	0.03	0	0	0	0	0	0	0	0	0	0	0	0	0	0
9:53:00	1.64	1.57	1.18	0.76	0.25	0.09	0.14	0.06	0.01	0.02	0.03	0.03	0.04	0.08	0.08	0.04	0	0	0	0	0	0	0	0	0	0	0	0	0	0	0
9:54:00	1.67	1.58	1.17	0.75	0.24	0.1	0.15	0.06	0.03	0.05	0.03	0.03	0.01	0.08	0.08	0.04	0	0	0	0	0	0	0	0	0	0	0	0	0	0	0
9:55:00	1.64	1.56	1.17	0.73	0.25	0.1	0.16	0.06	0.02	0.03	0.03	0.05	0.04	0.03	0.02	0.05	0	0	0	0	0	0	0	0	0	0	0	0	0	0	0
9:56:00	1.64	1.55	1.16	0.76	0.25	0.1	0.14	0.06	0.01	0.01	0.03	0	0.05	0.08	0.15	0.09	0	0	0	0	0	0	0	0	0	0	0	0	0	0	0
9:57:00	1.62	1.55	1.14	0.75	0.24	0.1	0.15	0.06	0.02	0.04	0.03	0.01	0	0.03	0.03	0.04	0	0	0	0	0	0	0	0	0	0	0	0	0	0	0
9:58:00	1.64	1.54	1.16	0.78	0.24	0.09	0.14	0.08	0.04	0.06	0.04	0.08	0.12	0.23	0.65	0.9	0.66	0.97	3.05	3.34	2.11	1.8	1.39	5.01	2.29	7.55	0	0	0	0	0
9:59:00	1.62	1.51	1.15	0.76	0.23	0.08	0.13	0.07	0.02	0.04	0.04	0.07	0.03	0.1	0.11	0.04	0	0.05	1.12	1.84	1.51	1.35	0.7	0	4.57	0	0	0	0	0	0
10:00:00	1.61	1.54	1.12	0.76	0.24	0.1	0.14	0.07	0.04	0.03	0.03	0.08	0.05	0.1	0.34	0.22	0.21	0.23	0.24	0.33	0.3	1.35	0.7	2.5	0	0	0	0	0	0	0
10:01:00	1.61	1.51	1.11	0.76	0.23	0.09	0.14	0.06	0.03	0.05	0.02	0.04	0	0.08	0.2	0.33	0.21	0.28	0.8	0.67	0	0.9	0	0	4.57	3.77	0	0	0	0	0
10:02:00	1.59	1.51	1.13	0.74	0.25	0.09	0.14	0.07	0.03	0.06	0.03	0.07	0.07	0.21	0.34	0.48	0.06	0.05	0.4	0.84	0.3	0	0.7	0	0	0	0	0	0	0	0
10:03:00	1.59	1.49	1.11	0.72	0.24	0.1	0.14	0.06	0.03	0.04	0.04	0.03	0.05	0.08	0.07	0.11	0.06	0	0.32	0	0	0.45	0	0	0	0	0	0	0	0	0
10:04:00	1.61	1.54	1.12	0.74	0.24	0.09	0.14	0.08	0.03	0.03	0.04	0.05	0.11	0.05	0.23	0.42	0.12	0.09	0.48	0.17	0	0.45	0	0	0	0	0	0	0	0	0
10:05:00	1.58	1.5	1.13	0.73	0.24	0.09	0.14	0.06	0.03	0.04	0.04	0.05	0.07	0.1	0.16	0.04	0	0	0.08	0.17	0	0	0	0	0	0	0	0	0	0	0
10:06:00	1.57	1.5	1.09	0.71	0.23	0.1	0.16	0.07	0.04	0.05	0.04	0.11	0.08	0.23	0.53	0.88	0.12	0.46	0.8	1.51	1.21	1.35	2.78	1.25	4.57	0	0	20.04	0	0	0
10:07:00	1.6	1.48	1.09	0.72	0.21	0.08	0.15	0.08	0.02	0.03	0.04	0.04	0.08	0.18	0.23	0.11	0.15	0.23	0.64	2.51	1.21	1.35	2.09	1.25	0	3.77	5.8	0	0	0	0
10:08:00	1.55	1.49	1.1	0.71	0.23	0.09	0.16	0.07	0.02	0.04	0.02	0.05	0.07	0.26	0.22	0.07	0.09	0.32	0.56	0.67	0.91	0	0	0	0	0	0	0	0	0	0
10:09:00	1.56	1.46	1.09	0.71	0.23	0.09	0.14	0.05	0.04	0.03	0.04	0.06	0.01	0.21	0.16	0.04	0.03	0	0.08	0	0	0	0	0	0	0	0	0	0	0	0
10:10:00	1.55	1.45	1.06	0.7	0.23	0.09	0.14	0.07	0.03	0.05	0.02	0.06	0.03	0.26	0.54	0.33	0.06	0.05	0.48	0.17	0	0.45	0.7	1.25	0	0	0	0	0	0	0
10:11:00	1.54	1.46	1.08	0.69	0.23	0.09	0.13	0.06	0.03	0.03	0.04	0.06	0.09	0.13	0.23	0.33	0.12	0.42	0.32	0.5	0.6	0.9	0.7	1.25	2.29	3.77	0	0	0	0	34.57
10:12:00	1.52	1.41	1.07	0.66	0.22	0.09	0.13	0.08	0.03	0.04	0.02	0.11	0.05	0.23	0.22	0.24	0.27	0.19	0.8	1	0.3	0.45	0	3.76	2.29	0	0	0	0	0	0
10:13:00	1.51	1.41	1.07	0.65	0.23	0.08	0.14	0.05	0.01	0.04	0.05	0.05	0.11	0.1	0.18	0.2	0.12	0.14	0.4	0.5	0.6	0.45	1.39	1.25	0	0	0	0	0	0	0
10:14:00	1.51	1.4	1.04	0.68	0.22	0.09	0.12	0.05	0.02	0.04	0.05	0.07	0.08	0.15	0.22	0.26	0.09	0.28	0.32	0.33	0.6	0.45	0	0	2.29	0	0	0	0	0	0
10:15:00	1.49	1.38	1.01	0.67	0.21	0.07	0.14	0.06	0.04	0.04	0.01	0.03	0.05	0.23	0.16	0.13	0.18	0.05	0.56	0.67	0.3	0.45	0.7	0	0	0	0	0	0	0	34.57
10:16:00	1.5	1.37	1.01	0.64	0.2	0.08	0.14	0.06	0.03	0.03	0.04	0.04	0.07	0.13	0.33	0.35	0.15	0.09	0.64	1	0.91	0	1.39	1.25	0	0	0	0	0	0	34.57
10:17:00	1.48	1.35	0.99	0.64	0.21	0.1	0.12	0.06	0.02	0.03	0.05	0.03	0.04	0.23	0.27	0.15	0.06	0.14	0.16	0.17	0.6	0	0	0	0	0	0	0	0	0	0
10:18:00	1.46	1.37	0.98	0.65	0.22	0.08	0.14	0.06	0.02	0.02	0.04	0.03	0.07	0.18	0.43	0.6	0.15	0.14	0.72	0.67	0	0.45	0.7	1.25	0	0	0	0	0	0	0
10:19:00	1.47	1.36	1	0.65	0.21	0.07	0.13	0.07	0.02	0.03	0.04	0.03	0.07	0.28	0.29	0.37	0.06	0.05	0.24	0.5	0	0	0.7	1.25	0	0	0	0	0	0	0
10:20:00	1.47	1.35	1.01	0.63	0.21	0.08	0.12	0.08	0.02	0.04	0.05	0.04	0.03	0.05	0.36	0.27	0.09	0	0.4	0.33	0	0	2.09	0	0	0	0	10.02	0	0	0
10:21:00	1.47	1.35	0.97	0.61	0.21	0.07	0.14	0.06	0.02	0.05	0.03	0.08	0.03	0.1	0.15	0.05	0.03	0	0.24	0.33	0	0	0	0	2.29	0	0	0	0	0	0
10:22:00	1.48	1.34	0.99	0.62	0.19	0.08	0.12	0.05	0.03	0.05	0.03	0.06	0.07	0.18	0.25	0.26	0.03	0.05	0.08	0	0.3	0.9	0	0	0	0	0	0	0	0	0
10:23:00	1.44	1.3	0.99	0.64	0.2	0.08	0.13	0.06	0.03	0.03	0.02	0.07	0.03	0.1	0.11	0.16	0.06	0.09	0.16	0.17	0.3	0	1.39	0	0	0	0	0	0	0	0
10:24:00	1.44	1.35	0.96	0.62	0.2	0.08	0.12	0.06	0.05	0.04	0.04	0.05	0.01	0.18	0.32	0.38	0	0.14	0.08	0.33	0	0	0.7	0	0	0	0	0	0	0	0
10:25:00	1.44	1.32	0.97	0.64	0.19	0.07	0.13	0.05	0.02	0.04	0.04	0.08	0.07	0.31	0.08	0.09	0.03	0	0.08	0	0	0	0	0	0	0	0	0	0	0	0
10:26:00	1.45	1.34	0.96	0.64	0.2	0.08	0.13	0.07	0.03	0.03	0.03	0.05	0.07	0.23	0.23	0.29	0.09	0.05	0.16	0.67	0	0.45	0	0	0	0	0	0	0	0	0
10:27:00	1.44	1.32	0.99	0.61	0.2	0.06	0.13	0.06	0.03	0.04	0.05	0.05	0.04	0.23	0.43	0.55	0.09	0.14	0.32	0.84	0.3	0	0	1.25	0	0	0	0	0	0	0
10:28:00	1.44	1.31	0.99	0.6	0.19	0.09	0.11	0.06	0.03	0.04	0.04	0.1	0.13	0.23	0.18	0.2	0.09	0.14	0.08	0.17	0.3	0	0.7	1.25	0	0	0	0	0	0	0
10:29:00	1.43	1.33	0.96	0.63	0.19	0.08	0.13	0.07	0.03	0.06	0.04	0.11	0.12	0.15	0.45	0.48	0.18	0.19	0.56	0.5	0.3	0.45	0	1.25	0	3.77	0	0	0	0	0
10:30:00	1.44	1.32	1	0.6	0.21	0.07	0.11	0.07	0.02	0.03	0.03	0.08	0.07	0.26	0.19	0.18	0.09	0.09	0.24	0.17	0.3	0	0	0	2.29	0	0	0	0	0	0
10:31:00	1.43	1.32	0.94	0.62	0.19	0.08	0.12	0.06	0.02	0.03	0.02	0.1	0.04	0.18	0.2	0.26	0.24	0.23	0.4	0	0.6	0	0	1.25	0	0	0	0	0	0	0
10:32:00	1.42	1.33	0.99	0.61	0.19	0.08	0.1	0.07	0.02	0.04	0.04	0.08	0.07	0.13	0.1	0.13	0.03	0.05	0.16	0.33	0	0	0	1.25	0	0	0	0	18.29	0	0
10:33:00	1.42	1.3	0.96	0.6	0.18	0.08	0.11	0.07	0.03	0.04	0.04	0.02	0.11	0.38	0.45	0.38	0.09	0.05	0.24	0.5	0	0.45	0.7	1.25	0	3.77	0	0	0	0	0
10:34:00	1.42	1.3	0.97	0.61	0.2	0.07	0.13	0.06	0.02	0.04	0.04	0.09	0.08	0.13	0.2	0.16	0.09	0.09	0.08	0.33	0.3	0	0	2.5	0	0	0	0	0	0	0
10:35:00	1.4	1.31	0.95	0.6	0.19	0.07	0.11	0.05	0.02	0.02	0.01	0.09	0.07	0.15	0.18	0.07	0.06	0.05	0.32	0	0	0.45	0	0	0	0	0	0	0	0	0
10:36:00	1.44	1.29	0.95	0.61	0.19	0.07	0.13	0.06	0.03	0.03	0.03	0.09	0.11	0.1	0.16	0.26	0.06	0.05	0.08	0	0	0.45	0	0	0	0	0	0	0	0	0
10:37:00	1.41	1.28	0.93	0.58	0.19	0.07	0.11	0.07	0.03	0.04	0.02	0.05	0.05	0.21	0.01	0.05	0.03	0	0	0	0	0	0	0	0	0	0	0	0	0	0
10:38:00	1.41	1.28	0.92	0.58	0.17	0.07	0.11	0.05	0.02	0.03	0.03	0.03	0.04	0.13	0.06	0.16	0.12	0.05	0	0	0	0	0	0	0	0	0	0	0	0	0
10:39:00	1.38	1.27	0.9	0.58	0.19	0.07	0.1	0.07	0.02	0.03	0.03	0.07	0.04	0.08	0.06	0.05	0	0	0	0	0	0.45	0	0	0	0	0	0	0	0	0
10:40:00	1.4	1.28	0.91	0.58	0.2	0.08	0.13	0.05	0.02	0.04	0.02	0.07	0.05	0.1	0.23	0.22	0	0	0	0	0	0	0	0	0	0	0	0	0	0	0
10:41:00	1.41	1.26	0.92	0.59	0.18	0.08	0.12	0.04	0.04	0.03	0.03	0.04	0.04	0.05	0.09	0.09	0	0	0	0	0	0	0.7	0	0	0	0	0	0	0	0
10:42:00	1.4	1.29	0.93	0.6	0.19	0.07	0.12	0.05	0.03	0.02	0.03	0.07	0.01	0.26	0.2	0.24	0.03	0.05	0	0	0	0	0	0	0	0	0	0	0	0	0
10:43:00	1.4	1.28	0.93	0.61	0.2	0.07	0.12	0.05	0.03	0.04	0.02	0.07	0.07	0	0.09	0.11	0	0.09	0.16	0.17	0	0	0	0	0	0	0	0	0	0	0
10:44:00	1.38	1.27	0.91	0.58	0.21	0.08	0.14	0.05	0.02	0.03	0.05	0.02	0.04	0.18	0.29	0.16	0.03	0	0.08	0	0	0	0	0	0	0	0	0	0	0	0
10:45:00	1.38	1.27	0.91	0.61	0.2	0.06	0.11	0.05	0.02	0.04	0.02	0.03	0.01	0.1	0.04	0.05	0	0.09	0	0	0	0.45	0	0	0	0	0	0	0	0	0
10:46:00	1.39	1.27	0.94	0.6	0.2	0.07	0.1	0.06	0.02	0.03	0.04	0.04	0.07	0.13	0.34	0.18	0	0.05	0.24	0	0.3	0.45	0	0	0	0	0	0	0	0	0
10:47:00	1.41	1.27	0.94	0.58	0.19	0.07	0.11	0.06	0.02	0.03	0.04	0.04	0.05	0.18	0.02	0.02	0.03	0	0	0	0	0	0	1.25	0	0	0	0	0	0	0
10:48:00	1.37	1.25	0.92	0.58	0.19	0.07	0.11	0.05	0.03	0.03	0.04	0.05	0.07	0.1	0.1	0.11	0.06	0.05	0.08	0	0	0	0	0	0	0	0	0	0	0	0
10:49:00	1.37	1.25	0.91	0.59	0.18	0.07	0.12	0.07	0.04	0.05	0.06	0.05	0.03	0.08	0.44	0.37	0.09	0.09	0	0	0	0.45	0	0	0	0	0	0	0	0	0
10:50:00	1.36	1.25	0.9	0.58	0.18	0.07	0.1	0.04	0.03	0.03	0.03	0.04	0.15	0.15	0.44	0.48	0.03	0.14	0	0	0	0	0	1.25	0	0	0	0	0	0	0
10:51:00	1.35	1.27	0.88	0.57	0.2	0.06	0.11	0.06	0.03	0.04	0.03	0.05	0.03	0.18	0.12	0.02	0.03	0	0.08	0	0	0	0	0	0	0	0	0	0	0	0
10:52:00	1.34	1.24	0.92	0.59	0.18	0.07	0.12	0.06	0.02	0.04	0.03	0.05	0.04	0.05	0.18	0.09	0.03	0.14	0	0	0	0	1.39	1.25	0	0	0	0	0	0	0
10:53:00	1.37	1.26	0.93	0.59	0.18	0.07	0.12	0.05	0.03	0.04	0.03	0.01	0.05	0.21	0.16	0.18	0.09	0.05	0.32	0	0.3	0	0	0	0	0	0	0	0	0	0
10:54:00	1.34	1.23	0.91	0.55	0.17	0.06	0.12	0.05	0.03	0.04	0.03	0.07	0.07	0.08	0.08	0	0	0	0	0	0.3	0	0	1.25	0	0	0	0	0	0	0
10:55:00	1.36	1.22	0.89	0.57	0.19	0.07	0.1	0.05	0.01	0.04	0.03	0.05	0.03	0.18	0.25	0.22	0	0.05	0	0	0.3	0.45	0	0	0	0	0	0	0	0	0
10:56:00	1.34	1.25	0.93	0.58	0.18	0.07	0.12	0.04	0.02	0.03	0.03	0.14	0.05	0.08	0.16	0.2	0.03	0	0.16	0	0	0	0	0	0	0	0	0	0	0	0
10:57:00	1.33	1.21	0.88	0.58	0.18	0.07	0.11	0.06	0.02	0.04	0.03	0.05	0.03	0.08	0.08	0	0.03	0.05	0	0	0	0	0	0	0	0	0	0	0	0	0
10:58:00	1.33	1.23	0.9	0.58	0.2	0.07	0.13	0.05	0.02	0.02	0.03	0.03	0.11	0.1	0.11	0.13	0	0	0.08	0	0	0.45	0	0	0	0	0	0	0	0	0
10:59:00	1.33	1.23	0.9	0.58	0.17	0.06	0.11	0.06	0.03	0.04	0.02	0.04	0.07	0.15	0.21	0.16	0	0.09	0.08	0.33	0	0	0	0	0	0	0	0	0	0	0
11:00:00	1.31	1.22	0.89	0.56	0.17	0.07	0.12	0.04	0.02	0.04	0.04	0.05	0.04	0.13	0.25	0.29	0	0.05	0.32	0.17	0	0	2.09	0	0	0	0	0	0	0	0
11:01:00	1.33	1.22	0.87	0.58	0.18	0.08	0.11	0.06	0.02	0.03	0.04	0.06	0.04	0.1	0.29	0.22	0.03	0.14	0.08	0.33	0	0.45	0	0	0	0	0	0	18.29	0	0
11:02:00	1.32	1.21	0.89	0.58	0.18	0.07	0.1	0.06	0.02	0.03	0.03	0.05	0.07	0.13	0.07	0.09	0.03	0.05	0.08	0	0	0	0	0	0	0	0	0	0	0	0
11:03:00	1.33	1.19	0.89	0.56	0.19	0.07	0.11	0.06	0.03	0.04	0.03	0.05	0.08	0.1	0.17	0.2	0.12	0.14	0	0	0	0	0	0	0	0	0	0	0	0	0
11:04:00	1.35	1.22	0.91	0.55	0.18	0.07	0.11	0.06	0.02	0.04	0.03	0.05	0.05	0.1	0.14	0.13	0	0	0.08	0	0	0.45	0.7	1.25	0	0	0	0	0	0	0
11:05:00	1.34	1.22	0.9	0.58	0.18	0.08	0.11	0.05	0.03	0.04	0.05	0.03	0.05	0.13	0.3	0.22	0.06	0	0.32	0.17	0.3	0	0	0	0	0	0	0	0	0	0
11:06:00	1.33	1.21	0.89	0.57	0.18	0.07	0.1	0.05	0.02	0.03	0.02	0.07	0	0.08	0.14	0	0	0	0	0.17	0	0	0	0	0	0	0	0	0	0	0
11:07:00	1.34	1.22	0.91	0.59	0.17	0.06	0.11	0.05	0.02	0.04	0.02	0.03	0.07	0.08	0.09	0.09	0.03	0	0	0	0	0	0	0	0	0	0	0	0	0	0
11:08:00	1.33	1.23	0.91	0.58	0.19	0.07	0.1	0.05	0.03	0.03	0.05	0.03	0.07	0.05	0.19	0.16	0	0.05	0.08	0	0	0	0	0	0	0	0	0	0	0	0
11:09:00	1.38	1.24	0.9	0.59	0.17	0.07	0.11	0.05	0.02	0.03	0.03	0.05	0.04	0.08	0.04	0.09	0.03	0.05	0.08	0.17	0.3	0	0	1.25	0	0	0	0	0	0	0
11:10:00	1.34	1.22	0.89	0.58	0.18	0.07	0.1	0.04	0.02	0.04	0.01	0.08	0.07	0.15	0.17	0.09	0	0	0.08	0	0	0.45	0	0	2.29	0	0	0	0	0	0
11:11:00	1.34	1.23	0.9	0.6	0.19	0.08	0.12	0.06	0.03	0.04	0.02	0.07	0.08	0.18	0.13	0.11	0.03	0	0	0	0	0	0	0	0	0	0	0	0	0	0
11:12:00	1.36	1.26	0.92	0.59	0.18	0.07	0.12	0.06	0.02	0.03	0.03	0.07	0	0.18	0.22	0.13	0	0.05	0	0.17	0	0.9	1.39	0	0	0	0	0	0	0	0
11:13:00	1.36	1.23	0.89	0.57	0.19	0.07	0.12	0.05	0.03	0.03	0.03	0.03	0.04	0.05	0.24	0.29	0	0.05	0.16	0	0	1.8	0.7	1.25	2.29	0	0	0	0	0	0
11:14:00	1.35	1.22	0.91	0.59	0.19	0.08	0.11	0.05	0.02	0.03	0.01	0.02	0.05	0.08	0.13	0.18	0	0	0	0	0	0.45	0	0	2.29	0	0	0	0	0	0
11:15:00	1.32	1.23	0.9	0.58	0.18	0.07	0.09	0.05	0.03	0.02	0.02	0.07	0.05	0.05	0.17	0.04	0	0	0	0.17	0	0	0	0	0	0	0	0	0	0	0
11:16:00	1.37	1.25	0.94	0.58	0.2	0.07	0.1	0.05	0.01	0.03	0.03	0.06	0.03	0.08	0.26	0.11	0.03	0.05	0	0	0	0.45	0	0	0	0	0	0	0	0	0
11:17:00	1.36	1.23	0.92	0.59	0.19	0.07	0.09	0.06	0.02	0.04	0.03	0.03	0.01	0	0.12	0	0	0	0	0	0.6	0	0	1.25	0	0	0	0	0	0	0
11:18:00	1.35	1.25	0.92	0.58	0.2	0.07	0.12	0.04	0.02	0.03	0.02	0.02	0.01	0.15	0.17	0.16	0	0	0.08	0.33	0	0	0	1.25	0	0	0	0	0	0	0
11:19:00	1.38	1.24	0.93	0.6	0.19	0.06	0.1	0.05	0.02	0.03	0.04	0.05	0.03	0.18	0.1	0	0	0	0	0	0	0	0	0	0	0	0	0	0	0	0
11:20:00	1.36	1.26	0.91	0.6	0.19	0.07	0.12	0.04	0.01	0.03	0.03	0.05	0.04	0.05	0	0	0	0	0	0	0	0	0	0	0	0	0	0	0	0	0
11:21:00	1.37	1.26	0.95	0.61	0.19	0.07	0.12	0.07	0.02	0.04	0.03	0.05	0.03	0.1	0.11	0.15	0	0.05	0	0	0	0	0	0	0	0	0	0	0	0	0
11:22:00	1.39	1.28	0.94	0.6	0.2	0.07	0.11	0.05	0.02	0.03	0.05	0.04	0.05	0.1	0.15	0.27	0.06	0.05	0	0	0	0	0.7	1.25	0	0	0	0	0	0	0
11:23:00	1.36	1.28	0.94	0.61	0.2	0.07	0.14	0.05	0.03	0.03	0.03	0.04	0.04	0.1	0	0	0	0	0	0	0	0	0	0	0	0	0	0	0	0	0
11:24:00	1.4	1.28	0.96	0.62	0.2	0.08	0.11	0.05	0.02	0.04	0.04	0	0.03	0.08	0.1	0.2	0.03	0.05	0	0.17	0	0	0	0	2.29	0	0	0	0	0	0
11:25:00	1.39	1.3	0.96	0.62	0.2	0.07	0.12	0.05	0.02	0.04	0.03	0.01	0.03	0.1	0.17	0.22	0.03	0	0	0	0	0	0	0	0	0	0	0	0	0	0
11:26:00	1.4	1.3	0.98	0.63	0.21	0.06	0.12	0.05	0.03	0.05	0.02	0.02	0.01	0.03	0.08	0.09	0	0	0	0	0	0	0	1.25	0	3.77	0	0	0	0	0
11:27:00	1.4	1.3	0.96	0.64	0.21	0.07	0.12	0.05	0.02	0.04	0.04	0.03	0.04	0.08	0.13	0.18	0	0.05	0	0	0	0	0.7	0	0	0	0	0	0	0	0
11:28:00	1.4	1.31	0.98	0.64	0.19	0.08	0.12	0.05	0.02	0.02	0.04	0.03	0.03	0.15	0.1	0	0	0	0	0	0	0	0	0	0	0	0	0	0	0	0
11:29:00	1.39	1.3	0.97	0.62	0.2	0.09	0.12	0.05	0.02	0.03	0.02	0.05	0.05	0.03	0.11	0.02	0.03	0	0.08	0.17	0	0	0	0	0	0	0	0	0	0	0
11:30:00	1.43	1.3	0.99	0.65	0.21	0.08	0.12	0.06	0.03	0.03	0.02	0.05	0.04	0.08	0.17	0.24	0.03	0.05	0.08	0.17	0	0.45	0	0	0	0	0	0	0	0	0
11:31:00	1.42	1.36	0.97	0.65	0.2	0.09	0.13	0.05	0.02	0.02	0.04	0.03	0.07	0.1	0.17	0.11	0.03	0.05	0.08	0.17	0.6	0	0	0	0	0	5.8	0	0	0	0
11:32:00	1.45	1.35	1	0.67	0.21	0.08	0.14	0.06	0.02	0.04	0.04	0.03	0.03	0.05	0.25	0.15	0.03	0	0	0	0	0	0.7	0	0	0	0	0	0	0	0
11:33:00	1.43	1.36	0.99	0.67	0.19	0.08	0.11	0.05	0.04	0.03	0.04	0.06	0.09	0.08	0.43	0.38	0.09	0	0.16	0	0.3	0.45	0.7	2.5	2.29	0	0	0	0	0	0
11:34:00	1.44	1.36	1	0.69	0.21	0.08	0.12	0.05	0.03	0.04	0.04	0.01	0.04	0.08	0.19	0.07	0.03	0	0	0	0	0	0.7	0	0	0	0	0	0	0	0
11:35:00	1.46	1.35	1.04	0.67	0.22	0.07	0.1	0.06	0.03	0.02	0.03	0.05	0.01	0.03	0.18	0.05	0.03	0.05	0	0.17	0	0	0	1.25	0	0	0	0	0	0	0
11:36:00	1.45	1.38	1.05	0.68	0.22	0.08	0.12	0.05	0.03	0.03	0.03	0.07	0.01	0.05	0.07	0.11	0	0.05	0.08	0	0	0	0	0	0	0	0	0	0	0	0
11:37:00	1.5	1.4	1.04	0.68	0.22	0.08	0.11	0.05	0.03	0.02	0.04	0.08	0.04	0	0.1	0.16	0.03	0	0.24	0.17	0	0.45	0	0	0	0	0	0	0	0	0
11:38:00	1.49	1.41	1.06	0.73	0.22	0.09	0.12	0.05	0.02	0.02	0.03	0.07	0.08	0.03	0.01	0	0.06	0.09	0	0	0	0	0	0	0	0	0	0	0	0	0
11:39:00	1.49	1.44	1.08	0.7	0.22	0.08	0.13	0.05	0.02	0.04	0.04	0.05	0.04	0.1	0.19	0.15	0.06	0	0	0.17	0	0	0	0	0	0	0	0	0	0	0
11:40:00	1.51	1.45	1.09	0.71	0.22	0.07	0.11	0.05	0.02	0.02	0.03	0.02	0.04	0.05	0.05	0	0	0	0	0	0	0	0	0	0	0	0	0	0	0	0
11:41:00	1.53	1.47	1.1	0.73	0.24	0.08	0.14	0.06	0.02	0.02	0.04	0.02	0.05	0.1	0.08	0.04	0	0	0	0	0	0	0	0	0	0	0	0	0	0	0
11:42:00	1.53	1.48	1.1	0.74	0.24	0.08	0.11	0.06	0.03	0.04	0.04	0.07	0.05	0.03	0.11	0.04	0.03	0.05	0	0	0	0	0	0	0	0	0	0	0	0	0
11:43:00	1.54	1.46	1.11	0.75	0.23	0.08	0.14	0.04	0.02	0.03	0.03	0.04	0.01	0.05	0.11	0.15	0	0.05	0	0	0	0	0	0	0	0	0	0	0	0	0
11:44:00	1.54	1.5	1.13	0.75	0.25	0.09	0.14	0.06	0.02	0.03	0.04	0.05	0	0.08	0.21	0.15	0	0	0.08	0	0	0	0	0	0	0	0	0	0	0	0
11:45:00	1.58	1.51	1.16	0.76	0.24	0.11	0.14	0.05	0.03	0.03	0.03	0.02	0.13	0.03	0	0	0	0	0	0	0	0	0	0	0	0	0	0	0	0	0
11:46:00	1.58	1.55	1.15	0.79	0.26	0.08	0.13	0.06	0.02	0.05	0.04	0.08	0.04	0.08	0.12	0.11	0.03	0	0.08	0	0	0	0	0	0	0	0	0	0	0	0
11:47:00	1.61	1.57	1.16	0.78	0.25	0.1	0.13	0.04	0.04	0.04	0.03	0.02	0.03	0.13	0.02	0.05	0	0	0	0	0	0	0	0	0	0	0	0	0	0	0
11:48:00	1.62	1.57	1.18	0.8	0.26	0.1	0.13	0.06	0.03	0.04	0.01	0.1	0.04	0.03	0.11	0.07	0	0	0	0	0	0	0	0	0	0	0	0	0	0	0
11:49:00	1.64	1.6	1.22	0.82	0.25	0.09	0.13	0.06	0.02	0.04	0.03	0.01	0.09	0.13	0.1	0	0	0	0	0	0	0	0	0	0	0	0	0	0	0	0
11:50:00	1.67	1.63	1.22	0.8	0.27	0.1	0.14	0.06	0.02	0.04	0.02	0.03	0.04	0.08	0	0	0	0	0	0	0	0	0	0	0	0	0	0	0	0	0
11:51:00	1.67	1.65	1.26	0.84	0.27	0.09	0.14	0.07	0.03	0.03	0.03	0.03	0.05	0.05	0.04	0.05	0.03	0	0.08	0	0.3	0	0	0	0	0	0	0	0	0	0
11:52:00	1.71	1.65	1.26	0.87	0.27	0.09	0.14	0.07	0.03	0.04	0.03	0.03	0.01	0.1	0.12	0.11	0.06	0	0	0	0	0	0	0	0	0	0	0	0	0	0
11:53:00	1.72	1.68	1.28	0.87	0.26	0.1	0.16	0.06	0.04	0.03	0.04	0.04	0.03	0.05	0.16	0.33	0.03	0	0	0	0	0	0	0	0	0	0	0	0	0	0
11:54:00	1.74	1.72	1.32	0.9	0.29	0.11	0.15	0.07	0.02	0.03	0.03	0.05	0.01	0.18	0.12	0.04	0	0	0.08	0	0	0	0	0	0	0	0	0	0	0	0
11:55:00	1.73	1.69	1.3	0.89	0.28	0.11	0.14	0.06	0.03	0.03	0.04	0.01	0.04	0.08	0.09	0	0	0	0	0	0	0.45	0	0	0	0	0	0	0	0	0
11:56:00	1.76	1.72	1.3	0.89	0.28	0.1	0.14	0.06	0.03	0.04	0.03	0.03	0.01	0.15	0.03	0.04	0	0	0	0	0	0	0	0	0	0	0	0	0	0	0
11:57:00	1.74	1.73	1.3	0.92	0.28	0.1	0.15	0.07	0.04	0.04	0.03	0.05	0	0.13	0	0	0	0	0	0	0	0	0	0	0	0	0	0	0	0	0
11:58:00	1.74	1.69	1.31	0.87	0.28	0.1	0.15	0.06	0.03	0.04	0.04	0.02	0.08	0.1	0.12	0.11	0.03	0.05	0	0	0	0	0	0	0	0	0	0	0	0	0
11:59:00	1.74	1.71	1.31	0.91	0.28	0.1	0.13	0.07	0.04	0.03	0.04	0.06	0.04	0.03	0.11	0.07	0	0	0	0	0	0	0	0	0	0	0	0	0	0	0
12:00:00	1.75	1.74	1.33	0.89	0.3	0.11	0.15	0.05	0.02	0.03	0.03	0.05	0.03	0.08	0.29	0.15	0.06	0.05	0	0	0	0	0	0	0	0	0	0	0	0	0
12:01:00	1.77	1.75	1.33	0.89	0.29	0.11	0.14	0.06	0.02	0.03	0.03	0.05	0.09	0.05	0.05	0	0	0	0	0	0	0	0	0	0	0	0	0	0	0	0
12:02:00	1.79	1.72	1.34	0.89	0.31	0.11	0.13	0.06	0.02	0.04	0.04	0.05	0.04	0.13	0.03	0.04	0	0	0	0	0	0	0	0	0	0	0	0	0	0	0
12:03:00	1.79	1.74	1.37	0.91	0.3	0.11	0.14	0.07	0.03	0.03	0.06	0.05	0.08	0.15	0.12	0.09	0	0	0.16	0	0	0	0	0	2.29	0	0	0	0	0	0
12:04:00	1.75	1.76	1.33	0.91	0.3	0.1	0.14	0.06	0.02	0.02	0.03	0.05	0.03	0.1	0.25	0.07	0	0	0	0	0	0	0	0	2.29	0	0	0	0	0	0
12:05:00	1.76	1.75	1.31	0.9	0.28	0.1	0.13	0.06	0.02	0.05	0.04	0.03	0.04	0.1	0.04	0.09	0	0	0	0.17	0	0	0	0	0	0	0	0	0	0	0
12:06:00	1.78	1.74	1.32	0.9	0.29	0.1	0.16	0.05	0.04	0.05	0.03	0.07	0.09	0.13	0.06	0.04	0.03	0	0.08	0	0	0	0	0	0	0	0	0	0	0	0
12:07:00	1.75	1.74	1.34	0.89	0.29	0.09	0.15	0.06	0.03	0.04	0.03	0.06	0.05	0.05	0.04	0.07	0.03	0	0	0	0	0	0	0	2.29	0	0	0	0	0	0
12:08:00	1.75	1.76	1.32	0.89	0.28	0.09	0.14	0.06	0.03	0.05	0.04	0.05	0.11	0.05	0.12	0.04	0	0	0	0	0	0	0.7	0	0	0	0	0	0	0	0
12:11:00	1.7	1.68	1.27	0.85	0.27	0.09	0.17	0.06	0.03	0.04	0.04	0.04	0.05	0.05	0.23	0.31	0.03	0.09	0.08	0	0.3	0	0	0	0	0	0	0	0	0	0
12:12:00	1.75	1.69	1.28	0.86	0.27	0.1	0.14	0.07	0.02	0.03	0.03	0.03	0.01	0.1	0.12	0.16	0.06	0.05	0	0	0	0	0	1.25	0	0	0	0	0	0	0
12:13:00	1.74	1.71	1.3	0.84	0.28	0.1	0.13	0.06	0.04	0.03	0.03	0.04	0.04	0.21	0.15	0	0	0	0	0	0	0	0	0	0	0	0	0	0	0	0
12:14:00	1.75	1.72	1.3	0.85	0.28	0.1	0.15	0.05	0.03	0.02	0.04	0.06	0.07	0.05	0.19	0.07	0.03	0	0.08	0	0	0	0	0	0	0	0	0	0	0	0
12:15:00	1.77	1.76	1.28	0.89	0.3	0.1	0.15	0.05	0.03	0.03	0.03	0.04	0.07	0.13	0.34	0.18	0	0.05	0	0	0	0	0	0	0	0	0	0	0	0	0
12:16:00	1.75	1.71	1.29	0.87	0.27	0.1	0.16	0.07	0.02	0.04	0.04	0.03	0.05	0.13	0.1	0.07	0	0	0.08	0	0	0	0	0	0	0	0	0	0	0	0
12:17:00	1.76	1.7	1.3	0.85	0.26	0.1	0.12	0.05	0.04	0.04	0.03	0.03	0.07	0.08	0.26	0.15	0	0.05	0	0	0	0	0	0	0	0	0	0	0	0	0
12:18:00	1.73	1.71	1.31	0.87	0.28	0.1	0.14	0.06	0.03	0.03	0.01	0.03	0.01	0.1	0.18	0.13	0	0	0	0	0	0	0	0	0	0	0	0	0	0	0
12:19:00	1.72	1.71	1.3	0.85	0.27	0.1	0.14	0.06	0.03	0.02	0.03	0.07	0.07	0.03	0.24	0.07	0	0.05	0	0	0	0	0	0	2.29	0	0	0	0	0	0
12:20:00	1.73	1.69	1.28	0.84	0.27	0.1	0.14	0.05	0.02	0.04	0.03	0.04	0.04	0.13	0.05	0	0	0	0	0	0	0	0	0	0	0	0	0	0	0	0
12:21:00	1.74	1.7	1.29	0.85	0.27	0.09	0.15	0.06	0.03	0.02	0.03	0.03	0.05	0.1	0.09	0.09	0	0	0.08	0	0	0	0	0	0	0	0	0	0	0	0
12:22:00	1.78	1.71	1.3	0.88	0.27	0.1	0.16	0.07	0.03	0.04	0.03	0.03	0.04	0.08	0.16	0.05	0.03	0	0	0	0	0	0	0	0	0	0	0	0	0	0
12:23:00	1.78	1.77	1.33	0.87	0.29	0.11	0.14	0.06	0.02	0.03	0.03	0.05	0.09	0.21	0.15	0.22	0.06	0.05	0	0	0	0	0	0	0	0	0	0	0	0	0
12:24:00	1.76	1.77	1.35	0.86	0.27	0.11	0.15	0.06	0.03	0.05	0.06	0.05	0.03	0.1	0.16	0.11	0.03	0	0.08	0.17	0	0	0	0	0	0	0	0	0	0	0
12:25:00	1.79	1.74	1.33	0.88	0.28	0.1	0.14	0.07	0.02	0.04	0.03	0.06	0.07	0	0.09	0	0.03	0	0	0	0	0	0	0	0	0	0	0	0	0	0
12:26:00	1.82	1.79	1.34	0.93	0.29	0.1	0.14	0.07	0.02	0.05	0.03	0.05	0.05	0.13	0.19	0.07	0.03	0	0	0	0	0.45	0	0	0	0	0	0	0	0	0
12:27:00	1.81	1.79	1.37	0.9	0.3	0.11	0.16	0.07	0.03	0.03	0.03	0.03	0.09	0.15	0.2	0.16	0.03	0	0	0	0	0	0	0	0	0	0	0	0	0	0
12:28:00	1.79	1.75	1.35	0.92	0.28	0.1	0.16	0.08	0.03	0.04	0.03	0.02	0.08	0.05	0.13	0.04	0	0	0	0	0	0	0	0	0	0	0	0	0	0	0
12:29:00	1.84	1.79	1.36	0.95	0.29	0.09	0.17	0.06	0.03	0.03	0.03	0.07	0.08	0.05	0.11	0.05	0	0	0	0.17	0	0	0	0	0	0	0	0	0	0	0
12:30:00	1.84	1.82	1.41	0.94	0.32	0.09	0.16	0.06	0.02	0.04	0.04	0.05	0.05	0.1	0.1	0.07	0	0	0	0.17	0	0	0	0	0	0	0	0	0	0	0
12:31:00	1.84	1.85	1.45	0.98	0.29	0.11	0.18	0.06	0.03	0.04	0.04	0.06	0.07	0.05	0.15	0.16	0.09	0	0.08	0	0.6	0	0	0	0	0	0	0	0	0	0
12:32:00	1.88	1.86	1.45	0.99	0.3	0.12	0.15	0.07	0.02	0.03	0.05	0.05	0.05	0.15	0.12	0.07	0.06	0.05	0.08	0	0	0	0	0	0	0	0	0	0	0	0
12:33:00	1.87	1.89	1.43	0.96	0.34	0.11	0.17	0.07	0.04	0.04	0.04	0.05	0.01	0.1	0.14	0.16	0	0	0.16	0	0	0	0	0	0	0	0	0	0	0	0
12:34:00	1.88	1.87	1.44	0.99	0.32	0.12	0.17	0.07	0.04	0.04	0.04	0.03	0.04	0.1	0.25	0.18	0.03	0	0.16	0.33	0	0	0	0	0	0	0	0	0	0	0
12:35:00	1.9	1.91	1.45	0.99	0.32	0.11	0.17	0.06	0.04	0.04	0.04	0.09	0.07	0.1	0.14	0.07	0.03	0.05	0	0	0	0	0	0	0	0	0	0	0	0	0
12:36:00	1.9	1.94	1.45	1	0.32	0.11	0.17	0.07	0.03	0.04	0.05	0.06	0.09	0.13	0.02	0.04	0	0	0.08	0	0	0	0	0	0	0	0	0	0	0	0
12:37:00	1.91	1.93	1.49	1.04	0.33	0.13	0.18	0.08	0.04	0.04	0.03	0.04	0.05	0.08	0.03	0.04	0	0	0	0	0	0	0	0	0	0	0	0	0	0	0
12:38:00	1.9	1.93	1.49	1	0.34	0.12	0.18	0.06	0.03	0.04	0.04	0.09	0.08	0.1	0.14	0.09	0	0.05	0	0	0	0	0	0	0	0	0	0	0	0	0
12:39:00	1.95	2	1.52	1.06	0.32	0.13	0.15	0.08	0.02	0.04	0.03	0.03	0.03	0.18	0.1	0	0	0	0	0	0	0	0	0	0	0	0	0	0	0	0
12:40:00	1.98	2.01	1.62	1.11	0.35	0.14	0.21	0.09	0.04	0.06	0.02	0.04	0.01	0.18	0.1	0.2	0.12	0.05	0.08	0.5	0	0	0	0	0	0	0	0	0	0	0
12:41:00	2	2.11	1.69	1.19	0.36	0.14	0.2	0.07	0.03	0.03	0.03	0.03	0.05	0.08	0.07	0.16	0.06	0.05	0	0	0.3	0	0	0	0	0	0	0	0	0	0
12:42:00	2.04	2.13	1.67	1.17	0.39	0.12	0.2	0.07	0.03	0.04	0.04	0.09	0.07	0.23	0.24	0.27	0.09	0.05	0.16	0	0	0	0	0	0	0	0	0	0	0	0
12:43:00	2.05	2.17	1.76	1.22	0.41	0.14	0.2	0.07	0.04	0.04	0.04	0.11	0.04	0.13	0.17	0.09	0.06	0	0.08	0	0	0	0	0	0	0	0	0	0	0	0
12:44:00	2.09	2.21	1.81	1.26	0.4	0.15	0.19	0.09	0.03	0.06	0.05	0.08	0.04	0.13	0.32	0.09	0.06	0	0.08	0	0	0	0	0	0	0	0	0	0	0	0
12:45:00	2.09	2.22	1.79	1.24	0.41	0.15	0.21	0.08	0.05	0.03	0.05	0.07	0.07	0.15	0.16	0.09	0.06	0.14	0.24	0	0.3	0	0	0	0	0	0	0	0	0	0
12:46:00	2.08	2.22	1.79	1.27	0.4	0.15	0.21	0.09	0.03	0.05	0.05	0.08	0.05	0.15	0.07	0.04	0	0	0	0.17	0	0	0	0	0	0	0	0	0	0	0
12:47:00	2.1	2.26	1.87	1.34	0.44	0.16	0.21	0.09	0.04	0.05	0.04	0.08	0.09	0.21	0.27	0.24	0.06	0.05	0.16	0	0	0	0	0	0	0	0	0	0	0	0
12:48:00	2.11	2.32	1.91	1.35	0.46	0.15	0.2	0.08	0.03	0.04	0.04	0.07	0	0.15	0.19	0.18	0.03	0.14	0.08	0	0	0.45	0	0	0	0	0	0	0	0	0
12:49:00	2.18	2.38	2.02	1.41	0.46	0.17	0.22	0.08	0.04	0.04	0.04	0.05	0.07	0.26	0.37	0.44	0.15	0.09	0.4	0.33	0	0	0	0	0	0	0	0	0	0	0
12:50:00	2.21	2.44	2.05	1.48	0.48	0.17	0.22	0.09	0.03	0.06	0.05	0.08	0.09	0.23	0.23	0.16	0	0	0.16	0.17	0	0	0	0	0	0	0	0	0	0	0
12:51:00	2.21	2.48	2.08	1.5	0.48	0.16	0.22	0.08	0.03	0.06	0.05	0.09	0.12	0.18	0.28	0.11	0.06	0.09	0.16	0	0	0	0	0	0	0	0	0	0	0	0
12:52:00	2.24	2.47	2.08	1.51	0.48	0.17	0.24	0.09	0.04	0.07	0.04	0.07	0.07	0.18	0.29	0.2	0.06	0.09	0.08	0	0	0	0	0	0	0	0	0	0	0	0
12:53:00	2.3	2.62	2.21	1.67	0.53	0.17	0.26	0.09	0.04	0.05	0.04	0.13	0.12	0.15	0.22	0.16	0.06	0.09	0	0	0	0	0	0	0	0	0	0	0	0	0
12:54:00	2.31	2.62	2.26	1.7	0.55	0.2	0.26	0.09	0.04	0.04	0.05	0.09	0.09	0.13	0.5	0.16	0.15	0.05	0.16	0.33	0	0.45	0	0	0	0	0	0	0	0	0
12:55:00	2.33	2.69	2.32	1.73	0.56	0.2	0.26	0.09	0.05	0.08	0.04	0.04	0.09	0.26	0.2	0.26	0.03	0	0.56	0	0.3	0.45	0.7	0	0	0	0	0	0	0	0
12:56:00	2.4	2.74	2.39	1.78	0.6	0.21	0.26	0.11	0.06	0.06	0.07	0.11	0.11	0.26	0.35	0.59	0.09	0.14	0.08	0.5	0.3	0	0.7	0	2.29	0	0	0	0	0	0
12:57:00	2.36	2.72	2.39	1.79	0.55	0.2	0.26	0.09	0.04	0.04	0.07	0.09	0.13	0.21	0.41	0.44	0.03	0.14	0.24	0.5	0	0	0	0	0	0	0	0	0	0	0
12:58:00	2.39	2.75	2.46	1.84	0.58	0.21	0.26	0.11	0.04	0.06	0.07	0.13	0.19	0.26	0.29	0.2	0.09	0.14	0.08	0.17	0	0.45	0	0	2.29	0	0	0	0	0	0
12:59:00	2.41	2.8	2.48	1.87	0.62	0.22	0.26	0.1	0.04	0.06	0.04	0.07	0.08	0.21	0.68	0.49	0.09	0.05	0.8	0	0	0	0	1.25	0	0	0	0	0	0	0
13:00:00	2.39	2.77	2.45	1.86	0.6	0.2	0.29	0.1	0.05	0.07	0.09	0.09	0.07	0.28	0.26	0.26	0.3	0.14	0.48	1	0	0.45	1.39	2.5	0	0	0	0	0	0	0
13:01:00	2.4	2.77	2.45	1.82	0.6	0.2	0.24	0.1	0.05	0.07	0.05	0.08	0.04	0.36	0.3	0.22	0.06	0.09	0.56	0.17	0.3	0	0	0	0	0	0	0	0	0	0
13:02:00	2.42	2.8	2.39	1.83	0.57	0.19	0.27	0.1	0.04	0.05	0.04	0.08	0.05	0.21	0.17	0.15	0.06	0.05	0.16	0	0	0	0	0	0	0	0	0	0	0	0
13:03:00	2.42	2.82	2.42	1.84	0.6	0.19	0.24	0.1	0.04	0.05	0.06	0.07	0.03	0.23	0.3	0.18	0.06	0.14	0	0	0	0	0	0	0	0	0	0	0	0	0
13:04:00	2.39	2.82	2.45	1.83	0.58	0.2	0.24	0.07	0.04	0.05	0.05	0.08	0.11	0.1	0.12	0.18	0.03	0.05	0	0.17	0	0	0	0	0	0	0	0	0	0	0
13:05:00	2.45	2.8	2.49	1.84	0.59	0.21	0.26	0.09	0.03	0.05	0.03	0.08	0.03	0.08	0.12	0.09	0.03	0	0.16	0	0	0	0	0	0	0	0	0	0	0	0
13:06:00	2.46	2.82	2.53	1.86	0.59	0.21	0.26	0.1	0.04	0.06	0.04	0.05	0.07	0.03	0.08	0.16	0	0.09	0.08	0	0	0	0	0	0	0	0	0	0	0	0
13:07:00	2.43	2.86	2.58	1.91	0.59	0.2	0.27	0.09	0.04	0.04	0.05	0.11	0.11	0.13	0.03	0.09	0.03	0	0.08	0	0	0	0	0	0	0	0	0	0	0	0
13:08:00	2.48	2.95	2.58	1.98	0.64	0.22	0.26	0.1	0.06	0.07	0.04	0.06	0.13	0.08	0.13	0	0	0.05	0.08	0	0	0	0	0	0	0	0	0	0	0	0
13:09:00	2.5	2.93	2.65	2	0.63	0.21	0.25	0.09	0.03	0.06	0.04	0.1	0.04	0.18	0.23	0.13	0.09	0.05	0.08	0	0	0	0	0	0	0	0	0	0	0	0
13:10:00	2.52	2.96	2.71	2.05	0.65	0.24	0.26	0.09	0.05	0.05	0.06	0.08	0.05	0.18	0.18	0.22	0.06	0.05	0	0.17	0	0	0.7	0	0	0	0	0	0	0	0
13:11:00	2.55	3.03	2.76	2.1	0.66	0.22	0.29	0.11	0.04	0.08	0.04	0.08	0.09	0.21	0.23	0.24	0	0.09	0.08	0.17	0	0	0	0	0	0	0	0	0	0	0
13:12:00	2.53	3.06	2.8	2.1	0.67	0.25	0.27	0.1	0.05	0.07	0.04	0.11	0.08	0.13	0.11	0.07	0.06	0	0.16	0	0	0.45	0	0	0	0	0	0	0	0	0
13:13:00	2.58	3.09	2.83	2.14	0.67	0.23	0.28	0.09	0.05	0.06	0.05	0.13	0.08	0.1	0.16	0.16	0.09	0	0.16	0	0	0	0	0	0	0	0	0	0	0	0
13:14:00	2.57	3.09	2.78	2.14	0.65	0.22	0.28	0.09	0.04	0.05	0.06	0.09	0.08	0.05	0.22	0.15	0.15	0.05	0.24	0	0	0	0	1.25	0	0	0	0	0	0	0
13:15:00	2.59	3.1	2.83	2.16	0.7	0.21	0.28	0.1	0.04	0.09	0.04	0.07	0.09	0.13	0.09	0.16	0.03	0.05	0	0	0	0	0	0	0	0	0	0	0	0	0
13:16:00	2.58	3.1	2.82	2.1	0.69	0.21	0.27	0.09	0.06	0.06	0.04	0.07	0.04	0.05	0.16	0.16	0.03	0	0.08	0.5	0	0	0	0	0	0	0	0	0	0	0
13:17:00	2.6	3.1	2.81	2.1	0.68	0.21	0.26	0.1	0.04	0.07	0.05	0.08	0.08	0.13	0.11	0.04	0	0.09	0	0	0	0	0	0	0	0	0	0	0	0	0
13:18:00	2.6	3.07	2.84	2.11	0.67	0.23	0.27	0.09	0.04	0.06	0.04	0.08	0.04	0.26	0.2	0.16	0	0	0.08	0	0	0	0	0	0	0	0	0	0	0	0
13:19:00	2.61	3.15	2.82	2.17	0.67	0.22	0.27	0.1	0.04	0.04	0.06	0.09	0.05	0.03	0.13	0.02	0	0.05	0	0	0	0	0	0	0	0	0	0	0	0	0
13:20:00	2.62	3.16	2.86	2.19	0.69	0.24	0.27	0.11	0.05	0.06	0.04	0.05	0.07	0.18	0.13	0.09	0	0.05	0.08	0	0	0	0	0	0	0	0	0	0	0	0
13:21:00	2.67	3.19	2.95	2.23	0.69	0.24	0.3	0.11	0.04	0.06	0.05	0.1	0.07	0.18	0.18	0.11	0.09	0.05	0.16	0	0	0	0	0	0	0	0	0	0	0	0
13:22:00	2.64	3.16	2.89	2.19	0.71	0.23	0.26	0.12	0.04	0.06	0.04	0.06	0.03	0.05	0.13	0.07	0	0.14	0	0	0	0	0	0	0	0	0	0	0	0	0
13:23:00	2.65	3.2	2.95	2.23	0.68	0.24	0.29	0.12	0.03	0.05	0.05	0.04	0.04	0.23	0.18	0.15	0.09	0	0.08	0	0	0	0	0	0	0	0	0	0	0	0
13:24:00	2.67	3.2	2.94	2.2	0.7	0.23	0.29	0.09	0.04	0.06	0.04	0.08	0.07	0.21	0.15	0.18	0.06	0.09	0.08	0	0	0	0	0	0	0	0	0	0	0	0
13:25:00	2.66	3.21	2.97	2.24	0.68	0.23	0.27	0.11	0.04	0.04	0.06	0.05	0.07	0.18	0.17	0.11	0	0	0.16	0	0	0	0	0	0	0	0	0	0	0	0
13:26:00	2.7	3.23	2.94	2.21	0.71	0.24	0.29	0.1	0.04	0.05	0.06	0.1	0.05	0.23	0.17	0.15	0.18	0.05	0.16	0.17	0	0	0	0	0	0	0	0	0	0	0
13:27:00	2.66	3.21	2.93	2.24	0.73	0.24	0.29	0.11	0.04	0.06	0.07	0.09	0.05	0.21	0.38	0.29	0	0.09	0.32	0	0	0	0	0	0	0	0	0	0	0	0
13:28:00	2.67	3.23	2.95	2.22	0.71	0.22	0.29	0.07	0.04	0.06	0.06	0.05	0.08	0.15	0.05	0.04	0.03	0	0.08	0.17	0	0	0	0	0	0	0	0	0	0	0
13:29:00	2.66	3.22	2.9	2.23	0.71	0.22	0.31	0.12	0.04	0.06	0.04	0.03	0.01	0.21	0.08	0.07	0.03	0	0.08	0.17	0	0	0	0	0	0	0	0	0	0	0
13:30:00	2.65	3.22	2.92	2.23	0.69	0.24	0.3	0.09	0.05	0.05	0.07	0.07	0.08	0.18	0.28	0.26	0.06	0	0.08	0	0	0	0	0	0	0	0	0	0	0	0
13:31:00	2.69	3.26	2.95	2.26	0.69	0.24	0.31	0.11	0.04	0.06	0.05	0.07	0.04	0.05	0.18	0.09	0.03	0	0.08	0	0	0	0	0	0	0	0	0	0	0	0
13:32:00	2.68	3.25	2.98	2.27	0.7	0.24	0.27	0.11	0.03	0.05	0.05	0.06	0.12	0.23	0.35	0.04	0.03	0	0.16	0	0	0	0	0	0	0	0	0	0	0	0
13:33:00	2.7	3.31	3.02	2.33	0.75	0.24	0.31	0.11	0.03	0.07	0.06	0.04	0.07	0.13	0.34	0.35	0.06	0.09	0.4	0.5	0	0	0	0	0	0	0	0	0	0	0
13:34:00	2.69	3.27	2.97	2.3	0.73	0.24	0.3	0.12	0.05	0.06	0.04	0.11	0.05	0.13	0.2	0.02	0.03	0	0.08	0.17	0	0	0.7	0	0	0	0	0	0	0	0
13:35:00	2.72	3.29	3.05	2.34	0.77	0.27	0.33	0.12	0.03	0.06	0.06	0.1	0.09	0.15	0.22	0.15	0.06	0	0.24	0	0	0	0	0	0	0	0	0	0	0	0
13:36:00	2.72	3.3	3.11	2.38	0.77	0.26	0.32	0.1	0.05	0.05	0.07	0.09	0.15	0.15	0.42	0.37	0.06	0.05	0.16	0.33	0	0.45	0	0	0	0	0	0	0	0	0
13:37:00	2.73	3.31	3.18	2.44	0.79	0.26	0.31	0.11	0.05	0.08	0.07	0.07	0.04	0.31	0.29	0.31	0.09	0.05	0.24	0.17	0	0.45	0	0	0	0	0	0	0	0	0
13:38:00	2.72	3.34	3.2	2.46	0.8	0.28	0.36	0.13	0.06	0.07	0.05	0.07	0.12	0.21	0.24	0.15	0.06	0.09	0.16	0.33	0	0	0	0	0	0	0	0	0	0	0
13:39:00	2.72	3.39	3.17	2.58	0.83	0.29	0.32	0.14	0.05	0.07	0.05	0.16	0.12	0.49	0.17	0.31	0.18	0.09	0.16	0	0	0.45	0	0	0	0	0	0	0	0	0
13:40:00	2.73	3.41	3.27	2.58	0.85	0.29	0.35	0.12	0.05	0.08	0.04	0.08	0.21	0.21	0.14	0.05	0.06	0.05	0.64	0.33	0	0	0	0	0	0	0	0	0	0	0
13:41:00	2.71	3.37	3.23	2.56	0.84	0.31	0.32	0.13	0.05	0.07	0.07	0.1	0.07	0.36	0.45	0.33	0.15	0.23	0.64	0.67	0	0	0	0	0	0	0	0	0	0	0
13:42:00	2.7	3.35	3.24	2.62	0.85	0.28	0.35	0.12	0.05	0.09	0.05	0.07	0.2	0.49	0.4	0.37	0.18	0.6	1.04	0	0	0.45	0.7	0	2.29	0	0	0	0	0	0
13:43:00	2.72	3.37	3.18	2.61	0.83	0.28	0.34	0.15	0.06	0.06	0.08	0.09	0.05	0.36	0.3	0.27	0.15	0.28	0.8	0.5	0	0	0	1.25	0	0	0	0	0	0	0
13:44:00	2.69	3.36	3.21	2.61	0.84	0.29	0.34	0.12	0.05	0.07	0.06	0.14	0.17	0.26	0.35	0.33	0.33	0.19	0.8	0.33	0	0	0	0	0	0	0	0	0	0	0
13:45:00	2.71	3.32	3.21	2.54	0.85	0.3	0.35	0.13	0.05	0.09	0.06	0.09	0.16	0.21	0.57	0.27	0.21	0.23	0.32	0.33	0	0	0	0	0	0	0	0	0	0	0
13:46:00	2.68	3.28	3.12	2.42	0.83	0.31	0.33	0.12	0.06	0.08	0.08	0.09	0.11	0.36	0.51	0.35	0.06	0.32	0.48	0.5	0	0.9	0	0	0	0	0	0	0	0	0
13:47:00	2.67	3.26	3.04	2.36	0.77	0.26	0.33	0.12	0.05	0.07	0.08	0.16	0.17	0.21	0.28	0.04	0.09	0.32	0.56	0.84	0.3	0.45	0	1.25	0	0	0	0	0	0	0
13:48:00	2.62	3.18	2.94	2.28	0.76	0.25	0.33	0.11	0.05	0.06	0.05	0.12	0.11	0.18	0.22	0.18	0.15	0.09	0.32	0.33	0	0	0	0	0	0	0	0	0	0	0
13:49:00	2.64	3.19	2.97	2.3	0.76	0.27	0.32	0.09	0.04	0.06	0.04	0.09	0.04	0.21	0.19	0.15	0.03	0.05	0.08	0	0	0	0	0	0	0	0	0	0	0	0
13:50:00	2.64	3.18	2.97	2.3	0.75	0.28	0.32	0.11	0.05	0.06	0.05	0.1	0.11	0.31	0.51	0.48	0.15	0.05	0.24	0.17	0.6	0	0	1.25	0	0	0	0	0	0	0
13:51:00	2.63	3.21	3	2.32	0.75	0.25	0.33	0.11	0.04	0.07	0.07	0.11	0.11	0.33	0.26	0.22	0.12	0.19	0.08	0.17	0.3	0	0.7	0	0	0	0	0	0	0	0
13:52:00	2.63	3.19	2.93	2.29	0.73	0.25	0.3	0.13	0.06	0.08	0.06	0.07	0.11	0.23	0.28	0.35	0.15	0.19	0.08	0.17	0.3	0.45	0	0	0	0	0	0	0	0	0
13:53:00	2.6	3.17	2.94	2.34	0.75	0.27	0.33	0.12	0.04	0.07	0.04	0.05	0.08	0.15	0.05	0.09	0.21	0.09	0.4	0.33	0.6	0.45	0.7	0	0	0	0	0	0	0	0
13:54:00	2.59	3.15	2.94	2.26	0.75	0.24	0.3	0.11	0.05	0.06	0.05	0.11	0.09	0.44	0.44	0.18	0.3	0.14	0.96	0.17	0	0	0	0	0	0	0	0	0	0	0
13:55:00	2.63	3.18	2.89	2.33	0.77	0.26	0.25	0.12	0.07	0.07	0.06	0.11	0.09	0.23	0.33	0.24	0.15	0.42	0.24	0.33	0	0	0	0	0	0	0	0	0	0	0
13:56:00	2.61	3.17	2.96	2.34	0.77	0.28	0.31	0.1	0.05	0.06	0.05	0.11	0.11	0.31	0.3	0.29	0.21	0.19	0.48	0.17	0.3	0	0	0	0	0	0	0	0	0	0
13:57:00	2.62	3.16	2.98	2.33	0.77	0.27	0.32	0.12	0.05	0.06	0.08	0.07	0.11	0.28	0.32	0.4	0.18	0.09	0.4	0.33	0.3	0	0	0	0	0	0	0	0	0	0
13:58:00	2.61	3.17	2.98	2.34	0.78	0.27	0.32	0.11	0.05	0.06	0.07	0.06	0.08	0.33	0.28	0.2	0.3	0.28	0.4	0.67	0	0.45	0	0	0	0	0	0	0	0	0
13:59:00	2.61	3.17	3.04	2.39	0.78	0.27	0.36	0.11	0.06	0.07	0.08	0.09	0.16	0.21	0.5	0.42	0.33	0.09	0.32	0	0.3	1.35	0	0	0	0	0	10.02	0	0	0
14:00:00	2.59	3.12	2.94	2.34	0.8	0.28	0.34	0.11	0.07	0.07	0.1	0.09	0.2	0.18	0.56	0.6	0.42	0.37	0.96	1	0	0.45	0	0	0	0	0	0	0	0	0
14:01:00	2.6	3.13	2.91	2.3	0.78	0.28	0.32	0.13	0.05	0.09	0.09	0.13	0.09	0.44	0.33	0.09	0.39	0.37	0.56	0.5	0.3	0	0	0	0	0	0	0	0	0	0
14:02:00	2.55	3.11	2.95	2.35	0.8	0.3	0.37	0.13	0.05	0.11	0.09	0.15	0.16	0.54	0.71	0.53	0.42	0.14	0.56	0.67	0	0	0.7	1.25	0	0	0	0	0	0	0
14:03:00	2.58	3.12	3.02	2.41	0.82	0.28	0.39	0.17	0.09	0.1	0.1	0.22	0.16	0.59	1.04	0.88	0.33	0.65	1.12	0.67	0.6	0.45	0.7	0	0	0	0	10.02	0	0	0
14:04:00	2.61	3.19	3.06	2.51	0.87	0.3	0.43	0.18	0.09	0.13	0.14	0.16	0.29	0.62	0.82	0.99	0.88	1.07	0.96	1	0.6	0	0	1.25	0	0	5.8	0	0	0	0
14:05:00	2.61	3.21	3.05	2.5	0.88	0.33	0.49	0.2	0.08	0.16	0.15	0.19	0.32	0.92	0.64	0.95	0.66	0.6	0.96	0.67	0	1.35	0	0	0	0	0	0	0	0	0
14:06:00	2.59	3.21	3.13	2.58	0.91	0.33	0.47	0.17	0.1	0.14	0.14	0.32	0.27	0.95	0.99	1.06	0.66	0.56	2.16	0.5	0.91	0	1.39	2.5	0	7.55	0	0	0	0	0
14:07:00	2.61	3.21	3.13	2.62	0.93	0.35	0.47	0.19	0.09	0.17	0.15	0.2	0.32	0.72	0.93	0.91	0.75	0.7	2.16	1	0.3	0.45	0.7	0	0	0	0	0	0	0	34.57
14:08:00	2.56	3.2	3.1	2.59	0.94	0.35	0.45	0.19	0.08	0.1	0.14	0.26	0.24	0.62	1.14	0.99	0.51	0.93	1.12	1.51	0.3	0	0	0	0	3.77	0	0	0	0	0
14:09:00	2.54	3.2	3.12	2.64	0.9	0.36	0.44	0.19	0.08	0.13	0.15	0.28	0.29	0.62	1	0.95	0.6	0.65	1.04	0.33	0	1.35	2.09	2.5	0	0	5.8	0	0	0	0
14:10:00	2.57	3.12	3.04	2.53	0.9	0.33	0.44	0.18	0.08	0.15	0.1	0.15	0.2	0.67	1.08	0.75	0.51	0.51	1.04	0.84	0	0	0	0	0	0	0	0	0	0	0
14:11:00	2.55	3.13	3	2.51	0.87	0.33	0.42	0.19	0.07	0.1	0.14	0.17	0.24	0.64	0.7	0.68	0.51	0.56	1.04	0.84	0.3	0	0	0	0	0	0	0	0	0	0
14:12:00	2.52	3.13	3	2.57	0.87	0.35	0.45	0.19	0.08	0.13	0.13	0.23	0.21	0.59	1.06	0.91	0.57	0.51	1.04	1.17	0	0.9	0.7	0	2.29	0	0	0	0	0	0
14:13:00	2.53	3.08	2.93	2.51	0.86	0.32	0.4	0.19	0.06	0.1	0.11	0.22	0.16	0.49	1.23	0.79	0.54	0.37	1.6	0.84	1.51	1.35	0	0	0	0	0	0	0	0	0
14:14:00	2.51	3.06	2.97	2.4	0.87	0.31	0.41	0.15	0.06	0.12	0.14	0.22	0.29	0.64	0.42	0.38	0.27	0.83	0.96	0.5	0	0	0	0	0	0	0	0	0	0	0
14:15:00	2.46	2.99	2.83	2.34	0.81	0.32	0.4	0.14	0.07	0.09	0.1	0.25	0.24	0.69	0.96	0.93	0.54	0.42	0.72	1	0	0	0.7	0	0	0	0	0	0	0	0
14:16:00	2.44	2.93	2.75	2.25	0.8	0.29	0.39	0.13	0.07	0.11	0.09	0.15	0.21	0.54	0.73	0.71	0.57	0.42	1.2	0.67	0	0	0.7	0	0	0	0	0	0	0	0
14:17:00	2.44	2.92	2.75	2.21	0.79	0.28	0.37	0.14	0.06	0.09	0.09	0.11	0.11	0.38	0.37	0.24	0.18	0.46	1.12	0.67	0.3	0	0	0	0	0	0	0	0	0	0
14:18:00	2.47	2.96	2.76	2.27	0.79	0.28	0.34	0.14	0.07	0.09	0.09	0.19	0.21	0.56	0.46	0.59	0.42	0.56	0.8	1.67	0.3	0.45	0.7	1.25	2.29	0	0	0	18.29	0	0
14:19:00	2.46	2.96	2.8	2.29	0.8	0.28	0.41	0.14	0.06	0.08	0.1	0.13	0.17	0.59	0.76	0.38	0.57	0.42	0.88	0.17	0	0	0.7	2.5	0	0	0	0	0	0	0
14:20:00	2.45	2.92	2.77	2.2	0.77	0.29	0.38	0.14	0.08	0.09	0.1	0.15	0.16	0.56	0.63	0.7	0.3	0.32	1.12	0.67	0	0	0.7	1.25	0	0	11.6	0	0	0	0
14:21:00	2.46	2.95	2.82	2.36	0.79	0.32	0.37	0.15	0.07	0.1	0.12	0.23	0.27	0.69	0.75	0.53	0.36	0.23	1.68	0.67	0.3	0.45	0	2.5	0	0	0	0	0	0	0
14:22:00	2.46	2.91	2.8	2.31	0.79	0.31	0.4	0.13	0.09	0.1	0.11	0.15	0.27	0.51	0.73	0.8	0.48	0.74	1.28	0.5	0.6	0	0	0	0	0	0	0	0	0	0
14:23:00	2.49	2.94	2.83	2.35	0.8	0.32	0.42	0.16	0.05	0.12	0.11	0.14	0.27	0.64	1.09	1.13	0.45	0.42	1.04	0.84	0.6	0.45	1.39	2.5	0	0	0	0	0	0	0
14:24:00	2.43	2.96	2.83	2.39	0.84	0.3	0.4	0.17	0.09	0.09	0.11	0.26	0.31	0.62	0.81	0.77	0.79	0.6	1.28	1.67	0	0	0.7	0	0	0	0	10.02	0	0	0
14:25:00	2.46	3.01	2.87	2.44	0.85	0.32	0.44	0.18	0.09	0.09	0.15	0.15	0.25	0.62	0.69	0.93	0.48	0.37	1.68	2.34	0	0	0.7	0	0	0	0	0	0	0	0
14:26:00	2.47	2.98	2.88	2.44	0.83	0.33	0.46	0.19	0.08	0.16	0.13	0.15	0.24	0.67	0.96	0.82	0.69	0.6	1.2	2.68	0.3	0.45	0	0	0	0	0	0	0	0	0
14:27:00	2.43	2.95	2.8	2.4	0.84	0.32	0.46	0.19	0.11	0.12	0.18	0.19	0.36	0.8	0.97	0.93	0.82	0.65	1.76	1.84	0.6	0	0.7	0	0	0	0	0	0	0	0
14:28:00	2.48	3.03	2.95	2.52	0.95	0.34	0.49	0.22	0.11	0.17	0.17	0.23	0.27	0.72	1.03	0.93	1.09	1.07	1.68	1.67	0.6	0.9	0.7	1.25	0	0	0	0	0	0	0
14:29:00	2.43	2.94	2.89	2.44	0.9	0.34	0.52	0.22	0.1	0.16	0.13	0.29	0.27	0.9	0.61	1.08	0.85	0.65	0.88	0.84	0.3	0	0.7	0	0	0	0	0	0	0	0
14:30:00	2.42	2.9	2.76	2.34	0.86	0.35	0.49	0.22	0.11	0.2	0.16	0.28	0.4	0.82	0.98	0.62	0.72	0.93	1.04	1.51	0	0	0.7	1.25	0	0	0	0	0	0	0
14:31:00	2.39	2.84	2.71	2.26	0.81	0.34	0.46	0.21	0.1	0.17	0.17	0.29	0.34	0.54	0.71	1.19	0.63	0.51	1.52	1	0.3	0.45	0	0	0	0	0	0	0	0	0
14:32:00	2.4	2.86	2.73	2.28	0.83	0.31	0.45	0.23	0.11	0.14	0.15	0.33	0.28	0.74	1.04	1.1	0.57	0.83	1.44	0.67	0.3	0	0.7	0	0	0	0	0	0	0	0
14:33:00	2.38	2.82	2.7	2.28	0.82	0.31	0.48	0.21	0.11	0.15	0.18	0.31	0.35	0.64	0.97	0.71	0.85	0.83	1.36	0.84	0.3	0	0	0	0	0	0	0	0	0	0
14:34:00	2.38	2.79	2.66	2.27	0.81	0.33	0.46	0.19	0.11	0.15	0.18	0.29	0.29	0.59	0.69	1.1	0.63	0.42	1.2	0.5	0	0.9	0.7	0	0	0	0	0	0	0	0
14:35:00	2.38	2.8	2.65	2.24	0.79	0.32	0.44	0.17	0.13	0.15	0.13	0.24	0.16	0.49	0.58	0.84	0.6	0.46	1.36	0.67	0.3	0.9	0	1.25	2.29	0	0	0	0	0	0
14:36:00	2.35	2.75	2.63	2.15	0.77	0.31	0.43	0.22	0.1	0.17	0.1	0.21	0.27	0.82	0.71	0.44	0.48	0.37	0.96	0.67	0	0	0	0	0	0	0	0	0	0	0
14:37:00	2.35	2.79	2.63	2.15	0.77	0.3	0.4	0.19	0.09	0.14	0.12	0.3	0.32	0.74	0.78	0.57	0.57	0.56	1.28	1.34	0.3	0.9	1.39	0	0	0	5.8	0	0	0	0
14:38:00	2.36	2.8	2.64	2.14	0.76	0.3	0.41	0.18	0.09	0.15	0.12	0.28	0.2	0.49	0.92	0.86	0.51	0.46	1.44	0.33	0.6	0	0	1.25	0	3.77	0	0	0	0	0
14:39:00	2.38	2.83	2.62	2.15	0.79	0.3	0.45	0.19	0.09	0.16	0.13	0.21	0.16	0.69	0.88	0.6	0.42	0.23	1.28	1	0.6	0	0.7	0	0	0	0	0	0	0	0
14:40:00	2.38	2.82	2.64	2.16	0.78	0.32	0.41	0.18	0.1	0.12	0.16	0.18	0.19	0.41	0.49	0.49	0.42	0.51	1.12	0.33	0.6	0	0.7	0	0	0	0	0	0	0	0
14:41:00	2.38	2.81	2.6	2.19	0.78	0.29	0.39	0.18	0.09	0.12	0.13	0.2	0.31	0.54	0.86	0.75	0.27	0.28	1.52	0.67	0	0	0	0	0	0	0	0	0	0	0
14:42:00	2.37	2.82	2.61	2.2	0.77	0.31	0.39	0.18	0.1	0.12	0.1	0.25	0.11	0.51	0.79	0.7	0.33	0.23	1.12	0.67	0.3	0.45	0.7	1.25	0	0	0	0	0	0	0
14:43:00	2.36	2.78	2.6	2.15	0.79	0.31	0.39	0.18	0.08	0.12	0.12	0.2	0.23	0.72	0.76	0.35	0.3	0.28	1.68	0.84	0.3	0	0.7	1.25	0	0	0	0	0	0	0
14:44:00	2.4	2.83	2.64	2.21	0.79	0.3	0.41	0.16	0.07	0.08	0.13	0.21	0.16	0.67	0.74	0.86	0.42	0.23	1.04	0.84	0.3	0	0	1.25	0	0	0	0	0	0	0
14:45:00	2.39	2.75	2.59	2.14	0.75	0.3	0.37	0.17	0.08	0.09	0.1	0.19	0.23	0.64	0.69	0.38	0.42	0.32	1.04	0.5	0	0.9	0.7	0	0	0	0	0	0	0	0
14:46:00	2.39	2.85	2.66	2.17	0.77	0.29	0.38	0.16	0.08	0.09	0.09	0.23	0.24	0.56	0.6	0.86	0.54	0.42	0.96	0.17	0.3	0	0.7	1.25	0	0	0	0	0	0	0
14:47:00	2.39	2.79	2.7	2.21	0.78	0.29	0.39	0.17	0.07	0.09	0.12	0.23	0.15	0.44	0.73	0.71	0.63	0.65	0.48	0.84	0	0.9	0	0	0	0	0	0	0	0	0
14:48:00	2.37	2.82	2.68	2.21	0.77	0.28	0.39	0.17	0.07	0.13	0.11	0.19	0.21	0.56	0.75	1.08	0.54	0.74	1.2	1.34	0.91	0	0	0	0	0	5.8	0	0	0	0
14:49:00	2.37	2.79	2.63	2.19	0.74	0.28	0.37	0.15	0.09	0.09	0.11	0.19	0.31	0.77	0.74	0.64	0.63	0.51	1.6	0.17	0.3	0	1.39	0	0	0	0	0	0	0	0
14:50:00	2.36	2.72	2.54	2.02	0.71	0.29	0.37	0.14	0.06	0.13	0.12	0.14	0.29	0.54	0.81	0.62	0.51	0.74	0.64	0.67	0	0	0	0	0	0	0	0	0	0	0
14:51:00	2.34	2.73	2.55	2.08	0.7	0.26	0.33	0.14	0.06	0.12	0.1	0.25	0.12	0.44	0.65	0.29	0.33	0.32	0.88	0.67	0.91	0	0.7	1.25	2.29	0	0	0	0	0	0
14:52:00	2.32	2.72	2.55	2.1	0.73	0.26	0.35	0.17	0.08	0.1	0.11	0.19	0.13	0.46	0.83	0.95	0.6	0.42	1.04	1.17	0	0	0.7	0	0	0	0	0	0	0	0
14:53:00	2.34	2.73	2.58	2.07	0.7	0.29	0.36	0.14	0.05	0.07	0.07	0.15	0.29	0.51	0.49	0.49	0.33	0.42	2.16	0.84	0	0	1.39	0	0	0	0	0	0	0	0
14:54:00	2.35	2.73	2.5	2.03	0.7	0.26	0.31	0.11	0.06	0.09	0.1	0.15	0.25	0.56	0.8	0.35	0.54	0.46	1.12	0.67	0.3	0	0.7	2.5	2.29	0	0	0	0	0	0
14:55:00	2.32	2.69	2.47	2.04	0.68	0.27	0.34	0.14	0.06	0.08	0.1	0.1	0.2	0.38	0.75	0.4	0.54	0.46	0.72	0.84	0.3	0	0	0	0	0	0	0	0	0	0
14:56:00	2.34	2.72	2.53	2.09	0.68	0.25	0.34	0.12	0.07	0.08	0.06	0.19	0.13	0.38	0.6	0.57	0.18	0.23	0.64	0.84	0.6	0.45	1.39	0	0	0	0	0	0	0	0
14:57:00	2.33	2.69	2.5	2.05	0.68	0.24	0.32	0.13	0.06	0.08	0.11	0.17	0.17	0.23	0.46	0.7	0.48	0.23	0.64	0.67	0	0.45	1.39	0	0	0	0	0	0	0	0
14:58:00	2.31	2.68	2.44	1.96	0.69	0.25	0.33	0.11	0.05	0.09	0.09	0.15	0.16	0.38	0.69	0.75	0.36	0.56	0.72	1	0	0	0.7	0	0	0	0	0	0	0	0
14:59:00	2.33	2.72	2.51	2.04	0.66	0.25	0.32	0.13	0.05	0.08	0.08	0.17	0.16	0.36	0.73	0.91	0.27	0.28	0.88	0.67	0.91	0.45	1.39	0	0	3.77	0	0	0	0	0
15:00:00	2.33	2.7	2.47	2.02	0.63	0.23	0.33	0.11	0.06	0.09	0.07	0.18	0.11	0.44	0.34	0.48	0.12	0.32	0.96	0.33	0	0	0	0	0	0	0	0	0	0	0
15:01:00	2.33	2.69	2.5	1.98	0.71	0.22	0.31	0.12	0.05	0.07	0.07	0.12	0.17	0.54	0.54	0.46	0.33	0.19	0.48	0	0	0	0	0	0	0	0	0	0	0	0
15:02:00	2.3	2.72	2.52	2.04	0.71	0.25	0.32	0.12	0.05	0.08	0.07	0.13	0.17	0.56	0.65	0.64	0.15	0.46	1.28	0.67	0	0	0	0	0	0	0	0	0	0	0
15:03:00	2.36	2.73	2.55	2.05	0.69	0.25	0.35	0.14	0.06	0.07	0.08	0.15	0.29	0.56	0.45	0.33	0.45	0.28	1.6	0.67	0.3	0.45	0	0	0	0	0	0	0	0	0
15:04:00	2.35	2.76	2.59	2.07	0.72	0.25	0.32	0.13	0.05	0.09	0.07	0.13	0.17	0.38	0.57	0.4	0.33	0.32	0.24	0.17	0.6	0	0.7	1.25	0	0	0	0	0	0	0
15:05:00	2.37	2.79	2.57	2.14	0.69	0.25	0.32	0.12	0.05	0.12	0.08	0.18	0.2	0.46	0.33	0.27	0.09	0.37	1.68	1	0.6	0	0	1.25	0	0	5.8	0	0	0	0
15:06:00	2.38	2.83	2.65	2.18	0.75	0.26	0.33	0.15	0.04	0.07	0.08	0.19	0.16	0.38	0.46	0.49	0.54	0.32	1.84	1.84	0.6	0	0	6.26	2.29	0	0	0	0	0	0
15:07:00	2.36	2.83	2.66	2.2	0.73	0.26	0.34	0.14	0.06	0.09	0.11	0.13	0.25	0.77	0.71	0.4	0.48	0.51	1.36	0.84	0.3	0	1.39	0	0	0	0	0	0	0	0
15:08:00	2.4	2.86	2.73	2.26	0.77	0.27	0.33	0.14	0.06	0.07	0.09	0.16	0.15	0.44	0.91	0.55	0.54	0.46	1.12	0.84	0.3	0	0	1.25	0	0	0	0	0	0	0
15:09:00	2.39	2.82	2.73	2.26	0.75	0.3	0.35	0.12	0.06	0.09	0.08	0.18	0.21	0.56	0.49	0.82	0.51	0.46	1.28	2.01	0	0.45	0	0	0	0	0	0	0	0	0
15:10:00	2.41	2.87	2.72	2.27	0.77	0.29	0.35	0.13	0.07	0.09	0.09	0.16	0.21	0.67	0.64	0.49	0.3	0.23	1.76	1.34	0.6	0	0	0	2.29	0	5.8	0	0	0	0
15:11:00	2.35	2.8	2.7	2.27	0.77	0.27	0.33	0.13	0.05	0.08	0.12	0.17	0.2	0.28	0.57	0.4	0.15	0.37	1.6	1	0	0	0.7	1.25	0	0	0	0	0	0	0
15:12:00	2.39	2.87	2.74	2.32	0.78	0.28	0.36	0.14	0.04	0.09	0.09	0.15	0.25	0.41	0.51	0.51	0.6	0.56	1.12	0.33	1.81	0.45	0	0	2.29	0	0	0	0	0	0
15:13:00	2.35	2.83	2.72	2.28	0.77	0.29	0.35	0.12	0.06	0.08	0.07	0.17	0.12	0.49	0.4	0.38	0.48	0.51	1.44	1.34	0	0	0.7	0	0	0	0	0	0	0	0
15:14:00	2.37	2.8	2.71	2.25	0.74	0.28	0.34	0.13	0.05	0.08	0.08	0.13	0.31	0.28	0.64	0.49	0.48	0.46	1.36	0.5	0.3	0.45	0.7	0	0	0	0	0	0	0	0
15:15:00	2.39	2.85	2.8	2.28	0.78	0.28	0.37	0.13	0.06	0.09	0.13	0.15	0.21	0.44	0.45	0.38	0.69	0.28	1.04	0.84	0	0.45	0.7	0	0	0	0	0	0	0	0
15:16:00	2.37	2.8	2.75	2.31	0.76	0.27	0.32	0.13	0.06	0.08	0.11	0.18	0.21	0.59	0.54	0.53	0.36	0.32	1.2	1.17	0.91	0.9	0	1.25	0	0	0	0	0	0	0
15:17:00	2.39	2.87	2.8	2.3	0.76	0.3	0.34	0.12	0.07	0.08	0.07	0.16	0.2	0.51	0.46	0.57	0.45	0.51	2.24	1	0	0.45	1.39	0	0	0	0	0	0	0	0
15:18:00	2.36	2.87	2.71	2.31	0.76	0.28	0.35	0.12	0.04	0.07	0.09	0.19	0.17	0.54	0.62	0.53	0.57	0.32	1.52	0.33	0.3	0	0	0	2.29	0	0	0	0	0	0
15:19:00	2.32	2.74	2.6	2.16	0.73	0.25	0.33	0.09	0.05	0.08	0.07	0.16	0.08	0.62	0.74	0.53	0.27	0.51	1.12	0.67	0	0.45	0.7	1.25	2.29	0	0	0	0	0	0
15:20:00	2.29	2.67	2.51	2.03	0.66	0.24	0.33	0.1	0.04	0.07	0.06	0.13	0.19	0.44	0.36	0.37	0.06	0.19	0.56	0.17	0	0	0	0	0	0	0	0	0	0	0
15:21:00	2.27	2.66	2.45	2.01	0.66	0.25	0.28	0.12	0.04	0.06	0.08	0.13	0.04	0.23	0.34	0.15	0.15	0.14	0.4	0.5	0.6	0	0	0	0	0	0	0	0	0	0
15:22:00	2.26	2.63	2.43	1.98	0.67	0.24	0.3	0.1	0.04	0.08	0.05	0.12	0.16	0.36	0.31	0.04	0.06	0.23	0.96	0.5	0	0	0	0	0	0	0	0	0	0	0
15:23:00	2.28	2.62	2.42	2	0.65	0.23	0.28	0.12	0.04	0.08	0.06	0.13	0.09	0.36	0.3	0.27	0.21	0.19	0.88	0	0.3	0.45	0	0	0	0	0	0	0	0	34.57
15:24:00	2.27	2.63	2.41	1.97	0.65	0.23	0.26	0.1	0.04	0.07	0.06	0.14	0.12	0.33	0.36	0.24	0.12	0.19	0.56	0.5	0.3	0	0	1.25	0	3.77	0	0	0	0	0
15:25:00	2.23	2.62	2.45	1.97	0.66	0.22	0.31	0.1	0.05	0.07	0.06	0.11	0.09	0.41	0.43	0.35	0.18	0.37	0.64	0.33	0.6	0.9	0	0	0	0	0	0	0	0	0
15:26:00	2.25	2.6	2.41	1.95	0.65	0.24	0.29	0.1	0.05	0.08	0.05	0.19	0.09	0.31	0.43	0.53	0.36	0.37	0.64	0.67	0.3	0	0	0	0	0	0	0	0	0	0
15:27:00	2.26	2.63	2.41	1.98	0.65	0.21	0.29	0.11	0.05	0.07	0.08	0.17	0.11	0.49	0.26	0.35	0.15	0.23	0.64	0	0.6	0	0	0	0	0	0	0	0	0	0
15:28:00	2.26	2.6	2.38	1.93	0.64	0.24	0.27	0.11	0.03	0.06	0.06	0.17	0.21	0.31	0.4	0.4	0.3	0.23	1.28	0.67	0.6	0.45	0	0	0	0	0	0	0	0	0
15:29:00	2.27	2.59	2.35	1.88	0.63	0.23	0.28	0.08	0.05	0.07	0.07	0.15	0.17	0.36	0.52	0.48	0.18	0.51	0.88	0.33	0.6	0	0	0	0	0	0	0	0	0	0
15:30:00	2.24	2.57	2.38	1.86	0.61	0.22	0.24	0.11	0.03	0.06	0.06	0.11	0.09	0.44	0.42	0.31	0.24	0.23	0.48	0.33	0	0	0	0	0	0	0	0	0	0	0
15:31:00	2.25	2.57	2.34	1.87	0.61	0.2	0.3	0.11	0.04	0.05	0.07	0.13	0.15	0.28	0.78	0.77	0.45	0.32	0.88	0.67	0.6	0	0.7	0	0	0	0	0	0	0	0
15:32:00	2.21	2.5	2.31	1.81	0.59	0.22	0.26	0.1	0.05	0.06	0.07	0.12	0.15	0.38	0.34	0.33	0.39	0.09	0.72	1	1.21	0.45	0	1.25	2.29	0	0	10.02	0	0	0
15:33:00	2.22	2.54	2.28	1.8	0.57	0.22	0.26	0.11	0.06	0.09	0.08	0.11	0.08	0.38	0.14	0.15	0.09	0.14	0	0.17	0	0	0	1.25	0	0	0	0	0	0	0
15:34:00	2.23	2.53	2.31	1.79	0.56	0.21	0.26	0.1	0.04	0.07	0.06	0.13	0.15	0.26	0.39	0.48	0.27	0.19	0.72	0	0	0.45	0	2.5	0	0	0	0	0	0	0
15:35:00	2.22	2.54	2.32	1.84	0.6	0.2	0.29	0.09	0.04	0.05	0.08	0.17	0.16	0.44	0.58	0.37	0.15	0.19	0.88	0.67	0.6	0	1.39	1.25	4.57	3.77	0	0	0	0	0
15:36:00	2.24	2.58	2.37	1.86	0.59	0.2	0.26	0.1	0.06	0.06	0.11	0.15	0.17	0.44	0.35	0.16	0.42	0.32	0.96	0.84	0	1.35	0	0	0	0	0	0	0	0	0
15:37:00	2.23	2.58	2.36	1.87	0.6	0.2	0.28	0.1	0.05	0.06	0.07	0.15	0.12	0.33	1.05	0.42	0.21	0.42	0.64	1	0.6	0	0	0	0	0	0	0	0	0	0
15:38:00	2.21	2.57	2.32	1.85	0.59	0.2	0.27	0.1	0.04	0.08	0.09	0.14	0.12	0.49	0.81	0.33	0.33	0.42	1.28	1	0.3	0.45	0.7	1.25	0	0	0	0	0	0	0
15:39:00	2.25	2.62	2.4	1.9	0.62	0.21	0.28	0.1	0.05	0.07	0.09	0.21	0.11	0.49	0.92	0.9	0.36	0.32	0.56	1	0.3	0	0	1.25	0	0	0	0	0	0	0
15:40:00	2.25	2.59	2.38	1.89	0.61	0.21	0.26	0.09	0.05	0.06	0.08	0.15	0.23	0.15	0.71	0.64	0.24	0.05	0.88	0.5	0	0.45	0	0	0	0	0	0	0	0	0
15:41:00	2.28	2.66	2.47	1.99	0.66	0.23	0.29	0.1	0.07	0.07	0.07	0.09	0.08	0.44	0.45	0.6	0.33	0.46	1.04	0.84	1.21	0	1.39	2.5	0	0	0	0	0	0	0
15:42:00	2.28	2.64	2.47	1.96	0.63	0.24	0.25	0.11	0.05	0.06	0.08	0.11	0.2	0.44	0.46	0.68	0.09	0.14	0.8	0.33	0.3	0.45	1.39	0	0	0	0	0	0	0	0
15:43:00	2.24	2.62	2.43	1.95	0.63	0.23	0.28	0.1	0.04	0.09	0.05	0.16	0.15	0.36	0.54	0.33	0.33	0.28	0.64	0.5	0.91	0.45	0	0	0	0	0	10.02	0	0	0
15:44:00	2.24	2.57	2.4	1.93	0.62	0.21	0.26	0.11	0.04	0.05	0.07	0.08	0.34	0.41	0.3	0.26	0.3	0.46	0.88	1	0.3	1.35	0	0	0	0	0	0	0	0	0
15:45:00	2.25	2.55	2.35	1.91	0.61	0.2	0.26	0.1	0.05	0.06	0.07	0.1	0.12	0.36	0.22	0.59	0.18	0.28	0.88	0.67	0.3	0.45	0	1.25	0	3.77	0	0	0	0	0
15:46:00	2.23	2.57	2.35	1.84	0.63	0.21	0.3	0.09	0.04	0.07	0.09	0.11	0.16	0.33	0.36	0.24	0.21	0.19	0.56	0.17	0	0	0.7	1.25	0	0	0	0	0	0	0
15:47:00	2.27	2.62	2.42	1.95	0.65	0.23	0.29	0.1	0.05	0.06	0.09	0.12	0.17	0.31	0.47	0.18	0.36	0.23	0.64	0.67	0.6	0.9	0	0	0	0	0	0	0	0	0
15:48:00	2.28	2.62	2.39	1.94	0.64	0.21	0.31	0.12	0.04	0.05	0.09	0.18	0.09	0.44	0.54	0.31	0.27	0.7	0.4	0.33	0	0.9	0	1.25	0	0	0	0	0	0	0
15:49:00	2.27	2.58	2.38	1.87	0.6	0.23	0.27	0.09	0.04	0.05	0.06	0.16	0.16	0.38	0.47	0.26	0.27	0.46	0.72	1.17	0.3	0.9	0.7	0	0	0	0	0	0	0	0
15:50:00	2.22	2.59	2.34	1.88	0.62	0.23	0.27	0.11	0.04	0.08	0.07	0.11	0.08	0.38	0.62	0.2	0.15	0.23	0.72	1.17	0.3	0	0	0	0	0	0	0	0	0	0
15:51:00	2.23	2.56	2.35	1.86	0.6	0.22	0.26	0.09	0.04	0.06	0.08	0.12	0.19	0.46	0.53	0.66	0.3	0.37	0.96	0.33	0.91	0	0.7	0	0	0	0	0	0	0	0
15:52:00	2.27	2.57	2.36	1.89	0.61	0.21	0.28	0.1	0.06	0.08	0.08	0.21	0.17	0.44	1.26	0.91	0.21	0.28	0.8	1.17	0.3	1.8	0.7	2.5	2.29	0	0	0	0	0	0
15:53:00	2.26	2.6	2.33	1.89	0.64	0.21	0.27	0.09	0.04	0.08	0.1	0.16	0.12	0.56	1.03	0.48	0.51	0.28	1.04	0.17	0	0.45	1.39	1.25	0	0	0	0	0	0	0
15:54:00	2.23	2.54	2.32	1.86	0.6	0.23	0.28	0.1	0.06	0.09	0.07	0.13	0.23	0.38	0.41	0.46	0.15	0.56	1.12	0.84	0	0.45	0.7	0	2.29	0	0	0	0	0	0
15:55:00	2.24	2.57	2.39	1.89	0.61	0.22	0.31	0.1	0.05	0.06	0.09	0.12	0.11	0.44	0.46	0.48	0.57	0.56	1.2	0	0	0.45	0.7	0	0	0	0	0	0	0	0
15:56:00	2.24	2.58	2.34	1.89	0.6	0.22	0.31	0.11	0.03	0.07	0.08	0.12	0.25	0.41	0.37	0.51	0.24	0.32	1.04	0.67	0.91	0	0	0	0	0	0	0	0	0	0
15:57:00	2.25	2.6	2.41	1.95	0.64	0.22	0.28	0.12	0.06	0.08	0.11	0.12	0.16	0.49	0.6	0.51	0.45	0.37	0.64	1.51	0	0.45	0	0	2.29	0	0	0	0	0	0
15:58:00	2.24	2.59	2.35	1.93	0.63	0.21	0.27	0.12	0.06	0.06	0.07	0.17	0.2	0.41	0.86	0.86	0.42	0.23	1.12	1	0.6	0	0	0	0	3.77	0	0	0	0	0
15:59:00	2.24	2.59	2.36	1.87	0.61	0.22	0.29	0.13	0.04	0.07	0.09	0.09	0.19	0.38	0.63	0.4	0.33	0.51	1.28	0.5	0.6	0.45	0	1.25	0	0	0	0	0	0	0
16:00:00	2.24	2.53	2.35	1.88	0.61	0.22	0.28	0.11	0.04	0.08	0.04	0.17	0.13	0.56	0.32	0.18	0.3	0.51	0.88	0.84	0.3	0	0	0	0	0	0	0	0	0	0
16:01:00	2.23	2.57	2.37	1.9	0.63	0.22	0.27	0.09	0.05	0.06	0.07	0.11	0.09	0.49	0.36	0.2	0.39	0.42	1.28	0.67	0	0	0	0	2.29	0	0	0	0	0	0
16:02:00	2.26	2.6	2.39	1.96	0.65	0.23	0.31	0.12	0.04	0.09	0.1	0.09	0.2	0.41	0.8	0.57	0.45	0.32	0.88	1.17	0	0.45	0.7	2.5	0	0	0	0	0	0	0
16:03:00	2.21	2.56	2.37	1.91	0.62	0.22	0.27	0.09	0.05	0.04	0.08	0.11	0.17	0.33	0.31	0.16	0.21	0.37	1.12	0.67	0	0.45	0.7	0	0	0	0	0	0	0	0
16:04:00	2.22	2.59	2.37	1.9	0.63	0.2	0.3	0.09	0.06	0.09	0.08	0.13	0.28	0.33	0.45	0.46	0.39	0.32	1.52	0.84	0	0	0	0	0	3.77	0	0	0	0	0
16:05:00	2.24	2.59	2.38	1.91	0.61	0.24	0.3	0.09	0.04	0.08	0.07	0.11	0.13	0.36	0.66	0.51	0.6	0.37	1.28	0.84	0	0.45	0.7	0	0	0	0	0	0	0	0
16:06:00	2.24	2.61	2.41	1.97	0.62	0.23	0.3	0.11	0.05	0.07	0.1	0.13	0.21	0.51	0.5	0.7	0.3	0.28	1.2	0.33	1.21	0	0	0	0	0	0	0	0	0	0
16:07:00	2.23	2.62	2.43	1.94	0.61	0.23	0.31	0.11	0.06	0.08	0.06	0.13	0.16	0.28	0.66	0.6	0.36	0.28	0.96	0.33	0.91	0.45	0	0	0	0	0	0	0	0	0
16:08:00	2.25	2.59	2.41	1.94	0.63	0.24	0.28	0.13	0.05	0.06	0.05	0.13	0.13	0.26	0.41	0.55	0.18	0.28	1.04	0.17	0	0.9	0	1.25	0	0	0	0	0	0	0
16:09:00	2.24	2.53	2.35	1.84	0.64	0.2	0.28	0.11	0.06	0.05	0.09	0.09	0.17	0.44	0.52	0.57	0.27	0.19	0.64	0.84	0	0.45	0	0	0	0	0	0	0	0	0
16:10:00	2.21	2.53	2.35	1.85	0.61	0.21	0.29	0.09	0.04	0.07	0.05	0.11	0.13	0.23	0.5	0.4	0.42	0.19	0.88	0.5	0	0.45	0	0	0	0	0	0	0	0	0
16:11:00	2.22	2.53	2.36	1.84	0.6	0.22	0.28	0.11	0.06	0.06	0.06	0.07	0.23	0.54	0.6	0.64	0.42	0.28	1.12	1.34	0	0.45	0	1.25	0	0	0	0	0	0	34.57
16:12:00	2.24	2.54	2.4	1.85	0.6	0.23	0.28	0.14	0.08	0.07	0.07	0.12	0.12	0.67	0.41	0.26	0.3	0.37	0.64	0.67	0.6	0.45	0	2.5	0	0	0	0	0	0	0
16:13:00	2.22	2.56	2.32	1.88	0.61	0.23	0.29	0.11	0.04	0.07	0.09	0.15	0.2	0.38	0.47	0.6	0.3	0.46	0.56	1	0.3	0	0	1.25	0	0	0	0	0	0	0
16:14:00	2.24	2.59	2.34	1.88	0.65	0.22	0.29	0.12	0.05	0.07	0.07	0.09	0.17	0.44	0.42	0.53	0.18	0.37	0.56	0.67	0.6	0	0	1.25	0	3.77	0	0	0	0	0
16:15:00	2.21	2.57	2.36	1.88	0.6	0.23	0.26	0.11	0.05	0.07	0.07	0.2	0.05	0.38	0.58	0.33	0.21	0.42	0.88	1	0	0.45	0	0	0	0	0	0	0	0	0
16:16:00	2.23	2.53	2.35	1.84	0.6	0.21	0.29	0.11	0.05	0.07	0.08	0.11	0.11	0.38	0.36	0.55	0.36	0.23	0.48	0.84	0	0.45	0	0	0	0	0	0	0	0	0
16:17:00	2.24	2.55	2.37	1.87	0.62	0.21	0.26	0.12	0.07	0.06	0.07	0.06	0.09	0.23	0.31	0.22	0.42	0.32	1.36	0.84	0.3	0.45	0	1.25	0	0	0	0	18.29	0	0
16:18:00	2.23	2.54	2.33	1.87	0.57	0.23	0.28	0.1	0.04	0.07	0.06	0.15	0.19	0.46	0.66	0.57	0.09	0.37	0.88	0.67	0	0.9	0	0	0	0	0	0	0	0	0
16:19:00	2.22	2.56	2.34	1.92	0.61	0.22	0.34	0.1	0.05	0.08	0.08	0.11	0.16	0.67	0.49	0.4	0.42	0.42	1.04	0.5	1.21	0	0	0	2.29	0	0	0	0	0	0
16:20:00	2.24	2.57	2.37	1.89	0.63	0.22	0.3	0.12	0.06	0.07	0.07	0.14	0.12	0.38	0.72	0.51	0.21	0.14	0.88	0.33	0	0.45	0	1.25	0	0	0	0	0	0	0
16:21:00	2.18	2.53	2.35	1.84	0.63	0.23	0.27	0.11	0.05	0.1	0.05	0.12	0.21	0.41	0.5	0.2	0.39	0.32	0.4	1	0.3	0.45	0.7	0	0	0	0	0	0	0	0
16:22:00	2.18	2.5	2.32	1.79	0.58	0.21	0.28	0.12	0.06	0.08	0.08	0.13	0.19	0.36	0.59	0.35	0.51	0.19	0.56	0.84	0.6	0.45	0.7	0	0	0	0	0	0	0	0
16:23:00	2.17	2.49	2.3	1.82	0.58	0.21	0.29	0.13	0.06	0.09	0.09	0.12	0.05	0.33	0.61	0.64	0.27	0.28	1.2	0.33	0.3	0	0.7	0	0	0	0	0	0	0	0
16:24:00	2.2	2.54	2.32	1.86	0.61	0.23	0.29	0.11	0.06	0.08	0.05	0.11	0.2	0.41	0.47	0.53	0.27	0.51	1.04	1.34	0.6	0	0.7	0	0	0	0	0	0	0	0
16:25:00	2.19	2.5	2.35	1.82	0.61	0.22	0.29	0.11	0.06	0.08	0.09	0.16	0.11	0.41	0.48	0.27	0.36	0.23	0.56	0.5	0	0.9	0.7	1.25	2.29	0	0	0	0	0	0
16:26:00	2.2	2.55	2.32	1.85	0.61	0.22	0.29	0.11	0.06	0.1	0.1	0.15	0.13	0.36	0.55	0.6	0.54	0.42	1.12	0.5	0.3	0.45	0	1.25	0	0	0	0	0	0	0
16:27:00	2.24	2.54	2.41	1.92	0.64	0.23	0.29	0.1	0.06	0.07	0.05	0.13	0.23	0.56	1.11	0.77	0.36	0.28	1.12	1.34	0.91	0.45	2.09	0	0	0	0	0	0	0	0
16:28:00	2.19	2.56	2.36	1.9	0.63	0.23	0.31	0.11	0.05	0.09	0.09	0.19	0.19	0.33	0.4	0.35	0.24	0.32	0.56	0.5	0.6	1.35	0.7	0	0	0	0	0	0	0	0
16:29:00	2.21	2.56	2.37	1.85	0.61	0.22	0.29	0.12	0.06	0.07	0.04	0.11	0.13	0.41	0.39	0.42	0.39	0.51	1.6	1.17	1.81	0	0	1.25	0	0	0	0	0	0	0
16:30:00	2.23	2.51	2.37	1.9	0.62	0.24	0.27	0.1	0.06	0.09	0.09	0.13	0.15	0.36	0.54	0.4	0.21	0.23	0.96	0.33	0.91	0	0	0	0	0	0	0	0	0	0
16:31:00	2.22	2.53	2.36	1.89	0.61	0.22	0.3	0.1	0.06	0.06	0.07	0.11	0.19	0.38	0.76	0.57	0.51	0.51	1.2	0.67	0	0.45	0	0	0	0	0	0	0	0	0
16:32:00	2.22	2.53	2.33	1.87	0.61	0.22	0.28	0.1	0.06	0.08	0.1	0.14	0.13	0.26	0.56	0.79	0.33	0.14	0.96	1.34	0.3	0	0.7	0	0	0	0	0	0	0	0
16:33:00	2.26	2.55	2.33	1.83	0.61	0.22	0.3	0.12	0.05	0.06	0.09	0.11	0.2	0.36	0.29	0.44	0.12	0.23	0.72	0.67	0.6	0.9	0	1.25	0	0	0	0	0	0	0
16:34:00	2.24	2.52	2.32	1.85	0.63	0.23	0.29	0.09	0.05	0.06	0.1	0.11	0.16	0.36	0.65	0.55	0.09	0.6	0.8	0.84	0	0	0.7	2.5	0	0	0	0	18.29	0	0
16:35:00	2.2	2.54	2.31	1.88	0.63	0.22	0.29	0.12	0.07	0.07	0.07	0.18	0.2	0.41	0.66	0.4	0.12	0.51	0.96	1.84	0.91	0	0.7	0	0	0	0	0	0	0	0
16:37:00	2.2	2.47	2.24	1.79	0.62	0.2	0.28	0.11	0.06	0.08	0.07	0.14	0.15	0.54	0.29	0.29	0.3	0.28	1.28	2.01	0.6	0.45	0	1.25	2.29	3.77	0	0	0	0	0
16:38:00	2.2	2.48	2.23	1.8	0.57	0.24	0.28	0.11	0.06	0.06	0.08	0.12	0.13	0.46	0.5	0.27	0.15	0.09	0.8	0.5	0.6	0	1.39	0	2.29	0	0	0	0	0	0
16:39:00	2.19	2.5	2.26	1.81	0.6	0.22	0.29	0.13	0.06	0.05	0.06	0.11	0.28	0.21	0.49	0.49	0.45	0.28	0.8	0.84	0.6	0	0.7	0	0	0	0	0	0	0	0
16:40:00	2.22	2.47	2.28	1.77	0.59	0.22	0.26	0.09	0.06	0.06	0.08	0.13	0.15	0.36	0.63	0.26	0.45	0.28	1.28	0.5	0.6	0	0	3.76	0	3.77	0	20.04	0	0	0
