# Supplementary material for: Study of the Characteristics and Comprehensive Fuzzy Assessment of Indoor Air Chemical Contamination in Public Buildings
Source: Front Public Health. 2021 May 5;9:579299. doi: 10.3389/fpubh.2021.579299 (PMC8138320; doi:10.3389/fpubh.2021.579299)
Supplement: Supplementary file 1 [file Data_Sheet_1.zip › Data Sheet 1/Library/0424/190424_001_2019-04-24_07-42-C.dat]

<Header>
Data are from memory (SD/USB) 
Model: 11-R
# of Location:  1
Serial No.: 11R18003
Firmware revision: 12.40
Software revision: 7-1 Rev IX (17-05-2018)
Unit: 1/l
offline data

<Data>
[d&t2035/12/31 11:50:55]	0.25 um	0.28 um	0.30 um	0.35 um	0.40 um	0.45 um	0.50 um	0.58 um	0.65 um	0.70 um	0.80 um	1.00 um	1.30 um	1.60 um	2.00 um	2.50 um	3.00 um	3.50 um	4.00 um	5.00 um	6.50 um	7.50 um	8.50 um	10.00 um	12.50 um	15.00 um	17.50 um	20.00 um	25.00 um	30.00 um	32.00 um
2019/4/24 7:43:00	172670.0	170011.0	123360.0	74115.0	19635.0	6890.0	4310.0	1235.0	515.0	465.0	320.0	240.0	245.0	265.0	113.0	80.0	39.0	20.0	22.0	7.0	2.0	0.0	1.0	1.0	0.0	0.0	0.0	0.0	0.0	0.0	0.0
2019/4/24 7:44:00	177215.0	175368.0	132821.0	83990.0	21930.0	8045.0	5145.0	1250.0	510.0	440.0	355.0	290.0	180.0	310.0	240.0	117.0	42.0	25.0	31.0	14.0	2.0	0.0	1.0	0.0	1.0	0.0	0.0	2.0	0.0	0.0	0.0
2019/4/24 7:45:00	179308.0	176943.0	134569.0	84145.0	22895.0	7965.0	5365.0	1435.0	510.0	515.0	315.0	325.0	150.0	315.0	299.0	148.0	34.0	23.0	31.0	7.0	3.0	0.0	0.0	0.0	0.0	0.0	0.0	0.0	0.0	0.0	0.0
2019/4/24 7:46:00	178822.0	173311.0	130758.0	81400.0	21895.0	7465.0	4915.0	1450.0	500.0	530.0	335.0	295.0	175.0	300.0	234.0	116.0	38.0	30.0	27.0	3.0	0.0	0.0	2.0	0.0	0.0	0.0	0.0	0.0	0.0	0.0	0.0
2019/4/24 7:47:00	176245.0	171266.0	130123.0	79635.0	21275.0	7280.0	5075.0	1335.0	555.0	475.0	395.0	335.0	170.0	275.0	184.0	84.0	42.0	22.0	24.0	6.0	0.0	0.0	1.0	0.0	2.0	0.0	0.0	0.0	0.0	0.0	0.0
2019/4/24 7:48:00	178953.0	172439.0	132017.0	82850.0	22565.0	7665.0	4885.0	1365.0	485.0	510.0	325.0	340.0	215.0	265.0	217.0	72.0	44.0	23.0	17.0	9.0	0.0	2.0	1.0	0.0	0.0	0.0	0.0	0.0	0.0	0.0	0.0
2019/4/24 7:49:00	177398.0	171006.0	128963.0	80725.0	22065.0	7460.0	4970.0	1365.0	415.0	470.0	350.0	305.0	185.0	350.0	222.0	104.0	46.0	22.0	24.0	8.0	1.0	0.0	1.0	0.0	0.0	1.0	0.0	1.0	0.0	0.0	0.0
2019/4/24 7:50:00	179018.0	169503.0	128362.0	80370.0	21635.0	7450.0	4745.0	1245.0	475.0	555.0	385.0	310.0	180.0	230.0	214.0	86.0	56.0	19.0	28.0	12.0	4.0	1.0	0.0	0.0	0.0	0.0	0.0	0.0	0.0	0.0	0.0
2019/4/24 7:51:00	176283.0	168176.0	123375.0	76010.0	19630.0	6560.0	4510.0	1390.0	440.0	475.0	460.0	340.0	210.0	305.0	206.0	82.0	37.0	11.0	23.0	9.0	1.0	0.0	0.0	1.0	0.0	0.0	0.0	0.0	0.0	0.0	0.0
2019/4/24 7:52:00	175483.0	165303.0	123340.0	75720.0	20170.0	6755.0	4405.0	1255.0	465.0	595.0	360.0	285.0	160.0	320.0	182.0	65.0	30.0	16.0	22.0	8.0	0.0	1.0	0.0	1.0	0.0	0.0	0.0	0.0	0.0	0.0	0.0
2019/4/24 7:53:00	173948.0	163536.0	119535.0	72565.0	19480.0	6665.0	4670.0	1345.0	455.0	500.0	310.0	310.0	155.0	275.0	192.0	75.0	39.0	22.0	22.0	8.0	1.0	1.0	2.0	2.0	1.0	0.0	0.0	0.0	0.0	0.0	0.0
2019/4/24 7:54:00	173131.0	161454.0	118355.0	72080.0	17930.0	6125.0	4445.0	1245.0	445.0	415.0	325.0	250.0	195.0	190.0	142.0	112.0	32.0	18.0	22.0	4.0	3.0	1.0	0.0	1.0	0.0	0.0	0.0	0.0	0.0	0.0	0.0
2019/4/24 7:55:00	176561.0	161314.0	118875.0	71125.0	18425.0	6315.0	4280.0	1170.0	440.0	480.0	315.0	280.0	140.0	250.0	116.0	57.0	40.0	17.0	21.0	5.0	2.0	0.0	1.0	1.0	0.0	0.0	0.0	0.0	0.0	0.0	0.0
2019/4/24 7:56:00	174888.0	159671.0	117714.0	70685.0	18290.0	5930.0	4460.0	1155.0	415.0	460.0	355.0	255.0	180.0	270.0	191.0	59.0	22.0	20.0	32.0	7.0	2.0	1.0	1.0	0.0	0.0	0.0	0.0	0.0	0.0	0.0	0.0
2019/4/24 7:57:00	173531.0	160271.0	115520.0	69010.0	18065.0	5985.0	4385.0	1255.0	475.0	560.0	350.0	285.0	190.0	260.0	197.0	60.0	32.0	21.0	18.0	13.0	1.0	0.0	1.0	1.0	1.0	0.0	0.0	0.0	0.0	0.0	0.0
2019/4/24 7:58:00	174740.0	159332.0	117145.0	70100.0	17945.0	5975.0	4205.0	1120.0	455.0	455.0	340.0	230.0	185.0	230.0	214.0	58.0	34.0	25.0	18.0	10.0	1.0	0.0	0.0	0.0	0.0	0.0	0.0	0.0	0.0	0.0	0.0
2019/4/24 7:59:00	174962.0	161025.0	115397.0	69450.0	17610.0	6235.0	4170.0	1165.0	550.0	440.0	370.0	235.0	160.0	280.0	147.0	62.0	38.0	29.0	22.0	12.0	0.0	0.0	0.0	0.0	0.0	0.0	0.0	0.0	0.0	0.0	0.0
2019/4/24 8:00:00	173040.0	159382.0	116014.0	69480.0	17860.0	6040.0	4585.0	1130.0	435.0	530.0	340.0	255.0	140.0	270.0	159.0	57.0	32.0	17.0	19.0	2.0	2.0	2.0	0.0	0.0	0.0	0.0	0.0	0.0	0.0	0.0	0.0
2019/4/24 8:01:00	174059.0	157725.0	115054.0	70415.0	18410.0	5875.0	4485.0	1195.0	405.0	495.0	295.0	275.0	125.0	205.0	112.0	48.0	35.0	26.0	25.0	8.0	2.0	1.0	2.0	1.0	0.0	0.0	0.0	0.0	0.0	0.0	0.0
2019/4/24 8:02:00	177107.0	160324.0	118124.0	71285.0	18630.0	6090.0	4655.0	1420.0	440.0	450.0	255.0	285.0	205.0	275.0	154.0	91.0	46.0	23.0	33.0	15.0	2.0	1.0	0.0	0.0	0.0	0.0	0.0	0.0	0.0	0.0	0.0
2019/4/24 8:03:00	177432.0	161630.0	120750.0	72945.0	18660.0	6500.0	4845.0	1155.0	530.0	535.0	340.0	320.0	155.0	250.0	152.0	67.0	37.0	18.0	31.0	6.0	2.0	1.0	1.0	0.0	0.0	0.0	0.0	0.0	0.0	0.0	0.0
2019/4/24 8:04:00	173583.0	159467.0	117525.0	70635.0	18675.0	6015.0	4665.0	1190.0	420.0	455.0	350.0	275.0	150.0	260.0	102.0	64.0	41.0	23.0	28.0	6.0	3.0	1.0	0.0	1.0	0.0	0.0	1.0	0.0	0.0	0.0	0.0
2019/4/24 8:05:00	173205.0	157805.0	115427.0	68415.0	17875.0	5785.0	4475.0	1265.0	425.0	500.0	395.0	365.0	175.0	245.0	196.0	95.0	37.0	22.0	27.0	6.0	1.0	1.0	0.0	0.0	0.0	0.0	0.0	0.0	0.0	0.0	0.0
2019/4/24 8:06:00	174339.0	158516.0	113776.0	68675.0	18060.0	5905.0	4365.0	1145.0	435.0	410.0	360.0	270.0	175.0	270.0	160.0	91.0	46.0	20.0	23.0	8.0	0.0	1.0	0.0	1.0	0.0	0.0	0.0	0.0	0.0	0.0	0.0
2019/4/24 8:07:00	174263.0	158818.0	118060.0	70095.0	17780.0	5880.0	4635.0	1205.0	455.0	455.0	400.0	270.0	205.0	290.0	188.0	93.0	43.0	25.0	33.0	5.0	1.0	2.0	0.0	0.0	0.0	0.0	0.0	0.0	0.0	0.0	0.0
2019/4/24 8:08:00	177517.0	163391.0	123210.0	74580.0	19325.0	6320.0	4855.0	1330.0	455.0	485.0	330.0	315.0	170.0	270.0	162.0	108.0	43.0	24.0	21.0	1.0	1.0	0.0	0.0	0.0	0.0	0.0	0.0	0.0	0.0	0.0	0.0
2019/4/24 8:09:00	176083.0	162141.0	122195.0	76000.0	19110.0	6700.0	4985.0	1045.0	440.0	535.0	385.0	265.0	200.0	350.0	154.0	78.0	45.0	24.0	24.0	10.0	0.0	0.0	0.0	0.0	0.0	0.0	0.0	0.0	0.0	0.0	0.0
2019/4/24 8:10:00	175450.0	162805.0	123840.0	75915.0	19800.0	6765.0	4885.0	1285.0	445.0	480.0	400.0	280.0	230.0	315.0	175.0	104.0	48.0	25.0	22.0	13.0	1.0	0.0	1.0	1.0	0.0	0.0	0.0	0.0	0.0	0.0	0.0
2019/4/24 8:11:00	177264.0	162303.0	124305.0	74570.0	19710.0	6420.0	4885.0	1320.0	460.0	505.0	350.0	250.0	205.0	310.0	120.0	101.0	30.0	31.0	34.0	10.0	2.0	1.0	1.0	0.0	0.0	0.0	0.0	0.0	0.0	0.0	0.0
2019/4/24 8:12:00	178276.0	166275.0	125595.0	77505.0	20560.0	6500.0	5400.0	1305.0	430.0	590.0	370.0	265.0	265.0	210.0	209.0	70.0	54.0	27.0	32.0	6.0	2.0	0.0	0.0	0.0	0.0	0.0	0.0	0.0	0.0	0.0	0.0
2019/4/24 8:13:00	177159.0	165500.0	123660.0	77105.0	19725.0	6625.0	5020.0	1215.0	420.0	535.0	305.0	300.0	185.0	380.0	215.0	70.0	61.0	35.0	23.0	8.0	3.0	0.0	0.0	0.0	0.0	0.0	0.0	0.0	0.0	0.0	0.0
2019/4/24 8:14:00	175036.0	161705.0	121215.0	74735.0	19550.0	6390.0	4920.0	1085.0	515.0	480.0	365.0	255.0	190.0	220.0	175.0	86.0	36.0	17.0	25.0	10.0	0.0	1.0	0.0	0.0	0.0	0.0	0.0	0.0	0.0	0.0	0.0
2019/4/24 8:15:00	171227.0	153323.0	113446.0	68425.0	17445.0	5730.0	4305.0	1120.0	325.0	545.0	310.0	235.0	195.0	195.0	164.0	64.0	28.0	16.0	18.0	3.0	0.0	0.0	0.0	2.0	0.0	0.0	0.0	0.0	0.0	0.0	0.0
2019/4/24 8:16:00	166922.0	149293.0	108197.0	63970.0	16235.0	5150.0	4125.0	915.0	435.0	390.0	300.0	175.0	110.0	135.0	81.0	31.0	31.0	19.0	16.0	6.0	0.0	0.0	1.0	0.0	0.0	0.0	0.0	0.0	0.0	0.0	0.0
2019/4/24 8:17:00	166353.0	145549.0	104545.0	60660.0	15395.0	4635.0	3805.0	925.0	335.0	320.0	260.0	190.0	95.0	105.0	88.0	46.0	16.0	9.0	13.0	3.0	1.0	1.0	1.0	2.0	0.0	0.0	0.0	0.0	0.0	0.0	0.0
2019/4/24 8:18:00	164159.0	144013.0	101660.0	59375.0	14470.0	4380.0	3450.0	870.0	390.0	285.0	160.0	230.0	140.0	125.0	89.0	39.0	17.0	5.0	9.0	1.0	0.0	0.0	0.0	0.0	0.0	0.0	0.0	0.0	0.0	0.0	0.0
2019/4/24 8:19:00	162585.0	143046.0	101290.0	57690.0	14595.0	4515.0	3340.0	1010.0	240.0	285.0	270.0	160.0	100.0	115.0	80.0	49.0	23.0	7.0	6.0	3.0	0.0	0.0	1.0	1.0	0.0	0.0	0.0	0.0	0.0	0.0	0.0
2019/4/24 8:20:00	163426.0	142907.0	103630.0	59010.0	14980.0	4530.0	3360.0	915.0	260.0	345.0	240.0	130.0	90.0	120.0	93.0	33.0	15.0	8.0	13.0	2.0	0.0	0.0	0.0	1.0	0.0	0.0	0.0	0.0	0.0	0.0	0.0
2019/4/24 8:21:00	161650.0	142012.0	101495.0	59490.0	14525.0	4510.0	3540.0	845.0	320.0	330.0	185.0	125.0	90.0	125.0	61.0	29.0	10.0	5.0	14.0	4.0	1.0	1.0	0.0	0.0	0.0	0.0	0.0	0.0	0.0	0.0	0.0
2019/4/24 8:22:00	162474.0	141065.0	101100.0	58035.0	14490.0	4230.0	3400.0	845.0	275.0	295.0	180.0	175.0	75.0	95.0	74.0	28.0	19.0	5.0	16.0	2.0	0.0	0.0	0.0	0.0	0.0	0.0	1.0	0.0	0.0	0.0	0.0
2019/4/24 8:23:00	159434.0	138706.0	100035.0	55805.0	13730.0	4320.0	3500.0	775.0	295.0	335.0	175.0	175.0	55.0	80.0	82.0	48.0	11.0	9.0	13.0	1.0	1.0	0.0	0.0	0.0	0.0	0.0	0.0	0.0	0.0	0.0	0.0
2019/4/24 8:24:00	160591.0	140272.0	99290.0	57350.0	14720.0	4225.0	3425.0	845.0	220.0	320.0	165.0	85.0	60.0	65.0	59.0	18.0	14.0	10.0	14.0	4.0	0.0	1.0	0.0	0.0	0.0	0.0	0.0	0.0	0.0	0.0	0.0
2019/4/24 8:25:00	158934.0	135631.0	96545.0	54765.0	13755.0	4050.0	3350.0	815.0	315.0	225.0	165.0	115.0	75.0	85.0	41.0	22.0	15.0	6.0	4.0	1.0	0.0	1.0	0.0	0.0	0.0	0.0	0.0	0.0	0.0	0.0	0.0
2019/4/24 8:26:00	156600.0	135200.0	96540.0	54650.0	13450.0	4300.0	3040.0	725.0	235.0	235.0	150.0	70.0	55.0	90.0	39.0	18.0	9.0	6.0	5.0	2.0	0.0	0.0	1.0	0.0	0.0	0.0	0.0	0.0	0.0	0.0	0.0
2019/4/24 8:27:00	156650.0	136118.0	95270.0	53425.0	12945.0	3840.0	2830.0	640.0	195.0	260.0	105.0	70.0	90.0	65.0	63.0	11.0	6.0	4.0	4.0	2.0	0.0	0.0	0.0	0.0	0.0	0.0	0.0	0.0	0.0	0.0	0.0
2019/4/24 8:28:00	153387.0	133096.0	93345.0	53510.0	12750.0	4070.0	2870.0	755.0	225.0	270.0	170.0	100.0	60.0	85.0	45.0	18.0	8.0	3.0	9.0	1.0	0.0	0.0	1.0	0.0	0.0	0.0	0.0	0.0	0.0	0.0	0.0
2019/4/24 8:29:00	155780.0	132909.0	92150.0	52125.0	13215.0	3775.0	2855.0	715.0	185.0	205.0	115.0	100.0	60.0	75.0	60.0	11.0	7.0	4.0	2.0	1.0	0.0	0.0	0.0	0.0	0.0	0.0	0.0	0.0	0.0	0.0	0.0
2019/4/24 8:30:00	152279.0	132712.0	91155.0	50620.0	12795.0	3845.0	3025.0	680.0	255.0	310.0	105.0	95.0	50.0	45.0	35.0	18.0	6.0	5.0	3.0	3.0	0.0	0.0	0.0	0.0	0.0	0.0	0.0	0.0	0.0	0.0	0.0
2019/4/24 8:31:00	153374.0	130935.0	91140.0	51045.0	12180.0	3890.0	2865.0	730.0	205.0	220.0	135.0	80.0	45.0	55.0	43.0	17.0	5.0	3.0	2.0	0.0	0.0	0.0	0.0	0.0	0.0	0.0	0.0	0.0	0.0	0.0	0.0
2019/4/24 8:32:00	150675.0	129105.0	91080.0	50270.0	12300.0	3635.0	2985.0	690.0	215.0	175.0	90.0	90.0	45.0	30.0	45.0	23.0	5.0	0.0	2.0	0.0	0.0	0.0	0.0	0.0	0.0	0.0	0.0	0.0	0.0	0.0	0.0
2019/4/24 8:33:00	151454.0	128875.0	88705.0	49440.0	12135.0	3450.0	3005.0	680.0	220.0	210.0	120.0	20.0	60.0	50.0	45.0	26.0	3.0	2.0	4.0	0.0	0.0	0.0	0.0	0.0	0.0	0.0	0.0	0.0	0.0	0.0	0.0
2019/4/24 8:34:00	150428.0	128114.0	87855.0	48725.0	11680.0	3330.0	2725.0	635.0	180.0	195.0	80.0	65.0	35.0	25.0	24.0	13.0	1.0	3.0	2.0	1.0	1.0	0.0	0.0	0.0	0.0	0.0	0.0	0.0	0.0	0.0	0.0
2019/4/24 8:35:00	149310.0	128974.0	88445.0	48210.0	11855.0	3780.0	2735.0	640.0	215.0	140.0	85.0	70.0	35.0	40.0	33.0	11.0	4.0	3.0	3.0	1.0	0.0	0.0	0.0	0.0	0.0	0.0	0.0	0.0	0.0	0.0	0.0
2019/4/24 8:36:00	149122.0	129208.0	87170.0	47605.0	11355.0	3220.0	2750.0	645.0	205.0	235.0	130.0	70.0	40.0	30.0	39.0	17.0	4.0	1.0	1.0	2.0	0.0	0.0	1.0	0.0	0.0	0.0	0.0	0.0	0.0	0.0	0.0
2019/4/24 8:37:00	148306.0	125728.0	84990.0	46080.0	10715.0	3105.0	2585.0	565.0	210.0	135.0	125.0	100.0	20.0	30.0	39.0	19.0	5.0	0.0	1.0	0.0	0.0	0.0	1.0	0.0	0.0	0.0	0.0	0.0	0.0	0.0	0.0
2019/4/24 8:38:00	150200.0	124982.0	84085.0	45340.0	10410.0	3010.0	2585.0	635.0	195.0	165.0	110.0	50.0	40.0	35.0	37.0	15.0	5.0	2.0	5.0	0.0	0.0	0.0	0.0	1.0	0.0	0.0	0.0	0.0	0.0	0.0	0.0
2019/4/24 8:39:00	143386.0	119286.0	78995.0	41885.0	9820.0	3010.0	2175.0	590.0	185.0	190.0	65.0	70.0	35.0	35.0	19.0	6.0	2.0	2.0	1.0	0.0	0.0	0.0	0.0	0.0	0.0	0.0	0.0	0.0	0.0	0.0	0.0
2019/4/24 8:40:00	140599.0	113340.0	74245.0	38465.0	8965.0	2605.0	2115.0	445.0	150.0	155.0	95.0	80.0	40.0	25.0	30.0	14.0	0.0	2.0	3.0	1.0	0.0	0.0	0.0	0.0	0.0	0.0	0.0	0.0	0.0	0.0	0.0
2019/4/24 8:41:00	139109.0	112340.0	72845.0	37180.0	8935.0	2465.0	1895.0	450.0	125.0	175.0	70.0	55.0	30.0	35.0	17.0	8.0	0.0	1.0	1.0	0.0	0.0	0.0	1.0	0.0	0.0	0.0	0.0	0.0	0.0	0.0	2.0
2019/4/24 8:42:00	138881.0	111525.0	70950.0	36500.0	8155.0	2430.0	1895.0	515.0	150.0	165.0	80.0	30.0	20.0	45.0	27.0	7.0	2.0	3.0	0.0	1.0	0.0	0.0	0.0	0.0	0.0	0.0	0.0	0.0	0.0	0.0	0.0
2019/4/24 8:43:00	136106.0	109340.0	69445.0	35125.0	7770.0	2260.0	1955.0	440.0	155.0	205.0	60.0	45.0	40.0	35.0	7.0	3.0	0.0	0.0	0.0	0.0	0.0	0.0	0.0	0.0	0.0	0.0	0.0	0.0	0.0	0.0	0.0
2019/4/24 8:44:00	137444.0	110035.0	69405.0	34925.0	8005.0	2310.0	1695.0	570.0	135.0	120.0	95.0	45.0	10.0	25.0	20.0	6.0	3.0	0.0	0.0	0.0	0.0	1.0	0.0	0.0	0.0	0.0	0.0	0.0	0.0	0.0	0.0
2019/4/24 8:45:00	134952.0	109085.0	67940.0	34495.0	7645.0	2060.0	1865.0	505.0	170.0	150.0	65.0	55.0	35.0	10.0	23.0	15.0	0.0	1.0	1.0	0.0	0.0	0.0	0.0	0.0	0.0	0.0	0.0	0.0	0.0	0.0	0.0
2019/4/24 8:46:00	135681.0	106995.0	67610.0	34225.0	7735.0	2110.0	1820.0	435.0	150.0	130.0	80.0	25.0	15.0	20.0	20.0	16.0	2.0	2.0	0.0	0.0	0.0	0.0	0.0	0.0	0.0	0.0	0.0	0.0	0.0	0.0	0.0
2019/4/24 8:47:00	134663.0	106630.0	67055.0	32970.0	7595.0	2040.0	1690.0	480.0	145.0	170.0	95.0	30.0	20.0	25.0	15.0	4.0	0.0	0.0	0.0	1.0	0.0	0.0	0.0	0.0	0.0	0.0	0.0	0.0	0.0	0.0	0.0
2019/4/24 8:48:00	134306.0	105359.0	64910.0	32590.0	7205.0	2230.0	1755.0	405.0	85.0	95.0	60.0	30.0	10.0	15.0	15.0	7.0	0.0	1.0	2.0	0.0	0.0	0.0	0.0	0.0	0.0	0.0	0.0	0.0	0.0	0.0	0.0
2019/4/24 8:49:00	133441.0	102568.0	64320.0	31880.0	7210.0	1980.0	1580.0	370.0	150.0	175.0	50.0	25.0	10.0	10.0	15.0	0.0	0.0	0.0	0.0	0.0	0.0	0.0	0.0	0.0	0.0	0.0	0.0	0.0	0.0	0.0	0.0
2019/4/24 8:50:00	131797.0	102191.0	63490.0	30975.0	6850.0	1880.0	1505.0	390.0	115.0	100.0	85.0	45.0	15.0	20.0	22.0	8.0	1.0	1.0	2.0	0.0	0.0	0.0	1.0	0.0	0.0	0.0	0.0	0.0	0.0	0.0	0.0
2019/4/24 8:51:00	130299.0	100940.0	62435.0	30460.0	6525.0	1910.0	1735.0	360.0	140.0	130.0	45.0	40.0	20.0	20.0	11.0	2.0	1.0	0.0	1.0	0.0	0.0	0.0	0.0	0.0	0.0	0.0	0.0	0.0	0.0	0.0	0.0
2019/4/24 8:52:00	130858.0	99780.0	62010.0	30410.0	6410.0	1965.0	1495.0	525.0	130.0	125.0	85.0	35.0	5.0	15.0	6.0	4.0	0.0	0.0	0.0	0.0	0.0	0.0	0.0	0.0	0.0	0.0	0.0	0.0	0.0	0.0	0.0
2019/4/24 8:53:00	131372.0	99705.0	61300.0	29965.0	6800.0	1735.0	1470.0	400.0	115.0	150.0	65.0	25.0	20.0	5.0	14.0	5.0	2.0	0.0	3.0	1.0	0.0	0.0	0.0	0.0	0.0	0.0	0.0	0.0	0.0	0.0	0.0
2019/4/24 8:54:00	128747.0	99635.0	60830.0	29000.0	6090.0	1580.0	1320.0	415.0	70.0	90.0	20.0	50.0	15.0	30.0	2.0	3.0	0.0	0.0	0.0	0.0	0.0	0.0	0.0	0.0	0.0	0.0	0.0	0.0	0.0	0.0	0.0
2019/4/24 8:55:00	128310.0	97745.0	60435.0	29010.0	6030.0	1715.0	1470.0	360.0	175.0	115.0	95.0	55.0	5.0	25.0	29.0	11.0	0.0	3.0	1.0	0.0	0.0	1.0	0.0	0.0	0.0	0.0	0.0	0.0	0.0	0.0	0.0
2019/4/24 8:56:00	126068.0	97680.0	59080.0	27780.0	6085.0	1605.0	1625.0	375.0	110.0	120.0	75.0	30.0	20.0	45.0	18.0	4.0	2.0	0.0	0.0	1.0	0.0	0.0	0.0	0.0	0.0	0.0	0.0	0.0	0.0	0.0	0.0
2019/4/24 8:57:00	124260.0	95575.0	57475.0	27045.0	5960.0	1630.0	1400.0	375.0	130.0	85.0	65.0	40.0	25.0	15.0	30.0	18.0	1.0	0.0	0.0	1.0	0.0	0.0	0.0	0.0	0.0	0.0	0.0	0.0	0.0	0.0	0.0
2019/4/24 8:58:00	125337.0	94870.0	56490.0	27160.0	5845.0	1600.0	1420.0	415.0	125.0	90.0	50.0	40.0	5.0	15.0	19.0	4.0	0.0	1.0	1.0	0.0	0.0	0.0	0.0	0.0	0.0	0.0	0.0	0.0	0.0	0.0	0.0
2019/4/24 8:59:00	123580.0	93950.0	56800.0	25975.0	5800.0	1590.0	1320.0	305.0	120.0	105.0	65.0	35.0	15.0	15.0	13.0	2.0	0.0	0.0	0.0	0.0	0.0	0.0	0.0	0.0	0.0	0.0	0.0	0.0	0.0	0.0	0.0
2019/4/24 9:00:00	123366.0	93270.0	55715.0	25635.0	5575.0	1470.0	1265.0	310.0	145.0	95.0	60.0	20.0	20.0	25.0	10.0	0.0	0.0	0.0	0.0	0.0	0.0	0.0	0.0	0.0	0.0	0.0	0.0	0.0	0.0	0.0	0.0
2019/4/24 9:01:00	120893.0	92960.0	54965.0	25645.0	5550.0	1415.0	1280.0	415.0	150.0	85.0	75.0	25.0	15.0	20.0	7.0	6.0	0.0	0.0	2.0	0.0	0.0	0.0	0.0	0.0	0.0	0.0	0.0	0.0	0.0	0.0	0.0
2019/4/24 9:02:00	120611.0	90880.0	53775.0	25345.0	5405.0	1340.0	1295.0	365.0	135.0	85.0	50.0	50.0	25.0	20.0	5.0	0.0	0.0	0.0	0.0	0.0	0.0	0.0	0.0	0.0	0.0	0.0	0.0	0.0	0.0	0.0	0.0
2019/4/24 9:03:00	120639.0	90775.0	53530.0	24050.0	5425.0	1300.0	1355.0	315.0	110.0	55.0	45.0	30.0	5.0	25.0	8.0	2.0	0.0	0.0	0.0	0.0	0.0	0.0	0.0	0.0	0.0	0.0	0.0	0.0	0.0	0.0	0.0
2019/4/24 9:04:00	119742.0	89610.0	52695.0	24265.0	5245.0	1470.0	1245.0	310.0	135.0	95.0	60.0	35.0	10.0	10.0	3.0	2.0	0.0	0.0	0.0	0.0	0.0	0.0	0.0	0.0	0.0	0.0	0.0	0.0	0.0	0.0	0.0
2019/4/24 9:05:00	120115.0	89050.0	52785.0	24125.0	4970.0	1415.0	1390.0	305.0	115.0	85.0	40.0	15.0	25.0	20.0	10.0	0.0	0.0	0.0	0.0	0.0	0.0	0.0	0.0	0.0	0.0	0.0	0.0	0.0	0.0	0.0	0.0
2019/4/24 9:06:00	118656.0	87925.0	52285.0	23845.0	5310.0	1425.0	1225.0	335.0	120.0	95.0	70.0	50.0	40.0	0.0	7.0	2.0	1.0	0.0	0.0	0.0	0.0	0.0	0.0	0.0	0.0	0.0	0.0	0.0	0.0	0.0	0.0
2019/4/24 9:07:00	118555.0	88805.0	52405.0	24005.0	5075.0	1260.0	1270.0	300.0	115.0	120.0	50.0	45.0	10.0	15.0	5.0	0.0	0.0	0.0	0.0	0.0	0.0	0.0	0.0	0.0	0.0	0.0	0.0	0.0	0.0	0.0	0.0
2019/4/24 9:08:00	117425.0	87065.0	50600.0	22955.0	4970.0	1315.0	1275.0	315.0	135.0	100.0	60.0	20.0	15.0	15.0	2.0	2.0	0.0	0.0	0.0	0.0	0.0	0.0	1.0	0.0	0.0	0.0	0.0	0.0	0.0	0.0	0.0
2019/4/24 9:09:00	117055.0	88095.0	50785.0	22925.0	4855.0	1155.0	1130.0	355.0	110.0	90.0	40.0	15.0	10.0	20.0	13.0	2.0	0.0	0.0	0.0	0.0	0.0	0.0	0.0	0.0	0.0	0.0	0.0	0.0	0.0	0.0	0.0
2019/4/24 9:10:00	115646.0	85470.0	49425.0	22445.0	4920.0	1230.0	1080.0	200.0	140.0	105.0	40.0	25.0	25.0	15.0	13.0	5.0	0.0	1.0	0.0	0.0	1.0	0.0	0.0	0.0	0.0	0.0	0.0	0.0	0.0	0.0	0.0
2019/4/24 9:11:00	115175.0	85135.0	49050.0	21955.0	4730.0	1310.0	1295.0	280.0	70.0	80.0	65.0	25.0	15.0	10.0	12.0	6.0	1.0	0.0	1.0	0.0	0.0	0.0	0.0	0.0	0.0	0.0	0.0	0.0	0.0	0.0	0.0
2019/4/24 9:12:00	114546.0	86230.0	49900.0	22095.0	4580.0	1285.0	1065.0	315.0	105.0	105.0	20.0	15.0	35.0	30.0	5.0	0.0	0.0	0.0	0.0	0.0	0.0	0.0	0.0	0.0	0.0	0.0	0.0	0.0	0.0	0.0	0.0
2019/4/24 9:13:00	114742.0	83725.0	48615.0	21910.0	4455.0	1145.0	975.0	315.0	85.0	105.0	20.0	30.0	25.0	25.0	5.0	0.0	0.0	0.0	0.0	0.0	0.0	0.0	0.0	0.0	0.0	0.0	0.0	0.0	0.0	0.0	0.0
2019/4/24 9:14:00	113527.0	83585.0	48565.0	21105.0	4240.0	1345.0	1100.0	385.0	95.0	105.0	55.0	35.0	0.0	15.0	10.0	0.0	0.0	0.0	0.0	0.0	0.0	0.0	0.0	0.0	0.0	0.0	0.0	0.0	0.0	0.0	0.0
2019/4/24 9:15:00	113500.0	83170.0	47415.0	21800.0	4270.0	1135.0	1090.0	240.0	75.0	90.0	40.0	40.0	0.0	0.0	3.0	2.0	0.0	0.0	0.0	0.0	0.0	0.0	0.0	0.0	0.0	0.0	0.0	0.0	0.0	0.0	0.0
2019/4/24 9:16:00	112945.0	82610.0	47910.0	21290.0	4395.0	1105.0	1150.0	300.0	80.0	70.0	60.0	20.0	0.0	5.0	15.0	11.0	2.0	1.0	0.0	1.0	0.0	0.0	0.0	0.0	0.0	0.0	0.0	0.0	0.0	0.0	0.0
2019/4/24 9:17:00	114260.0	82320.0	47685.0	20880.0	4630.0	1160.0	1100.0	245.0	95.0	90.0	20.0	15.0	10.0	5.0	6.0	2.0	1.0	0.0	0.0	0.0	1.0	0.0	0.0	0.0	0.0	0.0	0.0	0.0	0.0	0.0	0.0
2019/4/24 9:18:00	112090.0	81290.0	46120.0	20920.0	4475.0	1065.0	995.0	255.0	125.0	95.0	45.0	40.0	5.0	25.0	8.0	2.0	0.0	0.0	0.0	0.0	0.0	0.0	0.0	0.0	0.0	0.0	0.0	0.0	0.0	0.0	0.0
2019/4/24 9:19:00	112745.0	80850.0	46260.0	20720.0	4035.0	1080.0	990.0	300.0	100.0	80.0	40.0	30.0	15.0	5.0	10.0	4.0	0.0	0.0	1.0	0.0	0.0	0.0	0.0	0.0	0.0	0.0	0.0	0.0	0.0	0.0	0.0
2019/4/24 9:20:00	110495.0	81800.0	45900.0	19720.0	4220.0	1215.0	1085.0	305.0	75.0	75.0	35.0	20.0	5.0	0.0	7.0	2.0	0.0	1.0	0.0	0.0	0.0	0.0	0.0	0.0	0.0	0.0	0.0	0.0	0.0	0.0	0.0
2019/4/24 9:21:00	111480.0	80220.0	45470.0	20455.0	4270.0	1135.0	1070.0	265.0	95.0	50.0	25.0	35.0	30.0	15.0	0.0	0.0	0.0	0.0	0.0	0.0	0.0	0.0	0.0	0.0	0.0	0.0	0.0	0.0	0.0	0.0	0.0
2019/4/24 9:22:00	109425.0	79900.0	45615.0	19560.0	4225.0	1160.0	1045.0	270.0	125.0	65.0	50.0	10.0	15.0	15.0	7.0	6.0	0.0	1.0	0.0	1.0	0.0	0.0	0.0	0.0	0.0	0.0	0.0	0.0	0.0	0.0	0.0
2019/4/24 9:23:00	107229.0	79230.0	44185.0	19660.0	4055.0	1065.0	1000.0	255.0	75.0	60.0	50.0	20.0	10.0	10.0	8.0	2.0	0.0	0.0	0.0	0.0	0.0	0.0	0.0	0.0	0.0	0.0	0.0	0.0	0.0	0.0	0.0
2019/4/24 9:24:00	107463.0	78230.0	43995.0	19530.0	3600.0	985.0	935.0	225.0	60.0	85.0	40.0	10.0	20.0	5.0	0.0	0.0	0.0	0.0	0.0	0.0	0.0	0.0	0.0	0.0	0.0	0.0	0.0	0.0	0.0	0.0	0.0
2019/4/24 9:25:00	109010.0	79315.0	44710.0	19455.0	3850.0	1030.0	900.0	225.0	75.0	80.0	55.0	20.0	10.0	10.0	7.0	2.0	0.0	0.0	0.0	0.0	0.0	0.0	1.0	0.0	0.0	0.0	0.0	0.0	0.0	0.0	0.0
2019/4/24 9:26:00	107133.0	77285.0	44275.0	19400.0	3585.0	1005.0	860.0	295.0	80.0	90.0	30.0	20.0	10.0	0.0	15.0	0.0	0.0	0.0	0.0	0.0	0.0	0.0	0.0	0.0	0.0	0.0	0.0	0.0	0.0	0.0	0.0
2019/4/24 9:27:00	106123.0	77965.0	44175.0	18430.0	3835.0	1015.0	1020.0	250.0	75.0	95.0	15.0	10.0	10.0	20.0	10.0	2.0	0.0	0.0	0.0	0.0	0.0	1.0	0.0	0.0	0.0	0.0	0.0	0.0	0.0	0.0	2.0
2019/4/24 9:28:00	107476.0	76175.0	43785.0	19005.0	3865.0	970.0	965.0	210.0	75.0	100.0	40.0	25.0	5.0	15.0	15.0	0.0	0.0	0.0	0.0	0.0	0.0	0.0	0.0	0.0	0.0	0.0	0.0	0.0	0.0	0.0	0.0
2019/4/24 9:29:00	106800.0	77775.0	43460.0	18460.0	3955.0	1080.0	900.0	275.0	115.0	60.0	25.0	35.0	5.0	15.0	5.0	0.0	0.0	0.0	0.0	0.0	0.0	0.0	0.0	0.0	0.0	0.0	0.0	0.0	0.0	0.0	0.0
2019/4/24 9:30:00	106504.0	76560.0	42435.0	18270.0	4045.0	975.0	1010.0	200.0	95.0	80.0	50.0	25.0	10.0	5.0	19.0	12.0	0.0	1.0	1.0	0.0	1.0	0.0	0.0	0.0	0.0	0.0	0.0	0.0	1.0	0.0	0.0
2019/4/24 9:31:00	105054.0	77150.0	42585.0	18170.0	4040.0	1015.0	890.0	215.0	120.0	95.0	40.0	25.0	5.0	5.0	4.0	6.0	0.0	0.0	0.0	0.0	0.0	0.0	0.0	0.0	0.0	0.0	0.0	0.0	0.0	0.0	0.0
2019/4/24 9:32:00	104935.0	75600.0	42870.0	17460.0	4130.0	1035.0	1085.0	295.0	85.0	90.0	45.0	20.0	10.0	10.0	4.0	5.0	0.0	0.0	0.0	0.0	0.0	0.0	1.0	0.0	0.0	0.0	0.0	0.0	0.0	0.0	0.0
2019/4/24 9:33:00	103800.0	75530.0	42365.0	18110.0	3875.0	925.0	870.0	230.0	110.0	75.0	45.0	5.0	20.0	30.0	8.0	2.0	0.0	0.0	0.0	0.0	0.0	0.0	0.0	0.0	0.0	0.0	0.0	0.0	0.0	0.0	0.0
2019/4/24 9:34:00	105096.0	75730.0	42395.0	18465.0	3770.0	995.0	990.0	220.0	95.0	110.0	35.0	45.0	20.0	15.0	20.0	4.0	0.0	1.0	0.0	0.0	0.0	0.0	0.0	0.0	0.0	0.0	0.0	0.0	0.0	0.0	0.0
2019/4/24 9:35:00	104451.0	76915.0	42435.0	17590.0	3835.0	900.0	960.0	255.0	25.0	115.0	65.0	20.0	25.0	15.0	5.0	0.0	0.0	0.0	0.0	0.0	0.0	0.0	0.0	0.0	0.0	0.0	0.0	0.0	0.0	0.0	0.0
2019/4/24 9:36:00	104756.0	75630.0	41695.0	17915.0	3755.0	920.0	985.0	290.0	95.0	80.0	55.0	55.0	20.0	10.0	29.0	15.0	0.0	0.0	0.0	0.0	0.0	0.0	0.0	1.0	0.0	0.0	0.0	0.0	0.0	0.0	0.0
2019/4/24 9:37:00	103770.0	74865.0	41180.0	17635.0	4065.0	995.0	1005.0	270.0	60.0	90.0	40.0	35.0	5.0	10.0	8.0	10.0	0.0	1.0	0.0	1.0	0.0	0.0	0.0	0.0	0.0	0.0	0.0	0.0	0.0	0.0	0.0
2019/4/24 9:38:00	103425.0	73130.0	41980.0	17360.0	3595.0	925.0	965.0	260.0	60.0	95.0	40.0	35.0	30.0	25.0	9.0	0.0	0.0	0.0	0.0	0.0	0.0	0.0	1.0	0.0	0.0	0.0	0.0	0.0	0.0	0.0	0.0
2019/4/24 9:39:00	104175.0	75440.0	40970.0	18135.0	3610.0	900.0	890.0	195.0	90.0	85.0	55.0	15.0	20.0	25.0	11.0	6.0	0.0	1.0	0.0	1.0	0.0	0.0	1.0	0.0	0.0	0.0	0.0	0.0	0.0	0.0	0.0
2019/4/24 9:40:00	103005.0	74125.0	41450.0	17800.0	3560.0	1085.0	915.0	215.0	105.0	65.0	45.0	25.0	20.0	5.0	9.0	5.0	1.0	0.0	0.0	0.0	0.0	0.0	0.0	0.0	0.0	0.0	0.0	0.0	0.0	0.0	0.0
2019/4/24 9:41:00	103945.0	73925.0	41570.0	18140.0	3695.0	995.0	990.0	215.0	75.0	95.0	25.0	20.0	5.0	5.0	7.0	3.0	0.0	0.0	0.0	0.0	0.0	0.0	0.0	0.0	0.0	0.0	0.0	0.0	0.0	0.0	0.0
2019/4/24 9:42:00	103360.0	74235.0	40600.0	17345.0	3835.0	965.0	1010.0	290.0	55.0	65.0	65.0	30.0	10.0	5.0	12.0	6.0	1.0	0.0	1.0	0.0	0.0	0.0	0.0	0.0	0.0	0.0	0.0	0.0	0.0	0.0	0.0
2019/4/24 9:43:00	102315.0	73570.0	40590.0	17270.0	3780.0	965.0	905.0	315.0	105.0	110.0	30.0	35.0	15.0	10.0	6.0	4.0	0.0	0.0	0.0	0.0	0.0	0.0	0.0	0.0	0.0	0.0	0.0	0.0	0.0	0.0	0.0
2019/4/24 9:44:00	101180.0	73085.0	41395.0	17740.0	3800.0	890.0	955.0	295.0	70.0	95.0	40.0	40.0	0.0	15.0	5.0	2.0	0.0	0.0	1.0	0.0	1.0	0.0	0.0	1.0	0.0	0.0	0.0	0.0	0.0	0.0	0.0
2019/4/24 9:45:00	102070.0	72585.0	40765.0	16905.0	3890.0	830.0	925.0	245.0	120.0	135.0	30.0	20.0	0.0	5.0	12.0	2.0	1.0	0.0	0.0	0.0	0.0	0.0	0.0	0.0	0.0	0.0	0.0	0.0	0.0	0.0	0.0
2019/4/24 9:46:00	103025.0	73510.0	40780.0	17340.0	3920.0	1020.0	1025.0	255.0	130.0	80.0	55.0	10.0	15.0	0.0	12.0	2.0	0.0	1.0	0.0	0.0	0.0	0.0	0.0	0.0	0.0	0.0	0.0	0.0	0.0	0.0	0.0
2019/4/24 9:47:00	101300.0	73165.0	39765.0	17210.0	3710.0	920.0	935.0	285.0	110.0	85.0	20.0	20.0	0.0	10.0	16.0	12.0	1.0	1.0	0.0	0.0	0.0	0.0	0.0	0.0	0.0	0.0	0.0	0.0	0.0	0.0	0.0
2019/4/24 9:48:00	102745.0	72600.0	40270.0	17310.0	3490.0	1015.0	860.0	265.0	105.0	115.0	60.0	10.0	5.0	15.0	10.0	5.0	0.0	0.0	0.0	0.0	0.0	0.0	0.0	0.0	0.0	0.0	0.0	0.0	0.0	0.0	0.0
2019/4/24 9:49:00	102520.0	72735.0	40205.0	17090.0	3660.0	930.0	1005.0	260.0	75.0	80.0	55.0	10.0	10.0	5.0	3.0	3.0	0.0	0.0	0.0	3.0	0.0	0.0	1.0	0.0	0.0	0.0	0.0	0.0	0.0	0.0	0.0
2019/4/24 9:50:00	101225.0	71885.0	39245.0	17525.0	3525.0	980.0	935.0	295.0	120.0	90.0	30.0	45.0	5.0	20.0	13.0	11.0	0.0	0.0	0.0	0.0	1.0	0.0	0.0	0.0	0.0	0.0	0.0	0.0	0.0	0.0	0.0
2019/4/24 9:51:00	100325.0	72305.0	39200.0	16810.0	3700.0	945.0	980.0	325.0	90.0	65.0	60.0	20.0	10.0	35.0	9.0	5.0	1.0	0.0	0.0	0.0	0.0	0.0	0.0	0.0	0.0	0.0	0.0	0.0	0.0	0.0	0.0
2019/4/24 9:52:00	100520.0	71615.0	39920.0	16990.0	3655.0	990.0	985.0	250.0	95.0	130.0	50.0	20.0	15.0	0.0	11.0	8.0	1.0	0.0	0.0	0.0	0.0	0.0	0.0	0.0	0.0	0.0	0.0	0.0	0.0	0.0	0.0
2019/4/24 9:53:00	100090.0	71105.0	39190.0	16405.0	3670.0	945.0	965.0	295.0	45.0	45.0	40.0	20.0	15.0	15.0	8.0	2.0	0.0	0.0	0.0	0.0	0.0	0.0	0.0	0.0	0.0	0.0	0.0	0.0	0.0	0.0	0.0
2019/4/24 9:54:00	101910.0	71870.0	38880.0	16270.0	3595.0	1025.0	1035.0	285.0	115.0	125.0	40.0	20.0	5.0	15.0	8.0	2.0	0.0	0.0	0.0	0.0	0.0	0.0	0.0	0.0	0.0	0.0	0.0	0.0	0.0	0.0	0.0
2019/4/24 9:55:00	99985.0	70655.0	38600.0	15800.0	3735.0	1025.0	1065.0	295.0	80.0	75.0	45.0	40.0	15.0	5.0	2.0	3.0	0.0	0.0	0.0	0.0	0.0	0.0	0.0	0.0	0.0	0.0	0.0	0.0	0.0	0.0	0.0
2019/4/24 9:56:00	100360.0	70315.0	38450.0	16300.0	3740.0	1050.0	925.0	265.0	50.0	40.0	45.0	0.0	20.0	15.0	15.0	5.0	0.0	0.0	0.0	0.0	0.0	0.0	0.0	0.0	0.0	0.0	0.0	0.0	0.0	0.0	0.0
2019/4/24 9:57:00	99245.0	70390.0	37890.0	16240.0	3555.0	1045.0	1005.0	300.0	75.0	120.0	50.0	10.0	0.0	5.0	3.0	2.0	0.0	0.0	0.0	0.0	0.0	0.0	0.0	0.0	0.0	0.0	0.0	0.0	0.0	0.0	0.0
2019/4/24 9:58:00	100180.0	69965.0	38480.0	16890.0	3620.0	975.0	975.0	395.0	160.0	155.0	65.0	60.0	45.0	45.0	65.0	49.0	22.0	21.0	38.0	20.0	7.0	4.0	2.0	4.0	1.0	2.0	0.0	0.0	0.0	0.0	0.0
2019/4/24 9:59:00	99010.0	68635.0	38210.0	16315.0	3390.0	895.0	875.0	325.0	80.0	95.0	70.0	55.0	10.0	20.0	11.0	2.0	0.0	1.0	14.0	11.0	5.0	3.0	1.0	0.0	2.0	0.0	0.0	0.0	0.0	0.0	0.0
2019/4/24 10:00:00	98425.0	69780.0	37185.0	16430.0	3620.0	1085.0	945.0	305.0	140.0	75.0	45.0	60.0	20.0	20.0	34.0	12.0	7.0	5.0	3.0	2.0	1.0	3.0	1.0	2.0	0.0	0.0	0.0	0.0	0.0	0.0	0.0
2019/4/24 10:01:00	98585.0	68540.0	36760.0	16335.0	3455.0	955.0	960.0	295.0	95.0	145.0	35.0	30.0	0.0	15.0	20.0	18.0	7.0	6.0	10.0	4.0	0.0	2.0	0.0	0.0	2.0	1.0	0.0	0.0	0.0	0.0	0.0
2019/4/24 10:02:00	97310.0	68585.0	37520.0	16005.0	3630.0	970.0	930.0	310.0	100.0	175.0	50.0	50.0	25.0	40.0	34.0	26.0	2.0	1.0	5.0	5.0	1.0	0.0	1.0	0.0	0.0	0.0	0.0	0.0	0.0	0.0	0.0
2019/4/24 10:03:00	96900.0	67880.0	36910.0	15570.0	3540.0	1010.0	925.0	300.0	105.0	105.0	55.0	25.0	20.0	15.0	7.0	6.0	2.0	0.0	4.0	0.0	0.0	1.0	0.0	0.0	0.0	0.0	0.0	0.0	0.0	0.0	0.0
2019/4/24 10:04:00	98185.0	70110.0	37250.0	15955.0	3495.0	915.0	990.0	375.0	110.0	90.0	60.0	35.0	40.0	10.0	23.0	23.0	4.0	2.0	6.0	1.0	0.0	1.0	0.0	0.0	0.0	0.0	0.0	0.0	0.0	0.0	0.0
2019/4/24 10:05:00	96515.0	68170.0	37325.0	15760.0	3570.0	955.0	960.0	300.0	125.0	105.0	60.0	35.0	25.0	20.0	16.0	2.0	0.0	0.0	1.0	1.0	0.0	0.0	0.0	0.0	0.0	0.0	0.0	0.0	0.0	0.0	0.0
2019/4/24 10:06:00	95845.0	68225.0	36025.0	15360.0	3340.0	1020.0	1065.0	330.0	150.0	145.0	60.0	85.0	30.0	45.0	53.0	48.0	4.0	10.0	10.0	9.0	4.0	3.0	4.0	1.0	2.0	0.0	0.0	2.0	0.0	0.0	0.0
2019/4/24 10:07:00	97900.0	67425.0	36155.0	15450.0	3140.0	850.0	1010.0	370.0	85.0	80.0	70.0	30.0	30.0	35.0	23.0	6.0	5.0	5.0	8.0	15.0	4.0	3.0	3.0	1.0	0.0	1.0	1.0	0.0	0.0	0.0	0.0
2019/4/24 10:08:00	94890.0	67885.0	36580.0	15295.0	3355.0	970.0	1110.0	315.0	80.0	95.0	35.0	35.0	25.0	50.0	22.0	4.0	3.0	7.0	7.0	4.0	3.0	0.0	0.0	0.0	0.0	0.0	0.0	0.0	0.0	0.0	0.0
2019/4/24 10:09:00	95470.0	66510.0	36175.0	15320.0	3340.0	920.0	975.0	250.0	135.0	85.0	65.0	45.0	5.0	40.0	16.0	2.0	1.0	0.0	1.0	0.0	0.0	0.0	0.0	0.0	0.0	0.0	0.0	0.0	0.0	0.0	0.0
2019/4/24 10:10:00	94584.0	65850.0	35225.0	15060.0	3440.0	980.0	940.0	305.0	115.0	145.0	35.0	45.0	10.0	50.0	54.0	18.0	2.0	1.0	6.0	1.0	0.0	1.0	1.0	1.0	0.0	0.0	0.0	0.0	0.0	0.0	0.0
2019/4/24 10:11:00	94220.0	66135.0	35905.0	14975.0	3435.0	915.0	860.0	270.0	110.0	85.0	65.0	45.0	35.0	25.0	23.0	18.0	4.0	9.0	4.0	3.0	2.0	2.0	1.0	1.0	1.0	1.0	0.0	0.0	0.0	0.0	1.0
2019/4/24 10:12:00	92728.0	64170.0	35485.0	14335.0	3315.0	980.0	880.0	370.0	95.0	100.0	35.0	85.0	20.0	45.0	22.0	13.0	9.0	4.0	10.0	6.0	1.0	1.0	0.0	3.0	1.0	0.0	0.0	0.0	0.0	0.0	0.0
2019/4/24 10:13:00	92101.0	64275.0	35340.0	14110.0	3410.0	895.0	940.0	235.0	50.0	110.0	75.0	40.0	40.0	20.0	18.0	11.0	4.0	3.0	5.0	3.0	2.0	1.0	2.0	1.0	0.0	0.0	0.0	0.0	0.0	0.0	0.0
2019/4/24 10:14:00	92370.0	63605.0	34545.0	14745.0	3205.0	950.0	845.0	240.0	75.0	105.0	85.0	50.0	30.0	30.0	22.0	14.0	3.0	6.0	4.0	2.0	2.0	1.0	0.0	0.0	1.0	0.0	0.0	0.0	0.0	0.0	0.0
2019/4/24 10:15:00	91161.0	62620.0	33405.0	14455.0	3150.0	745.0	955.0	285.0	130.0	115.0	20.0	25.0	20.0	45.0	16.0	7.0	6.0	1.0	7.0	4.0	1.0	1.0	1.0	0.0	0.0	0.0	0.0	0.0	0.0	0.0	1.0
2019/4/24 10:16:00	91500.0	62430.0	33345.0	13825.0	2960.0	880.0	970.0	260.0	115.0	75.0	55.0	30.0	25.0	25.0	33.0	19.0	5.0	2.0	8.0	6.0	3.0	0.0	2.0	1.0	0.0	0.0	0.0	0.0	0.0	0.0	1.0
2019/4/24 10:17:00	90686.0	61435.0	32890.0	13810.0	3120.0	1020.0	850.0	270.0	80.0	90.0	75.0	25.0	15.0	45.0	27.0	8.0	2.0	3.0	2.0	1.0	2.0	0.0	0.0	0.0	0.0	0.0	0.0	0.0	0.0	0.0	0.0
2019/4/24 10:18:00	89440.0	62220.0	32415.0	13935.0	3270.0	865.0	930.0	290.0	85.0	50.0	70.0	25.0	25.0	35.0	43.0	33.0	5.0	3.0	9.0	4.0	0.0	1.0	1.0	1.0	0.0	0.0	0.0	0.0	0.0	0.0	0.0
2019/4/24 10:19:00	89971.0	61785.0	33110.0	14045.0	3150.0	785.0	900.0	305.0	70.0	90.0	65.0	25.0	25.0	55.0	29.0	20.0	2.0	1.0	3.0	3.0	0.0	0.0	1.0	1.0	0.0	0.0	0.0	0.0	0.0	0.0	0.0
2019/4/24 10:20:00	89831.0	61400.0	33430.0	13635.0	3150.0	820.0	805.0	350.0	90.0	105.0	75.0	30.0	10.0	10.0	36.0	15.0	3.0	0.0	5.0	2.0	0.0	0.0	3.0	0.0	0.0	0.0	0.0	1.0	0.0	0.0	0.0
2019/4/24 10:21:00	89955.0	61450.0	32225.0	13135.0	3160.0	750.0	955.0	290.0	90.0	135.0	50.0	60.0	10.0	20.0	15.0	3.0	1.0	0.0	3.0	2.0	0.0	0.0	0.0	0.0	1.0	0.0	0.0	0.0	0.0	0.0	0.0
2019/4/24 10:22:00	90375.0	61040.0	32760.0	13430.0	2835.0	800.0	850.0	250.0	95.0	130.0	45.0	45.0	25.0	35.0	25.0	14.0	1.0	1.0	1.0	0.0	1.0	2.0	0.0	0.0	0.0	0.0	0.0	0.0	0.0	0.0	0.0
2019/4/24 10:23:00	87910.0	59145.0	32780.0	13805.0	2915.0	870.0	860.0	270.0	95.0	70.0	25.0	50.0	10.0	20.0	11.0	9.0	2.0	2.0	2.0	1.0	1.0	0.0	2.0	0.0	0.0	0.0	0.0	0.0	0.0	0.0	0.0
2019/4/24 10:24:00	88180.0	61325.0	31685.0	13400.0	3000.0	850.0	800.0	265.0	180.0	115.0	60.0	35.0	5.0	35.0	32.0	21.0	0.0	3.0	1.0	2.0	0.0	0.0	1.0	0.0	0.0	0.0	0.0	0.0	0.0	0.0	0.0
2019/4/24 10:25:00	88085.0	60095.0	32150.0	13820.0	2770.0	715.0	905.0	245.0	80.0	120.0	55.0	60.0	25.0	60.0	8.0	5.0	1.0	0.0	1.0	0.0	0.0	0.0	0.0	0.0	0.0	0.0	0.0	0.0	0.0	0.0	0.0
2019/4/24 10:26:00	88545.0	60820.0	31695.0	13840.0	2950.0	820.0	860.0	320.0	105.0	80.0	40.0	35.0	25.0	45.0	23.0	16.0	3.0	1.0	2.0	4.0	0.0	1.0	0.0	0.0	0.0	0.0	0.0	0.0	0.0	0.0	0.0
2019/4/24 10:27:00	87750.0	60130.0	32755.0	13095.0	3035.0	680.0	915.0	290.0	110.0	105.0	75.0	35.0	15.0	45.0	43.0	30.0	3.0	3.0	4.0	5.0	1.0	0.0	0.0	1.0	0.0	0.0	0.0	0.0	0.0	0.0	0.0
2019/4/24 10:28:00	88070.0	59455.0	32735.0	13025.0	2880.0	995.0	760.0	295.0	100.0	115.0	65.0	75.0	50.0	45.0	18.0	11.0	3.0	3.0	1.0	1.0	1.0	0.0	1.0	1.0	0.0	0.0	0.0	0.0	0.0	0.0	0.0
2019/4/24 10:29:00	87520.0	60210.0	31950.0	13505.0	2885.0	840.0	880.0	325.0	110.0	150.0	70.0	85.0	45.0	30.0	45.0	26.0	6.0	4.0	7.0	3.0	1.0	1.0	0.0	1.0	0.0	1.0	0.0	0.0	0.0	0.0	0.0
2019/4/24 10:30:00	87865.0	59770.0	33105.0	13040.0	3060.0	750.0	780.0	325.0	85.0	80.0	50.0	60.0	25.0	50.0	19.0	10.0	3.0	2.0	3.0	1.0	1.0	0.0	0.0	0.0	1.0	0.0	0.0	0.0	0.0	0.0	0.0
2019/4/24 10:31:00	87310.0	59810.0	31140.0	13290.0	2845.0	815.0	820.0	265.0	70.0	75.0	35.0	75.0	15.0	35.0	20.0	14.0	8.0	5.0	5.0	0.0	2.0	0.0	0.0	1.0	0.0	0.0	0.0	0.0	0.0	0.0	0.0
2019/4/24 10:32:00	86605.0	60290.0	32795.0	13240.0	2800.0	820.0	710.0	315.0	90.0	95.0	60.0	60.0	25.0	25.0	10.0	7.0	1.0	1.0	2.0	2.0	0.0	0.0	0.0	1.0	0.0	0.0	0.0	0.0	1.0	0.0	0.0
2019/4/24 10:33:00	86620.0	58830.0	31705.0	13030.0	2595.0	820.0	755.0	330.0	125.0	120.0	60.0	15.0	40.0	75.0	45.0	21.0	3.0	1.0	3.0	3.0	0.0	1.0	1.0	1.0	0.0	1.0	0.0	0.0	0.0	0.0	0.0
2019/4/24 10:34:00	87015.0	59185.0	32015.0	13045.0	3010.0	690.0	910.0	275.0	75.0	100.0	70.0	65.0	30.0	25.0	20.0	9.0	3.0	2.0	1.0	2.0	1.0	0.0	0.0	2.0	0.0	0.0	0.0	0.0	0.0	0.0	0.0
2019/4/24 10:35:00	85510.0	59490.0	31600.0	12885.0	2785.0	785.0	750.0	225.0	90.0	65.0	20.0	70.0	25.0	30.0	18.0	4.0	2.0	1.0	4.0	0.0	0.0	1.0	0.0	0.0	0.0	0.0	0.0	0.0	0.0	0.0	0.0
2019/4/24 10:36:00	87915.0	58635.0	31595.0	13150.0	2780.0	745.0	900.0	280.0	95.0	75.0	50.0	65.0	40.0	20.0	16.0	14.0	2.0	1.0	1.0	0.0	0.0	1.0	0.0	0.0	0.0	0.0	0.0	0.0	0.0	0.0	0.0
2019/4/24 10:37:00	86290.0	58070.0	30770.0	12530.0	2780.0	790.0	765.0	305.0	105.0	100.0	35.0	40.0	20.0	40.0	1.0	3.0	1.0	0.0	0.0	0.0	0.0	0.0	0.0	0.0	0.0	0.0	0.0	0.0	0.0	0.0	0.0
2019/4/24 10:38:00	85830.0	58035.0	30415.0	12545.0	2535.0	710.0	770.0	225.0	85.0	90.0	50.0	20.0	15.0	25.0	6.0	9.0	4.0	1.0	0.0	0.0	0.0	0.0	0.0	0.0	0.0	0.0	0.0	0.0	0.0	0.0	0.0
2019/4/24 10:39:00	84330.0	57650.0	29760.0	12505.0	2775.0	735.0	695.0	305.0	90.0	85.0	50.0	50.0	15.0	15.0	6.0	3.0	0.0	0.0	0.0	0.0	0.0	1.0	0.0	0.0	0.0	0.0	0.0	0.0	0.0	0.0	0.0
2019/4/24 10:40:00	85355.0	58280.0	30165.0	12450.0	3030.0	825.0	890.0	255.0	70.0	95.0	35.0	50.0	20.0	20.0	23.0	12.0	0.0	0.0	0.0	0.0	0.0	0.0	0.0	0.0	0.0	0.0	0.0	0.0	0.0	0.0	0.0
2019/4/24 10:41:00	86020.0	57225.0	30480.0	12680.0	2695.0	875.0	820.0	175.0	135.0	75.0	40.0	30.0	15.0	10.0	9.0	5.0	0.0	0.0	0.0	0.0	0.0	0.0	1.0	0.0	0.0	0.0	0.0	0.0	0.0	0.0	0.0
2019/4/24 10:42:00	85255.0	58565.0	30830.0	12960.0	2820.0	740.0	795.0	230.0	125.0	50.0	50.0	50.0	5.0	50.0	20.0	13.0	1.0	1.0	0.0	0.0	0.0	0.0	0.0	0.0	0.0	0.0	0.0	0.0	0.0	0.0	0.0
2019/4/24 10:43:00	85235.0	57970.0	30650.0	13050.0	2955.0	735.0	850.0	220.0	105.0	105.0	25.0	55.0	25.0	0.0	9.0	6.0	0.0	2.0	2.0	1.0	0.0	0.0	0.0	0.0	0.0	0.0	0.0	0.0	0.0	0.0	0.0
2019/4/24 10:44:00	84325.0	57480.0	30160.0	12530.0	3075.0	845.0	970.0	240.0	90.0	80.0	80.0	15.0	15.0	35.0	29.0	9.0	1.0	0.0	1.0	0.0	0.0	0.0	0.0	0.0	0.0	0.0	0.0	0.0	0.0	0.0	0.0
2019/4/24 10:45:00	84035.0	57845.0	30100.0	13205.0	2945.0	680.0	770.0	225.0	85.0	95.0	35.0	20.0	5.0	20.0	4.0	3.0	0.0	2.0	0.0	0.0	0.0	1.0	0.0	0.0	0.0	0.0	0.0	0.0	0.0	0.0	0.0
2019/4/24 10:46:00	85105.0	57805.0	31120.0	12945.0	2890.0	740.0	710.0	260.0	75.0	85.0	65.0	30.0	25.0	25.0	34.0	10.0	0.0	1.0	3.0	0.0	1.0	1.0	0.0	0.0	0.0	0.0	0.0	0.0	0.0	0.0	0.0
2019/4/24 10:47:00	86000.0	57620.0	31025.0	12440.0	2750.0	735.0	735.0	275.0	80.0	70.0	55.0	30.0	20.0	35.0	2.0	1.0	1.0	0.0	0.0	0.0	0.0	0.0	0.0	1.0	0.0	0.0	0.0	0.0	0.0	0.0	0.0
2019/4/24 10:48:00	83910.0	56620.0	30620.0	12455.0	2850.0	775.0	780.0	225.0	125.0	70.0	65.0	40.0	25.0	20.0	10.0	6.0	2.0	1.0	1.0	0.0	0.0	0.0	0.0	0.0	0.0	0.0	0.0	0.0	0.0	0.0	0.0
2019/4/24 10:49:00	83985.0	56850.0	30280.0	12725.0	2730.0	710.0	800.0	320.0	140.0	130.0	90.0	35.0	10.0	15.0	44.0	20.0	3.0	2.0	0.0	0.0	0.0	1.0	0.0	0.0	0.0	0.0	0.0	0.0	0.0	0.0	0.0
2019/4/24 10:50:00	83030.0	56970.0	29775.0	12585.0	2690.0	775.0	695.0	195.0	125.0	70.0	50.0	30.0	55.0	30.0	44.0	26.0	1.0	3.0	0.0	0.0	0.0	0.0	0.0	1.0	0.0	0.0	0.0	0.0	0.0	0.0	0.0
2019/4/24 10:51:00	82565.0	57795.0	29010.0	12210.0	2910.0	655.0	735.0	280.0	110.0	100.0	50.0	40.0	10.0	35.0	12.0	1.0	1.0	0.0	1.0	0.0	0.0	0.0	0.0	0.0	0.0	0.0	0.0	0.0	0.0	0.0	0.0
2019/4/24 10:52:00	81650.0	56385.0	30625.0	12715.0	2720.0	715.0	790.0	275.0	90.0	100.0	40.0	35.0	15.0	10.0	18.0	5.0	1.0	3.0	0.0	0.0	0.0	0.0	2.0	1.0	0.0	0.0	0.0	0.0	0.0	0.0	0.0
2019/4/24 10:53:00	83940.0	57050.0	30725.0	12755.0	2725.0	705.0	800.0	240.0	105.0	100.0	40.0	10.0	20.0	40.0	16.0	10.0	3.0	1.0	4.0	0.0	1.0	0.0	0.0	0.0	0.0	0.0	0.0	0.0	0.0	0.0	0.0
2019/4/24 10:54:00	82135.0	55715.0	30210.0	11825.0	2575.0	620.0	800.0	230.0	115.0	95.0	40.0	50.0	25.0	15.0	8.0	0.0	0.0	0.0	0.0	0.0	1.0	0.0	0.0	1.0	0.0	0.0	0.0	0.0	0.0	0.0	0.0
2019/4/24 10:55:00	82960.0	55375.0	29535.0	12270.0	2825.0	775.0	695.0	230.0	50.0	115.0	45.0	40.0	10.0	35.0	25.0	12.0	0.0	1.0	0.0	0.0	1.0	1.0	0.0	0.0	0.0	0.0	0.0	0.0	0.0	0.0	0.0
2019/4/24 10:56:00	81865.0	56630.0	30675.0	12575.0	2600.0	775.0	830.0	200.0	90.0	80.0	45.0	105.0	20.0	15.0	16.0	11.0	1.0	0.0	2.0	0.0	0.0	0.0	0.0	0.0	0.0	0.0	0.0	0.0	0.0	0.0	0.0
2019/4/24 10:57:00	81350.0	54980.0	29285.0	12590.0	2710.0	735.0	730.0	265.0	85.0	100.0	50.0	40.0	10.0	15.0	8.0	0.0	1.0	1.0	0.0	0.0	0.0	0.0	0.0	0.0	0.0	0.0	0.0	0.0	0.0	0.0	0.0
2019/4/24 10:58:00	81370.0	55715.0	29685.0	12535.0	2890.0	750.0	860.0	230.0	70.0	55.0	50.0	25.0	40.0	20.0	11.0	7.0	0.0	0.0	1.0	0.0	0.0	1.0	0.0	0.0	0.0	0.0	0.0	0.0	0.0	0.0	0.0
2019/4/24 10:59:00	80945.0	55955.0	29760.0	12535.0	2570.0	675.0	765.0	300.0	115.0	100.0	25.0	30.0	25.0	30.0	21.0	9.0	0.0	2.0	1.0	2.0	0.0	0.0	0.0	0.0	0.0	0.0	0.0	0.0	0.0	0.0	0.0
2019/4/24 11:00:00	80220.0	55285.0	29625.0	12070.0	2485.0	720.0	830.0	205.0	70.0	110.0	70.0	40.0	15.0	25.0	25.0	16.0	0.0	1.0	4.0	1.0	0.0	0.0	3.0	0.0	0.0	0.0	0.0	0.0	0.0	0.0	0.0
2019/4/24 11:01:00	81075.0	55415.0	28920.0	12415.0	2610.0	800.0	785.0	260.0	85.0	70.0	60.0	45.0	15.0	20.0	29.0	12.0	1.0	3.0	1.0	2.0	0.0	1.0	0.0	0.0	0.0	0.0	0.0	0.0	1.0	0.0	0.0
2019/4/24 11:02:00	80885.0	55060.0	29450.0	12485.0	2630.0	745.0	705.0	285.0	65.0	85.0	40.0	40.0	25.0	25.0	7.0	5.0	1.0	1.0	1.0	0.0	0.0	0.0	0.0	0.0	0.0	0.0	0.0	0.0	0.0	0.0	0.0
2019/4/24 11:03:00	81360.0	54270.0	29590.0	11995.0	2785.0	735.0	770.0	260.0	120.0	105.0	40.0	40.0	30.0	20.0	17.0	11.0	4.0	3.0	0.0	0.0	0.0	0.0	0.0	0.0	0.0	0.0	0.0	0.0	0.0	0.0	0.0
2019/4/24 11:04:00	82165.0	55465.0	29990.0	11950.0	2605.0	775.0	765.0	275.0	70.0	110.0	40.0	35.0	20.0	20.0	14.0	7.0	0.0	0.0	1.0	0.0	0.0	1.0	1.0	1.0	0.0	0.0	0.0	0.0	0.0	0.0	0.0
2019/4/24 11:05:00	81830.0	55605.0	29865.0	12555.0	2640.0	880.0	760.0	235.0	105.0	120.0	75.0	20.0	20.0	25.0	30.0	12.0	2.0	0.0	4.0	1.0	1.0	0.0	0.0	0.0	0.0	0.0	0.0	0.0	0.0	0.0	0.0
2019/4/24 11:06:00	81435.0	54790.0	29625.0	12395.0	2730.0	755.0	710.0	245.0	60.0	80.0	30.0	50.0	0.0	15.0	14.0	0.0	0.0	0.0	0.0	1.0	0.0	0.0	0.0	0.0	0.0	0.0	0.0	0.0	0.0	0.0	0.0
2019/4/24 11:07:00	81725.0	55440.0	29980.0	12685.0	2510.0	680.0	725.0	225.0	60.0	105.0	35.0	20.0	25.0	15.0	9.0	5.0	1.0	0.0	0.0	0.0	0.0	0.0	0.0	0.0	0.0	0.0	0.0	0.0	0.0	0.0	0.0
2019/4/24 11:08:00	81195.0	56025.0	30230.0	12440.0	2820.0	690.0	675.0	220.0	100.0	70.0	75.0	20.0	25.0	10.0	19.0	9.0	0.0	1.0	1.0	0.0	0.0	0.0	0.0	0.0	0.0	0.0	0.0	0.0	0.0	0.0	0.0
2019/4/24 11:09:00	84055.0	56290.0	29660.0	12680.0	2545.0	735.0	720.0	210.0	90.0	75.0	50.0	35.0	15.0	15.0	4.0	5.0	1.0	1.0	1.0	1.0	1.0	0.0	0.0	1.0	0.0	0.0	0.0	0.0	0.0	0.0	0.0
2019/4/24 11:10:00	81985.0	55370.0	29600.0	12570.0	2650.0	725.0	710.0	175.0	85.0	100.0	20.0	60.0	25.0	30.0	17.0	5.0	0.0	0.0	1.0	0.0	0.0	1.0	0.0	0.0	1.0	0.0	0.0	0.0	0.0	0.0	0.0
2019/4/24 11:11:00	81845.0	55805.0	29860.0	12830.0	2760.0	800.0	840.0	275.0	100.0	105.0	35.0	55.0	30.0	35.0	13.0	6.0	1.0	0.0	0.0	0.0	0.0	0.0	0.0	0.0	0.0	0.0	0.0	0.0	0.0	0.0	0.0
2019/4/24 11:12:00	83205.0	57065.0	30545.0	12710.0	2625.0	690.0	825.0	260.0	75.0	75.0	40.0	55.0	0.0	35.0	22.0	7.0	0.0	1.0	0.0	1.0	0.0	2.0	2.0	0.0	0.0	0.0	0.0	0.0	0.0	0.0	0.0
2019/4/24 11:13:00	82980.0	55920.0	29340.0	12340.0	2755.0	735.0	790.0	230.0	95.0	85.0	50.0	20.0	15.0	10.0	24.0	16.0	0.0	1.0	2.0	0.0	0.0	4.0	1.0	1.0	1.0	0.0	0.0	0.0	0.0	0.0	0.0
2019/4/24 11:14:00	82315.0	55540.0	30055.0	12710.0	2860.0	885.0	725.0	225.0	75.0	75.0	20.0	15.0	20.0	15.0	13.0	10.0	0.0	0.0	0.0	0.0	0.0	1.0	0.0	0.0	1.0	0.0	0.0	0.0	0.0	0.0	0.0
2019/4/24 11:15:00	80820.0	56010.0	29755.0	12560.0	2655.0	710.0	625.0	215.0	115.0	65.0	30.0	50.0	20.0	10.0	17.0	2.0	0.0	0.0	0.0	1.0	0.0	0.0	0.0	0.0	0.0	0.0	0.0	0.0	0.0	0.0	0.0
2019/4/24 11:16:00	83855.0	56595.0	30975.0	12590.0	2915.0	690.0	650.0	255.0	45.0	70.0	45.0	45.0	10.0	15.0	26.0	6.0	1.0	1.0	0.0	0.0	0.0	1.0	0.0	0.0	0.0	0.0	0.0	0.0	0.0	0.0	0.0
2019/4/24 11:17:00	83280.0	56060.0	30435.0	12735.0	2885.0	780.0	605.0	275.0	70.0	95.0	50.0	20.0	5.0	0.0	12.0	0.0	0.0	0.0	0.0	0.0	2.0	0.0	0.0	1.0	0.0	0.0	0.0	0.0	0.0	0.0	0.0
2019/4/24 11:18:00	82715.0	56735.0	30445.0	12540.0	2945.0	740.0	795.0	175.0	65.0	80.0	30.0	15.0	5.0	30.0	17.0	9.0	0.0	0.0	1.0	2.0	0.0	0.0	0.0	1.0	0.0	0.0	0.0	0.0	0.0	0.0	0.0
2019/4/24 11:19:00	84015.0	56345.0	30685.0	12860.0	2865.0	655.0	690.0	245.0	65.0	85.0	55.0	35.0	10.0	35.0	10.0	0.0	0.0	0.0	0.0	0.0	0.0	0.0	0.0	0.0	0.0	0.0	0.0	0.0	0.0	0.0	0.0
2019/4/24 11:20:00	83270.0	57150.0	30285.0	12910.0	2835.0	750.0	815.0	175.0	35.0	90.0	50.0	40.0	15.0	10.0	0.0	0.0	0.0	0.0	0.0	0.0	0.0	0.0	0.0	0.0	0.0	0.0	0.0	0.0	0.0	0.0	0.0
2019/4/24 11:21:00	83630.0	57345.0	31350.0	13205.0	2850.0	785.0	835.0	325.0	85.0	105.0	40.0	35.0	10.0	20.0	11.0	8.0	0.0	1.0	0.0	0.0	0.0	0.0	0.0	0.0	0.0	0.0	0.0	0.0	0.0	0.0	0.0
2019/4/24 11:22:00	84915.0	58030.0	31175.0	13040.0	2940.0	715.0	720.0	255.0	80.0	90.0	85.0	30.0	20.0	20.0	15.0	15.0	2.0	1.0	0.0	0.0	0.0	0.0	1.0	1.0	0.0	0.0	0.0	0.0	0.0	0.0	0.0
2019/4/24 11:23:00	82930.0	58305.0	31155.0	13200.0	2935.0	745.0	935.0	235.0	100.0	85.0	45.0	30.0	15.0	20.0	0.0	0.0	0.0	0.0	0.0	0.0	0.0	0.0	0.0	0.0	0.0	0.0	0.0	0.0	0.0	0.0	0.0
2019/4/24 11:24:00	85295.0	58305.0	31650.0	13295.0	2985.0	870.0	785.0	240.0	65.0	95.0	65.0	0.0	10.0	15.0	10.0	11.0	1.0	1.0	0.0	1.0	0.0	0.0	0.0	0.0	1.0	0.0	0.0	0.0	0.0	0.0	0.0
2019/4/24 11:25:00	85035.0	58910.0	31785.0	13260.0	2915.0	755.0	845.0	220.0	70.0	100.0	40.0	10.0	10.0	20.0	17.0	12.0	1.0	0.0	0.0	0.0	0.0	0.0	0.0	0.0	0.0	0.0	0.0	0.0	0.0	0.0	0.0
2019/4/24 11:26:00	85765.0	59205.0	32525.0	13590.0	3125.0	625.0	790.0	225.0	100.0	125.0	30.0	15.0	5.0	5.0	8.0	5.0	0.0	0.0	0.0	0.0	0.0	0.0	0.0	1.0	0.0	1.0	0.0	0.0	0.0	0.0	0.0
2019/4/24 11:27:00	85275.0	58950.0	31940.0	13740.0	3110.0	765.0	850.0	250.0	75.0	95.0	70.0	20.0	15.0	15.0	13.0	10.0	0.0	1.0	0.0	0.0	0.0	0.0	1.0	0.0	0.0	0.0	0.0	0.0	0.0	0.0	0.0
2019/4/24 11:28:00	85370.0	59445.0	32420.0	13825.0	2830.0	820.0	795.0	220.0	75.0	50.0	55.0	25.0	10.0	30.0	10.0	0.0	0.0	0.0	0.0	0.0	0.0	0.0	0.0	0.0	0.0	0.0	0.0	0.0	0.0	0.0	0.0
2019/4/24 11:29:00	84970.0	59180.0	31975.0	13445.0	2970.0	905.0	830.0	225.0	60.0	90.0	35.0	35.0	20.0	5.0	11.0	1.0	1.0	0.0	1.0	1.0	0.0	0.0	0.0	0.0	0.0	0.0	0.0	0.0	0.0	0.0	0.0
2019/4/24 11:30:00	87055.0	59020.0	32875.0	14015.0	3150.0	800.0	840.0	275.0	95.0	75.0	30.0	35.0	15.0	15.0	17.0	13.0	1.0	1.0	1.0	1.0	0.0	1.0	0.0	0.0	0.0	0.0	0.0	0.0	0.0	0.0	0.0
2019/4/24 11:31:00	86520.0	61720.0	32085.0	13930.0	3010.0	925.0	870.0	240.0	75.0	50.0	55.0	25.0	25.0	20.0	17.0	6.0	1.0	1.0	1.0	1.0	2.0	0.0	0.0	0.0	0.0	0.0	1.0	0.0	0.0	0.0	0.0
2019/4/24 11:32:00	88835.0	61270.0	33150.0	14350.0	3130.0	875.0	960.0	265.0	85.0	110.0	55.0	25.0	10.0	10.0	25.0	8.0	1.0	0.0	0.0	0.0	0.0	0.0	1.0	0.0	0.0	0.0	0.0	0.0	0.0	0.0	0.0
2019/4/24 11:33:00	87225.0	61725.0	32730.0	14360.0	2825.0	805.0	770.0	210.0	130.0	85.0	60.0	45.0	35.0	15.0	43.0	21.0	3.0	0.0	2.0	0.0	1.0	1.0	1.0	2.0	1.0	0.0	0.0	0.0	0.0	0.0	0.0
2019/4/24 11:34:00	87750.0	61880.0	33245.0	14840.0	3155.0	875.0	825.0	210.0	105.0	105.0	60.0	10.0	15.0	15.0	19.0	4.0	1.0	0.0	0.0	0.0	0.0	0.0	1.0	0.0	0.0	0.0	0.0	0.0	0.0	0.0	0.0
2019/4/24 11:35:00	89091.0	61350.0	34355.0	14345.0	3300.0	760.0	655.0	290.0	95.0	55.0	45.0	40.0	5.0	5.0	18.0	3.0	1.0	1.0	0.0	1.0	0.0	0.0	0.0	1.0	0.0	0.0	0.0	0.0	0.0	0.0	0.0
2019/4/24 11:36:00	88800.0	62555.0	34650.0	14630.0	3210.0	840.0	840.0	250.0	95.0	70.0	45.0	55.0	5.0	10.0	7.0	6.0	0.0	1.0	1.0	0.0	0.0	0.0	0.0	0.0	0.0	0.0	0.0	0.0	0.0	0.0	0.0
2019/4/24 11:37:00	91568.0	63640.0	34480.0	14585.0	3225.0	800.0	725.0	215.0	110.0	65.0	65.0	60.0	15.0	0.0	10.0	9.0	1.0	0.0	3.0	1.0	0.0	1.0	0.0	0.0	0.0	0.0	0.0	0.0	0.0	0.0	0.0
2019/4/24 11:38:00	90985.0	63900.0	35250.0	15650.0	3320.0	950.0	825.0	220.0	70.0	45.0	45.0	50.0	30.0	5.0	1.0	0.0	2.0	2.0	0.0	0.0	0.0	0.0	0.0	0.0	0.0	0.0	0.0	0.0	0.0	0.0	0.0
2019/4/24 11:39:00	90717.0	65395.0	35885.0	15160.0	3295.0	860.0	870.0	255.0	85.0	115.0	65.0	35.0	15.0	20.0	19.0	8.0	2.0	0.0	0.0	1.0	0.0	0.0	0.0	0.0	0.0	0.0	0.0	0.0	0.0	0.0	0.0
2019/4/24 11:40:00	92498.0	65755.0	36065.0	15320.0	3300.0	735.0	760.0	230.0	75.0	50.0	45.0	15.0	15.0	10.0	5.0	0.0	0.0	0.0	0.0	0.0	0.0	0.0	0.0	0.0	0.0	0.0	0.0	0.0	0.0	0.0	0.0
2019/4/24 11:41:00	93759.0	66640.0	36455.0	15715.0	3615.0	900.0	925.0	280.0	90.0	55.0	55.0	15.0	20.0	20.0	8.0	2.0	0.0	0.0	0.0	0.0	0.0	0.0	0.0	0.0	0.0	0.0	0.0	0.0	0.0	0.0	0.0
2019/4/24 11:42:00	93610.0	67175.0	36385.0	15935.0	3570.0	825.0	775.0	300.0	100.0	105.0	55.0	55.0	20.0	5.0	11.0	2.0	1.0	1.0	0.0	0.0	0.0	0.0	0.0	0.0	0.0	0.0	0.0	0.0	0.0	0.0	0.0
2019/4/24 11:43:00	94295.0	66445.0	36685.0	16065.0	3385.0	895.0	930.0	205.0	80.0	85.0	50.0	30.0	5.0	10.0	11.0	8.0	0.0	1.0	0.0	0.0	0.0	0.0	0.0	0.0	0.0	0.0	0.0	0.0	0.0	0.0	0.0
2019/4/24 11:44:00	94135.0	68010.0	37280.0	16190.0	3660.0	930.0	975.0	265.0	90.0	75.0	55.0	40.0	0.0	15.0	21.0	8.0	0.0	0.0	1.0	0.0	0.0	0.0	0.0	0.0	0.0	0.0	0.0	0.0	0.0	0.0	0.0
2019/4/24 11:45:00	96485.0	68740.0	38380.0	16330.0	3610.0	1120.0	955.0	215.0	105.0	80.0	45.0	15.0	50.0	5.0	0.0	0.0	0.0	0.0	0.0	0.0	0.0	0.0	0.0	0.0	0.0	0.0	0.0	0.0	0.0	0.0	0.0
2019/4/24 11:46:00	96330.0	70590.0	38205.0	17035.0	3810.0	890.0	905.0	285.0	75.0	135.0	55.0	60.0	15.0	15.0	12.0	6.0	1.0	0.0	1.0	0.0	0.0	0.0	0.0	0.0	0.0	0.0	0.0	0.0	0.0	0.0	0.0
2019/4/24 11:47:00	98365.0	71100.0	38325.0	16890.0	3655.0	1010.0	895.0	200.0	140.0	115.0	45.0	15.0	10.0	25.0	2.0	3.0	0.0	0.0	0.0	0.0	0.0	0.0	0.0	0.0	0.0	0.0	0.0	0.0	0.0	0.0	0.0
2019/4/24 11:48:00	98935.0	71225.0	39165.0	17160.0	3875.0	1025.0	895.0	270.0	115.0	95.0	20.0	75.0	15.0	5.0	11.0	4.0	0.0	0.0	0.0	0.0	0.0	0.0	0.0	0.0	0.0	0.0	0.0	0.0	0.0	0.0	0.0
2019/4/24 11:49:00	100305.0	72530.0	40535.0	17655.0	3775.0	980.0	880.0	270.0	90.0	100.0	45.0	10.0	35.0	25.0	10.0	0.0	0.0	0.0	0.0	0.0	0.0	0.0	0.0	0.0	0.0	0.0	0.0	0.0	0.0	0.0	0.0
2019/4/24 11:50:00	102190.0	74110.0	40400.0	17350.0	3950.0	1055.0	960.0	280.0	65.0	95.0	35.0	25.0	15.0	15.0	0.0	0.0	0.0	0.0	0.0	0.0	0.0	0.0	0.0	0.0	0.0	0.0	0.0	0.0	0.0	0.0	0.0
2019/4/24 11:51:00	102165.0	74745.0	41785.0	18200.0	3925.0	925.0	960.0	335.0	95.0	90.0	45.0	20.0	20.0	10.0	4.0	3.0	1.0	0.0	1.0	0.0	1.0	0.0	0.0	0.0	0.0	0.0	0.0	0.0	0.0	0.0	0.0
2019/4/24 11:52:00	104362.0	75150.0	41585.0	18715.0	4050.0	915.0	960.0	345.0	125.0	100.0	45.0	20.0	5.0	20.0	12.0	6.0	2.0	0.0	0.0	0.0	0.0	0.0	0.0	0.0	0.0	0.0	0.0	0.0	0.0	0.0	0.0
2019/4/24 11:53:00	104962.0	76230.0	42250.0	18730.0	3865.0	1030.0	1060.0	300.0	135.0	90.0	65.0	30.0	10.0	10.0	16.0	18.0	1.0	0.0	0.0	0.0	0.0	0.0	0.0	0.0	0.0	0.0	0.0	0.0	0.0	0.0	0.0
2019/4/24 11:54:00	106033.0	78320.0	43615.0	19330.0	4240.0	1135.0	995.0	315.0	70.0	90.0	50.0	40.0	5.0	35.0	12.0	2.0	0.0	0.0	1.0	0.0	0.0	0.0	0.0	0.0	0.0	0.0	0.0	0.0	0.0	0.0	0.0
2019/4/24 11:55:00	105789.0	76695.0	42955.0	19290.0	4150.0	1120.0	955.0	300.0	115.0	85.0	60.0	5.0	15.0	15.0	9.0	0.0	0.0	0.0	0.0	0.0	0.0	1.0	0.0	0.0	0.0	0.0	0.0	0.0	0.0	0.0	0.0
2019/4/24 11:56:00	107292.0	78185.0	43085.0	19160.0	4095.0	1075.0	960.0	275.0	95.0	100.0	40.0	25.0	5.0	30.0	3.0	2.0	0.0	0.0	0.0	0.0	0.0	0.0	0.0	0.0	0.0	0.0	0.0	0.0	0.0	0.0	0.0
2019/4/24 11:57:00	106538.0	78730.0	42945.0	19755.0	4195.0	1015.0	1000.0	320.0	135.0	105.0	50.0	40.0	0.0	25.0	0.0	0.0	0.0	0.0	0.0	0.0	0.0	0.0	0.0	0.0	0.0	0.0	0.0	0.0	0.0	0.0	0.0
2019/4/24 11:58:00	106300.0	76705.0	43285.0	18840.0	4190.0	1075.0	1050.0	260.0	105.0	100.0	70.0	15.0	30.0	20.0	12.0	6.0	1.0	1.0	0.0	0.0	0.0	0.0	0.0	0.0	0.0	0.0	0.0	0.0	0.0	0.0	0.0
2019/4/24 11:59:00	106381.0	77605.0	43335.0	19595.0	4150.0	1110.0	885.0	315.0	130.0	90.0	55.0	45.0	15.0	5.0	11.0	4.0	0.0	0.0	0.0	0.0	0.0	0.0	0.0	0.0	0.0	0.0	0.0	0.0	0.0	0.0	0.0
2019/4/24 12:00:00	107094.0	79090.0	44040.0	19190.0	4380.0	1120.0	1015.0	230.0	80.0	80.0	45.0	40.0	10.0	15.0	29.0	8.0	2.0	1.0	0.0	0.0	0.0	0.0	0.0	0.0	0.0	0.0	0.0	0.0	0.0	0.0	0.0
2019/4/24 12:01:00	108264.0	79440.0	44080.0	19105.0	4270.0	1135.0	945.0	295.0	85.0	70.0	50.0	35.0	35.0	10.0	5.0	0.0	0.0	0.0	0.0	0.0	0.0	0.0	0.0	0.0	0.0	0.0	0.0	0.0	0.0	0.0	0.0
2019/4/24 12:02:00	109189.0	78310.0	44290.0	19160.0	4555.0	1130.0	915.0	270.0	80.0	110.0	60.0	40.0	15.0	25.0	3.0	2.0	0.0	0.0	0.0	0.0	0.0	0.0	0.0	0.0	0.0	0.0	0.0	0.0	0.0	0.0	0.0
2019/4/24 12:03:00	109205.0	79025.0	45485.0	19715.0	4490.0	1130.0	940.0	320.0	115.0	85.0	100.0	35.0	30.0	30.0	12.0	5.0	0.0	0.0	2.0	0.0	0.0	0.0	0.0	0.0	1.0	0.0	0.0	0.0	0.0	0.0	0.0
2019/4/24 12:04:00	107105.0	80165.0	44175.0	19635.0	4420.0	1075.0	960.0	265.0	85.0	60.0	45.0	40.0	10.0	20.0	25.0	4.0	0.0	0.0	0.0	0.0	0.0	0.0	0.0	0.0	1.0	0.0	0.0	0.0	0.0	0.0	0.0
2019/4/24 12:05:00	107594.0	79320.0	43520.0	19400.0	4180.0	1065.0	915.0	260.0	75.0	135.0	65.0	25.0	15.0	20.0	4.0	5.0	0.0	0.0	0.0	1.0	0.0	0.0	0.0	0.0	0.0	0.0	0.0	0.0	0.0	0.0	0.0
2019/4/24 12:06:00	108475.0	79270.0	43690.0	19465.0	4235.0	1035.0	1070.0	255.0	130.0	135.0	40.0	50.0	35.0	25.0	6.0	2.0	1.0	0.0	1.0	0.0	0.0	0.0	0.0	0.0	0.0	0.0	0.0	0.0	0.0	0.0	0.0
2019/4/24 12:07:00	106850.0	78895.0	44240.0	19140.0	4250.0	1005.0	1010.0	270.0	105.0	115.0	45.0	45.0	20.0	10.0	4.0	4.0	1.0	0.0	0.0	0.0	0.0	0.0	0.0	0.0	1.0	0.0	0.0	0.0	0.0	0.0	0.0
2019/4/24 12:08:00	106729.0	79830.0	43800.0	19155.0	4180.0	1000.0	945.0	280.0	120.0	130.0	55.0	40.0	40.0	10.0	12.0	2.0	0.0	0.0	0.0	0.0	0.0	0.0	1.0	0.0	0.0	0.0	0.0	0.0	0.0	0.0	0.0
