# Supplementary material for: Study of the Characteristics and Comprehensive Fuzzy Assessment of Indoor Air Chemical Contamination in Public Buildings
Source: Front Public Health. 2021 May 5;9:579299. doi: 10.3389/fpubh.2021.579299 (PMC8138320; doi:10.3389/fpubh.2021.579299)
Supplement: Supplementary file 1 [file Data_Sheet_1.zip › Data Sheet 1/Library/0424/190424_001_2019-04-24_07-42-dM.dat]

<Header>
Data are from memory (SD/USB) 
Model: 11-R
# of Location:  1
Serial No.: 11R18003
Firmware revision: 12.40
Software revision: 7-1 Rev IX (17-05-2018)
Unit:  dM [ug/m3]
offline data

<Data>
[d&t2035/12/31 11:50:55]	0.25 um	0.28 um	0.30 um	0.35 um	0.40 um	0.45 um	0.50 um	0.58 um	0.65 um	0.70 um	0.80 um	1.00 um	1.30 um	1.60 um	2.00 um	2.50 um	3.00 um	3.50 um	4.00 um	5.00 um	6.50 um	7.50 um	8.50 um	10.00 um	12.50 um	15.00 um	17.50 um	20.00 um	25.00 um	30.00 um	32.00 um
2019/4/24 7:43:00	2.83	3.74	3.73	3.44	1.33	0.65	0.63	0.27	0.14	0.17	0.21	0.32	0.66	1.36	1.13	1.46	1.18	0.93	1.76	1.17	0.60	0.00	0.70	1.25	0.00	0.00	0.00	0.00	0.00	0.00	0.00
2019/4/24 7:44:00	2.90	3.86	4.01	3.90	1.48	0.76	0.75	0.27	0.14	0.16	0.23	0.39	0.48	1.59	2.40	2.14	1.27	1.16	2.48	2.34	0.60	0.00	0.70	0.00	2.29	0.00	0.00	20.04	0.00	0.00	0.00
2019/4/24 7:45:00	2.94	3.90	4.06	3.90	1.55	0.75	0.79	0.31	0.14	0.19	0.20	0.43	0.40	1.62	3.00	2.71	1.03	1.07	2.48	1.17	0.91	0.00	0.00	0.00	0.00	0.00	0.00	0.00	0.00	0.00	0.00
2019/4/24 7:46:00	2.93	3.82	3.95	3.78	1.48	0.70	0.72	0.31	0.14	0.20	0.21	0.39	0.47	1.54	2.34	2.12	1.15	1.39	2.16	0.50	0.00	0.00	1.39	0.00	0.00	0.00	0.00	0.00	0.00	0.00	0.00
2019/4/24 7:47:00	2.89	3.77	3.93	3.69	1.44	0.69	0.74	0.29	0.15	0.18	0.25	0.45	0.46	1.41	1.84	1.54	1.27	1.02	1.92	1.00	0.00	0.00	0.70	0.00	4.57	0.00	0.00	0.00	0.00	0.00	0.00
2019/4/24 7:48:00	2.93	3.80	3.99	3.84	1.52	0.72	0.71	0.29	0.13	0.19	0.21	0.45	0.58	1.36	2.17	1.32	1.33	1.07	1.36	1.51	0.00	0.90	0.70	0.00	0.00	0.00	0.00	0.00	0.00	0.00	0.00
2019/4/24 7:49:00	2.90	3.76	3.89	3.74	1.49	0.70	0.73	0.29	0.11	0.17	0.22	0.41	0.50	1.80	2.22	1.90	1.39	1.02	1.92	1.34	0.30	0.00	0.70	0.00	0.00	3.77	0.00	10.02	0.00	0.00	0.00
2019/4/24 7:50:00	2.93	3.73	3.88	3.73	1.46	0.70	0.69	0.27	0.13	0.21	0.25	0.41	0.48	1.18	2.14	1.57	1.69	0.88	2.24	2.01	1.21	0.45	0.00	0.00	0.00	0.00	0.00	0.00	0.00	0.00	0.00
2019/4/24 7:51:00	2.89	3.70	3.73	3.53	1.33	0.62	0.66	0.30	0.12	0.18	0.29	0.45	0.56	1.56	2.06	1.50	1.12	0.51	1.84	1.51	0.30	0.00	0.00	1.25	0.00	0.00	0.00	0.00	0.00	0.00	0.00
2019/4/24 7:52:00	2.87	3.64	3.72	3.51	1.36	0.64	0.64	0.27	0.13	0.22	0.23	0.38	0.43	1.64	1.82	1.19	0.91	0.74	1.76	1.34	0.00	0.45	0.00	1.25	0.00	0.00	0.00	0.00	0.00	0.00	0.00
2019/4/24 7:53:00	2.85	3.60	3.61	3.37	1.32	0.63	0.68	0.29	0.12	0.19	0.20	0.41	0.42	1.41	1.92	1.37	1.18	1.02	1.76	1.34	0.30	0.45	1.39	2.50	2.29	0.00	0.00	0.00	0.00	0.00	0.00
2019/4/24 7:54:00	2.83	3.55	3.57	3.34	1.21	0.58	0.65	0.27	0.12	0.15	0.21	0.33	0.52	0.97	1.42	2.05	0.97	0.83	1.76	0.67	0.91	0.45	0.00	1.25	0.00	0.00	0.00	0.00	0.00	0.00	0.00
2019/4/24 7:55:00	2.89	3.55	3.59	3.30	1.24	0.60	0.63	0.25	0.12	0.18	0.20	0.37	0.38	1.28	1.16	1.04	1.21	0.79	1.68	0.84	0.60	0.00	0.70	1.25	0.00	0.00	0.00	0.00	0.00	0.00	0.00
2019/4/24 7:56:00	2.86	3.51	3.55	3.28	1.24	0.56	0.65	0.25	0.11	0.17	0.23	0.34	0.48	1.39	1.91	1.08	0.66	0.93	2.57	1.17	0.60	0.45	0.70	0.00	0.00	0.00	0.00	0.00	0.00	0.00	0.00
2019/4/24 7:57:00	2.84	3.53	3.49	3.20	1.22	0.56	0.64	0.27	0.13	0.21	0.22	0.38	0.51	1.33	1.97	1.10	0.97	0.97	1.44	2.17	0.30	0.00	0.70	1.25	2.29	0.00	0.00	0.00	0.00	0.00	0.00
2019/4/24 7:58:00	2.86	3.51	3.54	3.25	1.21	0.56	0.62	0.24	0.12	0.17	0.22	0.31	0.50	1.18	2.14	1.06	1.03	1.16	1.44	1.67	0.30	0.00	0.00	0.00	0.00	0.00	0.00	0.00	0.00	0.00	0.00
2019/4/24 7:59:00	2.86	3.54	3.48	3.22	1.19	0.59	0.61	0.25	0.15	0.16	0.24	0.31	0.43	1.44	1.47	1.13	1.15	1.35	1.76	2.01	0.00	0.00	0.00	0.00	0.00	0.00	0.00	0.00	0.00	0.00	0.00
2019/4/24 8:00:00	2.83	3.51	3.50	3.22	1.21	0.57	0.67	0.24	0.12	0.20	0.22	0.34	0.38	1.39	1.59	1.04	0.97	0.79	1.52	0.33	0.60	0.90	0.00	0.00	0.00	0.00	0.00	0.00	0.00	0.00	0.00
2019/4/24 8:01:00	2.85	3.47	3.47	3.27	1.24	0.55	0.66	0.26	0.11	0.18	0.19	0.37	0.34	1.05	1.12	0.88	1.06	1.21	2.00	1.34	0.60	0.45	1.39	1.25	0.00	0.00	0.00	0.00	0.00	0.00	0.00
2019/4/24 8:02:00	2.90	3.53	3.57	3.31	1.26	0.57	0.68	0.30	0.12	0.17	0.16	0.38	0.55	1.41	1.54	1.66	1.39	1.07	2.65	2.51	0.60	0.45	0.00	0.00	0.00	0.00	0.00	0.00	0.00	0.00	0.00
2019/4/24 8:03:00	2.90	3.56	3.65	3.38	1.26	0.61	0.71	0.25	0.14	0.20	0.22	0.43	0.42	1.28	1.52	1.23	1.12	0.83	2.48	1.00	0.60	0.45	0.70	0.00	0.00	0.00	0.00	0.00	0.00	0.00	0.00
2019/4/24 8:04:00	2.84	3.51	3.55	3.28	1.26	0.57	0.68	0.26	0.11	0.17	0.22	0.37	0.40	1.33	1.02	1.17	1.24	1.07	2.24	1.00	0.91	0.45	0.00	1.25	0.00	0.00	5.80	0.00	0.00	0.00	0.00
2019/4/24 8:05:00	2.84	3.47	3.49	3.17	1.21	0.55	0.65	0.27	0.11	0.19	0.25	0.49	0.47	1.26	1.96	1.74	1.12	1.02	2.16	1.00	0.30	0.45	0.00	0.00	0.00	0.00	0.00	0.00	0.00	0.00	0.00
2019/4/24 8:06:00	2.85	3.49	3.44	3.19	1.22	0.56	0.64	0.25	0.12	0.15	0.23	0.36	0.47	1.39	1.60	1.66	1.39	0.93	1.84	1.34	0.00	0.45	0.00	1.25	0.00	0.00	0.00	0.00	0.00	0.00	0.00
2019/4/24 8:07:00	2.85	3.50	3.57	3.25	1.20	0.55	0.68	0.26	0.12	0.17	0.26	0.36	0.55	1.49	1.88	1.70	1.30	1.16	2.65	0.84	0.30	0.90	0.00	0.00	0.00	0.00	0.00	0.00	0.00	0.00	0.00
2019/4/24 8:08:00	2.91	3.60	3.72	3.46	1.30	0.60	0.71	0.29	0.12	0.18	0.21	0.42	0.46	1.39	1.62	1.98	1.30	1.11	1.68	0.17	0.30	0.00	0.00	0.00	0.00	0.00	0.00	0.00	0.00	0.00	0.00
2019/4/24 8:09:00	2.88	3.57	3.69	3.53	1.29	0.63	0.73	0.22	0.12	0.20	0.25	0.35	0.54	1.80	1.54	1.43	1.36	1.11	1.92	1.67	0.00	0.00	0.00	0.00	0.00	0.00	0.00	0.00	0.00	0.00	0.00
2019/4/24 8:10:00	2.87	3.58	3.74	3.52	1.34	0.64	0.71	0.28	0.12	0.18	0.26	0.37	0.62	1.62	1.75	1.90	1.45	1.16	1.76	2.17	0.30	0.00	0.70	1.25	0.00	0.00	0.00	0.00	0.00	0.00	0.00
2019/4/24 8:11:00	2.90	3.57	3.75	3.46	1.33	0.61	0.71	0.28	0.12	0.19	0.22	0.33	0.55	1.59	1.20	1.85	0.91	1.44	2.73	1.67	0.60	0.45	0.70	0.00	0.00	0.00	0.00	0.00	0.00	0.00	0.00
2019/4/24 8:12:00	2.92	3.66	3.79	3.60	1.39	0.61	0.79	0.28	0.12	0.22	0.24	0.35	0.71	1.08	2.09	1.28	1.63	1.25	2.57	1.00	0.60	0.00	0.00	0.00	0.00	0.00	0.00	0.00	0.00	0.00	0.00
2019/4/24 8:13:00	2.90	3.64	3.73	3.58	1.33	0.62	0.73	0.26	0.11	0.20	0.20	0.40	0.50	1.95	2.15	1.28	1.84	1.62	1.84	1.34	0.91	0.00	0.00	0.00	0.00	0.00	0.00	0.00	0.00	0.00	0.00
2019/4/24 8:14:00	2.87	3.56	3.66	3.47	1.32	0.60	0.72	0.23	0.14	0.18	0.23	0.34	0.51	1.13	1.75	1.57	1.09	0.79	2.00	1.67	0.00	0.45	0.00	0.00	0.00	0.00	0.00	0.00	0.00	0.00	0.00
2019/4/24 8:15:00	2.80	3.38	3.43	3.17	1.18	0.54	0.63	0.24	0.09	0.20	0.20	0.31	0.52	1.00	1.64	1.17	0.85	0.74	1.44	0.50	0.00	0.00	0.00	2.50	0.00	0.00	0.00	0.00	0.00	0.00	0.00
2019/4/24 8:16:00	2.73	3.29	3.27	2.97	1.10	0.49	0.60	0.20	0.12	0.14	0.19	0.23	0.29	0.69	0.81	0.57	0.94	0.88	1.28	1.00	0.00	0.00	0.70	0.00	0.00	0.00	0.00	0.00	0.00	0.00	0.00
2019/4/24 8:17:00	2.72	3.20	3.16	2.81	1.04	0.44	0.56	0.20	0.09	0.12	0.17	0.25	0.25	0.54	0.88	0.84	0.48	0.42	1.04	0.50	0.30	0.45	0.70	2.50	0.00	0.00	0.00	0.00	0.00	0.00	0.00
2019/4/24 8:18:00	2.69	3.17	3.07	2.75	0.98	0.41	0.50	0.19	0.11	0.11	0.10	0.31	0.38	0.64	0.89	0.71	0.51	0.23	0.72	0.17	0.00	0.00	0.00	0.00	0.00	0.00	0.00	0.00	0.00	0.00	0.00
2019/4/24 8:19:00	2.66	3.15	3.06	2.68	0.99	0.43	0.49	0.22	0.06	0.11	0.17	0.21	0.27	0.59	0.80	0.90	0.69	0.32	0.48	0.50	0.00	0.00	0.70	1.25	0.00	0.00	0.00	0.00	0.00	0.00	0.00
2019/4/24 8:20:00	2.68	3.15	3.13	2.74	1.01	0.43	0.49	0.20	0.07	0.13	0.15	0.17	0.24	0.62	0.93	0.60	0.45	0.37	1.04	0.33	0.00	0.00	0.00	1.25	0.00	0.00	0.00	0.00	0.00	0.00	0.00
2019/4/24 8:21:00	2.65	3.13	3.06	2.76	0.98	0.43	0.52	0.18	0.09	0.12	0.12	0.17	0.24	0.64	0.61	0.53	0.30	0.23	1.12	0.67	0.30	0.45	0.00	0.00	0.00	0.00	0.00	0.00	0.00	0.00	0.00
2019/4/24 8:22:00	2.66	3.11	3.05	2.69	0.98	0.40	0.50	0.18	0.07	0.11	0.12	0.23	0.20	0.49	0.74	0.51	0.57	0.23	1.28	0.33	0.00	0.00	0.00	0.00	0.00	0.00	5.80	0.00	0.00	0.00	0.00
2019/4/24 8:23:00	2.61	3.05	3.02	2.59	0.93	0.41	0.51	0.17	0.08	0.12	0.11	0.23	0.15	0.41	0.82	0.88	0.33	0.42	1.04	0.17	0.30	0.00	0.00	0.00	0.00	0.00	0.00	0.00	0.00	0.00	0.00
2019/4/24 8:24:00	2.63	3.09	3.00	2.66	0.99	0.40	0.50	0.18	0.06	0.12	0.11	0.11	0.16	0.33	0.59	0.33	0.42	0.46	1.12	0.67	0.00	0.45	0.00	0.00	0.00	0.00	0.00	0.00	0.00	0.00	0.00
2019/4/24 8:25:00	2.60	2.99	2.92	2.54	0.93	0.38	0.49	0.18	0.09	0.08	0.11	0.15	0.20	0.44	0.41	0.40	0.45	0.28	0.32	0.17	0.00	0.45	0.00	0.00	0.00	0.00	0.00	0.00	0.00	0.00	0.00
2019/4/24 8:26:00	2.56	2.98	2.92	2.54	0.91	0.41	0.44	0.16	0.06	0.09	0.10	0.09	0.15	0.46	0.39	0.33	0.27	0.28	0.40	0.33	0.00	0.00	0.70	0.00	0.00	0.00	0.00	0.00	0.00	0.00	0.00
2019/4/24 8:27:00	2.56	3.00	2.88	2.48	0.87	0.36	0.41	0.14	0.05	0.10	0.07	0.09	0.24	0.33	0.63	0.20	0.18	0.19	0.32	0.33	0.00	0.00	0.00	0.00	0.00	0.00	0.00	0.00	0.00	0.00	0.00
2019/4/24 8:28:00	2.51	2.93	2.82	2.48	0.86	0.38	0.42	0.16	0.06	0.10	0.11	0.13	0.16	0.44	0.45	0.33	0.24	0.14	0.72	0.17	0.00	0.00	0.70	0.00	0.00	0.00	0.00	0.00	0.00	0.00	0.00
2019/4/24 8:29:00	2.55	2.93	2.78	2.42	0.89	0.36	0.42	0.15	0.05	0.08	0.07	0.13	0.16	0.38	0.60	0.20	0.21	0.19	0.16	0.17	0.00	0.00	0.00	0.00	0.00	0.00	0.00	0.00	0.00	0.00	0.00
2019/4/24 8:30:00	2.49	2.92	2.75	2.35	0.86	0.36	0.44	0.15	0.07	0.12	0.07	0.13	0.13	0.23	0.35	0.33	0.18	0.23	0.24	0.50	0.00	0.00	0.00	0.00	0.00	0.00	0.00	0.00	0.00	0.00	0.00
2019/4/24 8:31:00	2.51	2.88	2.75	2.37	0.82	0.37	0.42	0.16	0.06	0.08	0.09	0.11	0.12	0.28	0.43	0.31	0.15	0.14	0.16	0.00	0.00	0.00	0.00	0.00	0.00	0.00	0.00	0.00	0.00	0.00	0.00
2019/4/24 8:32:00	2.47	2.84	2.75	2.33	0.83	0.34	0.44	0.15	0.06	0.06	0.06	0.12	0.12	0.15	0.45	0.42	0.15	0.00	0.16	0.00	0.00	0.00	0.00	0.00	0.00	0.00	0.00	0.00	0.00	0.00	0.00
2019/4/24 8:33:00	2.48	2.84	2.68	2.29	0.82	0.33	0.44	0.15	0.06	0.08	0.08	0.03	0.16	0.26	0.45	0.48	0.09	0.09	0.32	0.00	0.00	0.00	0.00	0.00	0.00	0.00	0.00	0.00	0.00	0.00	0.00
2019/4/24 8:34:00	2.46	2.82	2.65	2.26	0.79	0.31	0.40	0.14	0.05	0.07	0.05	0.09	0.09	0.13	0.24	0.24	0.03	0.14	0.16	0.17	0.30	0.00	0.00	0.00	0.00	0.00	0.00	0.00	0.00	0.00	0.00
2019/4/24 8:35:00	2.44	2.84	2.67	2.24	0.80	0.36	0.40	0.14	0.06	0.05	0.05	0.09	0.09	0.21	0.33	0.20	0.12	0.14	0.24	0.17	0.00	0.00	0.00	0.00	0.00	0.00	0.00	0.00	0.00	0.00	0.00
2019/4/24 8:36:00	2.44	2.84	2.63	2.21	0.77	0.30	0.40	0.14	0.06	0.09	0.08	0.09	0.11	0.15	0.39	0.31	0.12	0.05	0.08	0.33	0.00	0.00	0.70	0.00	0.00	0.00	0.00	0.00	0.00	0.00	0.00
2019/4/24 8:37:00	2.43	2.77	2.57	2.14	0.72	0.29	0.38	0.12	0.06	0.05	0.08	0.13	0.05	0.15	0.39	0.35	0.15	0.00	0.08	0.00	0.00	0.00	0.70	0.00	0.00	0.00	0.00	0.00	0.00	0.00	0.00
2019/4/24 8:38:00	2.46	2.75	2.54	2.10	0.70	0.28	0.38	0.14	0.05	0.06	0.07	0.07	0.11	0.18	0.37	0.27	0.15	0.09	0.40	0.00	0.00	0.00	0.00	1.25	0.00	0.00	0.00	0.00	0.00	0.00	0.00
2019/4/24 8:39:00	2.35	2.63	2.39	1.94	0.66	0.28	0.32	0.13	0.05	0.07	0.04	0.09	0.09	0.18	0.19	0.11	0.06	0.09	0.08	0.00	0.00	0.00	0.00	0.00	0.00	0.00	0.00	0.00	0.00	0.00	0.00
2019/4/24 8:40:00	2.30	2.49	2.24	1.78	0.61	0.25	0.31	0.10	0.04	0.06	0.06	0.11	0.11	0.13	0.30	0.26	0.00	0.09	0.24	0.17	0.00	0.00	0.00	0.00	0.00	0.00	0.00	0.00	0.00	0.00	0.00
2019/4/24 8:41:00	2.28	2.47	2.20	1.72	0.60	0.23	0.28	0.10	0.03	0.06	0.04	0.07	0.08	0.18	0.17	0.15	0.00	0.05	0.08	0.00	0.00	0.00	0.70	0.00	0.00	0.00	0.00	0.00	0.00	0.00	69.15
2019/4/24 8:42:00	2.27	2.46	2.14	1.69	0.55	0.23	0.28	0.11	0.04	0.06	0.05	0.04	0.05	0.23	0.27	0.13	0.06	0.14	0.00	0.17	0.00	0.00	0.00	0.00	0.00	0.00	0.00	0.00	0.00	0.00	0.00
2019/4/24 8:43:00	2.23	2.41	2.10	1.63	0.52	0.21	0.29	0.09	0.04	0.08	0.04	0.06	0.11	0.18	0.07	0.05	0.00	0.00	0.00	0.00	0.00	0.00	0.00	0.00	0.00	0.00	0.00	0.00	0.00	0.00	0.00
2019/4/24 8:44:00	2.25	2.42	2.10	1.62	0.54	0.22	0.25	0.12	0.04	0.04	0.06	0.06	0.03	0.13	0.20	0.11	0.09	0.00	0.00	0.00	0.00	0.45	0.00	0.00	0.00	0.00	0.00	0.00	0.00	0.00	0.00
2019/4/24 8:45:00	2.21	2.40	2.05	1.60	0.52	0.19	0.27	0.11	0.05	0.06	0.04	0.07	0.09	0.05	0.23	0.27	0.00	0.05	0.08	0.00	0.00	0.00	0.00	0.00	0.00	0.00	0.00	0.00	0.00	0.00	0.00
2019/4/24 8:46:00	2.22	2.36	2.04	1.59	0.52	0.20	0.27	0.09	0.04	0.05	0.05	0.03	0.04	0.10	0.20	0.29	0.06	0.09	0.00	0.00	0.00	0.00	0.00	0.00	0.00	0.00	0.00	0.00	0.00	0.00	0.00
2019/4/24 8:47:00	2.20	2.35	2.02	1.53	0.51	0.19	0.25	0.10	0.04	0.06	0.06	0.04	0.05	0.13	0.15	0.07	0.00	0.00	0.00	0.17	0.00	0.00	0.00	0.00	0.00	0.00	0.00	0.00	0.00	0.00	0.00
2019/4/24 8:48:00	2.20	2.32	1.96	1.51	0.49	0.21	0.26	0.09	0.02	0.04	0.04	0.04	0.03	0.08	0.15	0.13	0.00	0.05	0.16	0.00	0.00	0.00	0.00	0.00	0.00	0.00	0.00	0.00	0.00	0.00	0.00
2019/4/24 8:49:00	2.18	2.26	1.94	1.48	0.49	0.19	0.23	0.08	0.04	0.06	0.03	0.03	0.03	0.05	0.15	0.00	0.00	0.00	0.00	0.00	0.00	0.00	0.00	0.00	0.00	0.00	0.00	0.00	0.00	0.00	0.00
2019/4/24 8:50:00	2.16	2.25	1.92	1.44	0.46	0.18	0.22	0.08	0.03	0.04	0.05	0.06	0.04	0.10	0.22	0.15	0.03	0.05	0.16	0.00	0.00	0.00	0.70	0.00	0.00	0.00	0.00	0.00	0.00	0.00	0.00
2019/4/24 8:51:00	2.13	2.22	1.89	1.41	0.44	0.18	0.25	0.08	0.04	0.05	0.03	0.05	0.05	0.10	0.11	0.04	0.03	0.00	0.08	0.00	0.00	0.00	0.00	0.00	0.00	0.00	0.00	0.00	0.00	0.00	0.00
2019/4/24 8:52:00	2.14	2.20	1.87	1.41	0.43	0.19	0.22	0.11	0.04	0.05	0.05	0.05	0.01	0.08	0.06	0.07	0.00	0.00	0.00	0.00	0.00	0.00	0.00	0.00	0.00	0.00	0.00	0.00	0.00	0.00	0.00
2019/4/24 8:53:00	2.15	2.19	1.85	1.39	0.46	0.16	0.22	0.09	0.03	0.06	0.04	0.03	0.05	0.03	0.14	0.09	0.06	0.00	0.24	0.17	0.00	0.00	0.00	0.00	0.00	0.00	0.00	0.00	0.00	0.00	0.00
2019/4/24 8:54:00	2.11	2.19	1.84	1.35	0.41	0.15	0.19	0.09	0.02	0.03	0.01	0.07	0.04	0.15	0.02	0.05	0.00	0.00	0.00	0.00	0.00	0.00	0.00	0.00	0.00	0.00	0.00	0.00	0.00	0.00	0.00
2019/4/24 8:55:00	2.10	2.15	1.82	1.35	0.41	0.16	0.22	0.08	0.05	0.04	0.06	0.07	0.01	0.13	0.29	0.20	0.00	0.14	0.08	0.00	0.00	0.45	0.00	0.00	0.00	0.00	0.00	0.00	0.00	0.00	0.00
2019/4/24 8:56:00	2.06	2.15	1.78	1.29	0.41	0.15	0.24	0.08	0.03	0.04	0.05	0.04	0.05	0.23	0.18	0.07	0.06	0.00	0.00	0.17	0.00	0.00	0.00	0.00	0.00	0.00	0.00	0.00	0.00	0.00	0.00
2019/4/24 8:57:00	2.03	2.10	1.74	1.25	0.40	0.15	0.20	0.08	0.04	0.03	0.04	0.05	0.07	0.08	0.30	0.33	0.03	0.00	0.00	0.17	0.00	0.00	0.00	0.00	0.00	0.00	0.00	0.00	0.00	0.00	0.00
2019/4/24 8:58:00	2.05	2.09	1.71	1.26	0.39	0.15	0.21	0.09	0.03	0.03	0.03	0.05	0.01	0.08	0.19	0.07	0.00	0.05	0.08	0.00	0.00	0.00	0.00	0.00	0.00	0.00	0.00	0.00	0.00	0.00	0.00
2019/4/24 8:59:00	2.02	2.07	1.72	1.20	0.39	0.15	0.19	0.07	0.03	0.04	0.04	0.05	0.04	0.08	0.13	0.04	0.00	0.00	0.00	0.00	0.00	0.00	0.00	0.00	0.00	0.00	0.00	0.00	0.00	0.00	0.00
2019/4/24 9:00:00	2.02	2.05	1.68	1.19	0.38	0.14	0.19	0.07	0.04	0.04	0.04	0.03	0.05	0.13	0.10	0.00	0.00	0.00	0.00	0.00	0.00	0.00	0.00	0.00	0.00	0.00	0.00	0.00	0.00	0.00	0.00
2019/4/24 9:01:00	1.98	2.05	1.66	1.19	0.37	0.13	0.19	0.09	0.04	0.03	0.05	0.03	0.04	0.10	0.07	0.11	0.00	0.00	0.16	0.00	0.00	0.00	0.00	0.00	0.00	0.00	0.00	0.00	0.00	0.00	0.00
2019/4/24 9:02:00	1.97	2.00	1.62	1.18	0.36	0.13	0.19	0.08	0.04	0.03	0.03	0.07	0.07	0.10	0.05	0.00	0.00	0.00	0.00	0.00	0.00	0.00	0.00	0.00	0.00	0.00	0.00	0.00	0.00	0.00	0.00
2019/4/24 9:03:00	1.97	2.00	1.62	1.12	0.37	0.12	0.20	0.07	0.03	0.02	0.03	0.04	0.01	0.13	0.08	0.04	0.00	0.00	0.00	0.00	0.00	0.00	0.00	0.00	0.00	0.00	0.00	0.00	0.00	0.00	0.00
2019/4/24 9:04:00	1.96	1.97	1.59	1.13	0.35	0.14	0.18	0.07	0.04	0.04	0.04	0.05	0.03	0.05	0.03	0.04	0.00	0.00	0.00	0.00	0.00	0.00	0.00	0.00	0.00	0.00	0.00	0.00	0.00	0.00	0.00
2019/4/24 9:05:00	1.97	1.96	1.59	1.12	0.34	0.13	0.20	0.07	0.03	0.03	0.03	0.02	0.07	0.10	0.10	0.00	0.00	0.00	0.00	0.00	0.00	0.00	0.00	0.00	0.00	0.00	0.00	0.00	0.00	0.00	0.00
2019/4/24 9:06:00	1.94	1.94	1.58	1.11	0.36	0.13	0.18	0.07	0.03	0.04	0.04	0.07	0.11	0.00	0.07	0.04	0.03	0.00	0.00	0.00	0.00	0.00	0.00	0.00	0.00	0.00	0.00	0.00	0.00	0.00	0.00
2019/4/24 9:07:00	1.94	1.95	1.58	1.11	0.34	0.12	0.19	0.06	0.03	0.04	0.03	0.06	0.03	0.08	0.05	0.00	0.00	0.00	0.00	0.00	0.00	0.00	0.00	0.00	0.00	0.00	0.00	0.00	0.00	0.00	0.00
2019/4/24 9:08:00	1.92	1.92	1.53	1.06	0.34	0.12	0.19	0.07	0.04	0.04	0.04	0.03	0.04	0.08	0.02	0.04	0.00	0.00	0.00	0.00	0.00	0.00	0.70	0.00	0.00	0.00	0.00	0.00	0.00	0.00	0.00
2019/4/24 9:09:00	1.92	1.94	1.53	1.06	0.33	0.11	0.17	0.08	0.03	0.03	0.03	0.02	0.03	0.10	0.13	0.04	0.00	0.00	0.00	0.00	0.00	0.00	0.00	0.00	0.00	0.00	0.00	0.00	0.00	0.00	0.00
2019/4/24 9:10:00	1.89	1.88	1.49	1.04	0.33	0.12	0.16	0.04	0.04	0.04	0.03	0.03	0.07	0.08	0.13	0.09	0.00	0.05	0.00	0.00	0.30	0.00	0.00	0.00	0.00	0.00	0.00	0.00	0.00	0.00	0.00
2019/4/24 9:11:00	1.89	1.87	1.48	1.02	0.32	0.12	0.19	0.06	0.02	0.03	0.04	0.03	0.04	0.05	0.12	0.11	0.03	0.00	0.08	0.00	0.00	0.00	0.00	0.00	0.00	0.00	0.00	0.00	0.00	0.00	0.00
2019/4/24 9:12:00	1.88	1.90	1.51	1.02	0.31	0.12	0.16	0.07	0.03	0.04	0.01	0.02	0.09	0.15	0.05	0.00	0.00	0.00	0.00	0.00	0.00	0.00	0.00	0.00	0.00	0.00	0.00	0.00	0.00	0.00	0.00
2019/4/24 9:13:00	1.88	1.84	1.47	1.02	0.30	0.11	0.14	0.07	0.02	0.04	0.01	0.04	0.07	0.13	0.05	0.00	0.00	0.00	0.00	0.00	0.00	0.00	0.00	0.00	0.00	0.00	0.00	0.00	0.00	0.00	0.00
2019/4/24 9:14:00	1.86	1.84	1.47	0.98	0.29	0.13	0.16	0.08	0.03	0.04	0.04	0.05	0.00	0.08	0.10	0.00	0.00	0.00	0.00	0.00	0.00	0.00	0.00	0.00	0.00	0.00	0.00	0.00	0.00	0.00	0.00
2019/4/24 9:15:00	1.86	1.83	1.43	1.01	0.29	0.11	0.16	0.05	0.02	0.03	0.03	0.05	0.00	0.00	0.03	0.04	0.00	0.00	0.00	0.00	0.00	0.00	0.00	0.00	0.00	0.00	0.00	0.00	0.00	0.00	0.00
2019/4/24 9:16:00	1.85	1.82	1.45	0.99	0.30	0.10	0.17	0.06	0.02	0.03	0.04	0.03	0.00	0.03	0.15	0.20	0.06	0.05	0.00	0.17	0.00	0.00	0.00	0.00	0.00	0.00	0.00	0.00	0.00	0.00	0.00
2019/4/24 9:17:00	1.87	1.81	1.44	0.97	0.31	0.11	0.16	0.05	0.03	0.03	0.01	0.02	0.03	0.03	0.06	0.04	0.03	0.00	0.00	0.00	0.30	0.00	0.00	0.00	0.00	0.00	0.00	0.00	0.00	0.00	0.00
2019/4/24 9:18:00	1.83	1.79	1.39	0.97	0.30	0.10	0.15	0.05	0.03	0.04	0.03	0.05	0.01	0.13	0.08	0.04	0.00	0.00	0.00	0.00	0.00	0.00	0.00	0.00	0.00	0.00	0.00	0.00	0.00	0.00	0.00
2019/4/24 9:19:00	1.85	1.78	1.40	0.96	0.27	0.10	0.14	0.06	0.03	0.03	0.03	0.04	0.04	0.03	0.10	0.07	0.00	0.00	0.08	0.00	0.00	0.00	0.00	0.00	0.00	0.00	0.00	0.00	0.00	0.00	0.00
2019/4/24 9:20:00	1.81	1.80	1.39	0.91	0.28	0.11	0.16	0.07	0.02	0.03	0.02	0.03	0.01	0.00	0.07	0.04	0.00	0.05	0.00	0.00	0.00	0.00	0.00	0.00	0.00	0.00	0.00	0.00	0.00	0.00	0.00
2019/4/24 9:21:00	1.82	1.77	1.37	0.95	0.29	0.11	0.16	0.06	0.03	0.02	0.02	0.05	0.08	0.08	0.00	0.00	0.00	0.00	0.00	0.00	0.00	0.00	0.00	0.00	0.00	0.00	0.00	0.00	0.00	0.00	0.00
2019/4/24 9:22:00	1.79	1.76	1.38	0.91	0.29	0.11	0.15	0.06	0.03	0.02	0.03	0.01	0.04	0.08	0.07	0.11	0.00	0.05	0.00	0.17	0.00	0.00	0.00	0.00	0.00	0.00	0.00	0.00	0.00	0.00	0.00
2019/4/24 9:23:00	1.76	1.74	1.33	0.91	0.27	0.10	0.15	0.05	0.02	0.02	0.03	0.03	0.03	0.05	0.08	0.04	0.00	0.00	0.00	0.00	0.00	0.00	0.00	0.00	0.00	0.00	0.00	0.00	0.00	0.00	0.00
2019/4/24 9:24:00	1.76	1.72	1.33	0.91	0.24	0.09	0.14	0.05	0.02	0.03	0.03	0.01	0.05	0.03	0.00	0.00	0.00	0.00	0.00	0.00	0.00	0.00	0.00	0.00	0.00	0.00	0.00	0.00	0.00	0.00	0.00
2019/4/24 9:25:00	1.78	1.75	1.35	0.90	0.26	0.10	0.13	0.05	0.02	0.03	0.04	0.03	0.03	0.05	0.07	0.04	0.00	0.00	0.00	0.00	0.00	0.00	0.70	0.00	0.00	0.00	0.00	0.00	0.00	0.00	0.00
2019/4/24 9:26:00	1.75	1.70	1.34	0.90	0.24	0.09	0.13	0.06	0.02	0.03	0.02	0.03	0.03	0.00	0.15	0.00	0.00	0.00	0.00	0.00	0.00	0.00	0.00	0.00	0.00	0.00	0.00	0.00	0.00	0.00	0.00
2019/4/24 9:27:00	1.74	1.72	1.33	0.85	0.26	0.10	0.15	0.05	0.02	0.04	0.01	0.01	0.03	0.10	0.10	0.04	0.00	0.00	0.00	0.00	0.00	0.45	0.00	0.00	0.00	0.00	0.00	0.00	0.00	0.00	69.15
2019/4/24 9:28:00	1.76	1.68	1.32	0.88	0.26	0.09	0.14	0.05	0.02	0.04	0.03	0.03	0.01	0.08	0.15	0.00	0.00	0.00	0.00	0.00	0.00	0.00	0.00	0.00	0.00	0.00	0.00	0.00	0.00	0.00	0.00
2019/4/24 9:29:00	1.75	1.71	1.31	0.86	0.27	0.10	0.13	0.06	0.03	0.02	0.02	0.05	0.01	0.08	0.05	0.00	0.00	0.00	0.00	0.00	0.00	0.00	0.00	0.00	0.00	0.00	0.00	0.00	0.00	0.00	0.00
2019/4/24 9:30:00	1.74	1.69	1.28	0.85	0.27	0.09	0.15	0.04	0.03	0.03	0.03	0.03	0.03	0.03	0.19	0.22	0.00	0.05	0.08	0.00	0.30	0.00	0.00	0.00	0.00	0.00	0.00	0.00	18.29	0.00	0.00
2019/4/24 9:31:00	1.72	1.70	1.29	0.84	0.27	0.10	0.13	0.05	0.03	0.04	0.03	0.03	0.01	0.03	0.04	0.11	0.00	0.00	0.00	0.00	0.00	0.00	0.00	0.00	0.00	0.00	0.00	0.00	0.00	0.00	0.00
2019/4/24 9:32:00	1.72	1.66	1.29	0.81	0.28	0.10	0.16	0.06	0.02	0.03	0.03	0.03	0.03	0.05	0.04	0.09	0.00	0.00	0.00	0.00	0.00	0.00	0.70	0.00	0.00	0.00	0.00	0.00	0.00	0.00	0.00
2019/4/24 9:33:00	1.70	1.66	1.28	0.84	0.26	0.09	0.13	0.05	0.03	0.03	0.03	0.01	0.05	0.15	0.08	0.04	0.00	0.00	0.00	0.00	0.00	0.00	0.00	0.00	0.00	0.00	0.00	0.00	0.00	0.00	0.00
2019/4/24 9:34:00	1.72	1.67	1.28	0.86	0.25	0.09	0.14	0.05	0.03	0.04	0.02	0.06	0.05	0.08	0.20	0.07	0.00	0.05	0.00	0.00	0.00	0.00	0.00	0.00	0.00	0.00	0.00	0.00	0.00	0.00	0.00
2019/4/24 9:35:00	1.71	1.69	1.28	0.82	0.26	0.08	0.14	0.05	0.01	0.04	0.04	0.03	0.07	0.08	0.05	0.00	0.00	0.00	0.00	0.00	0.00	0.00	0.00	0.00	0.00	0.00	0.00	0.00	0.00	0.00	0.00
2019/4/24 9:36:00	1.71	1.66	1.26	0.83	0.25	0.09	0.14	0.06	0.03	0.03	0.04	0.07	0.05	0.05	0.29	0.27	0.00	0.00	0.00	0.00	0.00	0.00	0.00	1.25	0.00	0.00	0.00	0.00	0.00	0.00	0.00
2019/4/24 9:37:00	1.70	1.65	1.24	0.82	0.27	0.09	0.15	0.06	0.02	0.03	0.03	0.05	0.01	0.05	0.08	0.18	0.00	0.05	0.00	0.17	0.00	0.00	0.00	0.00	0.00	0.00	0.00	0.00	0.00	0.00	0.00
2019/4/24 9:38:00	1.69	1.61	1.27	0.81	0.24	0.09	0.14	0.06	0.02	0.04	0.03	0.05	0.08	0.13	0.09	0.00	0.00	0.00	0.00	0.00	0.00	0.00	0.70	0.00	0.00	0.00	0.00	0.00	0.00	0.00	0.00
2019/4/24 9:39:00	1.71	1.66	1.24	0.84	0.24	0.08	0.13	0.04	0.02	0.03	0.04	0.02	0.05	0.13	0.11	0.11	0.00	0.05	0.00	0.17	0.00	0.00	0.70	0.00	0.00	0.00	0.00	0.00	0.00	0.00	0.00
2019/4/24 9:40:00	1.69	1.63	1.25	0.83	0.24	0.10	0.13	0.05	0.03	0.02	0.03	0.03	0.05	0.03	0.09	0.09	0.03	0.00	0.00	0.00	0.00	0.00	0.00	0.00	0.00	0.00	0.00	0.00	0.00	0.00	0.00
2019/4/24 9:41:00	1.70	1.63	1.26	0.84	0.25	0.09	0.14	0.05	0.02	0.04	0.02	0.03	0.01	0.03	0.07	0.05	0.00	0.00	0.00	0.00	0.00	0.00	0.00	0.00	0.00	0.00	0.00	0.00	0.00	0.00	0.00
2019/4/24 9:42:00	1.69	1.63	1.23	0.80	0.26	0.09	0.15	0.06	0.01	0.02	0.04	0.04	0.03	0.03	0.12	0.11	0.03	0.00	0.08	0.00	0.00	0.00	0.00	0.00	0.00	0.00	0.00	0.00	0.00	0.00	0.00
2019/4/24 9:43:00	1.67	1.62	1.23	0.80	0.26	0.09	0.13	0.07	0.03	0.04	0.02	0.05	0.04	0.05	0.06	0.07	0.00	0.00	0.00	0.00	0.00	0.00	0.00	0.00	0.00	0.00	0.00	0.00	0.00	0.00	0.00
2019/4/24 9:44:00	1.66	1.61	1.25	0.82	0.26	0.08	0.14	0.06	0.02	0.04	0.03	0.05	0.00	0.08	0.05	0.04	0.00	0.00	0.08	0.00	0.30	0.00	0.00	1.25	0.00	0.00	0.00	0.00	0.00	0.00	0.00
2019/4/24 9:45:00	1.67	1.60	1.23	0.78	0.26	0.08	0.14	0.05	0.03	0.05	0.02	0.03	0.00	0.03	0.12	0.04	0.03	0.00	0.00	0.00	0.00	0.00	0.00	0.00	0.00	0.00	0.00	0.00	0.00	0.00	0.00
2019/4/24 9:46:00	1.69	1.62	1.23	0.80	0.26	0.10	0.15	0.05	0.04	0.03	0.04	0.01	0.04	0.00	0.12	0.04	0.00	0.05	0.00	0.00	0.00	0.00	0.00	0.00	0.00	0.00	0.00	0.00	0.00	0.00	0.00
2019/4/24 9:47:00	1.66	1.61	1.20	0.80	0.25	0.09	0.14	0.06	0.03	0.03	0.01	0.03	0.00	0.05	0.16	0.22	0.03	0.05	0.00	0.00	0.00	0.00	0.00	0.00	0.00	0.00	0.00	0.00	0.00	0.00	0.00
2019/4/24 9:48:00	1.68	1.60	1.22	0.80	0.24	0.10	0.13	0.06	0.03	0.04	0.04	0.01	0.01	0.08	0.10	0.09	0.00	0.00	0.00	0.00	0.00	0.00	0.00	0.00	0.00	0.00	0.00	0.00	0.00	0.00	0.00
2019/4/24 9:49:00	1.68	1.60	1.21	0.79	0.25	0.09	0.15	0.06	0.02	0.03	0.04	0.01	0.03	0.03	0.03	0.05	0.00	0.00	0.00	0.50	0.00	0.00	0.70	0.00	0.00	0.00	0.00	0.00	0.00	0.00	0.00
2019/4/24 9:50:00	1.66	1.58	1.19	0.81	0.24	0.09	0.14	0.06	0.03	0.03	0.02	0.06	0.01	0.10	0.13	0.20	0.00	0.00	0.00	0.00	0.30	0.00	0.00	0.00	0.00	0.00	0.00	0.00	0.00	0.00	0.00
2019/4/24 9:51:00	1.64	1.59	1.18	0.78	0.25	0.09	0.14	0.07	0.02	0.02	0.04	0.03	0.03	0.18	0.09	0.09	0.03	0.00	0.00	0.00	0.00	0.00	0.00	0.00	0.00	0.00	0.00	0.00	0.00	0.00	0.00
2019/4/24 9:52:00	1.65	1.58	1.21	0.79	0.25	0.09	0.14	0.05	0.03	0.05	0.03	0.03	0.04	0.00	0.11	0.15	0.03	0.00	0.00	0.00	0.00	0.00	0.00	0.00	0.00	0.00	0.00	0.00	0.00	0.00	0.00
2019/4/24 9:53:00	1.64	1.57	1.18	0.76	0.25	0.09	0.14	0.06	0.01	0.02	0.03	0.03	0.04	0.08	0.08	0.04	0.00	0.00	0.00	0.00	0.00	0.00	0.00	0.00	0.00	0.00	0.00	0.00	0.00	0.00	0.00
2019/4/24 9:54:00	1.67	1.58	1.17	0.75	0.24	0.10	0.15	0.06	0.03	0.05	0.03	0.03	0.01	0.08	0.08	0.04	0.00	0.00	0.00	0.00	0.00	0.00	0.00	0.00	0.00	0.00	0.00	0.00	0.00	0.00	0.00
2019/4/24 9:55:00	1.64	1.56	1.17	0.73	0.25	0.10	0.16	0.06	0.02	0.03	0.03	0.05	0.04	0.03	0.02	0.05	0.00	0.00	0.00	0.00	0.00	0.00	0.00	0.00	0.00	0.00	0.00	0.00	0.00	0.00	0.00
2019/4/24 9:56:00	1.64	1.55	1.16	0.76	0.25	0.10	0.14	0.06	0.01	0.01	0.03	0.00	0.05	0.08	0.15	0.09	0.00	0.00	0.00	0.00	0.00	0.00	0.00	0.00	0.00	0.00	0.00	0.00	0.00	0.00	0.00
2019/4/24 9:57:00	1.62	1.55	1.14	0.75	0.24	0.10	0.15	0.06	0.02	0.04	0.03	0.01	0.00	0.03	0.03	0.04	0.00	0.00	0.00	0.00	0.00	0.00	0.00	0.00	0.00	0.00	0.00	0.00	0.00	0.00	0.00
2019/4/24 9:58:00	1.64	1.54	1.16	0.78	0.24	0.09	0.14	0.08	0.04	0.06	0.04	0.08	0.12	0.23	0.65	0.90	0.66	0.97	3.05	3.34	2.11	1.80	1.39	5.01	2.29	7.55	0.00	0.00	0.00	0.00	0.00
2019/4/24 9:59:00	1.62	1.51	1.15	0.76	0.23	0.08	0.13	0.07	0.02	0.04	0.04	0.07	0.03	0.10	0.11	0.04	0.00	0.05	1.12	1.84	1.51	1.35	0.70	0.00	4.57	0.00	0.00	0.00	0.00	0.00	0.00
2019/4/24 10:00:00	1.61	1.54	1.12	0.76	0.24	0.10	0.14	0.07	0.04	0.03	0.03	0.08	0.05	0.10	0.34	0.22	0.21	0.23	0.24	0.33	0.30	1.35	0.70	2.50	0.00	0.00	0.00	0.00	0.00	0.00	0.00
2019/4/24 10:01:00	1.61	1.51	1.11	0.76	0.23	0.09	0.14	0.06	0.03	0.05	0.02	0.04	0.00	0.08	0.20	0.33	0.21	0.28	0.80	0.67	0.00	0.90	0.00	0.00	4.57	3.77	0.00	0.00	0.00	0.00	0.00
2019/4/24 10:02:00	1.59	1.51	1.13	0.74	0.25	0.09	0.14	0.07	0.03	0.06	0.03	0.07	0.07	0.21	0.34	0.48	0.06	0.05	0.40	0.84	0.30	0.00	0.70	0.00	0.00	0.00	0.00	0.00	0.00	0.00	0.00
2019/4/24 10:03:00	1.59	1.49	1.11	0.72	0.24	0.10	0.14	0.06	0.03	0.04	0.04	0.03	0.05	0.08	0.07	0.11	0.06	0.00	0.32	0.00	0.00	0.45	0.00	0.00	0.00	0.00	0.00	0.00	0.00	0.00	0.00
2019/4/24 10:04:00	1.61	1.54	1.12	0.74	0.24	0.09	0.14	0.08	0.03	0.03	0.04	0.05	0.11	0.05	0.23	0.42	0.12	0.09	0.48	0.17	0.00	0.45	0.00	0.00	0.00	0.00	0.00	0.00	0.00	0.00	0.00
2019/4/24 10:05:00	1.58	1.50	1.13	0.73	0.24	0.09	0.14	0.06	0.03	0.04	0.04	0.05	0.07	0.10	0.16	0.04	0.00	0.00	0.08	0.17	0.00	0.00	0.00	0.00	0.00	0.00	0.00	0.00	0.00	0.00	0.00
2019/4/24 10:06:00	1.57	1.50	1.09	0.71	0.23	0.10	0.16	0.07	0.04	0.05	0.04	0.11	0.08	0.23	0.53	0.88	0.12	0.46	0.80	1.51	1.21	1.35	2.78	1.25	4.57	0.00	0.00	20.04	0.00	0.00	0.00
2019/4/24 10:07:00	1.60	1.48	1.09	0.72	0.21	0.08	0.15	0.08	0.02	0.03	0.04	0.04	0.08	0.18	0.23	0.11	0.15	0.23	0.64	2.51	1.21	1.35	2.09	1.25	0.00	3.77	5.80	0.00	0.00	0.00	0.00
2019/4/24 10:08:00	1.55	1.49	1.10	0.71	0.23	0.09	0.16	0.07	0.02	0.04	0.02	0.05	0.07	0.26	0.22	0.07	0.09	0.32	0.56	0.67	0.91	0.00	0.00	0.00	0.00	0.00	0.00	0.00	0.00	0.00	0.00
2019/4/24 10:09:00	1.56	1.46	1.09	0.71	0.23	0.09	0.14	0.05	0.04	0.03	0.04	0.06	0.01	0.21	0.16	0.04	0.03	0.00	0.08	0.00	0.00	0.00	0.00	0.00	0.00	0.00	0.00	0.00	0.00	0.00	0.00
2019/4/24 10:10:00	1.55	1.45	1.06	0.70	0.23	0.09	0.14	0.07	0.03	0.05	0.02	0.06	0.03	0.26	0.54	0.33	0.06	0.05	0.48	0.17	0.00	0.45	0.70	1.25	0.00	0.00	0.00	0.00	0.00	0.00	0.00
2019/4/24 10:11:00	1.54	1.46	1.08	0.69	0.23	0.09	0.13	0.06	0.03	0.03	0.04	0.06	0.09	0.13	0.23	0.33	0.12	0.42	0.32	0.50	0.60	0.90	0.70	1.25	2.29	3.77	0.00	0.00	0.00	0.00	34.57
2019/4/24 10:12:00	1.52	1.41	1.07	0.66	0.22	0.09	0.13	0.08	0.03	0.04	0.02	0.11	0.05	0.23	0.22	0.24	0.27	0.19	0.80	1.00	0.30	0.45	0.00	3.76	2.29	0.00	0.00	0.00	0.00	0.00	0.00
2019/4/24 10:13:00	1.51	1.41	1.07	0.65	0.23	0.08	0.14	0.05	0.01	0.04	0.05	0.05	0.11	0.10	0.18	0.20	0.12	0.14	0.40	0.50	0.60	0.45	1.39	1.25	0.00	0.00	0.00	0.00	0.00	0.00	0.00
2019/4/24 10:14:00	1.51	1.40	1.04	0.68	0.22	0.09	0.12	0.05	0.02	0.04	0.05	0.07	0.08	0.15	0.22	0.26	0.09	0.28	0.32	0.33	0.60	0.45	0.00	0.00	2.29	0.00	0.00	0.00	0.00	0.00	0.00
2019/4/24 10:15:00	1.49	1.38	1.01	0.67	0.21	0.07	0.14	0.06	0.04	0.04	0.01	0.03	0.05	0.23	0.16	0.13	0.18	0.05	0.56	0.67	0.30	0.45	0.70	0.00	0.00	0.00	0.00	0.00	0.00	0.00	34.57
2019/4/24 10:16:00	1.50	1.37	1.01	0.64	0.20	0.08	0.14	0.06	0.03	0.03	0.04	0.04	0.07	0.13	0.33	0.35	0.15	0.09	0.64	1.00	0.91	0.00	1.39	1.25	0.00	0.00	0.00	0.00	0.00	0.00	34.57
2019/4/24 10:17:00	1.48	1.35	0.99	0.64	0.21	0.10	0.12	0.06	0.02	0.03	0.05	0.03	0.04	0.23	0.27	0.15	0.06	0.14	0.16	0.17	0.60	0.00	0.00	0.00	0.00	0.00	0.00	0.00	0.00	0.00	0.00
2019/4/24 10:18:00	1.46	1.37	0.98	0.65	0.22	0.08	0.14	0.06	0.02	0.02	0.04	0.03	0.07	0.18	0.43	0.60	0.15	0.14	0.72	0.67	0.00	0.45	0.70	1.25	0.00	0.00	0.00	0.00	0.00	0.00	0.00
2019/4/24 10:19:00	1.47	1.36	1.00	0.65	0.21	0.07	0.13	0.07	0.02	0.03	0.04	0.03	0.07	0.28	0.29	0.37	0.06	0.05	0.24	0.50	0.00	0.00	0.70	1.25	0.00	0.00	0.00	0.00	0.00	0.00	0.00
2019/4/24 10:20:00	1.47	1.35	1.01	0.63	0.21	0.08	0.12	0.08	0.02	0.04	0.05	0.04	0.03	0.05	0.36	0.27	0.09	0.00	0.40	0.33	0.00	0.00	2.09	0.00	0.00	0.00	0.00	10.02	0.00	0.00	0.00
2019/4/24 10:21:00	1.47	1.35	0.97	0.61	0.21	0.07	0.14	0.06	0.02	0.05	0.03	0.08	0.03	0.10	0.15	0.05	0.03	0.00	0.24	0.33	0.00	0.00	0.00	0.00	2.29	0.00	0.00	0.00	0.00	0.00	0.00
2019/4/24 10:22:00	1.48	1.34	0.99	0.62	0.19	0.08	0.12	0.05	0.03	0.05	0.03	0.06	0.07	0.18	0.25	0.26	0.03	0.05	0.08	0.00	0.30	0.90	0.00	0.00	0.00	0.00	0.00	0.00	0.00	0.00	0.00
2019/4/24 10:23:00	1.44	1.30	0.99	0.64	0.20	0.08	0.13	0.06	0.03	0.03	0.02	0.07	0.03	0.10	0.11	0.16	0.06	0.09	0.16	0.17	0.30	0.00	1.39	0.00	0.00	0.00	0.00	0.00	0.00	0.00	0.00
2019/4/24 10:24:00	1.44	1.35	0.96	0.62	0.20	0.08	0.12	0.06	0.05	0.04	0.04	0.05	0.01	0.18	0.32	0.38	0.00	0.14	0.08	0.33	0.00	0.00	0.70	0.00	0.00	0.00	0.00	0.00	0.00	0.00	0.00
2019/4/24 10:25:00	1.44	1.32	0.97	0.64	0.19	0.07	0.13	0.05	0.02	0.04	0.04	0.08	0.07	0.31	0.08	0.09	0.03	0.00	0.08	0.00	0.00	0.00	0.00	0.00	0.00	0.00	0.00	0.00	0.00	0.00	0.00
2019/4/24 10:26:00	1.45	1.34	0.96	0.64	0.20	0.08	0.13	0.07	0.03	0.03	0.03	0.05	0.07	0.23	0.23	0.29	0.09	0.05	0.16	0.67	0.00	0.45	0.00	0.00	0.00	0.00	0.00	0.00	0.00	0.00	0.00
2019/4/24 10:27:00	1.44	1.32	0.99	0.61	0.20	0.06	0.13	0.06	0.03	0.04	0.05	0.05	0.04	0.23	0.43	0.55	0.09	0.14	0.32	0.84	0.30	0.00	0.00	1.25	0.00	0.00	0.00	0.00	0.00	0.00	0.00
2019/4/24 10:28:00	1.44	1.31	0.99	0.60	0.19	0.09	0.11	0.06	0.03	0.04	0.04	0.10	0.13	0.23	0.18	0.20	0.09	0.14	0.08	0.17	0.30	0.00	0.70	1.25	0.00	0.00	0.00	0.00	0.00	0.00	0.00
2019/4/24 10:29:00	1.43	1.33	0.96	0.63	0.19	0.08	0.13	0.07	0.03	0.06	0.04	0.11	0.12	0.15	0.45	0.48	0.18	0.19	0.56	0.50	0.30	0.45	0.00	1.25	0.00	3.77	0.00	0.00	0.00	0.00	0.00
2019/4/24 10:30:00	1.44	1.32	1.00	0.60	0.21	0.07	0.11	0.07	0.02	0.03	0.03	0.08	0.07	0.26	0.19	0.18	0.09	0.09	0.24	0.17	0.30	0.00	0.00	0.00	2.29	0.00	0.00	0.00	0.00	0.00	0.00
2019/4/24 10:31:00	1.43	1.32	0.94	0.62	0.19	0.08	0.12	0.06	0.02	0.03	0.02	0.10	0.04	0.18	0.20	0.26	0.24	0.23	0.40	0.00	0.60	0.00	0.00	1.25	0.00	0.00	0.00	0.00	0.00	0.00	0.00
2019/4/24 10:32:00	1.42	1.33	0.99	0.61	0.19	0.08	0.10	0.07	0.02	0.04	0.04	0.08	0.07	0.13	0.10	0.13	0.03	0.05	0.16	0.33	0.00	0.00	0.00	1.25	0.00	0.00	0.00	0.00	18.29	0.00	0.00
2019/4/24 10:33:00	1.42	1.30	0.96	0.60	0.18	0.08	0.11	0.07	0.03	0.04	0.04	0.02	0.11	0.38	0.45	0.38	0.09	0.05	0.24	0.50	0.00	0.45	0.70	1.25	0.00	3.77	0.00	0.00	0.00	0.00	0.00
2019/4/24 10:34:00	1.42	1.30	0.97	0.61	0.20	0.07	0.13	0.06	0.02	0.04	0.04	0.09	0.08	0.13	0.20	0.16	0.09	0.09	0.08	0.33	0.30	0.00	0.00	2.50	0.00	0.00	0.00	0.00	0.00	0.00	0.00
2019/4/24 10:35:00	1.40	1.31	0.95	0.60	0.19	0.07	0.11	0.05	0.02	0.02	0.01	0.09	0.07	0.15	0.18	0.07	0.06	0.05	0.32	0.00	0.00	0.45	0.00	0.00	0.00	0.00	0.00	0.00	0.00	0.00	0.00
2019/4/24 10:36:00	1.44	1.29	0.95	0.61	0.19	0.07	0.13	0.06	0.03	0.03	0.03	0.09	0.11	0.10	0.16	0.26	0.06	0.05	0.08	0.00	0.00	0.45	0.00	0.00	0.00	0.00	0.00	0.00	0.00	0.00	0.00
2019/4/24 10:37:00	1.41	1.28	0.93	0.58	0.19	0.07	0.11	0.07	0.03	0.04	0.02	0.05	0.05	0.21	0.01	0.05	0.03	0.00	0.00	0.00	0.00	0.00	0.00	0.00	0.00	0.00	0.00	0.00	0.00	0.00	0.00
2019/4/24 10:38:00	1.41	1.28	0.92	0.58	0.17	0.07	0.11	0.05	0.02	0.03	0.03	0.03	0.04	0.13	0.06	0.16	0.12	0.05	0.00	0.00	0.00	0.00	0.00	0.00	0.00	0.00	0.00	0.00	0.00	0.00	0.00
2019/4/24 10:39:00	1.38	1.27	0.90	0.58	0.19	0.07	0.10	0.07	0.02	0.03	0.03	0.07	0.04	0.08	0.06	0.05	0.00	0.00	0.00	0.00	0.00	0.45	0.00	0.00	0.00	0.00	0.00	0.00	0.00	0.00	0.00
2019/4/24 10:40:00	1.40	1.28	0.91	0.58	0.20	0.08	0.13	0.05	0.02	0.04	0.02	0.07	0.05	0.10	0.23	0.22	0.00	0.00	0.00	0.00	0.00	0.00	0.00	0.00	0.00	0.00	0.00	0.00	0.00	0.00	0.00
2019/4/24 10:41:00	1.41	1.26	0.92	0.59	0.18	0.08	0.12	0.04	0.04	0.03	0.03	0.04	0.04	0.05	0.09	0.09	0.00	0.00	0.00	0.00	0.00	0.00	0.70	0.00	0.00	0.00	0.00	0.00	0.00	0.00	0.00
2019/4/24 10:42:00	1.40	1.29	0.93	0.60	0.19	0.07	0.12	0.05	0.03	0.02	0.03	0.07	0.01	0.26	0.20	0.24	0.03	0.05	0.00	0.00	0.00	0.00	0.00	0.00	0.00	0.00	0.00	0.00	0.00	0.00	0.00
2019/4/24 10:43:00	1.40	1.28	0.93	0.61	0.20	0.07	0.12	0.05	0.03	0.04	0.02	0.07	0.07	0.00	0.09	0.11	0.00	0.09	0.16	0.17	0.00	0.00	0.00	0.00	0.00	0.00	0.00	0.00	0.00	0.00	0.00
2019/4/24 10:44:00	1.38	1.27	0.91	0.58	0.21	0.08	0.14	0.05	0.02	0.03	0.05	0.02	0.04	0.18	0.29	0.16	0.03	0.00	0.08	0.00	0.00	0.00	0.00	0.00	0.00	0.00	0.00	0.00	0.00	0.00	0.00
2019/4/24 10:45:00	1.38	1.27	0.91	0.61	0.20	0.06	0.11	0.05	0.02	0.04	0.02	0.03	0.01	0.10	0.04	0.05	0.00	0.09	0.00	0.00	0.00	0.45	0.00	0.00	0.00	0.00	0.00	0.00	0.00	0.00	0.00
2019/4/24 10:46:00	1.39	1.27	0.94	0.60	0.20	0.07	0.10	0.06	0.02	0.03	0.04	0.04	0.07	0.13	0.34	0.18	0.00	0.05	0.24	0.00	0.30	0.45	0.00	0.00	0.00	0.00	0.00	0.00	0.00	0.00	0.00
2019/4/24 10:47:00	1.41	1.27	0.94	0.58	0.19	0.07	0.11	0.06	0.02	0.03	0.04	0.04	0.05	0.18	0.02	0.02	0.03	0.00	0.00	0.00	0.00	0.00	0.00	1.25	0.00	0.00	0.00	0.00	0.00	0.00	0.00
2019/4/24 10:48:00	1.37	1.25	0.92	0.58	0.19	0.07	0.11	0.05	0.03	0.03	0.04	0.05	0.07	0.10	0.10	0.11	0.06	0.05	0.08	0.00	0.00	0.00	0.00	0.00	0.00	0.00	0.00	0.00	0.00	0.00	0.00
2019/4/24 10:49:00	1.37	1.25	0.91	0.59	0.18	0.07	0.12	0.07	0.04	0.05	0.06	0.05	0.03	0.08	0.44	0.37	0.09	0.09	0.00	0.00	0.00	0.45	0.00	0.00	0.00	0.00	0.00	0.00	0.00	0.00	0.00
2019/4/24 10:50:00	1.36	1.25	0.90	0.58	0.18	0.07	0.10	0.04	0.03	0.03	0.03	0.04	0.15	0.15	0.44	0.48	0.03	0.14	0.00	0.00	0.00	0.00	0.00	1.25	0.00	0.00	0.00	0.00	0.00	0.00	0.00
2019/4/24 10:51:00	1.35	1.27	0.88	0.57	0.20	0.06	0.11	0.06	0.03	0.04	0.03	0.05	0.03	0.18	0.12	0.02	0.03	0.00	0.08	0.00	0.00	0.00	0.00	0.00	0.00	0.00	0.00	0.00	0.00	0.00	0.00
2019/4/24 10:52:00	1.34	1.24	0.92	0.59	0.18	0.07	0.12	0.06	0.02	0.04	0.03	0.05	0.04	0.05	0.18	0.09	0.03	0.14	0.00	0.00	0.00	0.00	1.39	1.25	0.00	0.00	0.00	0.00	0.00	0.00	0.00
2019/4/24 10:53:00	1.37	1.26	0.93	0.59	0.18	0.07	0.12	0.05	0.03	0.04	0.03	0.01	0.05	0.21	0.16	0.18	0.09	0.05	0.32	0.00	0.30	0.00	0.00	0.00	0.00	0.00	0.00	0.00	0.00	0.00	0.00
2019/4/24 10:54:00	1.34	1.23	0.91	0.55	0.17	0.06	0.12	0.05	0.03	0.04	0.03	0.07	0.07	0.08	0.08	0.00	0.00	0.00	0.00	0.00	0.30	0.00	0.00	1.25	0.00	0.00	0.00	0.00	0.00	0.00	0.00
2019/4/24 10:55:00	1.36	1.22	0.89	0.57	0.19	0.07	0.10	0.05	0.01	0.04	0.03	0.05	0.03	0.18	0.25	0.22	0.00	0.05	0.00	0.00	0.30	0.45	0.00	0.00	0.00	0.00	0.00	0.00	0.00	0.00	0.00
2019/4/24 10:56:00	1.34	1.25	0.93	0.58	0.18	0.07	0.12	0.04	0.02	0.03	0.03	0.14	0.05	0.08	0.16	0.20	0.03	0.00	0.16	0.00	0.00	0.00	0.00	0.00	0.00	0.00	0.00	0.00	0.00	0.00	0.00
2019/4/24 10:57:00	1.33	1.21	0.88	0.58	0.18	0.07	0.11	0.06	0.02	0.04	0.03	0.05	0.03	0.08	0.08	0.00	0.03	0.05	0.00	0.00	0.00	0.00	0.00	0.00	0.00	0.00	0.00	0.00	0.00	0.00	0.00
2019/4/24 10:58:00	1.33	1.23	0.90	0.58	0.20	0.07	0.13	0.05	0.02	0.02	0.03	0.03	0.11	0.10	0.11	0.13	0.00	0.00	0.08	0.00	0.00	0.45	0.00	0.00	0.00	0.00	0.00	0.00	0.00	0.00	0.00
2019/4/24 10:59:00	1.33	1.23	0.90	0.58	0.17	0.06	0.11	0.06	0.03	0.04	0.02	0.04	0.07	0.15	0.21	0.16	0.00	0.09	0.08	0.33	0.00	0.00	0.00	0.00	0.00	0.00	0.00	0.00	0.00	0.00	0.00
2019/4/24 11:00:00	1.31	1.22	0.89	0.56	0.17	0.07	0.12	0.04	0.02	0.04	0.04	0.05	0.04	0.13	0.25	0.29	0.00	0.05	0.32	0.17	0.00	0.00	2.09	0.00	0.00	0.00	0.00	0.00	0.00	0.00	0.00
2019/4/24 11:01:00	1.33	1.22	0.87	0.58	0.18	0.08	0.11	0.06	0.02	0.03	0.04	0.06	0.04	0.10	0.29	0.22	0.03	0.14	0.08	0.33	0.00	0.45	0.00	0.00	0.00	0.00	0.00	0.00	18.29	0.00	0.00
2019/4/24 11:02:00	1.32	1.21	0.89	0.58	0.18	0.07	0.10	0.06	0.02	0.03	0.03	0.05	0.07	0.13	0.07	0.09	0.03	0.05	0.08	0.00	0.00	0.00	0.00	0.00	0.00	0.00	0.00	0.00	0.00	0.00	0.00
2019/4/24 11:03:00	1.33	1.19	0.89	0.56	0.19	0.07	0.11	0.06	0.03	0.04	0.03	0.05	0.08	0.10	0.17	0.20	0.12	0.14	0.00	0.00	0.00	0.00	0.00	0.00	0.00	0.00	0.00	0.00	0.00	0.00	0.00
2019/4/24 11:04:00	1.35	1.22	0.91	0.55	0.18	0.07	0.11	0.06	0.02	0.04	0.03	0.05	0.05	0.10	0.14	0.13	0.00	0.00	0.08	0.00	0.00	0.45	0.70	1.25	0.00	0.00	0.00	0.00	0.00	0.00	0.00
2019/4/24 11:05:00	1.34	1.22	0.90	0.58	0.18	0.08	0.11	0.05	0.03	0.04	0.05	0.03	0.05	0.13	0.30	0.22	0.06	0.00	0.32	0.17	0.30	0.00	0.00	0.00	0.00	0.00	0.00	0.00	0.00	0.00	0.00
2019/4/24 11:06:00	1.33	1.21	0.89	0.57	0.18	0.07	0.10	0.05	0.02	0.03	0.02	0.07	0.00	0.08	0.14	0.00	0.00	0.00	0.00	0.17	0.00	0.00	0.00	0.00	0.00	0.00	0.00	0.00	0.00	0.00	0.00
2019/4/24 11:07:00	1.34	1.22	0.91	0.59	0.17	0.06	0.11	0.05	0.02	0.04	0.02	0.03	0.07	0.08	0.09	0.09	0.03	0.00	0.00	0.00	0.00	0.00	0.00	0.00	0.00	0.00	0.00	0.00	0.00	0.00	0.00
2019/4/24 11:08:00	1.33	1.23	0.91	0.58	0.19	0.07	0.10	0.05	0.03	0.03	0.05	0.03	0.07	0.05	0.19	0.16	0.00	0.05	0.08	0.00	0.00	0.00	0.00	0.00	0.00	0.00	0.00	0.00	0.00	0.00	0.00
2019/4/24 11:09:00	1.38	1.24	0.90	0.59	0.17	0.07	0.11	0.05	0.02	0.03	0.03	0.05	0.04	0.08	0.04	0.09	0.03	0.05	0.08	0.17	0.30	0.00	0.00	1.25	0.00	0.00	0.00	0.00	0.00	0.00	0.00
2019/4/24 11:10:00	1.34	1.22	0.89	0.58	0.18	0.07	0.10	0.04	0.02	0.04	0.01	0.08	0.07	0.15	0.17	0.09	0.00	0.00	0.08	0.00	0.00	0.45	0.00	0.00	2.29	0.00	0.00	0.00	0.00	0.00	0.00
2019/4/24 11:11:00	1.34	1.23	0.90	0.60	0.19	0.08	0.12	0.06	0.03	0.04	0.02	0.07	0.08	0.18	0.13	0.11	0.03	0.00	0.00	0.00	0.00	0.00	0.00	0.00	0.00	0.00	0.00	0.00	0.00	0.00	0.00
2019/4/24 11:12:00	1.36	1.26	0.92	0.59	0.18	0.07	0.12	0.06	0.02	0.03	0.03	0.07	0.00	0.18	0.22	0.13	0.00	0.05	0.00	0.17	0.00	0.90	1.39	0.00	0.00	0.00	0.00	0.00	0.00	0.00	0.00
2019/4/24 11:13:00	1.36	1.23	0.89	0.57	0.19	0.07	0.12	0.05	0.03	0.03	0.03	0.03	0.04	0.05	0.24	0.29	0.00	0.05	0.16	0.00	0.00	1.80	0.70	1.25	2.29	0.00	0.00	0.00	0.00	0.00	0.00
2019/4/24 11:14:00	1.35	1.22	0.91	0.59	0.19	0.08	0.11	0.05	0.02	0.03	0.01	0.02	0.05	0.08	0.13	0.18	0.00	0.00	0.00	0.00	0.00	0.45	0.00	0.00	2.29	0.00	0.00	0.00	0.00	0.00	0.00
2019/4/24 11:15:00	1.32	1.23	0.90	0.58	0.18	0.07	0.09	0.05	0.03	0.02	0.02	0.07	0.05	0.05	0.17	0.04	0.00	0.00	0.00	0.17	0.00	0.00	0.00	0.00	0.00	0.00	0.00	0.00	0.00	0.00	0.00
2019/4/24 11:16:00	1.37	1.25	0.94	0.58	0.20	0.07	0.10	0.05	0.01	0.03	0.03	0.06	0.03	0.08	0.26	0.11	0.03	0.05	0.00	0.00	0.00	0.45	0.00	0.00	0.00	0.00	0.00	0.00	0.00	0.00	0.00
2019/4/24 11:17:00	1.36	1.23	0.92	0.59	0.19	0.07	0.09	0.06	0.02	0.04	0.03	0.03	0.01	0.00	0.12	0.00	0.00	0.00	0.00	0.00	0.60	0.00	0.00	1.25	0.00	0.00	0.00	0.00	0.00	0.00	0.00
2019/4/24 11:18:00	1.35	1.25	0.92	0.58	0.20	0.07	0.12	0.04	0.02	0.03	0.02	0.02	0.01	0.15	0.17	0.16	0.00	0.00	0.08	0.33	0.00	0.00	0.00	1.25	0.00	0.00	0.00	0.00	0.00	0.00	0.00
2019/4/24 11:19:00	1.38	1.24	0.93	0.60	0.19	0.06	0.10	0.05	0.02	0.03	0.04	0.05	0.03	0.18	0.10	0.00	0.00	0.00	0.00	0.00	0.00	0.00	0.00	0.00	0.00	0.00	0.00	0.00	0.00	0.00	0.00
2019/4/24 11:20:00	1.36	1.26	0.91	0.60	0.19	0.07	0.12	0.04	0.01	0.03	0.03	0.05	0.04	0.05	0.00	0.00	0.00	0.00	0.00	0.00	0.00	0.00	0.00	0.00	0.00	0.00	0.00	0.00	0.00	0.00	0.00
2019/4/24 11:21:00	1.37	1.26	0.95	0.61	0.19	0.07	0.12	0.07	0.02	0.04	0.03	0.05	0.03	0.10	0.11	0.15	0.00	0.05	0.00	0.00	0.00	0.00	0.00	0.00	0.00	0.00	0.00	0.00	0.00	0.00	0.00
2019/4/24 11:22:00	1.39	1.28	0.94	0.60	0.20	0.07	0.11	0.05	0.02	0.03	0.05	0.04	0.05	0.10	0.15	0.27	0.06	0.05	0.00	0.00	0.00	0.00	0.70	1.25	0.00	0.00	0.00	0.00	0.00	0.00	0.00
2019/4/24 11:23:00	1.36	1.28	0.94	0.61	0.20	0.07	0.14	0.05	0.03	0.03	0.03	0.04	0.04	0.10	0.00	0.00	0.00	0.00	0.00	0.00	0.00	0.00	0.00	0.00	0.00	0.00	0.00	0.00	0.00	0.00	0.00
2019/4/24 11:24:00	1.40	1.28	0.96	0.62	0.20	0.08	0.11	0.05	0.02	0.04	0.04	0.00	0.03	0.08	0.10	0.20	0.03	0.05	0.00	0.17	0.00	0.00	0.00	0.00	2.29	0.00	0.00	0.00	0.00	0.00	0.00
2019/4/24 11:25:00	1.39	1.30	0.96	0.62	0.20	0.07	0.12	0.05	0.02	0.04	0.03	0.01	0.03	0.10	0.17	0.22	0.03	0.00	0.00	0.00	0.00	0.00	0.00	0.00	0.00	0.00	0.00	0.00	0.00	0.00	0.00
2019/4/24 11:26:00	1.40	1.30	0.98	0.63	0.21	0.06	0.12	0.05	0.03	0.05	0.02	0.02	0.01	0.03	0.08	0.09	0.00	0.00	0.00	0.00	0.00	0.00	0.00	1.25	0.00	3.77	0.00	0.00	0.00	0.00	0.00
2019/4/24 11:27:00	1.40	1.30	0.96	0.64	0.21	0.07	0.12	0.05	0.02	0.04	0.04	0.03	0.04	0.08	0.13	0.18	0.00	0.05	0.00	0.00	0.00	0.00	0.70	0.00	0.00	0.00	0.00	0.00	0.00	0.00	0.00
2019/4/24 11:28:00	1.40	1.31	0.98	0.64	0.19	0.08	0.12	0.05	0.02	0.02	0.04	0.03	0.03	0.15	0.10	0.00	0.00	0.00	0.00	0.00	0.00	0.00	0.00	0.00	0.00	0.00	0.00	0.00	0.00	0.00	0.00
2019/4/24 11:29:00	1.39	1.30	0.97	0.62	0.20	0.09	0.12	0.05	0.02	0.03	0.02	0.05	0.05	0.03	0.11	0.02	0.03	0.00	0.08	0.17	0.00	0.00	0.00	0.00	0.00	0.00	0.00	0.00	0.00	0.00	0.00
2019/4/24 11:30:00	1.43	1.30	0.99	0.65	0.21	0.08	0.12	0.06	0.03	0.03	0.02	0.05	0.04	0.08	0.17	0.24	0.03	0.05	0.08	0.17	0.00	0.45	0.00	0.00	0.00	0.00	0.00	0.00	0.00	0.00	0.00
2019/4/24 11:31:00	1.42	1.36	0.97	0.65	0.20	0.09	0.13	0.05	0.02	0.02	0.04	0.03	0.07	0.10	0.17	0.11	0.03	0.05	0.08	0.17	0.60	0.00	0.00	0.00	0.00	0.00	5.80	0.00	0.00	0.00	0.00
2019/4/24 11:32:00	1.45	1.35	1.00	0.67	0.21	0.08	0.14	0.06	0.02	0.04	0.04	0.03	0.03	0.05	0.25	0.15	0.03	0.00	0.00	0.00	0.00	0.00	0.70	0.00	0.00	0.00	0.00	0.00	0.00	0.00	0.00
2019/4/24 11:33:00	1.43	1.36	0.99	0.67	0.19	0.08	0.11	0.05	0.04	0.03	0.04	0.06	0.09	0.08	0.43	0.38	0.09	0.00	0.16	0.00	0.30	0.45	0.70	2.50	2.29	0.00	0.00	0.00	0.00	0.00	0.00
2019/4/24 11:34:00	1.44	1.36	1.00	0.69	0.21	0.08	0.12	0.05	0.03	0.04	0.04	0.01	0.04	0.08	0.19	0.07	0.03	0.00	0.00	0.00	0.00	0.00	0.70	0.00	0.00	0.00	0.00	0.00	0.00	0.00	0.00
2019/4/24 11:35:00	1.46	1.35	1.04	0.67	0.22	0.07	0.10	0.06	0.03	0.02	0.03	0.05	0.01	0.03	0.18	0.05	0.03	0.05	0.00	0.17	0.00	0.00	0.00	1.25	0.00	0.00	0.00	0.00	0.00	0.00	0.00
2019/4/24 11:36:00	1.45	1.38	1.05	0.68	0.22	0.08	0.12	0.05	0.03	0.03	0.03	0.07	0.01	0.05	0.07	0.11	0.00	0.05	0.08	0.00	0.00	0.00	0.00	0.00	0.00	0.00	0.00	0.00	0.00	0.00	0.00
2019/4/24 11:37:00	1.50	1.40	1.04	0.68	0.22	0.08	0.11	0.05	0.03	0.02	0.04	0.08	0.04	0.00	0.10	0.16	0.03	0.00	0.24	0.17	0.00	0.45	0.00	0.00	0.00	0.00	0.00	0.00	0.00	0.00	0.00
2019/4/24 11:38:00	1.49	1.41	1.06	0.73	0.22	0.09	0.12	0.05	0.02	0.02	0.03	0.07	0.08	0.03	0.01	0.00	0.06	0.09	0.00	0.00	0.00	0.00	0.00	0.00	0.00	0.00	0.00	0.00	0.00	0.00	0.00
2019/4/24 11:39:00	1.49	1.44	1.08	0.70	0.22	0.08	0.13	0.05	0.02	0.04	0.04	0.05	0.04	0.10	0.19	0.15	0.06	0.00	0.00	0.17	0.00	0.00	0.00	0.00	0.00	0.00	0.00	0.00	0.00	0.00	0.00
2019/4/24 11:40:00	1.51	1.45	1.09	0.71	0.22	0.07	0.11	0.05	0.02	0.02	0.03	0.02	0.04	0.05	0.05	0.00	0.00	0.00	0.00	0.00	0.00	0.00	0.00	0.00	0.00	0.00	0.00	0.00	0.00	0.00	0.00
2019/4/24 11:41:00	1.53	1.47	1.10	0.73	0.24	0.08	0.14	0.06	0.02	0.02	0.04	0.02	0.05	0.10	0.08	0.04	0.00	0.00	0.00	0.00	0.00	0.00	0.00	0.00	0.00	0.00	0.00	0.00	0.00	0.00	0.00
2019/4/24 11:42:00	1.53	1.48	1.10	0.74	0.24	0.08	0.11	0.06	0.03	0.04	0.04	0.07	0.05	0.03	0.11	0.04	0.03	0.05	0.00	0.00	0.00	0.00	0.00	0.00	0.00	0.00	0.00	0.00	0.00	0.00	0.00
2019/4/24 11:43:00	1.54	1.46	1.11	0.75	0.23	0.08	0.14	0.04	0.02	0.03	0.03	0.04	0.01	0.05	0.11	0.15	0.00	0.05	0.00	0.00	0.00	0.00	0.00	0.00	0.00	0.00	0.00	0.00	0.00	0.00	0.00
2019/4/24 11:44:00	1.54	1.50	1.13	0.75	0.25	0.09	0.14	0.06	0.02	0.03	0.04	0.05	0.00	0.08	0.21	0.15	0.00	0.00	0.08	0.00	0.00	0.00	0.00	0.00	0.00	0.00	0.00	0.00	0.00	0.00	0.00
2019/4/24 11:45:00	1.58	1.51	1.16	0.76	0.24	0.11	0.14	0.05	0.03	0.03	0.03	0.02	0.13	0.03	0.00	0.00	0.00	0.00	0.00	0.00	0.00	0.00	0.00	0.00	0.00	0.00	0.00	0.00	0.00	0.00	0.00
2019/4/24 11:46:00	1.58	1.55	1.15	0.79	0.26	0.08	0.13	0.06	0.02	0.05	0.04	0.08	0.04	0.08	0.12	0.11	0.03	0.00	0.08	0.00	0.00	0.00	0.00	0.00	0.00	0.00	0.00	0.00	0.00	0.00	0.00
2019/4/24 11:47:00	1.61	1.57	1.16	0.78	0.25	0.10	0.13	0.04	0.04	0.04	0.03	0.02	0.03	0.13	0.02	0.05	0.00	0.00	0.00	0.00	0.00	0.00	0.00	0.00	0.00	0.00	0.00	0.00	0.00	0.00	0.00
2019/4/24 11:48:00	1.62	1.57	1.18	0.80	0.26	0.10	0.13	0.06	0.03	0.04	0.01	0.10	0.04	0.03	0.11	0.07	0.00	0.00	0.00	0.00	0.00	0.00	0.00	0.00	0.00	0.00	0.00	0.00	0.00	0.00	0.00
2019/4/24 11:49:00	1.64	1.60	1.22	0.82	0.25	0.09	0.13	0.06	0.02	0.04	0.03	0.01	0.09	0.13	0.10	0.00	0.00	0.00	0.00	0.00	0.00	0.00	0.00	0.00	0.00	0.00	0.00	0.00	0.00	0.00	0.00
2019/4/24 11:50:00	1.67	1.63	1.22	0.80	0.27	0.10	0.14	0.06	0.02	0.04	0.02	0.03	0.04	0.08	0.00	0.00	0.00	0.00	0.00	0.00	0.00	0.00	0.00	0.00	0.00	0.00	0.00	0.00	0.00	0.00	0.00
2019/4/24 11:51:00	1.67	1.65	1.26	0.84	0.27	0.09	0.14	0.07	0.03	0.03	0.03	0.03	0.05	0.05	0.04	0.05	0.03	0.00	0.08	0.00	0.30	0.00	0.00	0.00	0.00	0.00	0.00	0.00	0.00	0.00	0.00
2019/4/24 11:52:00	1.71	1.65	1.26	0.87	0.27	0.09	0.14	0.07	0.03	0.04	0.03	0.03	0.01	0.10	0.12	0.11	0.06	0.00	0.00	0.00	0.00	0.00	0.00	0.00	0.00	0.00	0.00	0.00	0.00	0.00	0.00
2019/4/24 11:53:00	1.72	1.68	1.28	0.87	0.26	0.10	0.16	0.06	0.04	0.03	0.04	0.04	0.03	0.05	0.16	0.33	0.03	0.00	0.00	0.00	0.00	0.00	0.00	0.00	0.00	0.00	0.00	0.00	0.00	0.00	0.00
2019/4/24 11:54:00	1.74	1.72	1.32	0.90	0.29	0.11	0.15	0.07	0.02	0.03	0.03	0.05	0.01	0.18	0.12	0.04	0.00	0.00	0.08	0.00	0.00	0.00	0.00	0.00	0.00	0.00	0.00	0.00	0.00	0.00	0.00
2019/4/24 11:55:00	1.73	1.69	1.30	0.89	0.28	0.11	0.14	0.06	0.03	0.03	0.04	0.01	0.04	0.08	0.09	0.00	0.00	0.00	0.00	0.00	0.00	0.45	0.00	0.00	0.00	0.00	0.00	0.00	0.00	0.00	0.00
2019/4/24 11:56:00	1.76	1.72	1.30	0.89	0.28	0.10	0.14	0.06	0.03	0.04	0.03	0.03	0.01	0.15	0.03	0.04	0.00	0.00	0.00	0.00	0.00	0.00	0.00	0.00	0.00	0.00	0.00	0.00	0.00	0.00	0.00
2019/4/24 11:57:00	1.74	1.73	1.30	0.92	0.28	0.10	0.15	0.07	0.04	0.04	0.03	0.05	0.00	0.13	0.00	0.00	0.00	0.00	0.00	0.00	0.00	0.00	0.00	0.00	0.00	0.00	0.00	0.00	0.00	0.00	0.00
2019/4/24 11:58:00	1.74	1.69	1.31	0.87	0.28	0.10	0.15	0.06	0.03	0.04	0.04	0.02	0.08	0.10	0.12	0.11	0.03	0.05	0.00	0.00	0.00	0.00	0.00	0.00	0.00	0.00	0.00	0.00	0.00	0.00	0.00
2019/4/24 11:59:00	1.74	1.71	1.31	0.91	0.28	0.10	0.13	0.07	0.04	0.03	0.04	0.06	0.04	0.03	0.11	0.07	0.00	0.00	0.00	0.00	0.00	0.00	0.00	0.00	0.00	0.00	0.00	0.00	0.00	0.00	0.00
2019/4/24 12:00:00	1.75	1.74	1.33	0.89	0.30	0.11	0.15	0.05	0.02	0.03	0.03	0.05	0.03	0.08	0.29	0.15	0.06	0.05	0.00	0.00	0.00	0.00	0.00	0.00	0.00	0.00	0.00	0.00	0.00	0.00	0.00
2019/4/24 12:01:00	1.77	1.75	1.33	0.89	0.29	0.11	0.14	0.06	0.02	0.03	0.03	0.05	0.09	0.05	0.05	0.00	0.00	0.00	0.00	0.00	0.00	0.00	0.00	0.00	0.00	0.00	0.00	0.00	0.00	0.00	0.00
2019/4/24 12:02:00	1.79	1.72	1.34	0.89	0.31	0.11	0.13	0.06	0.02	0.04	0.04	0.05	0.04	0.13	0.03	0.04	0.00	0.00	0.00	0.00	0.00	0.00	0.00	0.00	0.00	0.00	0.00	0.00	0.00	0.00	0.00
2019/4/24 12:03:00	1.79	1.74	1.37	0.91	0.30	0.11	0.14	0.07	0.03	0.03	0.06	0.05	0.08	0.15	0.12	0.09	0.00	0.00	0.16	0.00	0.00	0.00	0.00	0.00	2.29	0.00	0.00	0.00	0.00	0.00	0.00
2019/4/24 12:04:00	1.75	1.76	1.33	0.91	0.30	0.10	0.14	0.06	0.02	0.02	0.03	0.05	0.03	0.10	0.25	0.07	0.00	0.00	0.00	0.00	0.00	0.00	0.00	0.00	2.29	0.00	0.00	0.00	0.00	0.00	0.00
2019/4/24 12:05:00	1.76	1.75	1.31	0.90	0.28	0.10	0.13	0.06	0.02	0.05	0.04	0.03	0.04	0.10	0.04	0.09	0.00	0.00	0.00	0.17	0.00	0.00	0.00	0.00	0.00	0.00	0.00	0.00	0.00	0.00	0.00
2019/4/24 12:06:00	1.78	1.74	1.32	0.90	0.29	0.10	0.16	0.05	0.04	0.05	0.03	0.07	0.09	0.13	0.06	0.04	0.03	0.00	0.08	0.00	0.00	0.00	0.00	0.00	0.00	0.00	0.00	0.00	0.00	0.00	0.00
2019/4/24 12:07:00	1.75	1.74	1.34	0.89	0.29	0.09	0.15	0.06	0.03	0.04	0.03	0.06	0.05	0.05	0.04	0.07	0.03	0.00	0.00	0.00	0.00	0.00	0.00	0.00	2.29	0.00	0.00	0.00	0.00	0.00	0.00
2019/4/24 12:08:00	1.75	1.76	1.32	0.89	0.28	0.09	0.14	0.06	0.03	0.05	0.04	0.05	0.11	0.05	0.12	0.04	0.00	0.00	0.00	0.00	0.00	0.00	0.70	0.00	0.00	0.00	0.00	0.00	0.00	0.00	0.00
