# Supplementary material for: Study of the Characteristics and Comprehensive Fuzzy Assessment of Indoor Air Chemical Contamination in Public Buildings
Source: Front Public Health. 2021 May 5;9:579299. doi: 10.3389/fpubh.2021.579299 (PMC8138320; doi:10.3389/fpubh.2021.579299)
Supplement: Supplementary file 1 [file Data_Sheet_1.zip › Data Sheet 1/Library/0424/190424_001_2019-04-24_07-42-L.dat]

<Header>
Data are from memory (SD/USB) 
Model: 11-R
# of Location:  1
Serial No.: 11R18003
Firmware revision: 12.40
Software revision: 7-1 Rev IX (17-05-2018)
Unit: log data
offline data

analog inputs: Input 1: [V]	offset: 0.00	factor: 1.00	connected: no;Input 2: [V]	offset: 0.00	factor: 1.00	connected: no;Input 3: [V]	offset: 0.00	factor: 1.00	connected: no;Input 4: [oC]	offset: 0.00	factor: 1.00	connected: no
<Data>
[d&t2035/12/31 11:50:55]	P	Year	Month	Day	Hour	Minute	Loc	GF	Error	Qbatt	Im	UeL	UE4	UE3	UE2	UE1	IV	Weight [ug]	Volume [l]
2019/4/24 7:43:00	P	19	4	24	7	43	1	100	0	113	73	0	4	0	0	0	0	2539	4648	
2019/4/24 7:44:00	P	19	4	24	7	44	1	100	0	113	41	0	4	0	0	0	0	2539	4649	
2019/4/24 7:45:00	P	19	4	24	7	45	1	100	0	112	40	0	4	0	0	0	0	2540	4650	
2019/4/24 7:46:00	P	19	4	24	7	46	1	100	0	112	40	0	4	0	0	0	0	2540	4651	
2019/4/24 7:47:00	P	19	4	24	7	47	1	100	0	111	40	0	4	0	0	0	0	2540	4653	
2019/4/24 7:48:00	P	19	4	24	7	48	1	100	0	111	40	0	4	0	0	0	0	2540	4654	
2019/4/24 7:49:00	P	19	4	24	7	49	1	100	0	110	40	0	4	0	0	0	0	2540	4655	
2019/4/24 7:50:00	P	19	4	24	7	50	1	100	0	110	39	0	4	0	0	0	0	2540	4656	
2019/4/24 7:51:00	P	19	4	24	7	51	1	100	0	110	39	0	4	0	0	0	0	2540	4657	
2019/4/24 7:52:00	P	19	4	24	7	52	1	100	0	110	38	0	4	0	0	0	0	2540	4659	
2019/4/24 7:53:00	P	19	4	24	7	53	1	100	0	110	38	0	4	0	0	0	0	2540	4660	
2019/4/24 7:54:00	P	19	4	24	7	54	1	100	0	109	38	0	4	0	0	0	0	2540	4661	
2019/4/24 7:55:00	P	19	4	24	7	55	1	100	0	108	39	0	4	0	0	0	0	2540	4662	
2019/4/24 7:56:00	P	19	4	24	7	56	1	100	0	108	38	0	4	0	0	0	0	2540	4663	
2019/4/24 7:57:00	P	19	4	24	7	57	1	100	0	107	39	0	4	0	0	0	0	2540	4665	
2019/4/24 7:58:00	P	19	4	24	7	58	1	100	0	107	39	0	4	0	0	0	0	2540	4666	
2019/4/24 7:59:00	P	19	4	24	7	59	1	100	0	106	38	0	4	0	0	0	0	2540	4667	
2019/4/24 8:00:00	P	19	4	24	8	0	1	100	0	106	38	0	4	0	0	0	0	2540	4668	
2019/4/24 8:01:00	P	19	4	24	8	1	1	100	0	106	38	0	4	0	0	0	0	2540	4669	
2019/4/24 8:02:00	P	19	4	24	8	2	1	100	0	106	39	0	4	0	0	0	0	2540	4671	
2019/4/24 8:03:00	P	19	4	24	8	3	1	100	0	106	39	0	4	0	0	0	0	2540	4672	
2019/4/24 8:04:00	P	19	4	24	8	4	1	100	0	105	38	0	4	0	0	0	0	2540	4673	
2019/4/24 8:05:00	P	19	4	24	8	5	1	100	0	105	38	0	4	0	0	0	0	2540	4674	
2019/4/24 8:06:00	P	19	4	24	8	6	1	100	0	105	38	0	4	0	0	0	0	2540	4675	
2019/4/24 8:07:00	P	19	4	24	8	7	1	100	0	105	38	0	4	0	0	0	0	2540	4677	
2019/4/24 8:08:00	P	19	4	24	8	8	1	100	0	104	38	0	4	0	0	0	0	2540	4678	
2019/4/24 8:09:00	P	19	4	24	8	9	1	100	0	104	37	0	4	0	0	0	0	2540	4679	
2019/4/24 8:10:00	P	19	4	24	8	10	1	100	0	103	38	0	4	0	0	0	0	2541	4680	
2019/4/24 8:11:00	P	19	4	24	8	11	1	100	0	103	39	0	4	0	0	0	0	2541	4681	
2019/4/24 8:12:00	P	19	4	24	8	12	1	100	0	103	39	0	4	0	0	0	0	2541	4683	
2019/4/24 8:13:00	P	19	4	24	8	13	1	100	0	103	39	0	4	0	0	0	0	2541	4684	
2019/4/24 8:14:00	P	19	4	24	8	14	1	100	0	103	38	0	4	0	0	0	0	2541	4685	
2019/4/24 8:15:00	P	19	4	24	8	15	1	100	0	102	38	0	4	0	0	0	0	2541	4686	
2019/4/24 8:16:00	P	19	4	24	8	16	1	100	0	103	38	0	4	0	0	0	0	2541	4687	
2019/4/24 8:17:00	P	19	4	24	8	17	1	100	0	101	38	0	4	0	0	0	0	2541	4689	
2019/4/24 8:18:00	P	19	4	24	8	18	1	100	0	101	38	0	4	0	0	0	0	2541	4690	
2019/4/24 8:19:00	P	19	4	24	8	19	1	100	0	101	37	0	4	0	0	0	0	2541	4691	
2019/4/24 8:20:00	P	19	4	24	8	20	1	100	0	101	38	0	4	0	0	0	0	2541	4692	
2019/4/24 8:21:00	P	19	4	24	8	21	1	100	0	100	38	0	4	0	0	0	0	2541	4693	
2019/4/24 8:22:00	P	19	4	24	8	22	1	100	0	100	38	0	4	0	0	0	0	2541	4695	
2019/4/24 8:23:00	P	19	4	24	8	23	1	100	0	100	38	0	4	0	0	0	0	2541	4696	
2019/4/24 8:24:00	P	19	4	24	8	24	1	100	0	100	38	0	4	0	0	0	0	2541	4697	
2019/4/24 8:25:00	P	19	4	24	8	25	1	100	0	99	38	0	4	0	0	0	0	2541	4698	
2019/4/24 8:26:00	P	19	4	24	8	26	1	100	0	99	38	0	4	0	0	0	0	2541	4699	
2019/4/24 8:27:00	P	19	4	24	8	27	1	100	0	99	38	0	4	0	0	0	0	2541	4701	
2019/4/24 8:28:00	P	19	4	24	8	28	1	100	0	98	38	0	4	0	0	0	0	2541	4702	
2019/4/24 8:29:00	P	19	4	24	8	29	1	100	0	97	38	0	4	0	0	0	0	2541	4703	
2019/4/24 8:30:00	P	19	4	24	8	30	1	100	0	98	38	0	4	0	0	0	0	2541	4704	
2019/4/24 8:31:00	P	19	4	24	8	31	1	100	0	98	38	0	4	0	0	0	0	2541	4705	
2019/4/24 8:32:00	P	19	4	24	8	32	1	100	0	97	36	0	4	0	0	0	0	2541	4707	
2019/4/24 8:33:00	P	19	4	24	8	33	1	100	0	97	36	0	4	0	0	0	0	2541	4708	
2019/4/24 8:34:00	P	19	4	24	8	34	1	100	0	97	36	0	4	0	0	0	0	2541	4709	
2019/4/24 8:35:00	P	19	4	24	8	35	1	100	0	97	36	0	4	0	0	0	0	2541	4710	
2019/4/24 8:36:00	P	19	4	24	8	36	1	100	0	97	36	0	4	0	0	0	0	2541	4711	
2019/4/24 8:37:00	P	19	4	24	8	37	1	100	0	96	36	0	4	0	0	0	0	2541	4713	
2019/4/24 8:38:00	P	19	4	24	8	38	1	100	0	96	36	0	4	0	0	0	0	2541	4714	
2019/4/24 8:39:00	P	19	4	24	8	39	1	100	0	95	37	0	4	0	0	0	0	2541	4715	
2019/4/24 8:40:00	P	19	4	24	8	40	1	100	0	96	37	0	4	0	0	0	0	2541	4716	
2019/4/24 8:41:00	P	19	4	24	8	41	1	100	0	95	37	0	4	0	0	0	0	2541	4717	
2019/4/24 8:42:00	P	19	4	24	8	42	1	100	0	95	36	0	4	0	0	0	0	2541	4719	
2019/4/24 8:43:00	P	19	4	24	8	43	1	100	0	94	37	0	4	0	0	0	0	2541	4720	
2019/4/24 8:44:00	P	19	4	24	8	44	1	100	0	94	37	0	4	0	0	0	0	2541	4721	
2019/4/24 8:45:00	P	19	4	24	8	45	1	100	0	94	37	0	4	0	0	0	0	2541	4722	
2019/4/24 8:46:00	P	19	4	24	8	46	1	100	0	94	38	0	4	0	0	0	0	2541	4723	
2019/4/24 8:47:00	P	19	4	24	8	47	1	100	0	93	38	0	4	0	0	0	0	2541	4725	
2019/4/24 8:48:00	P	19	4	24	8	48	1	100	0	94	37	0	4	0	0	0	0	2541	4726	
2019/4/24 8:49:00	P	19	4	24	8	49	1	100	0	94	37	0	4	0	0	0	0	2541	4727	
2019/4/24 8:50:00	P	19	4	24	8	50	1	100	0	93	38	0	4	0	0	0	0	2542	4728	
2019/4/24 8:51:00	P	19	4	24	8	51	1	100	0	92	38	0	4	0	0	0	0	2542	4729	
2019/4/24 8:52:00	P	19	4	24	8	52	1	100	0	93	38	0	4	0	0	0	0	2542	4731	
2019/4/24 8:53:00	P	19	4	24	8	53	1	100	0	92	38	0	4	0	0	0	0	2542	4732	
2019/4/24 8:54:00	P	19	4	24	8	54	1	100	0	91	38	0	4	0	0	0	0	2542	4733	
2019/4/24 8:55:00	P	19	4	24	8	55	1	100	0	91	38	0	4	0	0	0	0	2542	4734	
2019/4/24 8:56:00	P	19	4	24	8	56	1	100	0	92	37	0	4	0	0	0	0	2542	4735	
2019/4/24 8:57:00	P	19	4	24	8	57	1	100	0	91	38	0	4	0	0	0	0	2542	4737	
2019/4/24 8:58:00	P	19	4	24	8	58	1	100	0	91	38	0	4	0	0	0	0	2542	4738	
2019/4/24 8:59:00	P	19	4	24	8	59	1	100	0	91	38	0	4	0	0	0	0	2542	4739	
2019/4/24 9:00:00	P	19	4	24	9	0	1	100	0	91	37	0	4	0	0	0	0	2542	4740	
2019/4/24 9:01:00	P	19	4	24	9	1	1	100	0	91	38	0	4	0	0	0	0	2542	4741	
2019/4/24 9:02:00	P	19	4	24	9	2	1	100	0	90	38	0	4	0	0	0	0	2542	4743	
2019/4/24 9:03:00	P	19	4	24	9	3	1	100	0	90	38	0	4	0	0	0	0	2542	4744	
2019/4/24 9:04:00	P	19	4	24	9	4	1	100	0	90	37	0	4	0	0	0	0	2542	4745	
2019/4/24 9:05:00	P	19	4	24	9	5	1	100	0	89	37	0	4	0	0	0	0	2542	4746	
2019/4/24 9:06:00	P	19	4	24	9	6	1	100	0	89	37	0	4	0	0	0	0	2542	4747	
2019/4/24 9:07:00	P	19	4	24	9	7	1	100	0	88	38	0	4	0	0	0	0	2542	4749	
2019/4/24 9:08:00	P	19	4	24	9	8	1	100	0	88	37	0	4	0	0	0	0	2542	4750	
2019/4/24 9:09:00	P	19	4	24	9	9	1	100	0	88	38	0	4	0	0	0	0	2542	4751	
2019/4/24 9:10:00	P	19	4	24	9	10	1	100	0	88	37	0	4	0	0	0	0	2542	4752	
2019/4/24 9:11:00	P	19	4	24	9	11	1	100	0	88	37	0	4	0	0	0	0	2542	4753	
2019/4/24 9:12:00	P	19	4	24	9	12	1	100	0	88	37	0	4	0	0	0	0	2542	4755	
2019/4/24 9:13:00	P	19	4	24	9	13	1	100	0	88	37	0	4	0	0	0	0	2542	4756	
2019/4/24 9:14:00	P	19	4	24	9	14	1	100	0	88	36	0	4	0	0	0	0	2542	4757	
2019/4/24 9:15:00	P	19	4	24	9	15	1	100	0	87	37	0	4	0	0	0	0	2542	4758	
2019/4/24 9:16:00	P	19	4	24	9	16	1	100	0	87	38	0	4	0	0	0	0	2542	4759	
2019/4/24 9:17:00	P	19	4	24	9	17	1	100	0	86	38	0	4	0	0	0	0	2542	4761	
2019/4/24 9:18:00	P	19	4	24	9	18	1	100	0	86	38	0	4	0	0	0	0	2542	4762	
2019/4/24 9:19:00	P	19	4	24	9	19	1	100	0	86	37	0	4	0	0	0	0	2542	4763	
2019/4/24 9:20:00	P	19	4	24	9	20	1	100	0	85	37	0	4	0	0	0	0	2542	4764	
2019/4/24 9:21:00	P	19	4	24	9	21	1	100	0	85	37	0	4	0	0	0	0	2542	4765	
2019/4/24 9:22:00	P	19	4	24	9	22	1	100	0	85	37	0	4	0	0	0	0	2542	4767	
2019/4/24 9:23:00	P	19	4	24	9	23	1	100	0	85	37	0	4	0	0	0	0	2542	4768	
2019/4/24 9:24:00	P	19	4	24	9	24	1	100	0	85	37	0	4	0	0	0	0	2542	4769	
2019/4/24 9:25:00	P	19	4	24	9	25	1	100	0	84	37	0	4	0	0	0	0	2542	4770	
2019/4/24 9:26:00	P	19	4	24	9	26	1	100	0	84	38	0	4	0	0	0	0	2542	4771	
2019/4/24 9:27:00	P	19	4	24	9	27	1	100	0	84	38	0	4	0	0	0	0	2542	4773	
2019/4/24 9:28:00	P	19	4	24	9	28	1	100	0	84	37	0	4	0	0	0	0	2542	4774	
2019/4/24 9:29:00	P	19	4	24	9	29	1	100	0	84	38	0	4	0	0	0	0	2542	4775	
2019/4/24 9:30:00	P	19	4	24	9	30	1	100	0	84	38	0	4	0	0	0	0	2542	4776	
2019/4/24 9:31:00	P	19	4	24	9	31	1	100	0	83	38	0	4	0	0	0	0	2542	4777	
2019/4/24 9:32:00	P	19	4	24	9	32	1	100	0	83	38	0	4	0	0	0	0	2542	4779	
2019/4/24 9:33:00	P	19	4	24	9	33	1	100	0	83	37	0	4	0	0	0	0	2542	4780	
2019/4/24 9:34:00	P	19	4	24	9	34	1	100	0	83	38	0	4	0	0	0	0	2542	4781	
2019/4/24 9:35:00	P	19	4	24	9	35	1	100	0	83	37	0	4	0	0	0	0	2542	4782	
2019/4/24 9:36:00	P	19	4	24	9	36	1	100	0	82	38	0	4	0	0	0	0	2542	4783	
2019/4/24 9:37:00	P	19	4	24	9	37	1	100	0	82	38	0	4	0	0	0	0	2542	4785	
2019/4/24 9:38:00	P	19	4	24	9	38	1	100	0	81	37	0	4	0	0	0	0	2542	4786	
2019/4/24 9:39:00	P	19	4	24	9	39	1	100	0	81	37	0	4	0	0	0	0	2542	4787	
2019/4/24 9:40:00	P	19	4	24	9	40	1	100	0	81	38	0	4	0	0	0	0	2542	4788	
2019/4/24 9:41:00	P	19	4	24	9	41	1	100	0	81	38	0	4	0	0	0	0	2542	4789	
2019/4/24 9:42:00	P	19	4	24	9	42	1	100	0	81	37	0	4	0	0	0	0	2542	4791	
2019/4/24 9:43:00	P	19	4	24	9	43	1	100	0	81	37	0	4	0	0	0	0	2542	4792	
2019/4/24 9:44:00	P	19	4	24	9	44	1	100	0	81	38	0	4	0	0	0	0	2542	4793	
2019/4/24 9:45:00	P	19	4	24	9	45	1	100	0	81	38	0	4	0	0	0	0	2542	4794	
2019/4/24 9:46:00	P	19	4	24	9	46	1	100	0	81	38	0	4	0	0	0	0	2542	4795	
2019/4/24 9:47:00	P	19	4	24	9	47	1	100	0	81	38	0	4	0	0	0	0	2542	4797	
2019/4/24 9:48:00	P	19	4	24	9	48	1	100	0	81	38	0	4	0	0	0	0	2542	4798	
2019/4/24 9:49:00	P	19	4	24	9	49	1	100	0	80	37	0	4	0	0	0	0	2542	4799	
2019/4/24 9:50:00	P	19	4	24	9	50	1	100	0	80	37	0	4	0	0	0	0	2542	4800	
2019/4/24 9:51:00	P	19	4	24	9	51	1	100	0	80	37	0	4	0	0	0	0	2542	4801	
2019/4/24 9:52:00	P	19	4	24	9	52	1	100	0	80	38	0	4	0	0	0	0	2542	4803	
2019/4/24 9:53:00	P	19	4	24	9	53	1	100	0	79	38	0	4	0	0	0	0	2542	4804	
2019/4/24 9:54:00	P	19	4	24	9	54	1	100	0	79	38	0	4	0	0	0	0	2542	4805	
2019/4/24 9:55:00	P	19	4	24	9	55	1	100	0	79	38	0	4	0	0	0	0	2542	4806	
2019/4/24 9:56:00	P	19	4	24	9	56	1	100	0	79	38	0	4	0	0	0	0	2542	4807	
2019/4/24 9:57:00	P	19	4	24	9	57	1	100	0	79	38	0	4	0	0	0	0	2542	4809	
2019/4/24 9:58:00	P	19	4	24	9	58	1	100	0	78	37	0	4	0	0	0	0	2542	4810	
2019/4/24 9:59:00	P	19	4	24	9	59	1	100	0	78	39	0	4	0	0	0	0	2542	4811	
2019/4/24 10:00:00	P	19	4	24	10	0	1	100	0	78	38	0	4	0	0	0	0	2542	4812	
2019/4/24 10:01:00	P	19	4	24	10	1	1	100	0	78	38	0	4	0	0	0	0	2542	4813	
2019/4/24 10:02:00	P	19	4	24	10	2	1	100	0	78	38	0	4	0	0	0	0	2542	4815	
2019/4/24 10:03:00	P	19	4	24	10	3	1	100	0	78	38	0	4	0	0	0	0	2542	4816	
2019/4/24 10:04:00	P	19	4	24	10	4	1	100	0	78	37	0	4	0	0	0	0	2543	4817	
2019/4/24 10:05:00	P	19	4	24	10	5	1	100	0	78	38	0	4	0	0	0	0	2543	4818	
2019/4/24 10:06:00	P	19	4	24	10	6	1	100	0	77	38	0	4	0	0	0	0	2543	4819	
2019/4/24 10:07:00	P	19	4	24	10	7	1	100	0	77	38	0	4	0	0	0	0	2543	4821	
2019/4/24 10:08:00	P	19	4	24	10	8	1	100	0	77	38	0	4	0	0	0	0	2543	4822	
2019/4/24 10:09:00	P	19	4	24	10	9	1	100	0	76	38	0	4	0	0	0	0	2543	4823	
2019/4/24 10:10:00	P	19	4	24	10	10	1	100	0	76	38	0	4	0	0	0	0	2543	4824	
2019/4/24 10:11:00	P	19	4	24	10	11	1	100	0	76	38	0	4	0	0	0	0	2543	4825	
2019/4/24 10:12:00	P	19	4	24	10	12	1	100	0	76	38	0	4	0	0	0	0	2543	4827	
2019/4/24 10:13:00	P	19	4	24	10	13	1	100	0	76	38	0	4	0	0	0	0	2543	4828	
2019/4/24 10:14:00	P	19	4	24	10	14	1	100	0	75	38	0	4	0	0	0	0	2543	4829	
2019/4/24 10:15:00	P	19	4	24	10	15	1	100	0	75	38	0	4	0	0	0	0	2543	4830	
2019/4/24 10:16:00	P	19	4	24	10	16	1	100	0	75	38	0	4	0	0	0	0	2543	4831	
2019/4/24 10:17:00	P	19	4	24	10	17	1	100	0	75	35	0	4	0	0	0	0	2543	4833	
2019/4/24 10:18:00	P	19	4	24	10	18	1	100	0	75	37	0	4	0	0	0	0	2543	4834	
2019/4/24 10:19:00	P	19	4	24	10	19	1	100	0	75	38	0	4	0	0	0	0	2543	4835	
2019/4/24 10:20:00	P	19	4	24	10	20	1	100	0	74	37	0	4	0	0	0	0	2543	4836	
2019/4/24 10:21:00	P	19	4	24	10	21	1	100	0	74	38	0	4	0	0	0	0	2543	4837	
2019/4/24 10:22:00	P	19	4	24	10	22	1	100	0	74	38	0	4	0	0	0	0	2543	4839	
2019/4/24 10:23:00	P	19	4	24	10	23	1	100	0	74	37	0	4	0	0	0	0	2543	4840	
2019/4/24 10:24:00	P	19	4	24	10	24	1	100	0	74	38	0	4	0	0	0	0	2543	4841	
2019/4/24 10:25:00	P	19	4	24	10	25	1	100	0	74	38	0	4	0	0	0	0	2543	4842	
2019/4/24 10:26:00	P	19	4	24	10	26	1	100	0	73	37	0	4	0	0	0	0	2543	4843	
2019/4/24 10:27:00	P	19	4	24	10	27	1	100	0	72	38	0	4	0	0	0	0	2543	4845	
2019/4/24 10:28:00	P	19	4	24	10	28	1	100	0	72	38	0	4	0	0	0	0	2543	4846	
2019/4/24 10:29:00	P	19	4	24	10	29	1	100	0	72	38	0	4	0	0	0	0	2543	4847	
2019/4/24 10:30:00	P	19	4	24	10	30	1	100	0	72	39	0	4	0	0	0	0	2543	4848	
2019/4/24 10:31:00	P	19	4	24	10	31	1	100	0	72	38	0	4	0	0	0	0	2543	4849	
2019/4/24 10:32:00	P	19	4	24	10	32	1	100	0	71	38	0	4	0	0	0	0	2543	4851	
2019/4/24 10:33:00	P	19	4	24	10	33	1	100	0	71	38	0	4	0	0	0	0	2543	4852	
2019/4/24 10:34:00	P	19	4	24	10	34	1	100	0	72	37	0	4	0	0	0	0	2543	4853	
2019/4/24 10:35:00	P	19	4	24	10	35	1	100	0	71	37	0	4	0	0	0	0	2543	4854	
2019/4/24 10:36:00	P	19	4	24	10	36	1	100	0	71	38	0	4	0	0	0	0	2543	4855	
2019/4/24 10:37:00	P	19	4	24	10	37	1	100	0	71	39	0	4	0	0	0	0	2543	4857	
2019/4/24 10:38:00	P	19	4	24	10	38	1	100	0	70	38	0	4	0	0	0	0	2543	4858	
2019/4/24 10:39:00	P	19	4	24	10	39	1	100	0	70	38	0	4	0	0	0	0	2543	4859	
2019/4/24 10:40:00	P	19	4	24	10	40	1	100	0	70	38	0	4	0	0	0	0	2543	4860	
2019/4/24 10:41:00	P	19	4	24	10	41	1	100	0	69	38	0	4	0	0	0	0	2543	4861	
2019/4/24 10:42:00	P	19	4	24	10	42	1	100	0	69	38	0	4	0	0	0	0	2543	4863	
2019/4/24 10:43:00	P	19	4	24	10	43	1	100	0	69	38	0	4	0	0	0	0	2543	4864	
2019/4/24 10:44:00	P	19	4	24	10	44	1	100	0	69	38	0	4	0	0	0	0	2543	4865	
2019/4/24 10:45:00	P	19	4	24	10	45	1	100	0	69	38	0	4	0	0	0	0	2543	4866	
2019/4/24 10:46:00	P	19	4	24	10	46	1	100	0	69	40	0	4	0	0	0	0	2543	4867	
2019/4/24 10:47:00	P	19	4	24	10	47	1	100	0	68	39	0	4	0	0	0	0	2543	4869	
2019/4/24 10:48:00	P	19	4	24	10	48	1	100	0	68	39	0	4	0	0	0	0	2543	4870	
2019/4/24 10:49:00	P	19	4	24	10	49	1	100	0	68	38	0	4	0	0	0	0	2543	4871	
2019/4/24 10:50:00	P	19	4	24	10	50	1	100	0	68	38	0	4	0	0	0	0	2543	4872	
2019/4/24 10:51:00	P	19	4	24	10	51	1	100	0	68	38	0	4	0	0	0	0	2543	4873	
2019/4/24 10:52:00	P	19	4	24	10	52	1	100	0	67	38	0	4	0	0	0	0	2543	4875	
2019/4/24 10:53:00	P	19	4	24	10	53	1	100	0	67	38	0	4	0	0	0	0	2543	4876	
2019/4/24 10:54:00	P	19	4	24	10	54	1	100	0	67	38	0	4	0	0	0	0	2543	4877	
2019/4/24 10:55:00	P	19	4	24	10	55	1	100	0	66	38	0	4	0	0	0	0	2543	4878	
2019/4/24 10:56:00	P	19	4	24	10	56	1	100	0	67	38	0	4	0	0	0	0	2543	4879	
2019/4/24 10:57:00	P	19	4	24	10	57	1	100	0	66	38	0	4	0	0	0	0	2543	4881	
2019/4/24 10:58:00	P	19	4	24	10	58	1	100	0	66	39	0	4	0	0	0	0	2543	4882	
2019/4/24 10:59:00	P	19	4	24	10	59	1	100	0	66	38	0	4	0	0	0	0	2543	4883	
2019/4/24 11:00:00	P	19	4	24	11	0	1	100	0	66	38	0	4	0	0	0	0	2543	4884	
2019/4/24 11:01:00	P	19	4	24	11	1	1	100	0	66	38	0	4	0	0	0	0	2543	4885	
2019/4/24 11:02:00	P	19	4	24	11	2	1	100	0	65	39	0	4	0	0	0	0	2543	4887	
2019/4/24 11:03:00	P	19	4	24	11	3	1	100	0	65	39	0	4	0	0	0	0	2543	4888	
2019/4/24 11:04:00	P	19	4	24	11	4	1	100	0	65	39	0	4	0	0	0	0	2543	4889	
2019/4/24 11:05:00	P	19	4	24	11	5	1	100	0	65	39	0	4	0	0	0	0	2543	4890	
2019/4/24 11:06:00	P	19	4	24	11	6	1	100	0	64	39	0	4	0	0	0	0	2543	4891	
2019/4/24 11:07:00	P	19	4	24	11	7	1	100	0	64	39	0	4	0	0	0	0	2543	4893	
2019/4/24 11:08:00	P	19	4	24	11	8	1	100	0	64	39	0	4	0	0	0	0	2543	4894	
2019/4/24 11:09:00	P	19	4	24	11	9	1	100	0	64	39	0	4	0	0	0	0	2543	4895	
2019/4/24 11:10:00	P	19	4	24	11	10	1	100	0	64	39	0	4	0	0	0	0	2543	4896	
2019/4/24 11:11:00	P	19	4	24	11	11	1	100	0	63	39	0	4	0	0	0	0	2543	4897	
2019/4/24 11:12:00	P	19	4	24	11	12	1	100	0	63	39	0	4	0	0	0	0	2543	4899	
2019/4/24 11:13:00	P	19	4	24	11	13	1	100	0	62	39	0	4	0	0	0	0	2543	4900	
2019/4/24 11:14:00	P	19	4	24	11	14	1	100	0	62	39	0	4	0	0	0	0	2544	4901	
2019/4/24 11:15:00	P	19	4	24	11	15	1	100	0	62	39	0	4	0	0	0	0	2544	4902	
2019/4/24 11:16:00	P	19	4	24	11	16	1	100	0	62	39	0	4	0	0	0	0	2544	4903	
2019/4/24 11:17:00	P	19	4	24	11	17	1	100	0	62	39	0	4	0	0	0	0	2544	4905	
2019/4/24 11:18:00	P	19	4	24	11	18	1	100	0	62	39	0	4	0	0	0	0	2544	4906	
2019/4/24 11:19:00	P	19	4	24	11	19	1	100	0	62	40	0	4	0	0	0	0	2544	4907	
2019/4/24 11:20:00	P	19	4	24	11	20	1	100	0	62	39	0	4	0	0	0	0	2544	4908	
2019/4/24 11:21:00	P	19	4	24	11	21	1	100	0	62	40	0	4	0	0	0	0	2544	4909	
2019/4/24 11:22:00	P	19	4	24	11	22	1	100	0	61	40	0	4	0	0	0	0	2544	4911	
2019/4/24 11:23:00	P	19	4	24	11	23	1	100	0	61	40	0	4	0	0	0	0	2544	4912	
2019/4/24 11:24:00	P	19	4	24	11	24	1	100	0	60	40	0	4	0	0	0	0	2544	4913	
2019/4/24 11:25:00	P	19	4	24	11	25	1	100	0	60	40	0	4	0	0	0	0	2544	4914	
2019/4/24 11:26:00	P	19	4	24	11	26	1	100	0	60	39	0	4	0	0	0	0	2544	4915	
2019/4/24 11:27:00	P	19	4	24	11	27	1	100	0	60	39	0	4	0	0	0	0	2544	4917	
2019/4/24 11:28:00	P	19	4	24	11	28	1	100	0	60	39	0	4	0	0	0	0	2544	4918	
2019/4/24 11:29:00	P	19	4	24	11	29	1	100	0	60	39	0	4	0	0	0	0	2544	4919	
2019/4/24 11:30:00	P	19	4	24	11	30	1	100	0	59	39	0	4	0	0	0	0	2544	4920	
2019/4/24 11:31:00	P	19	4	24	11	31	1	100	0	59	39	0	4	0	0	0	0	2544	4921	
2019/4/24 11:32:00	P	19	4	24	11	32	1	100	0	59	39	0	4	0	0	0	0	2544	4923	
2019/4/24 11:33:00	P	19	4	24	11	33	1	100	0	59	39	0	4	0	0	0	0	2544	4924	
2019/4/24 11:34:00	P	19	4	24	11	34	1	100	0	59	40	0	4	0	0	0	0	2544	4925	
2019/4/24 11:35:00	P	19	4	24	11	35	1	100	0	59	39	0	4	0	0	0	0	2544	4926	
2019/4/24 11:36:00	P	19	4	24	11	36	1	100	0	58	39	0	4	0	0	0	0	2544	4927	
2019/4/24 11:37:00	P	19	4	24	11	37	1	100	0	59	38	0	4	0	0	0	0	2544	4929	
2019/4/24 11:38:00	P	19	4	24	11	38	1	100	0	59	38	0	4	0	0	0	0	2544	4930	
2019/4/24 11:39:00	P	19	4	24	11	39	1	100	0	58	38	0	4	0	0	0	0	2544	4931	
2019/4/24 11:40:00	P	19	4	24	11	40	1	100	0	58	37	0	4	0	0	0	0	2544	4932	
2019/4/24 11:41:00	P	19	4	24	11	41	1	100	0	57	38	0	4	0	0	0	0	2544	4933	
2019/4/24 11:42:00	P	19	4	24	11	42	1	100	0	57	39	0	4	0	0	0	0	2544	4935	
2019/4/24 11:43:00	P	19	4	24	11	43	1	100	0	57	39	0	4	0	0	0	0	2544	4936	
2019/4/24 11:44:00	P	19	4	24	11	44	1	100	0	56	39	0	4	0	0	0	0	2544	4937	
2019/4/24 11:45:00	P	19	4	24	11	45	1	100	0	56	39	0	4	0	0	0	0	2544	4938	
2019/4/24 11:46:00	P	19	4	24	11	46	1	100	0	56	39	0	4	0	0	0	0	2544	4939	
2019/4/24 11:47:00	P	19	4	24	11	47	1	100	0	56	40	0	4	0	0	0	0	2544	4941	
2019/4/24 11:48:00	P	19	4	24	11	48	1	100	0	56	39	0	4	0	0	0	0	2544	4942	
2019/4/24 11:49:00	P	19	4	24	11	49	1	100	0	56	39	0	4	0	0	0	0	2544	4943	
2019/4/24 11:50:00	P	19	4	24	11	50	1	100	0	56	39	0	4	0	0	0	0	2544	4944	
2019/4/24 11:51:00	P	19	4	24	11	51	1	100	0	56	39	0	4	0	0	0	0	2544	4945	
2019/4/24 11:52:00	P	19	4	24	11	52	1	100	0	55	39	0	4	0	0	0	0	2544	4947	
2019/4/24 11:53:00	P	19	4	24	11	53	1	100	0	56	39	0	4	0	0	0	0	2544	4948	
2019/4/24 11:54:00	P	19	4	24	11	54	1	100	0	55	39	0	4	0	0	0	0	2544	4949	
2019/4/24 11:55:00	P	19	4	24	11	55	1	100	0	55	39	0	4	0	0	0	0	2544	4950	
2019/4/24 11:56:00	P	19	4	24	11	56	1	100	0	55	39	0	4	0	0	0	0	2544	4951	
2019/4/24 11:57:00	P	19	4	24	11	57	1	100	0	55	39	0	4	0	0	0	0	2544	4953	
2019/4/24 11:58:00	P	19	4	24	11	58	1	100	0	54	39	0	4	0	0	0	0	2544	4954	
2019/4/24 11:59:00	P	19	4	24	11	59	1	100	0	54	39	0	4	0	0	0	0	2544	4955	
2019/4/24 12:00:00	P	19	4	24	12	0	1	100	0	53	38	0	4	0	0	0	0	2544	4956	
2019/4/24 12:01:00	P	19	4	24	12	1	1	100	0	53	40	0	4	0	0	0	0	2544	4957	
2019/4/24 12:02:00	P	19	4	24	12	2	1	100	0	53	40	0	4	0	0	0	0	2544	4959	
2019/4/24 12:03:00	P	19	4	24	12	3	1	100	0	53	39	0	4	0	0	0	0	2544	4960	
2019/4/24 12:04:00	P	19	4	24	12	4	1	100	0	53	39	0	4	0	0	0	0	2544	4961	
2019/4/24 12:05:00	P	19	4	24	12	5	1	100	0	52	40	0	4	0	0	0	0	2544	4962	
2019/4/24 12:06:00	P	19	4	24	12	6	1	100	0	52	40	0	4	0	0	0	0	2544	4963	
2019/4/24 12:07:00	P	19	4	24	12	7	1	100	0	52	39	0	4	0	0	0	0	2544	4965	
2019/4/24 12:08:00	P	19	4	24	12	8	1	100	0	52	39	0	4	0	0	0	0	2544	4966	
