# Supplementary material for: Study of the Characteristics and Comprehensive Fuzzy Assessment of Indoor Air Chemical Contamination in Public Buildings
Source: Front Public Health. 2021 May 5;9:579299. doi: 10.3389/fpubh.2021.579299 (PMC8138320; doi:10.3389/fpubh.2021.579299)
Supplement: Supplementary file 1 [file Data_Sheet_1.zip › Data Sheet 1/Library/0424/190424_001_2019-04-24_07-42-M.dat]

<Header>
Data are from memory (SD/USB) 
Model: 11-R
# of Location:  1
Serial No.: 11R18003
Firmware revision: 12.40
Software revision: 7-1 Rev IX (17-05-2018)
Unit:  ug/m3
offline data

<Data>
[d&t2035/12/31 11:50:55]	PM10 [ug/m3]	PM2.5 [ug/m3]	PM1 [ug/m3]	Inhalable [ug/m3]	Thoracic [ug/m3]	Alveolic [ug/m3]
2019/4/24 7:43:00	43.6	36.9	31.9	44.1	43.2	38.8
2019/4/24 7:44:00	48.9	40.4	33.6	71.1	50.2	43.2
2019/4/24 7:45:00	48.5	41.7	34.0	48.5	48.3	44.1
2019/4/24 7:46:00	46.6	40.3	33.5	46.6	46.2	42.4
2019/4/24 7:47:00	44.5	38.8	33.1	48.9	45.6	40.8
2019/4/24 7:48:00	46.0	39.6	33.7	46.0	45.6	41.5
2019/4/24 7:49:00	46.3	40.0	33.3	60.2	47.4	42.1
2019/4/24 7:50:00	47.2	39.3	33.3	47.2	46.9	41.8
2019/4/24 7:51:00	44.3	38.4	32.6	44.8	44.1	40.3
2019/4/24 7:52:00	43.4	37.6	32.3	43.9	43.2	39.4
2019/4/24 7:53:00	46.0	37.4	31.8	49.3	46.0	39.4
2019/4/24 7:54:00	42.7	36.5	31.4	43.2	42.4	38.3
2019/4/24 7:55:00	42.2	36.2	31.8	42.8	41.9	37.9
2019/4/24 7:56:00	43.4	36.5	31.5	43.5	43.1	38.7
2019/4/24 7:57:00	43.7	36.6	31.3	46.4	43.9	38.5
2019/4/24 7:58:00	41.9	36.6	31.4	41.9	41.7	38.5
2019/4/24 7:59:00	42.1	36.4	31.4	42.1	42.0	38.5
2019/4/24 8:00:00	40.8	35.9	31.2	40.8	40.5	37.5
2019/4/24 8:01:00	43.5	35.3	31.3	44.0	42.8	37.4
2019/4/24 8:02:00	45.8	37.5	31.9	45.8	45.5	40.3
2019/4/24 8:03:00	43.9	37.1	32.2	43.9	43.5	39.2
2019/4/24 8:04:00	43.1	35.9	31.4	49.4	43.4	38.1
2019/4/24 8:05:00	42.8	37.0	31.3	42.8	42.6	39.1
2019/4/24 8:06:00	43.1	36.8	31.2	43.6	42.8	38.8
2019/4/24 8:07:00	44.3	37.5	31.5	44.3	44.0	39.9
2019/4/24 8:08:00	42.5	38.2	32.4	42.5	42.4	40.0
2019/4/24 8:09:00	43.7	38.1	32.3	43.7	43.6	40.2
2019/4/24 8:10:00	46.5	38.7	32.4	47.0	46.1	41.0
2019/4/24 8:11:00	46.1	37.9	32.4	46.1	45.7	40.5
2019/4/24 8:12:00	45.2	38.8	33.0	45.2	45.0	41.2
2019/4/24 8:13:00	46.0	39.4	32.6	46.0	45.9	41.7
2019/4/24 8:14:00	43.0	37.2	32.0	43.0	42.9	39.3
2019/4/24 8:15:00	40.0	35.2	30.7	41.0	39.8	36.6
2019/4/24 8:16:00	36.6	32.4	29.5	36.7	36.4	33.8
2019/4/24 8:17:00	36.8	31.5	28.9	37.9	36.3	32.6
2019/4/24 8:18:00	32.7	31.1	28.4	32.7	32.6	31.7
2019/4/24 8:19:00	34.1	30.8	28.1	34.6	33.8	31.5
2019/4/24 8:20:00	33.6	30.8	28.3	34.1	33.5	31.6
2019/4/24 8:21:00	33.1	30.0	28.0	33.1	32.9	31.0
2019/4/24 8:22:00	32.3	30.1	27.9	38.1	33.0	31.0
2019/4/24 8:23:00	32.0	29.7	27.4	32.0	31.9	30.6
2019/4/24 8:24:00	32.1	29.2	27.6	32.1	32.0	30.2
2019/4/24 8:25:00	30.2	28.7	27.1	30.2	30.1	29.1
2019/4/24 8:26:00	29.9	28.1	26.7	30.0	29.7	28.5
2019/4/24 8:27:00	28.9	27.9	26.5	28.9	28.8	28.2
2019/4/24 8:28:00	29.4	27.5	26.1	29.4	29.2	28.0
2019/4/24 8:29:00	28.3	27.6	26.2	28.3	28.3	27.9
2019/4/24 8:30:00	28.0	26.9	25.7	28.0	27.9	27.2
2019/4/24 8:31:00	27.4	26.9	25.8	27.4	27.4	27.1
2019/4/24 8:32:00	26.8	26.5	25.4	26.8	26.8	26.6
2019/4/24 8:33:00	27.1	26.5	25.3	27.1	27.1	26.8
2019/4/24 8:34:00	26.5	25.7	25.0	26.5	26.5	25.9
2019/4/24 8:35:00	26.5	25.8	25.0	26.5	26.5	26.1
2019/4/24 8:36:00	27.1	25.8	24.9	27.1	26.9	26.0
2019/4/24 8:37:00	26.4	25.4	24.5	26.4	26.2	25.6
2019/4/24 8:38:00	26.9	25.5	24.6	27.4	26.9	25.8
2019/4/24 8:39:00	24.2	24.0	23.4	24.2	24.2	24.1
2019/4/24 8:40:00	23.9	23.3	22.6	23.9	23.9	23.6
2019/4/24 8:41:00	23.6	22.8	22.2	92.8	23.9	22.9
2019/4/24 8:42:00	23.1	22.8	22.1	23.1	23.1	22.9
2019/4/24 8:43:00	22.0	22.0	21.6	22.0	22.0	22.0
2019/4/24 8:44:00	22.8	22.2	21.8	22.8	22.7	22.3
2019/4/24 8:45:00	22.2	22.0	21.4	22.2	22.2	22.1
2019/4/24 8:46:00	22.2	22.0	21.4	22.2	22.2	22.1
2019/4/24 8:47:00	21.8	21.6	21.2	21.8	21.8	21.6
2019/4/24 8:48:00	21.6	21.4	21.0	21.6	21.6	21.5
2019/4/24 8:49:00	21.0	21.0	20.8	21.0	21.0	21.0
2019/4/24 8:50:00	21.9	21.0	20.5	22.0	21.8	21.2
2019/4/24 8:51:00	20.7	20.6	20.3	20.7	20.7	20.6
2019/4/24 8:52:00	20.6	20.5	20.3	20.6	20.6	20.6
2019/4/24 8:53:00	21.1	20.6	20.3	21.1	21.1	20.8
2019/4/24 8:54:00	20.1	20.1	19.9	20.1	20.1	20.1
2019/4/24 8:55:00	21.2	20.5	19.9	21.2	21.1	20.6
2019/4/24 8:56:00	20.3	20.0	19.5	20.3	20.3	20.1
2019/4/24 8:57:00	20.1	19.8	19.2	20.1	20.1	19.9
2019/4/24 8:58:00	19.7	19.6	19.2	19.7	19.7	19.7
2019/4/24 8:59:00	19.3	19.2	19.0	19.3	19.3	19.2
2019/4/24 9:00:00	19.1	19.1	18.9	19.1	19.1	19.1
2019/4/24 9:01:00	19.0	18.9	18.6	19.0	19.0	18.9
2019/4/24 9:02:00	18.7	18.7	18.4	18.7	18.7	18.7
2019/4/24 9:03:00	18.6	18.6	18.3	18.6	18.6	18.6
2019/4/24 9:04:00	18.4	18.4	18.2	18.4	18.4	18.4
2019/4/24 9:05:00	18.5	18.5	18.2	18.5	18.5	18.5
2019/4/24 9:06:00	18.3	18.3	18.1	18.3	18.3	18.3
2019/4/24 9:07:00	18.2	18.2	18.0	18.2	18.2	18.2
2019/4/24 9:08:00	18.6	18.0	17.8	18.7	18.5	18.0
2019/4/24 9:09:00	18.0	18.0	17.7	18.0	18.0	18.0
2019/4/24 9:10:00	18.2	17.8	17.5	18.2	18.2	17.9
2019/4/24 9:11:00	17.8	17.7	17.4	17.8	17.8	17.8
2019/4/24 9:12:00	17.6	17.6	17.3	17.6	17.6	17.6
2019/4/24 9:13:00	17.5	17.5	17.3	17.5	17.5	17.5
2019/4/24 9:14:00	17.3	17.3	17.1	17.3	17.3	17.3
2019/4/24 9:15:00	17.2	17.1	17.1	17.2	17.2	17.1
2019/4/24 9:16:00	17.7	17.4	17.0	17.7	17.7	17.5
2019/4/24 9:17:00	17.6	17.3	17.1	17.6	17.6	17.3
2019/4/24 9:18:00	17.1	17.1	16.8	17.1	17.1	17.1
2019/4/24 9:19:00	17.2	17.1	16.9	17.2	17.2	17.1
2019/4/24 9:20:00	16.7	16.7	16.6	16.7	16.7	16.7
2019/4/24 9:21:00	16.9	16.9	16.7	16.9	16.9	16.9
2019/4/24 9:22:00	16.9	16.7	16.4	16.9	16.9	16.8
2019/4/24 9:23:00	16.3	16.3	16.1	16.3	16.3	16.3
2019/4/24 9:24:00	16.1	16.1	16.0	16.1	16.1	16.1
2019/4/24 9:25:00	17.1	16.4	16.3	17.2	17.0	16.5
2019/4/24 9:26:00	16.2	16.2	16.0	16.2	16.2	16.2
2019/4/24 9:27:00	16.6	16.1	15.9	85.7	16.9	16.1
2019/4/24 9:28:00	16.3	16.3	16.0	16.3	16.3	16.3
2019/4/24 9:29:00	16.1	16.1	15.9	16.1	16.1	16.1
2019/4/24 9:30:00	16.8	16.3	15.9	35.1	17.1	16.4
2019/4/24 9:31:00	15.9	15.9	15.7	15.9	15.9	15.9
2019/4/24 9:32:00	16.6	15.9	15.7	16.6	16.4	15.9
2019/4/24 9:33:00	15.8	15.8	15.5	15.8	15.8	15.8
2019/4/24 9:34:00	16.2	16.1	15.7	16.2	16.2	16.1
2019/4/24 9:35:00	15.8	15.8	15.6	15.8	15.8	15.8
2019/4/24 9:36:00	17.1	16.2	15.6	17.6	17.0	16.3
2019/4/24 9:37:00	16.0	15.8	15.5	16.0	16.0	15.9
2019/4/24 9:38:00	16.4	15.7	15.4	16.4	16.2	15.7
2019/4/24 9:39:00	16.8	15.9	15.5	16.8	16.6	16.0
2019/4/24 9:40:00	15.7	15.6	15.4	15.7	15.7	15.6
2019/4/24 9:41:00	15.6	15.6	15.5	15.6	15.6	15.6
2019/4/24 9:42:00	15.8	15.7	15.4	15.8	15.8	15.7
2019/4/24 9:43:00	15.5	15.5	15.3	15.5	15.5	15.5
2019/4/24 9:44:00	16.5	15.3	15.1	17.0	16.3	15.4
2019/4/24 9:45:00	15.4	15.4	15.2	15.4	15.4	15.4
2019/4/24 9:46:00	15.6	15.6	15.4	15.6	15.6	15.6
2019/4/24 9:47:00	15.6	15.5	15.1	15.6	15.6	15.5
2019/4/24 9:48:00	15.6	15.5	15.3	15.6	15.6	15.5
2019/4/24 9:49:00	16.5	15.4	15.2	16.6	16.4	15.5
2019/4/24 9:50:00	15.9	15.5	15.1	15.9	15.8	15.5
2019/4/24 9:51:00	15.4	15.3	15.0	15.4	15.4	15.4
2019/4/24 9:52:00	15.3	15.3	15.0	15.3	15.3	15.3
2019/4/24 9:53:00	15.1	15.1	14.9	15.1	15.1	15.1
2019/4/24 9:54:00	15.3	15.3	15.1	15.3	15.3	15.3
2019/4/24 9:55:00	15.0	15.0	14.9	15.0	15.0	15.0
2019/4/24 9:56:00	15.2	15.2	14.9	15.2	15.2	15.2
2019/4/24 9:57:00	14.9	14.8	14.8	14.9	14.9	14.8
2019/4/24 9:58:00	33.3	17.3	15.0	45.1	34.2	20.4
2019/4/24 9:59:00	21.8	15.0	14.7	26.2	22.5	16.2
2019/4/24 10:00:00	20.3	15.5	14.7	21.3	19.6	16.0
2019/4/24 10:01:00	18.3	15.3	14.6	26.5	20.3	16.1
2019/4/24 10:02:00	18.0	15.5	14.5	18.0	17.7	16.0
2019/4/24 10:03:00	15.6	14.7	14.4	15.6	15.5	14.9
2019/4/24 10:04:00	16.8	15.4	14.6	16.8	16.7	15.8
2019/4/24 10:05:00	15.0	14.8	14.4	15.0	15.0	14.8
2019/4/24 10:06:00	25.2	16.0	14.4	50.2	26.4	17.3
2019/4/24 10:07:00	23.9	15.2	14.5	34.1	24.4	16.5
2019/4/24 10:08:00	17.3	14.9	14.2	17.3	17.2	15.5
2019/4/24 10:09:00	14.7	14.6	14.2	14.7	14.7	14.7
2019/4/24 10:10:00	17.9	15.1	14.1	18.4	17.5	15.5
2019/4/24 10:11:00	19.2	14.9	14.0	60.3	20.4	15.5
2019/4/24 10:12:00	20.0	14.7	13.8	23.7	20.2	15.5
2019/4/24 10:13:00	18.6	14.3	13.7	19.2	18.0	14.9
2019/4/24 10:14:00	16.6	14.5	13.7	18.8	17.1	15.0
2019/4/24 10:15:00	16.9	14.1	13.5	51.6	16.9	14.7
2019/4/24 10:16:00	19.3	14.4	13.5	54.4	18.9	15.2
2019/4/24 10:17:00	15.2	14.1	13.4	15.2	15.2	14.4
2019/4/24 10:18:00	18.1	14.5	13.3	18.6	17.7	15.2
2019/4/24 10:19:00	16.6	14.3	13.3	17.1	16.3	14.6
2019/4/24 10:20:00	16.8	14.0	13.3	27.0	16.9	14.4
2019/4/24 10:21:00	14.4	13.7	13.3	16.6	15.0	13.9
2019/4/24 10:22:00	15.5	14.0	13.3	15.5	15.3	14.2
2019/4/24 10:23:00	15.5	13.4	13.0	15.6	15.2	13.7
2019/4/24 10:24:00	15.2	13.9	13.1	15.2	15.0	14.1
2019/4/24 10:25:00	13.7	13.6	13.1	13.7	13.7	13.7
2019/4/24 10:26:00	15.3	13.9	13.1	15.3	15.2	14.2
2019/4/24 10:27:00	16.7	14.2	13.0	17.2	16.6	14.7
2019/4/24 10:28:00	16.0	13.9	13.1	16.6	15.7	14.1
2019/4/24 10:29:00	17.2	14.3	13.1	21.5	17.8	14.9
2019/4/24 10:30:00	14.7	13.7	13.0	16.9	15.4	14.0
2019/4/24 10:31:00	15.8	13.7	12.9	16.3	15.7	14.1
2019/4/24 10:32:00	14.6	13.3	12.9	33.4	14.8	13.5
2019/4/24 10:33:00	16.9	14.0	12.8	21.2	17.3	14.4
2019/4/24 10:34:00	15.9	13.5	12.9	16.9	15.7	13.8
2019/4/24 10:35:00	14.0	13.1	12.6	14.0	13.9	13.4
2019/4/24 10:36:00	14.3	13.6	13.0	14.3	14.2	13.7
2019/4/24 10:37:00	13.1	13.0	12.7	13.1	13.1	13.1
2019/4/24 10:38:00	13.2	13.0	12.6	13.2	13.2	13.1
2019/4/24 10:39:00	13.1	12.7	12.4	13.1	13.1	12.7
2019/4/24 10:40:00	13.2	13.1	12.6	13.2	13.2	13.2
2019/4/24 10:41:00	13.6	12.9	12.6	13.6	13.4	12.9
2019/4/24 10:42:00	13.4	13.3	12.6	13.4	13.4	13.3
2019/4/24 10:43:00	13.3	12.9	12.6	13.3	13.3	13.0
2019/4/24 10:44:00	13.3	13.1	12.5	13.3	13.3	13.2
2019/4/24 10:45:00	13.2	12.6	12.4	13.2	13.1	12.7
2019/4/24 10:46:00	14.3	13.2	12.6	14.3	14.2	13.4
2019/4/24 10:47:00	13.7	12.9	12.6	14.2	13.6	12.9
2019/4/24 10:48:00	13.0	12.8	12.4	13.0	13.0	12.9
2019/4/24 10:49:00	14.0	13.3	12.5	14.0	13.9	13.5
2019/4/24 10:50:00	14.4	13.4	12.3	14.9	14.3	13.5
2019/4/24 10:51:00	12.7	12.6	12.2	12.7	12.7	12.6
2019/4/24 10:52:00	14.7	12.5	12.1	15.3	14.3	12.6
2019/4/24 10:53:00	13.7	13.0	12.4	13.7	13.7	13.2
2019/4/24 10:54:00	13.4	12.3	12.1	13.9	13.3	12.4
2019/4/24 10:55:00	13.7	12.8	12.2	13.7	13.6	12.9
2019/4/24 10:56:00	12.9	12.7	12.2	12.9	12.9	12.8
2019/4/24 10:57:00	12.3	12.2	12.0	12.3	12.3	12.3
2019/4/24 10:58:00	13.0	12.4	12.0	13.0	12.9	12.5
2019/4/24 10:59:00	13.1	12.5	12.0	13.1	13.1	12.7
2019/4/24 11:00:00	15.1	12.5	11.9	15.2	14.6	12.8
2019/4/24 11:01:00	13.7	12.6	12.0	32.0	13.9	12.9
2019/4/24 11:02:00	12.5	12.3	12.0	12.5	12.5	12.4
2019/4/24 11:03:00	12.8	12.6	12.0	12.8	12.8	12.7
2019/4/24 11:04:00	14.5	12.5	12.1	15.0	14.2	12.6
2019/4/24 11:05:00	13.7	12.8	12.1	13.7	13.6	13.0
2019/4/24 11:06:00	12.4	12.2	12.0	12.4	12.4	12.3
2019/4/24 11:07:00	12.4	12.3	12.0	12.4	12.4	12.4
2019/4/24 11:08:00	12.6	12.4	12.0	12.6	12.6	12.5
2019/4/24 11:09:00	14.0	12.6	12.4	14.5	13.9	12.8
2019/4/24 11:10:00	13.2	12.6	12.1	15.4	13.8	12.6
2019/4/24 11:11:00	12.7	12.6	12.2	12.7	12.7	12.7
2019/4/24 11:12:00	15.3	12.8	12.3	15.4	14.8	13.0
2019/4/24 11:13:00	16.4	12.8	12.2	19.1	16.5	13.0
2019/4/24 11:14:00	13.1	12.5	12.1	15.3	13.7	12.6
2019/4/24 11:15:00	12.4	12.2	11.9	12.4	12.4	12.3
2019/4/24 11:16:00	13.4	12.8	12.4	13.4	13.3	12.9
2019/4/24 11:17:00	13.8	12.4	12.3	14.3	13.6	12.5
2019/4/24 11:18:00	13.9	12.6	12.2	14.4	13.8	12.8
2019/4/24 11:19:00	12.7	12.7	12.4	12.7	12.7	12.7
2019/4/24 11:20:00	12.4	12.4	12.3	12.4	12.4	12.4
2019/4/24 11:21:00	12.9	12.8	12.4	12.9	12.9	12.8
2019/4/24 11:22:00	14.7	13.1	12.6	15.2	14.4	13.2
2019/4/24 11:23:00	12.5	12.5	12.3	12.5	12.5	12.5
2019/4/24 11:24:00	13.4	13.0	12.6	15.5	14.0	13.1
2019/4/24 11:25:00	13.1	13.0	12.6	13.1	13.1	13.1
2019/4/24 11:26:00	13.7	12.9	12.7	17.9	14.4	12.9
2019/4/24 11:27:00	13.8	13.1	12.7	13.8	13.6	13.1
2019/4/24 11:28:00	12.9	12.9	12.6	12.9	12.9	12.9
2019/4/24 11:29:00	13.1	12.8	12.6	13.1	13.1	12.9
2019/4/24 11:30:00	14.2	13.4	12.9	14.2	14.1	13.5
2019/4/24 11:31:00	14.2	13.3	12.8	20.0	14.8	13.5
2019/4/24 11:32:00	14.4	13.6	13.2	14.4	14.2	13.7
2019/4/24 11:33:00	17.2	13.9	13.0	20.5	17.5	14.1
2019/4/24 11:34:00	14.1	13.4	13.1	14.2	14.0	13.5
2019/4/24 11:35:00	14.5	13.5	13.2	15.0	14.4	13.6
2019/4/24 11:36:00	13.6	13.5	13.2	13.6	13.6	13.5
2019/4/24 11:37:00	14.8	13.9	13.6	14.8	14.7	14.1
2019/4/24 11:38:00	13.8	13.7	13.6	13.8	13.8	13.8
2019/4/24 11:39:00	14.3	14.0	13.6	14.3	14.3	14.1
2019/4/24 11:40:00	13.9	13.8	13.7	13.9	13.9	13.8
2019/4/24 11:41:00	14.2	14.2	14.0	14.2	14.2	14.2
2019/4/24 11:42:00	14.3	14.2	14.0	14.3	14.3	14.3
2019/4/24 11:43:00	14.4	14.3	14.0	14.4	14.4	14.4
2019/4/24 11:44:00	14.6	14.5	14.1	14.6	14.6	14.5
2019/4/24 11:45:00	14.6	14.6	14.4	14.6	14.6	14.6
2019/4/24 11:46:00	15.0	14.8	14.5	15.0	15.0	14.9
2019/4/24 11:47:00	14.9	14.9	14.7	14.9	14.9	14.9
2019/4/24 11:48:00	15.1	15.1	14.8	15.1	15.1	15.1
2019/4/24 11:49:00	15.3	15.3	15.0	15.3	15.3	15.3
2019/4/24 11:50:00	15.4	15.4	15.3	15.4	15.4	15.4
2019/4/24 11:51:00	15.9	15.5	15.3	15.9	15.9	15.6
2019/4/24 11:52:00	16.0	16.0	15.6	16.0	16.0	16.0
2019/4/24 11:53:00	16.4	16.2	15.7	16.4	16.4	16.3
2019/4/24 11:54:00	16.4	16.3	16.0	16.4	16.4	16.3
2019/4/24 11:55:00	16.5	16.1	15.9	16.5	16.4	16.1
2019/4/24 11:56:00	16.3	16.3	16.1	16.3	16.3	16.3
2019/4/24 11:57:00	16.2	16.2	16.0	16.2	16.2	16.2
2019/4/24 11:58:00	16.4	16.3	15.9	16.4	16.4	16.4
2019/4/24 11:59:00	16.3	16.2	16.0	16.3	16.3	16.2
2019/4/24 12:00:00	16.7	16.6	16.1	16.7	16.7	16.7
2019/4/24 12:01:00	16.4	16.4	16.2	16.4	16.4	16.4
2019/4/24 12:02:00	16.6	16.6	16.4	16.6	16.6	16.6
2019/4/24 12:03:00	17.2	16.9	16.5	19.3	17.8	17.0
2019/4/24 12:04:00	16.7	16.5	16.1	18.9	17.4	16.6
2019/4/24 12:05:00	16.6	16.4	16.1	16.6	16.6	16.4
2019/4/24 12:06:00	16.7	16.6	16.3	16.7	16.7	16.7
2019/4/24 12:07:00	16.4	16.3	16.1	18.6	17.1	16.3
2019/4/24 12:08:00	17.0	16.4	16.1	17.1	16.9	16.4
