# Supplementary material for: Study of the Characteristics and Comprehensive Fuzzy Assessment of Indoor Air Chemical Contamination in Public Buildings
Source: Front Public Health. 2021 May 5;9:579299. doi: 10.3389/fpubh.2021.579299 (PMC8138320; doi:10.3389/fpubh.2021.579299)
Supplement: Supplementary file 1 [file Data_Sheet_1.zip › Data Sheet 1/Library/0424/190424_002_2019-04-24_12-10-C.dat]

<Header>
Data are from memory (SD/USB) 
Model: 11-R
# of Location:  1
Serial No.: 11R18003
Firmware revision: 12.40
Software revision: 7-1 Rev IX (17-05-2018)
Unit: 1/l
offline data

<Data>
[d&t2035/12/31 11:50:55]	0.25 um	0.28 um	0.30 um	0.35 um	0.40 um	0.45 um	0.50 um	0.58 um	0.65 um	0.70 um	0.80 um	1.00 um	1.30 um	1.60 um	2.00 um	2.50 um	3.00 um	3.50 um	4.00 um	5.00 um	6.50 um	7.50 um	8.50 um	10.00 um	12.50 um	15.00 um	17.50 um	20.00 um	25.00 um	30.00 um	32.00 um
2019/4/24 12:11:00	103811.0	76450.0	41985.0	18260.0	4065.0	950.0	1130.0	260.0	110.0	100.0	65.0	30.0	20.0	10.0	23.0	17.0	1.0	2.0	1.0	0.0	1.0	0.0	0.0	0.0	0.0	0.0	0.0	0.0	0.0	0.0	0.0
2019/4/24 12:12:00	106805.0	76900.0	42335.0	18490.0	3960.0	1100.0	965.0	315.0	85.0	80.0	40.0	20.0	5.0	20.0	12.0	9.0	2.0	1.0	0.0	0.0	0.0	0.0	0.0	1.0	0.0	0.0	0.0	0.0	0.0	0.0	0.0
2019/4/24 12:13:00	106511.0	77795.0	43040.0	18040.0	4205.0	1045.0	905.0	270.0	130.0	75.0	50.0	30.0	15.0	40.0	15.0	0.0	0.0	0.0	0.0	0.0	0.0	0.0	0.0	0.0	0.0	0.0	0.0	0.0	0.0	0.0	0.0
2019/4/24 12:14:00	106647.0	78320.0	42965.0	18425.0	4205.0	1090.0	1050.0	250.0	105.0	55.0	65.0	45.0	25.0	10.0	19.0	4.0	1.0	0.0	1.0	0.0	0.0	0.0	0.0	0.0	0.0	0.0	0.0	0.0	0.0	0.0	0.0
2019/4/24 12:15:00	108073.0	79955.0	42500.0	19170.0	4400.0	1055.0	1010.0	225.0	95.0	85.0	40.0	30.0	25.0	25.0	34.0	10.0	0.0	1.0	0.0	0.0	0.0	0.0	0.0	0.0	0.0	0.0	0.0	0.0	0.0	0.0	0.0
2019/4/24 12:16:00	107121.0	77800.0	42770.0	18720.0	3975.0	1060.0	1105.0	325.0	80.0	110.0	60.0	25.0	20.0	25.0	10.0	4.0	0.0	0.0	1.0	0.0	0.0	0.0	0.0	0.0	0.0	0.0	0.0	0.0	0.0	0.0	0.0
2019/4/24 12:17:00	107371.0	77250.0	43115.0	18375.0	3915.0	1050.0	830.0	255.0	130.0	110.0	50.0	20.0	25.0	15.0	26.0	8.0	0.0	1.0	0.0	0.0	0.0	0.0	0.0	0.0	0.0	0.0	0.0	0.0	0.0	0.0	0.0
2019/4/24 12:18:00	105765.0	77540.0	43225.0	18670.0	4170.0	1050.0	985.0	275.0	110.0	80.0	20.0	20.0	5.0	20.0	18.0	7.0	0.0	0.0	0.0	0.0	0.0	0.0	0.0	0.0	0.0	0.0	0.0	0.0	0.0	0.0	0.0
2019/4/24 12:19:00	104949.0	77475.0	42900.0	18365.0	3965.0	1035.0	980.0	290.0	120.0	65.0	50.0	55.0	25.0	5.0	24.0	4.0	0.0	1.0	0.0	0.0	0.0	0.0	0.0	0.0	1.0	0.0	0.0	0.0	0.0	0.0	0.0
2019/4/24 12:20:00	105528.0	76665.0	42435.0	18165.0	4000.0	1080.0	950.0	225.0	75.0	110.0	45.0	30.0	15.0	25.0	5.0	0.0	0.0	0.0	0.0	0.0	0.0	0.0	0.0	0.0	0.0	0.0	0.0	0.0	0.0	0.0	0.0
2019/4/24 12:21:00	106381.0	77385.0	42755.0	18310.0	4035.0	950.0	1030.0	290.0	115.0	60.0	50.0	20.0	20.0	20.0	9.0	5.0	0.0	0.0	1.0	0.0	0.0	0.0	0.0	0.0	0.0	0.0	0.0	0.0	0.0	0.0	0.0
2019/4/24 12:22:00	108472.0	77525.0	42960.0	19050.0	3925.0	1050.0	1070.0	335.0	110.0	95.0	45.0	20.0	15.0	15.0	16.0	3.0	1.0	0.0	0.0	0.0	0.0	0.0	0.0	0.0	0.0	0.0	0.0	0.0	0.0	0.0	0.0
2019/4/24 12:23:00	108515.0	80485.0	44180.0	18715.0	4265.0	1135.0	990.0	270.0	85.0	80.0	45.0	35.0	35.0	40.0	15.0	12.0	2.0	1.0	0.0	0.0	0.0	0.0	0.0	0.0	0.0	0.0	0.0	0.0	0.0	0.0	0.0
2019/4/24 12:24:00	107769.0	80590.0	44870.0	18505.0	4070.0	1115.0	1025.0	270.0	125.0	125.0	90.0	35.0	10.0	20.0	16.0	6.0	1.0	0.0	1.0	1.0	0.0	0.0	0.0	0.0	0.0	0.0	0.0	0.0	0.0	0.0	0.0
2019/4/24 12:25:00	109474.0	79040.0	44045.0	18880.0	4075.0	1085.0	980.0	315.0	85.0	100.0	50.0	45.0	25.0	0.0	9.0	0.0	1.0	0.0	0.0	0.0	0.0	0.0	0.0	0.0	0.0	0.0	0.0	0.0	0.0	0.0	0.0
2019/4/24 12:26:00	111380.0	81135.0	44540.0	20035.0	4330.0	1105.0	975.0	340.0	85.0	135.0	45.0	35.0	20.0	25.0	19.0	4.0	1.0	0.0	0.0	0.0	0.0	1.0	0.0	0.0	0.0	0.0	0.0	0.0	0.0	0.0	0.0
2019/4/24 12:27:00	110550.0	81465.0	45245.0	19355.0	4390.0	1115.0	1085.0	320.0	100.0	80.0	40.0	25.0	35.0	30.0	20.0	9.0	1.0	0.0	0.0	0.0	0.0	0.0	0.0	0.0	0.0	0.0	0.0	0.0	0.0	0.0	0.0
2019/4/24 12:28:00	109185.0	79525.0	44835.0	19920.0	4110.0	1075.0	1060.0	390.0	120.0	95.0	50.0	15.0	30.0	10.0	13.0	2.0	0.0	0.0	0.0	0.0	0.0	0.0	0.0	0.0	0.0	0.0	0.0	0.0	0.0	0.0	0.0
2019/4/24 12:29:00	112300.0	81150.0	45045.0	20380.0	4310.0	1000.0	1130.0	285.0	95.0	80.0	50.0	50.0	30.0	10.0	11.0	3.0	0.0	0.0	0.0	1.0	0.0	0.0	0.0	0.0	0.0	0.0	0.0	0.0	0.0	0.0	0.0
2019/4/24 12:30:00	112100.0	82730.0	46685.0	20365.0	4695.0	995.0	1085.0	270.0	90.0	110.0	70.0	40.0	20.0	20.0	10.0	4.0	0.0	0.0	0.0	1.0	0.0	0.0	0.0	0.0	0.0	0.0	0.0	0.0	0.0	0.0	0.0
2019/4/24 12:31:00	112662.0	84045.0	47980.0	21160.0	4360.0	1165.0	1210.0	285.0	115.0	115.0	55.0	45.0	25.0	10.0	15.0	9.0	3.0	0.0	1.0	0.0	2.0	0.0	0.0	0.0	0.0	0.0	0.0	0.0	0.0	0.0	0.0
2019/4/24 12:32:00	114542.0	84540.0	47860.0	21310.0	4445.0	1250.0	1015.0	310.0	85.0	90.0	75.0	40.0	20.0	30.0	12.0	4.0	2.0	1.0	1.0	0.0	0.0	0.0	0.0	0.0	0.0	0.0	0.0	0.0	0.0	0.0	0.0
2019/4/24 12:33:00	113958.0	85680.0	47390.0	20715.0	5040.0	1160.0	1180.0	345.0	130.0	110.0	55.0	35.0	5.0	20.0	14.0	9.0	0.0	0.0	2.0	0.0	0.0	0.0	0.0	0.0	0.0	0.0	0.0	0.0	0.0	0.0	0.0
2019/4/24 12:34:00	114552.0	85085.0	47565.0	21240.0	4700.0	1235.0	1185.0	320.0	130.0	105.0	60.0	25.0	15.0	20.0	25.0	10.0	1.0	0.0	2.0	2.0	0.0	0.0	0.0	0.0	0.0	0.0	0.0	0.0	0.0	0.0	0.0
2019/4/24 12:35:00	116105.0	86860.0	47970.0	21290.0	4690.0	1175.0	1145.0	295.0	145.0	100.0	65.0	65.0	25.0	20.0	14.0	4.0	1.0	1.0	0.0	0.0	0.0	0.0	0.0	0.0	0.0	0.0	0.0	0.0	0.0	0.0	0.0
2019/4/24 12:36:00	116047.0	87915.0	48115.0	21660.0	4765.0	1175.0	1155.0	335.0	110.0	120.0	75.0	45.0	35.0	25.0	2.0	2.0	0.0	0.0	1.0	0.0	0.0	0.0	0.0	0.0	0.0	0.0	0.0	0.0	0.0	0.0	0.0
2019/4/24 12:37:00	116910.0	87720.0	49220.0	22495.0	4960.0	1335.0	1235.0	375.0	160.0	95.0	50.0	30.0	20.0	15.0	3.0	2.0	0.0	0.0	0.0	0.0	0.0	0.0	0.0	0.0	0.0	0.0	0.0	0.0	0.0	0.0	0.0
2019/4/24 12:38:00	116238.0	87800.0	49455.0	21595.0	4990.0	1240.0	1205.0	280.0	120.0	115.0	60.0	65.0	30.0	20.0	14.0	5.0	0.0	1.0	0.0	0.0	0.0	0.0	0.0	0.0	0.0	0.0	0.0	0.0	0.0	0.0	0.0
2019/4/24 12:39:00	119191.0	90885.0	50365.0	22915.0	4800.0	1340.0	1050.0	360.0	85.0	105.0	40.0	20.0	10.0	35.0	10.0	0.0	0.0	0.0	0.0	0.0	0.0	0.0	0.0	0.0	0.0	0.0	0.0	0.0	0.0	0.0	0.0
2019/4/24 12:40:00	121120.0	91405.0	53610.0	23930.0	5205.0	1485.0	1405.0	420.0	135.0	170.0	35.0	30.0	5.0	35.0	10.0	11.0	4.0	1.0	1.0	3.0	0.0	0.0	0.0	0.0	0.0	0.0	0.0	0.0	0.0	0.0	0.0
2019/4/24 12:41:00	121930.0	95635.0	56090.0	25580.0	5300.0	1535.0	1335.0	315.0	105.0	85.0	45.0	25.0	20.0	15.0	7.0	9.0	2.0	1.0	0.0	0.0	1.0	0.0	0.0	0.0	0.0	0.0	0.0	0.0	0.0	0.0	0.0
2019/4/24 12:42:00	124796.0	96870.0	55450.0	25325.0	5720.0	1235.0	1385.0	340.0	110.0	120.0	55.0	65.0	25.0	45.0	24.0	15.0	3.0	1.0	2.0	0.0	0.0	0.0	0.0	0.0	0.0	0.0	0.0	0.0	0.0	0.0	0.0
2019/4/24 12:43:00	125172.0	98735.0	58165.0	26390.0	6065.0	1460.0	1355.0	335.0	150.0	115.0	55.0	85.0	15.0	25.0	17.0	5.0	2.0	0.0	1.0	0.0	0.0	0.0	0.0	0.0	0.0	0.0	0.0	0.0	0.0	0.0	0.0
2019/4/24 12:44:00	127424.0	100170.0	59880.0	27060.0	5875.0	1595.0	1295.0	415.0	95.0	155.0	80.0	60.0	15.0	25.0	32.0	5.0	2.0	0.0	1.0	0.0	0.0	0.0	0.0	0.0	0.0	0.0	0.0	0.0	0.0	0.0	0.0
2019/4/24 12:45:00	127445.0	100650.0	59310.0	26800.0	6005.0	1585.0	1465.0	370.0	175.0	90.0	85.0	55.0	25.0	30.0	16.0	5.0	2.0	3.0	3.0	0.0	1.0	0.0	0.0	0.0	0.0	0.0	0.0	0.0	0.0	0.0	0.0
2019/4/24 12:46:00	126845.0	100960.0	59270.0	27465.0	5925.0	1545.0	1410.0	405.0	125.0	145.0	85.0	60.0	20.0	30.0	7.0	2.0	0.0	0.0	0.0	1.0	0.0	0.0	0.0	0.0	0.0	0.0	0.0	0.0	0.0	0.0	0.0
2019/4/24 12:47:00	128357.0	102840.0	61795.0	28925.0	6485.0	1710.0	1415.0	420.0	145.0	125.0	60.0	60.0	35.0	40.0	27.0	13.0	2.0	1.0	2.0	0.0	0.0	0.0	0.0	0.0	0.0	0.0	0.0	0.0	0.0	0.0	0.0
2019/4/24 12:48:00	128945.0	105550.0	63375.0	29135.0	6755.0	1615.0	1345.0	385.0	100.0	105.0	70.0	50.0	0.0	30.0	19.0	10.0	1.0	3.0	1.0	0.0	0.0	1.0	0.0	0.0	0.0	0.0	0.0	0.0	0.0	0.0	0.0
2019/4/24 12:49:00	133240.0	107909.0	66995.0	30360.0	6875.0	1825.0	1475.0	375.0	165.0	105.0	65.0	40.0	25.0	50.0	37.0	24.0	5.0	2.0	5.0	2.0	0.0	0.0	0.0	0.0	0.0	0.0	0.0	0.0	0.0	0.0	0.0
2019/4/24 12:50:00	135096.0	110780.0	67895.0	32010.0	7065.0	1820.0	1495.0	435.0	105.0	175.0	75.0	60.0	35.0	45.0	23.0	9.0	0.0	0.0	2.0	1.0	0.0	0.0	0.0	0.0	0.0	0.0	0.0	0.0	0.0	0.0	0.0
2019/4/24 12:51:00	135295.0	112885.0	68730.0	32265.0	7120.0	1715.0	1480.0	365.0	115.0	165.0	80.0	70.0	45.0	35.0	28.0	6.0	2.0	2.0	2.0	0.0	0.0	0.0	0.0	0.0	0.0	0.0	0.0	0.0	0.0	0.0	0.0
2019/4/24 12:52:00	136870.0	112275.0	68860.0	32510.0	7125.0	1790.0	1645.0	400.0	135.0	180.0	60.0	55.0	25.0	35.0	29.0	11.0	2.0	2.0	1.0	0.0	0.0	0.0	0.0	0.0	0.0	0.0	0.0	0.0	0.0	0.0	0.0
2019/4/24 12:53:00	140360.0	119070.0	73330.0	36005.0	7780.0	1775.0	1795.0	435.0	160.0	140.0	55.0	100.0	45.0	30.0	22.0	9.0	2.0	2.0	0.0	0.0	0.0	0.0	0.0	0.0	0.0	0.0	0.0	0.0	0.0	0.0	0.0
2019/4/24 12:54:00	140929.0	118795.0	74695.0	36570.0	8155.0	2160.0	1775.0	440.0	140.0	115.0	75.0	65.0	35.0	25.0	50.0	9.0	5.0	1.0	2.0	2.0	0.0	1.0	0.0	0.0	0.0	0.0	0.0	0.0	0.0	0.0	0.0
2019/4/24 12:55:00	142249.0	122125.0	76985.0	37365.0	8245.0	2080.0	1750.0	425.0	190.0	215.0	65.0	30.0	35.0	50.0	20.0	14.0	1.0	0.0	7.0	0.0	1.0	1.0	1.0	0.0	0.0	0.0	0.0	0.0	0.0	0.0	0.0
2019/4/24 12:56:00	146615.0	124407.0	79105.0	38385.0	8950.0	2215.0	1750.0	535.0	215.0	160.0	115.0	85.0	40.0	50.0	35.0	32.0	3.0	3.0	1.0	3.0	1.0	0.0	1.0	0.0	1.0	0.0	0.0	0.0	0.0	0.0	0.0
2019/4/24 12:57:00	144332.0	123563.0	79100.0	38675.0	8130.0	2075.0	1790.0	425.0	145.0	115.0	105.0	65.0	50.0	40.0	41.0	24.0	1.0	3.0	3.0	3.0	0.0	0.0	0.0	0.0	0.0	0.0	0.0	0.0	0.0	0.0	0.0
2019/4/24 12:58:00	146278.0	125069.0	81545.0	39585.0	8575.0	2195.0	1805.0	510.0	165.0	170.0	105.0	100.0	70.0	50.0	29.0	11.0	3.0	3.0	1.0	1.0	0.0	1.0	0.0	0.0	1.0	0.0	0.0	0.0	0.0	0.0	0.0
2019/4/24 12:59:00	147089.0	126995.0	82270.0	40355.0	9140.0	2320.0	1755.0	450.0	165.0	165.0	70.0	50.0	30.0	40.0	68.0	27.0	3.0	1.0	10.0	0.0	0.0	0.0	0.0	1.0	0.0	0.0	0.0	0.0	0.0	0.0	0.0
2019/4/24 13:00:00	145867.0	125635.0	81000.0	40090.0	8865.0	2105.0	1975.0	445.0	185.0	180.0	135.0	65.0	25.0	55.0	26.0	14.0	10.0	3.0	6.0	6.0	0.0	1.0	2.0	2.0	0.0	0.0	0.0	0.0	0.0	0.0	0.0
2019/4/24 13:01:00	146391.0	126030.0	81290.0	39340.0	8930.0	2115.0	1620.0	475.0	175.0	180.0	75.0	60.0	15.0	70.0	30.0	12.0	2.0	2.0	7.0	1.0	1.0	0.0	0.0	0.0	0.0	0.0	0.0	0.0	0.0	0.0	0.0
2019/4/24 13:02:00	147546.0	127160.0	79230.0	39510.0	8510.0	2015.0	1850.0	480.0	145.0	145.0	60.0	60.0	20.0	40.0	17.0	8.0	2.0	1.0	2.0	0.0	0.0	0.0	0.0	0.0	0.0	0.0	0.0	0.0	0.0	0.0	0.0
2019/4/24 13:03:00	148091.0	128055.0	80210.0	39720.0	8900.0	2030.0	1635.0	475.0	155.0	130.0	95.0	50.0	10.0	45.0	30.0	10.0	2.0	3.0	0.0	0.0	0.0	0.0	0.0	0.0	0.0	0.0	0.0	0.0	0.0	0.0	0.0
2019/4/24 13:04:00	145940.0	127975.0	81035.0	39445.0	8600.0	2165.0	1640.0	340.0	160.0	130.0	80.0	60.0	40.0	20.0	12.0	10.0	1.0	1.0	0.0	1.0	0.0	0.0	0.0	0.0	0.0	0.0	0.0	0.0	0.0	0.0	0.0
2019/4/24 13:05:00	149444.0	127285.0	82500.0	39650.0	8675.0	2265.0	1750.0	435.0	115.0	135.0	45.0	60.0	10.0	15.0	12.0	5.0	1.0	0.0	2.0	0.0	0.0	0.0	0.0	0.0	0.0	0.0	0.0	0.0	0.0	0.0	0.0
2019/4/24 13:06:00	150323.0	128100.0	83855.0	40120.0	8700.0	2250.0	1780.0	485.0	135.0	160.0	70.0	35.0	25.0	5.0	8.0	9.0	0.0	2.0	1.0	0.0	0.0	0.0	0.0	0.0	0.0	0.0	0.0	0.0	0.0	0.0	0.0
2019/4/24 13:07:00	148612.0	129921.0	85370.0	41195.0	8750.0	2160.0	1860.0	425.0	145.0	105.0	80.0	80.0	40.0	25.0	3.0	5.0	1.0	0.0	1.0	0.0	0.0	0.0	0.0	0.0	0.0	0.0	0.0	0.0	0.0	0.0	0.0
2019/4/24 13:08:00	151209.0	133937.0	85415.0	42690.0	9440.0	2340.0	1775.0	480.0	210.0	195.0	65.0	45.0	50.0	15.0	13.0	0.0	0.0	1.0	1.0	0.0	0.0	0.0	0.0	0.0	0.0	0.0	0.0	0.0	0.0	0.0	0.0
2019/4/24 13:09:00	152574.0	133099.0	87635.0	43160.0	9340.0	2275.0	1740.0	435.0	115.0	155.0	70.0	75.0	15.0	35.0	23.0	7.0	3.0	1.0	1.0	0.0	0.0	0.0	0.0	0.0	0.0	0.0	0.0	0.0	0.0	0.0	0.0
2019/4/24 13:10:00	153778.0	134339.0	89730.0	44105.0	9675.0	2555.0	1810.0	440.0	170.0	125.0	90.0	60.0	20.0	35.0	18.0	12.0	2.0	1.0	0.0	1.0	0.0	0.0	1.0	0.0	0.0	0.0	0.0	0.0	0.0	0.0	0.0
2019/4/24 13:11:00	155962.0	137695.0	91500.0	45185.0	9770.0	2320.0	1955.0	500.0	145.0	215.0	65.0	60.0	35.0	40.0	23.0	13.0	0.0	2.0	1.0	1.0	0.0	0.0	0.0	0.0	0.0	0.0	0.0	0.0	0.0	0.0	0.0
2019/4/24 13:12:00	154329.0	138985.0	92615.0	45330.0	9975.0	2625.0	1845.0	480.0	200.0	195.0	65.0	85.0	30.0	25.0	11.0	4.0	2.0	0.0	2.0	0.0	0.0	1.0	0.0	0.0	0.0	0.0	0.0	0.0	0.0	0.0	0.0
2019/4/24 13:13:00	157600.0	140441.0	93715.0	46205.0	9910.0	2420.0	1885.0	420.0	175.0	155.0	80.0	100.0	30.0	20.0	16.0	9.0	3.0	0.0	2.0	0.0	0.0	0.0	0.0	0.0	0.0	0.0	0.0	0.0	0.0	0.0	0.0
2019/4/24 13:14:00	157246.0	140481.0	92000.0	46110.0	9585.0	2310.0	1880.0	420.0	140.0	145.0	100.0	65.0	30.0	10.0	22.0	8.0	5.0	1.0	3.0	0.0	0.0	0.0	0.0	1.0	0.0	0.0	0.0	0.0	0.0	0.0	0.0
2019/4/24 13:15:00	158348.0	140862.0	93615.0	46665.0	10380.0	2255.0	1930.0	450.0	140.0	230.0	70.0	55.0	35.0	25.0	9.0	9.0	1.0	1.0	0.0	0.0	0.0	0.0	0.0	0.0	0.0	0.0	0.0	0.0	0.0	0.0	0.0
2019/4/24 13:16:00	157576.0	140756.0	93305.0	45290.0	10145.0	2255.0	1815.0	425.0	205.0	160.0	55.0	50.0	15.0	10.0	16.0	9.0	1.0	0.0	1.0	3.0	0.0	0.0	0.0	0.0	0.0	0.0	0.0	0.0	0.0	0.0	0.0
2019/4/24 13:17:00	158561.0	140971.0	92915.0	45325.0	10085.0	2175.0	1780.0	455.0	135.0	180.0	75.0	60.0	30.0	25.0	11.0	2.0	0.0	2.0	0.0	0.0	0.0	0.0	0.0	0.0	0.0	0.0	0.0	0.0	0.0	0.0	0.0
2019/4/24 13:18:00	159054.0	139651.0	93900.0	45420.0	9960.0	2390.0	1845.0	430.0	160.0	170.0	65.0	60.0	15.0	50.0	20.0	9.0	0.0	0.0	1.0	0.0	0.0	0.0	0.0	0.0	0.0	0.0	0.0	0.0	0.0	0.0	0.0
2019/4/24 13:19:00	159743.0	143083.0	93505.0	46695.0	9945.0	2365.0	1845.0	460.0	150.0	120.0	90.0	70.0	20.0	5.0	13.0	1.0	0.0	1.0	0.0	0.0	0.0	0.0	0.0	0.0	0.0	0.0	0.0	0.0	0.0	0.0	0.0
2019/4/24 13:20:00	160281.0	143671.0	94660.0	47285.0	10290.0	2540.0	1860.0	505.0	170.0	175.0	65.0	40.0	25.0	35.0	13.0	5.0	0.0	1.0	1.0	0.0	0.0	0.0	0.0	0.0	0.0	0.0	0.0	0.0	0.0	0.0	0.0
2019/4/24 13:21:00	162907.0	144900.0	97560.0	48090.0	10175.0	2565.0	2040.0	505.0	160.0	160.0	75.0	75.0	25.0	35.0	18.0	6.0	3.0	1.0	2.0	0.0	0.0	0.0	0.0	0.0	0.0	0.0	0.0	0.0	0.0	0.0	0.0
2019/4/24 13:22:00	161341.0	143498.0	95630.0	47250.0	10475.0	2390.0	1800.0	540.0	160.0	175.0	55.0	45.0	10.0	10.0	13.0	4.0	0.0	3.0	0.0	0.0	0.0	0.0	0.0	0.0	0.0	0.0	0.0	0.0	0.0	0.0	0.0
2019/4/24 13:23:00	162137.0	145379.0	97550.0	48045.0	10125.0	2510.0	2000.0	550.0	125.0	135.0	85.0	30.0	15.0	45.0	18.0	8.0	3.0	0.0	1.0	0.0	0.0	0.0	0.0	0.0	0.0	0.0	0.0	0.0	0.0	0.0	0.0
2019/4/24 13:24:00	163312.0	145535.0	97215.0	47460.0	10350.0	2450.0	1970.0	440.0	165.0	170.0	55.0	60.0	25.0	40.0	15.0	10.0	2.0	2.0	1.0	0.0	0.0	0.0	0.0	0.0	0.0	0.0	0.0	0.0	0.0	0.0	0.0
2019/4/24 13:25:00	162584.0	145650.0	98400.0	48300.0	10065.0	2465.0	1865.0	525.0	145.0	120.0	90.0	40.0	25.0	35.0	17.0	6.0	0.0	0.0	2.0	0.0	0.0	0.0	0.0	0.0	0.0	0.0	0.0	0.0	0.0	0.0	0.0
2019/4/24 13:26:00	164804.0	146855.0	97465.0	47630.0	10475.0	2565.0	2000.0	480.0	145.0	145.0	95.0	75.0	20.0	45.0	17.0	8.0	6.0	1.0	2.0	1.0	0.0	0.0	0.0	0.0	0.0	0.0	0.0	0.0	0.0	0.0	0.0
2019/4/24 13:27:00	162658.0	145840.0	96965.0	48375.0	10780.0	2505.0	1955.0	495.0	155.0	175.0	110.0	70.0	20.0	40.0	38.0	16.0	0.0	2.0	4.0	0.0	0.0	0.0	0.0	0.0	0.0	0.0	0.0	0.0	0.0	0.0	0.0
2019/4/24 13:28:00	163133.0	146685.0	97830.0	47955.0	10455.0	2355.0	1980.0	345.0	135.0	170.0	95.0	40.0	30.0	30.0	5.0	2.0	1.0	0.0	1.0	1.0	0.0	0.0	0.0	0.0	0.0	0.0	0.0	0.0	0.0	0.0	0.0
2019/4/24 13:29:00	162218.0	146418.0	95945.0	48120.0	10580.0	2340.0	2100.0	575.0	150.0	170.0	55.0	25.0	5.0	40.0	8.0	4.0	1.0	0.0	1.0	1.0	0.0	0.0	0.0	0.0	0.0	0.0	0.0	0.0	0.0	0.0	0.0
2019/4/24 13:30:00	162041.0	146070.0	96795.0	48145.0	10215.0	2540.0	2025.0	435.0	195.0	125.0	110.0	50.0	30.0	35.0	28.0	14.0	2.0	0.0	1.0	0.0	0.0	0.0	0.0	0.0	0.0	0.0	0.0	0.0	0.0	0.0	0.0
2019/4/24 13:31:00	164129.0	148296.0	97760.0	48740.0	10280.0	2565.0	2125.0	505.0	130.0	155.0	75.0	50.0	15.0	10.0	18.0	5.0	1.0	0.0	1.0	0.0	0.0	0.0	0.0	0.0	0.0	0.0	0.0	0.0	0.0	0.0	0.0
2019/4/24 13:32:00	163541.0	147852.0	98525.0	48885.0	10390.0	2555.0	1855.0	490.0	120.0	140.0	80.0	45.0	45.0	45.0	35.0	2.0	1.0	0.0	2.0	0.0	0.0	0.0	0.0	0.0	0.0	0.0	0.0	0.0	0.0	0.0	0.0
2019/4/24 13:33:00	164690.0	150316.0	100060.0	50260.0	11060.0	2595.0	2095.0	515.0	120.0	190.0	95.0	30.0	25.0	25.0	34.0	19.0	2.0	2.0	5.0	3.0	0.0	0.0	0.0	0.0	0.0	0.0	0.0	0.0	0.0	0.0	0.0
2019/4/24 13:34:00	164113.0	148457.0	98515.0	49595.0	10865.0	2595.0	2025.0	545.0	190.0	160.0	70.0	80.0	20.0	25.0	20.0	1.0	1.0	0.0	1.0	1.0	0.0	0.0	1.0	0.0	0.0	0.0	0.0	0.0	0.0	0.0	0.0
2019/4/24 13:35:00	166058.0	149243.0	100905.0	50470.0	11335.0	2850.0	2245.0	580.0	115.0	155.0	95.0	75.0	35.0	30.0	22.0	8.0	2.0	0.0	3.0	0.0	0.0	0.0	0.0	0.0	0.0	0.0	0.0	0.0	0.0	0.0	0.0
2019/4/24 13:36:00	165934.0	150063.0	102890.0	51285.0	11435.0	2740.0	2175.0	470.0	185.0	130.0	115.0	70.0	55.0	30.0	42.0	20.0	2.0	1.0	2.0	2.0	0.0	1.0	0.0	0.0	0.0	0.0	0.0	0.0	0.0	0.0	0.0
2019/4/24 13:37:00	166813.0	150295.0	105225.0	52630.0	11635.0	2750.0	2140.0	535.0	200.0	220.0	105.0	50.0	15.0	60.0	29.0	17.0	3.0	1.0	3.0	1.0	0.0	1.0	0.0	0.0	0.0	0.0	0.0	0.0	0.0	0.0	0.0
2019/4/24 13:38:00	166274.0	151920.0	106095.0	53050.0	11915.0	2940.0	2465.0	590.0	210.0	190.0	85.0	55.0	45.0	40.0	24.0	8.0	2.0	2.0	2.0	2.0	0.0	0.0	0.0	0.0	0.0	0.0	0.0	0.0	0.0	0.0	0.0
2019/4/24 13:39:00	166080.0	153821.0	105035.0	55610.0	12230.0	3035.0	2220.0	635.0	180.0	180.0	80.0	120.0	45.0	95.0	17.0	17.0	6.0	2.0	2.0	0.0	0.0	1.0	0.0	0.0	0.0	0.0	0.0	0.0	0.0	0.0	0.0
2019/4/24 13:40:00	166710.0	154765.0	108175.0	55635.0	12555.0	3070.0	2405.0	565.0	195.0	205.0	65.0	60.0	80.0	40.0	14.0	3.0	2.0	1.0	8.0	2.0	0.0	0.0	0.0	0.0	0.0	0.0	0.0	0.0	0.0	0.0	0.0
2019/4/24 13:41:00	165248.0	153148.0	106845.0	55180.0	12495.0	3275.0	2185.0	590.0	195.0	180.0	110.0	75.0	25.0	70.0	45.0	18.0	5.0	5.0	8.0	4.0	0.0	0.0	0.0	0.0	0.0	0.0	0.0	0.0	0.0	0.0	0.0
2019/4/24 13:42:00	165008.0	151958.0	107140.0	56540.0	12535.0	2945.0	2365.0	565.0	195.0	245.0	80.0	50.0	75.0	95.0	40.0	20.0	6.0	13.0	13.0	0.0	0.0	1.0	1.0	0.0	1.0	0.0	0.0	0.0	0.0	0.0	0.0
2019/4/24 13:43:00	166200.0	153118.0	105325.0	56345.0	12355.0	2940.0	2310.0	695.0	230.0	155.0	130.0	70.0	20.0	70.0	30.0	15.0	5.0	6.0	10.0	3.0	0.0	0.0	0.0	1.0	0.0	0.0	0.0	0.0	0.0	0.0	0.0
2019/4/24 13:44:00	164317.0	152652.0	106165.0	56320.0	12450.0	3080.0	2325.0	545.0	200.0	195.0	95.0	105.0	65.0	50.0	35.0	18.0	11.0	4.0	10.0	2.0	0.0	0.0	0.0	0.0	0.0	0.0	0.0	0.0	0.0	0.0	0.0
2019/4/24 13:45:00	165314.0	150876.0	106175.0	54770.0	12545.0	3190.0	2360.0	595.0	200.0	240.0	90.0	70.0	60.0	40.0	57.0	15.0	7.0	5.0	4.0	2.0	0.0	0.0	0.0	0.0	0.0	0.0	0.0	0.0	0.0	0.0	0.0
2019/4/24 13:46:00	163498.0	148939.0	103160.0	52225.0	12260.0	3285.0	2280.0	570.0	210.0	215.0	120.0	65.0	40.0	70.0	51.0	19.0	2.0	7.0	6.0	3.0	0.0	2.0	0.0	0.0	0.0	0.0	0.0	0.0	0.0	0.0	0.0
2019/4/24 13:47:00	163197.0	148215.0	100605.0	50805.0	11350.0	2810.0	2260.0	570.0	185.0	200.0	120.0	120.0	65.0	40.0	28.0	2.0	3.0	7.0	7.0	5.0	1.0	1.0	0.0	1.0	0.0	0.0	0.0	0.0	0.0	0.0	0.0
2019/4/24 13:48:00	160095.0	144525.0	97515.0	49165.0	11315.0	2670.0	2250.0	520.0	180.0	160.0	80.0	90.0	40.0	35.0	22.0	10.0	5.0	2.0	4.0	2.0	0.0	0.0	0.0	0.0	0.0	0.0	0.0	0.0	0.0	0.0	0.0
2019/4/24 13:49:00	160989.0	144887.0	98275.0	49640.0	11225.0	2830.0	2205.0	430.0	140.0	165.0	70.0	65.0	15.0	40.0	19.0	8.0	1.0	1.0	1.0	0.0	0.0	0.0	0.0	0.0	0.0	0.0	0.0	0.0	0.0	0.0	0.0
2019/4/24 13:50:00	161341.0	144350.0	98500.0	49595.0	11085.0	2930.0	2215.0	530.0	185.0	155.0	80.0	75.0	40.0	60.0	51.0	26.0	5.0	1.0	3.0	1.0	2.0	0.0	0.0	1.0	0.0	0.0	0.0	0.0	0.0	0.0	0.0
2019/4/24 13:51:00	160405.0	146021.0	99450.0	50015.0	11175.0	2655.0	2235.0	490.0	145.0	190.0	110.0	85.0	40.0	65.0	26.0	12.0	4.0	4.0	1.0	1.0	1.0	0.0	1.0	0.0	0.0	0.0	0.0	0.0	0.0	0.0	0.0
2019/4/24 13:52:00	160598.0	144985.0	97095.0	49335.0	10805.0	2685.0	2065.0	620.0	205.0	225.0	95.0	50.0	40.0	45.0	28.0	19.0	5.0	4.0	1.0	1.0	1.0	1.0	0.0	0.0	0.0	0.0	0.0	0.0	0.0	0.0	0.0
2019/4/24 13:53:00	159035.0	144165.0	97425.0	50410.0	11105.0	2885.0	2275.0	545.0	135.0	185.0	65.0	40.0	30.0	30.0	5.0	5.0	7.0	2.0	5.0	2.0	2.0	1.0	1.0	0.0	0.0	0.0	0.0	0.0	0.0	0.0	0.0
2019/4/24 13:54:00	158437.0	142965.0	97305.0	48775.0	11135.0	2510.0	2060.0	490.0	195.0	155.0	80.0	80.0	35.0	85.0	44.0	10.0	10.0	3.0	12.0	1.0	0.0	0.0	0.0	0.0	0.0	0.0	0.0	0.0	0.0	0.0	0.0
2019/4/24 13:55:00	160540.0	144270.0	95870.0	50325.0	11435.0	2730.0	1740.0	580.0	245.0	190.0	90.0	85.0	35.0	45.0	33.0	13.0	5.0	9.0	3.0	2.0	0.0	0.0	0.0	0.0	0.0	0.0	0.0	0.0	0.0	0.0	0.0
2019/4/24 13:56:00	159689.0	144215.0	98040.0	50475.0	11385.0	2930.0	2135.0	470.0	175.0	170.0	80.0	85.0	40.0	60.0	30.0	16.0	7.0	4.0	6.0	1.0	1.0	0.0	0.0	0.0	0.0	0.0	0.0	0.0	0.0	0.0	0.0
2019/4/24 13:57:00	159981.0	143440.0	98675.0	50310.0	11455.0	2815.0	2215.0	540.0	185.0	160.0	125.0	55.0	40.0	55.0	32.0	22.0	6.0	2.0	5.0	2.0	1.0	0.0	0.0	0.0	0.0	0.0	0.0	0.0	0.0	0.0	0.0
2019/4/24 13:58:00	159428.0	144207.0	98585.0	50445.0	11525.0	2885.0	2200.0	525.0	185.0	160.0	110.0	45.0	30.0	65.0	28.0	11.0	10.0	6.0	5.0	4.0	0.0	1.0	0.0	0.0	0.0	0.0	0.0	0.0	0.0	0.0	0.0
2019/4/24 13:59:00	159600.0	144118.0	100570.0	51515.0	11575.0	2870.0	2435.0	500.0	205.0	185.0	120.0	70.0	60.0	40.0	50.0	23.0	11.0	2.0	4.0	0.0	1.0	3.0	0.0	0.0	0.0	0.0	0.0	1.0	0.0	0.0	0.0
2019/4/24 14:00:00	158102.0	141624.0	97450.0	50545.0	11885.0	2925.0	2355.0	515.0	265.0	180.0	150.0	70.0	75.0	35.0	56.0	33.0	14.0	8.0	12.0	6.0	0.0	1.0	0.0	0.0	0.0	0.0	0.0	0.0	0.0	0.0	0.0
2019/4/24 14:01:00	158821.0	142258.0	96515.0	49570.0	11555.0	2985.0	2175.0	605.0	190.0	245.0	145.0	95.0	35.0	85.0	33.0	5.0	13.0	8.0	7.0	3.0	1.0	0.0	0.0	0.0	0.0	0.0	0.0	0.0	0.0	0.0	0.0
2019/4/24 14:02:00	155843.0	141140.0	97740.0	50700.0	11835.0	3205.0	2560.0	595.0	190.0	285.0	145.0	110.0	60.0	105.0	71.0	29.0	14.0	3.0	7.0	4.0	0.0	0.0	1.0	1.0	0.0	0.0	0.0	0.0	0.0	0.0	0.0
2019/4/24 14:03:00	157579.0	141753.0	99905.0	51945.0	12095.0	2985.0	2675.0	805.0	340.0	280.0	155.0	165.0	60.0	115.0	104.0	48.0	11.0	14.0	14.0	4.0	2.0	1.0	1.0	0.0	0.0	0.0	0.0	1.0	0.0	0.0	0.0
2019/4/24 14:04:00	159232.0	144729.0	101440.0	54045.0	12870.0	3185.0	2935.0	835.0	315.0	350.0	220.0	120.0	110.0	120.0	82.0	54.0	29.0	23.0	12.0	6.0	2.0	0.0	0.0	1.0	0.0	0.0	1.0	0.0	0.0	0.0	0.0
2019/4/24 14:05:00	159191.0	145985.0	101075.0	53875.0	13010.0	3480.0	3355.0	950.0	310.0	430.0	230.0	140.0	120.0	180.0	64.0	52.0	22.0	13.0	12.0	4.0	0.0	3.0	0.0	0.0	0.0	0.0	0.0	0.0	0.0	0.0	0.0
2019/4/24 14:06:00	158016.0	145853.0	103490.0	55520.0	13530.0	3500.0	3215.0	795.0	380.0	385.0	220.0	240.0	100.0	185.0	99.0	58.0	22.0	12.0	27.0	3.0	3.0	0.0	2.0	2.0	0.0	2.0	0.0	0.0	0.0	0.0	0.0
2019/4/24 14:07:00	159325.0	145658.0	103510.0	56535.0	13790.0	3765.0	3185.0	880.0	325.0	460.0	235.0	150.0	120.0	140.0	93.0	50.0	25.0	15.0	27.0	6.0	1.0	1.0	1.0	0.0	0.0	0.0	0.0	0.0	0.0	0.0	1.0
2019/4/24 14:08:00	156250.0	145292.0	102545.0	55845.0	13965.0	3675.0	3090.0	885.0	310.0	270.0	215.0	195.0	90.0	120.0	114.0	54.0	17.0	20.0	14.0	9.0	1.0	0.0	0.0	0.0	0.0	1.0	0.0	0.0	0.0	0.0	0.0
2019/4/24 14:09:00	155285.0	145483.0	103255.0	56930.0	13400.0	3835.0	2975.0	875.0	310.0	340.0	235.0	210.0	110.0	120.0	100.0	52.0	20.0	14.0	13.0	2.0	0.0	3.0	3.0	2.0	0.0	0.0	1.0	0.0	0.0	0.0	0.0
2019/4/24 14:10:00	156880.0	141667.0	100820.0	54590.0	13375.0	3525.0	3040.0	850.0	285.0	400.0	155.0	115.0	75.0	130.0	108.0	41.0	17.0	11.0	13.0	5.0	0.0	0.0	0.0	0.0	0.0	0.0	0.0	0.0	0.0	0.0	0.0
2019/4/24 14:11:00	155788.0	142261.0	99445.0	54185.0	12810.0	3550.0	2875.0	905.0	250.0	280.0	215.0	125.0	90.0	125.0	70.0	37.0	17.0	12.0	13.0	5.0	1.0	0.0	0.0	0.0	0.0	0.0	0.0	0.0	0.0	0.0	0.0
2019/4/24 14:12:00	154147.0	142077.0	99405.0	55300.0	12945.0	3695.0	3095.0	865.0	285.0	340.0	195.0	170.0	80.0	115.0	106.0	50.0	19.0	11.0	13.0	7.0	0.0	2.0	1.0	0.0	1.0	0.0	0.0	0.0	0.0	0.0	0.0
2019/4/24 14:13:00	154419.0	139847.0	97015.0	54020.0	12765.0	3395.0	2760.0	885.0	215.0	275.0	165.0	165.0	60.0	95.0	123.0	43.0	18.0	8.0	20.0	5.0	5.0	3.0	0.0	0.0	0.0	0.0	0.0	0.0	0.0	0.0	0.0
2019/4/24 14:14:00	153078.0	138891.0	98245.0	51755.0	12940.0	3330.0	2820.0	715.0	240.0	310.0	225.0	165.0	110.0	125.0	42.0	21.0	9.0	18.0	12.0	3.0	0.0	0.0	0.0	0.0	0.0	0.0	0.0	0.0	0.0	0.0	0.0
2019/4/24 14:15:00	150231.0	135926.0	93875.0	50455.0	12015.0	3360.0	2720.0	660.0	245.0	235.0	150.0	185.0	90.0	135.0	96.0	51.0	18.0	9.0	9.0	6.0	0.0	0.0	1.0	0.0	0.0	0.0	0.0	0.0	0.0	0.0	0.0
2019/4/24 14:16:00	148808.0	133225.0	91090.0	48420.0	11830.0	3045.0	2650.0	620.0	250.0	305.0	145.0	110.0	80.0	105.0	73.0	39.0	19.0	9.0	15.0	4.0	0.0	0.0	1.0	0.0	0.0	0.0	0.0	0.0	0.0	0.0	0.0
2019/4/24 14:17:00	149316.0	132605.0	91065.0	47720.0	11770.0	2940.0	2510.0	630.0	230.0	240.0	135.0	80.0	40.0	75.0	37.0	13.0	6.0	10.0	14.0	4.0	1.0	0.0	0.0	0.0	0.0	0.0	0.0	0.0	0.0	0.0	0.0
2019/4/24 14:18:00	150659.0	134391.0	91350.0	48990.0	11680.0	3005.0	2355.0	650.0	245.0	255.0	135.0	145.0	80.0	110.0	46.0	32.0	14.0	12.0	10.0	10.0	1.0	1.0	1.0	1.0	1.0	0.0	0.0	0.0	1.0	0.0	0.0
2019/4/24 14:19:00	150474.0	134549.0	92710.0	49285.0	11795.0	2965.0	2810.0	675.0	240.0	225.0	160.0	100.0	65.0	115.0	76.0	21.0	19.0	9.0	11.0	1.0	0.0	0.0	1.0	2.0	0.0	0.0	0.0	0.0	0.0	0.0	0.0
2019/4/24 14:20:00	149968.0	132765.0	91585.0	47515.0	11430.0	3050.0	2590.0	645.0	290.0	240.0	155.0	110.0	60.0	110.0	63.0	38.0	10.0	7.0	14.0	4.0	0.0	0.0	1.0	1.0	0.0	0.0	2.0	0.0	0.0	0.0	0.0
2019/4/24 14:21:00	150451.0	133809.0	93425.0	50800.0	11745.0	3365.0	2550.0	685.0	260.0	270.0	180.0	175.0	100.0	135.0	75.0	29.0	12.0	5.0	21.0	4.0	1.0	1.0	0.0	2.0	0.0	0.0	0.0	0.0	0.0	0.0	0.0
2019/4/24 14:22:00	150564.0	132321.0	92815.0	49750.0	11725.0	3255.0	2730.0	615.0	325.0	275.0	170.0	115.0	100.0	100.0	73.0	44.0	16.0	16.0	16.0	3.0	2.0	0.0	0.0	0.0	0.0	0.0	0.0	0.0	0.0	0.0	0.0
2019/4/24 14:23:00	152305.0	133400.0	93750.0	50745.0	11915.0	3355.0	2880.0	765.0	185.0	335.0	175.0	105.0	100.0	125.0	109.0	62.0	15.0	9.0	13.0	5.0	2.0	1.0	2.0	2.0	0.0	0.0	0.0	0.0	0.0	0.0	0.0
2019/4/24 14:24:00	148676.0	134482.0	93660.0	51460.0	12485.0	3220.0	2765.0	790.0	320.0	245.0	165.0	195.0	115.0	120.0	81.0	42.0	26.0	13.0	16.0	10.0	0.0	0.0	1.0	0.0	0.0	0.0	0.0	1.0	0.0	0.0	0.0
2019/4/24 14:25:00	150391.0	136569.0	95120.0	52640.0	12570.0	3380.0	2975.0	845.0	315.0	255.0	230.0	115.0	95.0	120.0	69.0	51.0	16.0	8.0	21.0	14.0	0.0	0.0	1.0	0.0	0.0	0.0	0.0	0.0	0.0	0.0	0.0
2019/4/24 14:26:00	151048.0	135423.0	95370.0	52620.0	12345.0	3530.0	3140.0	870.0	285.0	425.0	195.0	110.0	90.0	130.0	96.0	45.0	23.0	13.0	15.0	16.0	1.0	1.0	0.0	0.0	0.0	0.0	0.0	0.0	0.0	0.0	0.0
2019/4/24 14:27:00	148587.0	133806.0	92580.0	51815.0	12485.0	3435.0	3125.0	880.0	395.0	330.0	280.0	145.0	135.0	155.0	97.0	51.0	27.0	14.0	22.0	11.0	2.0	0.0	1.0	0.0	0.0	0.0	0.0	0.0	0.0	0.0	0.0
2019/4/24 14:28:00	151391.0	137567.0	97710.0	54290.0	14045.0	3650.0	3360.0	1030.0	400.0	455.0	270.0	175.0	100.0	140.0	103.0	51.0	36.0	23.0	21.0	10.0	2.0	2.0	1.0	1.0	0.0	0.0	0.0	0.0	0.0	0.0	0.0
2019/4/24 14:29:00	148377.0	133389.0	95680.0	52660.0	13400.0	3640.0	3525.0	1015.0	355.0	420.0	210.0	220.0	100.0	175.0	61.0	59.0	28.0	14.0	11.0	5.0	1.0	0.0	1.0	0.0	0.0	0.0	0.0	0.0	0.0	0.0	0.0
2019/4/24 14:30:00	148118.0	131597.0	91380.0	50510.0	12790.0	3690.0	3320.0	1030.0	400.0	530.0	255.0	210.0	150.0	160.0	98.0	34.0	24.0	20.0	13.0	9.0	0.0	0.0	1.0	1.0	0.0	0.0	0.0	0.0	0.0	0.0	0.0
2019/4/24 14:31:00	146150.0	128850.0	89785.0	48770.0	12055.0	3585.0	3150.0	970.0	355.0	470.0	260.0	220.0	125.0	105.0	71.0	65.0	21.0	11.0	19.0	6.0	1.0	1.0	0.0	0.0	0.0	0.0	0.0	0.0	0.0	0.0	0.0
2019/4/24 14:32:00	146864.0	130050.0	90540.0	49160.0	12285.0	3255.0	3075.0	1065.0	405.0	375.0	230.0	250.0	105.0	145.0	104.0	60.0	19.0	18.0	18.0	4.0	1.0	0.0	1.0	0.0	0.0	0.0	0.0	0.0	0.0	0.0	0.0
2019/4/24 14:33:00	145242.0	128085.0	89455.0	49130.0	12085.0	3330.0	3270.0	990.0	425.0	400.0	285.0	235.0	130.0	125.0	97.0	39.0	28.0	18.0	17.0	5.0	1.0	0.0	0.0	0.0	0.0	0.0	0.0	0.0	0.0	0.0	0.0
2019/4/24 14:34:00	145462.0	126754.0	88240.0	48920.0	11990.0	3485.0	3140.0	905.0	390.0	415.0	275.0	220.0	110.0	115.0	69.0	60.0	21.0	9.0	15.0	3.0	0.0	2.0	1.0	0.0	0.0	0.0	0.0	0.0	0.0	0.0	0.0
2019/4/24 14:35:00	145478.0	127298.0	87880.0	48295.0	11750.0	3435.0	3035.0	780.0	490.0	415.0	210.0	180.0	60.0	95.0	58.0	46.0	20.0	10.0	17.0	4.0	1.0	2.0	0.0	1.0	1.0	0.0	0.0	0.0	0.0	0.0	0.0
2019/4/24 14:36:00	143271.0	124771.0	87230.0	46295.0	11365.0	3245.0	2970.0	1025.0	375.0	445.0	160.0	160.0	100.0	160.0	71.0	24.0	16.0	8.0	12.0	4.0	0.0	0.0	0.0	0.0	0.0	0.0	0.0	0.0	0.0	0.0	0.0
2019/4/24 14:37:00	143509.0	126756.0	87045.0	46395.0	11345.0	3170.0	2735.0	905.0	330.0	380.0	185.0	225.0	120.0	145.0	78.0	31.0	19.0	12.0	16.0	8.0	1.0	2.0	2.0	0.0	0.0	0.0	1.0	0.0	0.0	0.0	0.0
2019/4/24 14:38:00	144128.0	127373.0	87580.0	46125.0	11285.0	3145.0	2825.0	820.0	330.0	395.0	180.0	210.0	75.0	95.0	92.0	47.0	17.0	10.0	18.0	2.0	2.0	0.0	0.0	1.0	0.0	1.0	0.0	0.0	0.0	0.0	0.0
2019/4/24 14:39:00	145399.0	128427.0	86855.0	46405.0	11715.0	3170.0	3105.0	905.0	320.0	430.0	210.0	155.0	60.0	135.0	88.0	33.0	14.0	5.0	16.0	6.0	2.0	0.0	1.0	0.0	0.0	0.0	0.0	0.0	0.0	0.0	0.0
2019/4/24 14:40:00	145519.0	128083.0	87455.0	46655.0	11480.0	3360.0	2835.0	820.0	385.0	325.0	245.0	135.0	70.0	80.0	49.0	27.0	14.0	11.0	14.0	2.0	2.0	0.0	1.0	0.0	0.0	0.0	0.0	0.0	0.0	0.0	0.0
2019/4/24 14:41:00	145186.0	127568.0	86035.0	47195.0	11490.0	3035.0	2690.0	850.0	335.0	330.0	195.0	150.0	115.0	105.0	86.0	41.0	9.0	6.0	19.0	4.0	0.0	0.0	0.0	0.0	0.0	0.0	0.0	0.0	0.0	0.0	0.0
2019/4/24 14:42:00	144949.0	128138.0	86420.0	47360.0	11445.0	3285.0	2650.0	860.0	360.0	335.0	160.0	185.0	40.0	100.0	79.0	38.0	11.0	5.0	14.0	4.0	1.0	1.0	1.0	1.0	0.0	0.0	0.0	0.0	0.0	0.0	0.0
2019/4/24 14:43:00	143949.0	126181.0	86210.0	46455.0	11665.0	3335.0	2680.0	835.0	285.0	315.0	185.0	150.0	85.0	140.0	76.0	19.0	10.0	6.0	21.0	5.0	1.0	0.0	1.0	1.0	0.0	0.0	0.0	0.0	0.0	0.0	0.0
2019/4/24 14:44:00	146567.0	128384.0	87525.0	47605.0	11660.0	3160.0	2785.0	765.0	270.0	215.0	200.0	155.0	60.0	130.0	74.0	47.0	14.0	5.0	13.0	5.0	1.0	0.0	0.0	1.0	0.0	0.0	0.0	0.0	0.0	0.0	0.0
2019/4/24 14:45:00	145765.0	125064.0	85685.0	46170.0	11105.0	3185.0	2560.0	780.0	295.0	250.0	150.0	145.0	85.0	125.0	69.0	21.0	14.0	7.0	13.0	3.0	0.0	2.0	1.0	0.0	0.0	0.0	0.0	0.0	0.0	0.0	0.0
2019/4/24 14:46:00	145843.0	129332.0	88015.0	46875.0	11405.0	3100.0	2585.0	750.0	280.0	255.0	145.0	175.0	90.0	110.0	60.0	47.0	18.0	9.0	12.0	1.0	1.0	0.0	1.0	1.0	0.0	0.0	0.0	0.0	0.0	0.0	0.0
2019/4/24 14:47:00	146241.0	126945.0	89455.0	47615.0	11615.0	3055.0	2650.0	785.0	275.0	250.0	185.0	175.0	55.0	85.0	73.0	39.0	21.0	14.0	6.0	5.0	0.0	2.0	0.0	0.0	0.0	0.0	0.0	0.0	0.0	0.0	0.0
2019/4/24 14:48:00	144568.0	127924.0	88740.0	47575.0	11385.0	2960.0	2680.0	795.0	250.0	360.0	165.0	145.0	80.0	110.0	75.0	59.0	18.0	16.0	15.0	8.0	3.0	0.0	0.0	0.0	0.0	0.0	1.0	0.0	0.0	0.0	0.0
2019/4/24 14:49:00	145055.0	126531.0	86950.0	47125.0	10995.0	2960.0	2515.0	690.0	325.0	245.0	165.0	140.0	115.0	150.0	74.0	35.0	21.0	11.0	20.0	1.0	1.0	0.0	2.0	0.0	0.0	0.0	0.0	0.0	0.0	0.0	0.0
2019/4/24 14:50:00	143911.0	123420.0	84105.0	43620.0	10560.0	3025.0	2525.0	640.0	225.0	340.0	180.0	105.0	110.0	105.0	81.0	34.0	17.0	16.0	8.0	4.0	0.0	0.0	0.0	0.0	0.0	0.0	0.0	0.0	0.0	0.0	0.0
2019/4/24 14:51:00	142794.0	124200.0	84290.0	44780.0	10405.0	2725.0	2280.0	655.0	230.0	310.0	155.0	190.0	45.0	85.0	65.0	16.0	11.0	7.0	11.0	4.0	3.0	0.0	1.0	1.0	1.0	0.0	0.0	0.0	0.0	0.0	0.0
2019/4/24 14:52:00	141694.0	123690.0	84470.0	45265.0	10835.0	2750.0	2410.0	795.0	290.0	260.0	170.0	145.0	50.0	90.0	83.0	52.0	20.0	9.0	13.0	7.0	0.0	0.0	1.0	0.0	0.0	0.0	0.0	0.0	0.0	0.0	0.0
2019/4/24 14:53:00	143162.0	123985.0	85280.0	44585.0	10300.0	3025.0	2475.0	630.0	195.0	195.0	115.0	115.0	110.0	100.0	49.0	27.0	11.0	9.0	27.0	5.0	0.0	0.0	2.0	0.0	0.0	0.0	0.0	0.0	0.0	0.0	0.0
2019/4/24 14:54:00	143567.0	123860.0	82740.0	43785.0	10355.0	2720.0	2105.0	530.0	240.0	250.0	160.0	115.0	95.0	110.0	80.0	19.0	18.0	10.0	14.0	4.0	1.0	0.0	1.0	2.0	1.0	0.0	0.0	0.0	0.0	0.0	0.0
2019/4/24 14:55:00	141971.0	122325.0	81695.0	44015.0	10025.0	2875.0	2295.0	670.0	225.0	210.0	150.0	75.0	75.0	75.0	75.0	22.0	18.0	10.0	9.0	5.0	1.0	0.0	0.0	0.0	0.0	0.0	0.0	0.0	0.0	0.0	0.0
2019/4/24 14:56:00	143080.0	123475.0	83790.0	45045.0	10050.0	2685.0	2320.0	570.0	275.0	210.0	100.0	145.0	50.0	75.0	60.0	31.0	6.0	5.0	8.0	5.0	2.0	1.0	2.0	0.0	0.0	0.0	0.0	0.0	0.0	0.0	0.0
2019/4/24 14:57:00	142472.0	122220.0	82825.0	44210.0	10005.0	2590.0	2195.0	585.0	230.0	205.0	170.0	130.0	65.0	45.0	46.0	38.0	16.0	5.0	8.0	4.0	0.0	1.0	2.0	0.0	0.0	0.0	0.0	0.0	0.0	0.0	0.0
2019/4/24 14:58:00	141136.0	121795.0	80855.0	42185.0	10150.0	2620.0	2285.0	515.0	185.0	255.0	135.0	115.0	60.0	75.0	69.0	41.0	12.0	12.0	9.0	6.0	0.0	0.0	1.0	0.0	0.0	0.0	0.0	0.0	0.0	0.0	0.0
2019/4/24 14:59:00	142170.0	123590.0	83245.0	43990.0	9705.0	2625.0	2205.0	605.0	190.0	220.0	130.0	125.0	60.0	70.0	73.0	50.0	9.0	6.0	11.0	4.0	3.0	1.0	2.0	0.0	0.0	1.0	0.0	0.0	0.0	0.0	0.0
2019/4/24 15:00:00	142442.0	122470.0	81950.0	43520.0	9390.0	2410.0	2230.0	510.0	215.0	230.0	105.0	135.0	40.0	85.0	34.0	26.0	4.0	7.0	12.0	2.0	0.0	0.0	0.0	0.0	0.0	0.0	0.0	0.0	0.0	0.0	0.0
2019/4/24 15:01:00	142492.0	122030.0	82710.0	42705.0	10505.0	2355.0	2150.0	575.0	185.0	180.0	105.0	90.0	65.0	105.0	54.0	25.0	11.0	4.0	6.0	0.0	0.0	0.0	0.0	0.0	0.0	0.0	0.0	0.0	0.0	0.0	0.0
2019/4/24 15:02:00	140764.0	123580.0	83575.0	43895.0	10470.0	2685.0	2205.0	540.0	200.0	225.0	105.0	95.0	65.0	110.0	65.0	35.0	5.0	10.0	16.0	4.0	0.0	0.0	0.0	0.0	0.0	0.0	0.0	0.0	0.0	0.0	0.0
2019/4/24 15:03:00	144200.0	123985.0	84520.0	44230.0	10160.0	2615.0	2390.0	640.0	225.0	195.0	120.0	115.0	110.0	110.0	45.0	18.0	15.0	6.0	20.0	4.0	1.0	1.0	0.0	0.0	0.0	0.0	0.0	0.0	0.0	0.0	0.0
2019/4/24 15:04:00	143820.0	125275.0	85615.0	44520.0	10640.0	2640.0	2200.0	590.0	170.0	230.0	115.0	95.0	65.0	75.0	57.0	22.0	11.0	7.0	3.0	1.0	2.0	0.0	1.0	1.0	0.0	0.0	0.0	0.0	0.0	0.0	0.0
2019/4/24 15:05:00	144637.0	126692.0	85135.0	46045.0	10155.0	2630.0	2175.0	540.0	185.0	320.0	125.0	135.0	75.0	90.0	33.0	15.0	3.0	8.0	21.0	6.0	2.0	0.0	0.0	1.0	0.0	0.0	1.0	0.0	0.0	0.0	0.0
2019/4/24 15:06:00	145584.0	128422.0	87755.0	47070.0	11120.0	2735.0	2260.0	710.0	150.0	185.0	120.0	140.0	60.0	75.0	46.0	27.0	18.0	7.0	23.0	11.0	2.0	0.0	0.0	5.0	1.0	0.0	0.0	0.0	0.0	0.0	0.0
2019/4/24 15:07:00	144022.0	128513.0	88035.0	47410.0	10870.0	2740.0	2335.0	640.0	230.0	250.0	165.0	95.0	95.0	150.0	71.0	22.0	16.0	11.0	17.0	5.0	1.0	0.0	2.0	0.0	0.0	0.0	0.0	0.0	0.0	0.0	0.0
2019/4/24 15:08:00	146358.0	130050.0	90355.0	48620.0	11415.0	2880.0	2285.0	630.0	235.0	200.0	135.0	120.0	55.0	85.0	91.0	30.0	18.0	10.0	14.0	5.0	1.0	0.0	0.0	1.0	0.0	0.0	0.0	0.0	0.0	0.0	0.0
2019/4/24 15:09:00	145732.0	127995.0	90330.0	48775.0	11065.0	3160.0	2400.0	540.0	210.0	245.0	125.0	135.0	80.0	110.0	49.0	45.0	17.0	10.0	16.0	12.0	0.0	1.0	0.0	0.0	0.0	0.0	0.0	0.0	0.0	0.0	0.0
2019/4/24 15:10:00	147520.0	130240.0	90240.0	49040.0	11380.0	3060.0	2365.0	620.0	255.0	240.0	145.0	120.0	80.0	130.0	64.0	27.0	10.0	5.0	22.0	8.0	2.0	0.0	0.0	0.0	1.0	0.0	1.0	0.0	0.0	0.0	0.0
2019/4/24 15:11:00	143749.0	127027.0	89500.0	48830.0	11415.0	2825.0	2230.0	610.0	200.0	210.0	180.0	130.0	75.0	55.0	57.0	22.0	5.0	8.0	20.0	6.0	0.0	0.0	1.0	1.0	0.0	0.0	0.0	0.0	0.0	0.0	0.0
2019/4/24 15:12:00	145985.0	130570.0	90705.0	49995.0	11595.0	2960.0	2450.0	635.0	165.0	245.0	145.0	110.0	95.0	80.0	51.0	28.0	20.0	12.0	14.0	2.0	6.0	1.0	0.0	0.0	1.0	0.0	0.0	0.0	0.0	0.0	0.0
2019/4/24 15:13:00	143334.0	128495.0	89990.0	49075.0	11455.0	3050.0	2415.0	575.0	205.0	210.0	110.0	125.0	45.0	95.0	40.0	21.0	16.0	11.0	18.0	8.0	0.0	0.0	1.0	0.0	0.0	0.0	0.0	0.0	0.0	0.0	0.0
2019/4/24 15:14:00	144599.0	127073.0	89680.0	48430.0	10985.0	2925.0	2305.0	615.0	185.0	210.0	130.0	100.0	115.0	55.0	64.0	27.0	16.0	10.0	17.0	3.0	1.0	1.0	1.0	0.0	0.0	0.0	0.0	0.0	0.0	0.0	0.0
2019/4/24 15:15:00	145855.0	129324.0	92750.0	49190.0	11495.0	2925.0	2510.0	600.0	220.0	230.0	195.0	110.0	80.0	85.0	45.0	21.0	23.0	6.0	13.0	5.0	0.0	1.0	1.0	0.0	0.0	0.0	0.0	0.0	0.0	0.0	0.0
2019/4/24 15:16:00	144891.0	127246.0	91045.0	49830.0	11315.0	2855.0	2210.0	600.0	230.0	215.0	170.0	135.0	80.0	115.0	54.0	29.0	12.0	7.0	15.0	7.0	3.0	2.0	0.0	1.0	0.0	0.0	0.0	0.0	0.0	0.0	0.0
2019/4/24 15:17:00	145912.0	130325.0	92800.0	49675.0	11250.0	3200.0	2305.0	555.0	250.0	205.0	105.0	120.0	75.0	100.0	46.0	31.0	15.0	11.0	28.0	6.0	0.0	1.0	2.0	0.0	0.0	0.0	0.0	0.0	0.0	0.0	0.0
2019/4/24 15:18:00	144108.0	130351.0	89760.0	49695.0	11255.0	3010.0	2395.0	565.0	160.0	185.0	135.0	145.0	65.0	105.0	62.0	29.0	19.0	7.0	19.0	2.0	1.0	0.0	0.0	0.0	1.0	0.0	0.0	0.0	0.0	0.0	0.0
2019/4/24 15:19:00	141689.0	124377.0	86145.0	46640.0	10795.0	2670.0	2250.0	410.0	200.0	220.0	115.0	120.0	30.0	120.0	74.0	29.0	9.0	11.0	14.0	4.0	0.0	1.0	1.0	1.0	1.0	0.0	0.0	0.0	0.0	0.0	0.0
2019/4/24 15:20:00	139793.0	121420.0	83030.0	43790.0	9725.0	2540.0	2260.0	445.0	145.0	190.0	90.0	95.0	70.0	85.0	36.0	20.0	2.0	4.0	7.0	1.0	0.0	0.0	0.0	0.0	0.0	0.0	0.0	0.0	0.0	0.0	0.0
2019/4/24 15:21:00	138917.0	120755.0	81265.0	43245.0	9720.0	2680.0	1940.0	565.0	155.0	165.0	120.0	100.0	15.0	45.0	34.0	8.0	5.0	3.0	5.0	3.0	2.0	0.0	0.0	0.0	0.0	0.0	0.0	0.0	0.0	0.0	0.0
2019/4/24 15:22:00	137985.0	119509.0	80540.0	42755.0	9975.0	2510.0	2020.0	455.0	130.0	220.0	75.0	90.0	60.0	70.0	31.0	2.0	2.0	5.0	12.0	3.0	0.0	0.0	0.0	0.0	0.0	0.0	0.0	0.0	0.0	0.0	0.0
2019/4/24 15:23:00	139189.0	119230.0	80205.0	43100.0	9630.0	2460.0	1900.0	565.0	145.0	210.0	90.0	95.0	35.0	70.0	30.0	15.0	7.0	4.0	11.0	0.0	1.0	1.0	0.0	0.0	0.0	0.0	0.0	0.0	0.0	0.0	1.0
2019/4/24 15:24:00	138827.0	119605.0	79960.0	42370.0	9585.0	2440.0	1790.0	465.0	155.0	180.0	95.0	105.0	45.0	65.0	36.0	13.0	4.0	4.0	7.0	3.0	1.0	0.0	0.0	1.0	0.0	1.0	0.0	0.0	0.0	0.0	0.0
2019/4/24 15:25:00	136226.0	119049.0	81230.0	42515.0	9740.0	2355.0	2100.0	455.0	170.0	185.0	90.0	85.0	35.0	80.0	43.0	19.0	6.0	8.0	8.0	2.0	2.0	2.0	0.0	0.0	0.0	0.0	0.0	0.0	0.0	0.0	0.0
2019/4/24 15:26:00	137720.0	118169.0	79895.0	42115.0	9645.0	2495.0	1955.0	475.0	180.0	220.0	80.0	140.0	35.0	60.0	43.0	29.0	12.0	8.0	8.0	4.0	1.0	0.0	0.0	0.0	0.0	0.0	0.0	0.0	0.0	0.0	0.0
2019/4/24 15:27:00	137932.0	119254.0	79780.0	42740.0	9565.0	2260.0	1950.0	525.0	195.0	200.0	125.0	130.0	40.0	95.0	26.0	19.0	5.0	5.0	8.0	0.0	2.0	0.0	0.0	0.0	0.0	0.0	0.0	0.0	0.0	0.0	0.0
2019/4/24 15:28:00	137921.0	118026.0	78705.0	41525.0	9515.0	2575.0	1830.0	535.0	125.0	165.0	100.0	130.0	80.0	60.0	40.0	22.0	10.0	5.0	16.0	4.0	2.0	1.0	0.0	0.0	0.0	0.0	0.0	0.0	0.0	0.0	0.0
2019/4/24 15:29:00	138502.0	117548.0	77985.0	40605.0	9310.0	2465.0	1885.0	385.0	170.0	190.0	115.0	110.0	65.0	70.0	52.0	26.0	6.0	11.0	11.0	2.0	2.0	0.0	0.0	0.0	0.0	0.0	0.0	0.0	0.0	0.0	0.0
2019/4/24 15:30:00	136784.0	116944.0	78975.0	40190.0	9065.0	2325.0	1645.0	495.0	125.0	150.0	95.0	85.0	35.0	85.0	42.0	17.0	8.0	5.0	6.0	2.0	0.0	0.0	0.0	0.0	0.0	0.0	0.0	0.0	0.0	0.0	0.0
2019/4/24 15:31:00	137298.0	116948.0	77385.0	40275.0	9065.0	2135.0	2080.0	505.0	145.0	140.0	110.0	95.0	55.0	55.0	78.0	42.0	15.0	7.0	11.0	4.0	2.0	0.0	1.0	0.0	0.0	0.0	0.0	0.0	0.0	0.0	0.0
2019/4/24 15:32:00	134862.0	113555.0	76405.0	39050.0	8780.0	2300.0	1810.0	455.0	180.0	160.0	110.0	90.0	55.0	75.0	34.0	18.0	13.0	2.0	9.0	6.0	4.0	1.0	0.0	1.0	1.0	0.0	0.0	1.0	0.0	0.0	0.0
2019/4/24 15:33:00	135384.0	115455.0	75460.0	38815.0	8460.0	2310.0	1785.0	530.0	205.0	230.0	130.0	85.0	30.0	75.0	14.0	8.0	3.0	3.0	0.0	1.0	0.0	0.0	0.0	1.0	0.0	0.0	0.0	0.0	0.0	0.0	0.0
2019/4/24 15:34:00	136211.0	115065.0	76400.0	38580.0	8305.0	2250.0	1795.0	455.0	145.0	185.0	90.0	95.0	55.0	50.0	39.0	26.0	9.0	4.0	9.0	0.0	0.0	1.0	0.0	2.0	0.0	0.0	0.0	0.0	0.0	0.0	0.0
2019/4/24 15:35:00	135411.0	115436.0	76895.0	39740.0	8850.0	2160.0	1950.0	405.0	140.0	135.0	130.0	125.0	60.0	85.0	58.0	20.0	5.0	4.0	11.0	4.0	2.0	0.0	2.0	1.0	2.0	1.0	0.0	0.0	0.0	0.0	0.0
2019/4/24 15:36:00	136859.0	117327.0	78585.0	40020.0	8765.0	2075.0	1790.0	460.0	205.0	170.0	165.0	115.0	65.0	85.0	35.0	9.0	14.0	7.0	12.0	5.0	0.0	3.0	0.0	0.0	0.0	0.0	0.0	0.0	0.0	0.0	0.0
2019/4/24 15:37:00	136389.0	117233.0	78205.0	40375.0	8945.0	2125.0	1895.0	455.0	190.0	175.0	105.0	115.0	45.0	65.0	105.0	23.0	7.0	9.0	8.0	6.0	2.0	0.0	0.0	0.0	0.0	0.0	0.0	0.0	0.0	0.0	0.0
2019/4/24 15:38:00	135289.0	116662.0	76940.0	39970.0	8795.0	2110.0	1820.0	475.0	145.0	215.0	135.0	105.0	45.0	95.0	81.0	18.0	11.0	9.0	16.0	6.0	1.0	1.0	1.0	1.0	0.0	0.0	0.0	0.0	0.0	0.0	0.0
2019/4/24 15:39:00	137205.0	118877.0	79340.0	40970.0	9170.0	2240.0	1890.0	450.0	170.0	190.0	135.0	160.0	40.0	95.0	92.0	49.0	12.0	7.0	7.0	6.0	1.0	0.0	0.0	1.0	0.0	0.0	0.0	0.0	0.0	0.0	0.0
2019/4/24 15:40:00	137249.0	117540.0	78925.0	40740.0	9000.0	2205.0	1765.0	410.0	170.0	160.0	120.0	110.0	85.0	30.0	71.0	35.0	8.0	1.0	11.0	3.0	0.0	1.0	0.0	0.0	0.0	0.0	0.0	0.0	0.0	0.0	0.0
2019/4/24 15:41:00	139168.0	120980.0	81635.0	42945.0	9800.0	2400.0	1970.0	480.0	245.0	180.0	105.0	65.0	30.0	85.0	45.0	33.0	11.0	10.0	13.0	5.0	4.0	0.0	2.0	2.0	0.0	0.0	0.0	0.0	0.0	0.0	0.0
2019/4/24 15:42:00	139364.0	119825.0	81745.0	42170.0	9390.0	2500.0	1730.0	525.0	175.0	155.0	125.0	80.0	75.0	85.0	46.0	37.0	3.0	3.0	10.0	2.0	1.0	1.0	2.0	0.0	0.0	0.0	0.0	0.0	0.0	0.0	0.0
2019/4/24 15:43:00	137059.0	119035.0	80465.0	42125.0	9325.0	2480.0	1935.0	460.0	155.0	230.0	75.0	120.0	55.0	70.0	54.0	18.0	11.0	6.0	8.0	3.0	3.0	1.0	0.0	0.0	0.0	0.0	0.0	1.0	0.0	0.0	0.0
2019/4/24 15:44:00	136875.0	116795.0	79560.0	41600.0	9205.0	2185.0	1800.0	520.0	135.0	135.0	105.0	60.0	125.0	80.0	30.0	14.0	10.0	10.0	11.0	6.0	1.0	3.0	0.0	0.0	0.0	0.0	0.0	0.0	0.0	0.0	0.0
2019/4/24 15:45:00	137409.0	115708.0	77960.0	41200.0	9105.0	2075.0	1755.0	470.0	190.0	160.0	105.0	75.0	45.0	70.0	22.0	32.0	6.0	6.0	11.0	4.0	1.0	1.0	0.0	1.0	0.0	1.0	0.0	0.0	0.0	0.0	0.0
2019/4/24 15:46:00	136498.0	116952.0	77910.0	39655.0	9315.0	2200.0	2040.0	410.0	160.0	200.0	140.0	85.0	60.0	65.0	36.0	13.0	7.0	4.0	7.0	1.0	0.0	0.0	1.0	1.0	0.0	0.0	0.0	0.0	0.0	0.0	0.0
2019/4/24 15:47:00	138630.0	118793.0	80005.0	41935.0	9685.0	2425.0	1965.0	485.0	185.0	170.0	140.0	90.0	65.0	60.0	47.0	10.0	12.0	5.0	8.0	4.0	2.0	2.0	0.0	0.0	0.0	0.0	0.0	0.0	0.0	0.0	0.0
2019/4/24 15:48:00	139118.0	118827.0	79115.0	41850.0	9430.0	2255.0	2140.0	555.0	160.0	135.0	140.0	135.0	35.0	85.0	54.0	17.0	9.0	15.0	5.0	2.0	0.0	2.0	0.0	1.0	0.0	0.0	0.0	0.0	0.0	0.0	0.0
2019/4/24 15:49:00	138608.0	117418.0	78770.0	40240.0	8820.0	2405.0	1855.0	420.0	155.0	135.0	100.0	120.0	60.0	75.0	47.0	14.0	9.0	10.0	9.0	7.0	1.0	2.0	1.0	0.0	0.0	0.0	0.0	0.0	0.0	0.0	0.0
2019/4/24 15:50:00	135806.0	117579.0	77385.0	40460.0	9120.0	2485.0	1875.0	505.0	160.0	225.0	110.0	80.0	30.0	75.0	62.0	11.0	5.0	5.0	9.0	7.0	1.0	0.0	0.0	0.0	0.0	0.0	0.0	0.0	0.0	0.0	0.0
2019/4/24 15:51:00	135996.0	116293.0	77780.0	40090.0	8860.0	2320.0	1800.0	440.0	160.0	170.0	125.0	90.0	70.0	90.0	53.0	36.0	10.0	8.0	12.0	2.0	3.0	0.0	1.0	0.0	0.0	0.0	0.0	0.0	0.0	0.0	0.0
2019/4/24 15:52:00	138409.0	116870.0	78155.0	40645.0	8990.0	2235.0	1930.0	480.0	225.0	205.0	125.0	155.0	65.0	85.0	126.0	50.0	7.0	6.0	10.0	7.0	1.0	4.0	1.0	2.0	1.0	0.0	0.0	0.0	0.0	0.0	0.0
2019/4/24 15:53:00	138316.0	118124.0	77185.0	40700.0	9410.0	2205.0	1845.0	415.0	150.0	225.0	155.0	120.0	45.0	110.0	103.0	26.0	17.0	6.0	13.0	1.0	0.0	1.0	2.0	1.0	0.0	0.0	0.0	0.0	0.0	0.0	0.0
2019/4/24 15:54:00	136320.0	115528.0	76980.0	40195.0	8930.0	2435.0	1880.0	450.0	205.0	255.0	105.0	100.0	85.0	75.0	41.0	25.0	5.0	12.0	14.0	5.0	0.0	1.0	1.0	0.0	1.0	0.0	0.0	0.0	0.0	0.0	0.0
2019/4/24 15:55:00	136698.0	116725.0	78985.0	40795.0	9030.0	2345.0	2130.0	445.0	175.0	160.0	140.0	90.0	40.0	85.0	46.0	26.0	19.0	12.0	15.0	0.0	0.0	1.0	1.0	0.0	0.0	0.0	0.0	0.0	0.0	0.0	0.0
2019/4/24 15:56:00	136709.0	117179.0	77445.0	40810.0	8915.0	2310.0	2125.0	535.0	105.0	190.0	130.0	90.0	95.0	80.0	37.0	28.0	8.0	7.0	13.0	4.0	3.0	0.0	0.0	0.0	0.0	0.0	0.0	0.0	0.0	0.0	0.0
2019/4/24 15:57:00	137340.0	118199.0	79960.0	41980.0	9420.0	2295.0	1940.0	545.0	235.0	205.0	175.0	90.0	60.0	95.0	60.0	28.0	15.0	8.0	8.0	9.0	0.0	1.0	0.0	0.0	1.0	0.0	0.0	0.0	0.0	0.0	0.0
2019/4/24 15:58:00	136839.0	117595.0	77930.0	41600.0	9315.0	2275.0	1850.0	565.0	215.0	170.0	110.0	125.0	75.0	80.0	86.0	47.0	14.0	5.0	14.0	6.0	2.0	0.0	0.0	0.0	0.0	1.0	0.0	0.0	0.0	0.0	0.0
2019/4/24 15:59:00	136772.0	117475.0	78040.0	40245.0	9030.0	2340.0	2000.0	595.0	140.0	190.0	135.0	65.0	70.0	75.0	63.0	22.0	11.0	11.0	16.0	3.0	2.0	1.0	0.0	1.0	0.0	0.0	0.0	0.0	0.0	0.0	0.0
2019/4/24 16:00:00	136901.0	114783.0	77895.0	40475.0	9105.0	2385.0	1945.0	495.0	155.0	220.0	70.0	130.0	50.0	110.0	32.0	10.0	10.0	11.0	11.0	5.0	1.0	0.0	0.0	0.0	0.0	0.0	0.0	0.0	0.0	0.0	0.0
2019/4/24 16:01:00	136324.0	116829.0	78365.0	40945.0	9400.0	2350.0	1860.0	440.0	180.0	150.0	115.0	85.0	35.0	95.0	36.0	11.0	13.0	9.0	16.0	4.0	0.0	0.0	0.0	0.0	1.0	0.0	0.0	0.0	0.0	0.0	0.0
2019/4/24 16:02:00	137867.0	117908.0	79240.0	42285.0	9585.0	2415.0	2105.0	570.0	160.0	240.0	155.0	65.0	75.0	80.0	80.0	31.0	15.0	7.0	11.0	7.0	0.0	1.0	1.0	2.0	0.0	0.0	0.0	0.0	0.0	0.0	0.0
2019/4/24 16:03:00	135303.0	116179.0	78540.0	41115.0	9200.0	2320.0	1815.0	440.0	180.0	110.0	120.0	85.0	65.0	65.0	31.0	9.0	7.0	8.0	14.0	4.0	0.0	1.0	1.0	0.0	0.0	0.0	0.0	0.0	0.0	0.0	0.0
2019/4/24 16:04:00	135346.0	117455.0	78400.0	40870.0	9365.0	2130.0	2065.0	435.0	220.0	230.0	130.0	100.0	105.0	65.0	45.0	25.0	13.0	7.0	19.0	5.0	0.0	0.0	0.0	0.0	0.0	1.0	0.0	0.0	0.0	0.0	0.0
2019/4/24 16:05:00	136795.0	117767.0	78920.0	41280.0	9075.0	2530.0	2020.0	430.0	165.0	205.0	115.0	85.0	50.0	70.0	66.0	28.0	20.0	8.0	16.0	5.0	0.0	1.0	1.0	0.0	0.0	0.0	0.0	0.0	0.0	0.0	0.0
2019/4/24 16:06:00	136957.0	118643.0	79785.0	42470.0	9195.0	2400.0	2035.0	520.0	190.0	200.0	160.0	100.0	80.0	100.0	50.0	38.0	10.0	6.0	15.0	2.0	4.0	0.0	0.0	0.0	0.0	0.0	0.0	0.0	0.0	0.0	0.0
2019/4/24 16:07:00	136213.0	118889.0	80320.0	41750.0	9045.0	2430.0	2115.0	535.0	215.0	220.0	95.0	95.0	60.0	55.0	66.0	33.0	12.0	6.0	12.0	2.0	3.0	1.0	0.0	0.0	0.0	0.0	0.0	0.0	0.0	0.0	0.0
2019/4/24 16:08:00	137465.0	117688.0	79780.0	41755.0	9335.0	2570.0	1900.0	610.0	185.0	170.0	80.0	100.0	50.0	50.0	41.0	30.0	6.0	6.0	13.0	1.0	0.0	2.0	0.0	1.0	0.0	0.0	0.0	0.0	0.0	0.0	0.0
2019/4/24 16:09:00	136586.0	115047.0	77805.0	39700.0	9405.0	2135.0	1930.0	495.0	240.0	140.0	140.0	70.0	65.0	85.0	52.0	31.0	9.0	4.0	8.0	5.0	0.0	1.0	0.0	0.0	0.0	0.0	0.0	0.0	0.0	0.0	0.0
2019/4/24 16:10:00	134703.0	114763.0	77875.0	39930.0	9000.0	2275.0	1955.0	410.0	130.0	200.0	80.0	85.0	50.0	45.0	50.0	22.0	14.0	4.0	11.0	3.0	0.0	1.0	0.0	0.0	0.0	0.0	0.0	0.0	0.0	0.0	0.0
2019/4/24 16:11:00	135490.0	115131.0	78115.0	39745.0	8820.0	2320.0	1895.0	490.0	220.0	155.0	95.0	55.0	85.0	105.0	60.0	35.0	14.0	6.0	14.0	8.0	0.0	1.0	0.0	1.0	0.0	0.0	0.0	0.0	0.0	0.0	1.0
2019/4/24 16:12:00	137048.0	115288.0	79420.0	39825.0	8860.0	2425.0	1920.0	645.0	280.0	180.0	110.0	90.0	45.0	130.0	41.0	14.0	10.0	8.0	8.0	4.0	2.0	1.0	0.0	2.0	0.0	0.0	0.0	0.0	0.0	0.0	0.0
2019/4/24 16:13:00	135595.0	116108.0	76870.0	40550.0	9095.0	2445.0	1995.0	510.0	165.0	180.0	145.0	115.0	75.0	75.0	47.0	33.0	10.0	10.0	7.0	6.0	1.0	0.0	0.0	1.0	0.0	0.0	0.0	0.0	0.0	0.0	0.0
2019/4/24 16:14:00	136621.0	117761.0	77400.0	40505.0	9565.0	2345.0	1960.0	555.0	185.0	190.0	115.0	70.0	65.0	85.0	42.0	29.0	6.0	8.0	7.0	4.0	2.0	0.0	0.0	1.0	0.0	1.0	0.0	0.0	0.0	0.0	0.0
2019/4/24 16:15:00	135242.0	116943.0	78170.0	40600.0	8905.0	2440.0	1785.0	520.0	195.0	190.0	110.0	150.0	20.0	75.0	58.0	18.0	7.0	9.0	11.0	6.0	0.0	1.0	0.0	0.0	0.0	0.0	0.0	0.0	0.0	0.0	0.0
2019/4/24 16:16:00	136138.0	115145.0	77695.0	39705.0	8910.0	2215.0	2000.0	535.0	180.0	185.0	120.0	85.0	40.0	75.0	36.0	30.0	12.0	5.0	6.0	5.0	0.0	1.0	0.0	0.0	0.0	0.0	0.0	0.0	0.0	0.0	0.0
2019/4/24 16:17:00	136668.0	115792.0	78480.0	40405.0	9215.0	2270.0	1810.0	565.0	255.0	165.0	105.0	45.0	35.0	45.0	31.0	12.0	14.0	7.0	17.0	5.0	1.0	1.0	0.0	1.0	0.0	0.0	0.0	0.0	1.0	0.0	0.0
2019/4/24 16:18:00	136365.0	115452.0	77205.0	40270.0	8470.0	2460.0	1920.0	455.0	165.0	195.0	90.0	115.0	70.0	90.0	66.0	31.0	3.0	8.0	11.0	4.0	0.0	2.0	0.0	0.0	0.0	0.0	0.0	0.0	0.0	0.0	0.0
2019/4/24 16:19:00	135763.0	116518.0	77440.0	41355.0	8970.0	2290.0	2335.0	460.0	175.0	210.0	130.0	80.0	60.0	130.0	49.0	22.0	14.0	9.0	13.0	3.0	4.0	0.0	0.0	0.0	1.0	0.0	0.0	0.0	0.0	0.0	0.0
2019/4/24 16:20:00	136550.0	116940.0	78570.0	40650.0	9305.0	2340.0	2050.0	560.0	225.0	195.0	105.0	105.0	45.0	75.0	72.0	28.0	7.0	3.0	11.0	2.0	0.0	1.0	0.0	1.0	0.0	0.0	0.0	0.0	0.0	0.0	0.0
2019/4/24 16:21:00	133017.0	114707.0	77825.0	39625.0	9325.0	2435.0	1845.0	515.0	175.0	275.0	80.0	90.0	80.0	80.0	50.0	11.0	13.0	7.0	5.0	6.0	1.0	1.0	1.0	0.0	0.0	0.0	0.0	0.0	0.0	0.0	0.0
2019/4/24 16:22:00	133383.0	113506.0	76770.0	38525.0	8525.0	2245.0	1945.0	560.0	205.0	220.0	130.0	100.0	70.0	70.0	59.0	19.0	17.0	4.0	7.0	5.0	2.0	1.0	1.0	0.0	0.0	0.0	0.0	0.0	0.0	0.0	0.0
2019/4/24 16:23:00	132575.0	113340.0	76175.0	39265.0	8590.0	2265.0	1970.0	595.0	205.0	230.0	145.0	90.0	20.0	65.0	61.0	35.0	9.0	6.0	15.0	2.0	1.0	0.0	1.0	0.0	0.0	0.0	0.0	0.0	0.0	0.0	0.0
2019/4/24 16:24:00	134607.0	115200.0	76875.0	40090.0	9075.0	2470.0	1960.0	535.0	235.0	225.0	75.0	85.0	75.0	80.0	47.0	29.0	9.0	11.0	13.0	8.0	2.0	0.0	1.0	0.0	0.0	0.0	0.0	0.0	0.0	0.0	0.0
2019/4/24 16:25:00	133563.0	113660.0	77770.0	39275.0	8995.0	2360.0	1980.0	495.0	210.0	225.0	140.0	120.0	40.0	80.0	48.0	15.0	12.0	5.0	7.0	3.0	0.0	2.0	1.0	1.0	1.0	0.0	0.0	0.0	0.0	0.0	0.0
2019/4/24 16:26:00	134226.0	116046.0	76980.0	39860.0	8960.0	2315.0	2000.0	520.0	215.0	260.0	155.0	115.0	50.0	70.0	55.0	33.0	18.0	9.0	14.0	3.0	1.0	1.0	0.0	1.0	0.0	0.0	0.0	0.0	0.0	0.0	0.0
2019/4/24 16:27:00	136745.0	115540.0	79915.0	41290.0	9430.0	2475.0	1980.0	455.0	240.0	185.0	80.0	95.0	85.0	110.0	111.0	42.0	12.0	6.0	14.0	8.0	3.0	1.0	3.0	0.0	0.0	0.0	0.0	0.0	0.0	0.0	0.0
2019/4/24 16:28:00	134028.0	116161.0	78160.0	40880.0	9325.0	2490.0	2145.0	520.0	170.0	250.0	140.0	140.0	70.0	65.0	40.0	19.0	8.0	7.0	7.0	3.0	2.0	3.0	1.0	0.0	0.0	0.0	0.0	0.0	0.0	0.0	0.0
2019/4/24 16:29:00	134884.0	116074.0	78595.0	39915.0	9035.0	2350.0	1980.0	565.0	230.0	195.0	70.0	80.0	50.0	80.0	39.0	23.0	13.0	11.0	20.0	7.0	6.0	0.0	0.0	1.0	0.0	0.0	0.0	0.0	0.0	0.0	0.0
2019/4/24 16:30:00	136127.0	113906.0	78560.0	40915.0	9140.0	2520.0	1835.0	470.0	215.0	240.0	135.0	95.0	55.0	70.0	54.0	22.0	7.0	5.0	12.0	2.0	3.0	0.0	0.0	0.0	0.0	0.0	0.0	0.0	0.0	0.0	0.0
2019/4/24 16:31:00	135624.0	114771.0	78200.0	40760.0	9100.0	2345.0	2070.0	465.0	230.0	175.0	110.0	85.0	70.0	75.0	76.0	31.0	17.0	11.0	15.0	4.0	0.0	1.0	0.0	0.0	0.0	0.0	0.0	0.0	0.0	0.0	0.0
2019/4/24 16:32:00	135850.0	114932.0	77100.0	40255.0	9065.0	2355.0	1895.0	465.0	210.0	215.0	155.0	105.0	50.0	50.0	56.0	43.0	11.0	3.0	12.0	8.0	1.0	0.0	1.0	0.0	0.0	0.0	0.0	0.0	0.0	0.0	0.0
2019/4/24 16:33:00	138018.0	116037.0	77230.0	39505.0	9095.0	2330.0	2035.0	545.0	170.0	170.0	145.0	80.0	75.0	70.0	29.0	24.0	4.0	5.0	9.0	4.0	2.0	2.0	0.0	1.0	0.0	0.0	0.0	0.0	0.0	0.0	0.0
2019/4/24 16:34:00	136800.0	114312.0	76695.0	39795.0	9285.0	2455.0	1970.0	435.0	185.0	165.0	150.0	80.0	60.0	70.0	65.0	30.0	3.0	13.0	10.0	5.0	0.0	0.0	1.0	2.0	0.0	0.0	0.0	0.0	1.0	0.0	0.0
2019/4/24 16:35:00	134406.0	115211.0	76420.0	40470.0	9400.0	2345.0	1950.0	580.0	260.0	195.0	105.0	135.0	75.0	80.0	66.0	22.0	4.0	11.0	12.0	11.0	3.0	0.0	1.0	0.0	0.0	0.0	0.0	0.0	0.0	0.0	0.0
