# Supplementary material for: Study of the Characteristics and Comprehensive Fuzzy Assessment of Indoor Air Chemical Contamination in Public Buildings
Source: Front Public Health. 2021 May 5;9:579299. doi: 10.3389/fpubh.2021.579299 (PMC8138320; doi:10.3389/fpubh.2021.579299)
Supplement: Supplementary file 1 [file Data_Sheet_1.zip › Data Sheet 1/Library/0424/190424_002_2019-04-24_12-10-dM.dat]

<Header>
Data are from memory (SD/USB) 
Model: 11-R
# of Location:  1
Serial No.: 11R18003
Firmware revision: 12.40
Software revision: 7-1 Rev IX (17-05-2018)
Unit:  dM [ug/m3]
offline data

<Data>
[d&t2035/12/31 11:50:55]	0.25 um	0.28 um	0.30 um	0.35 um	0.40 um	0.45 um	0.50 um	0.58 um	0.65 um	0.70 um	0.80 um	1.00 um	1.30 um	1.60 um	2.00 um	2.50 um	3.00 um	3.50 um	4.00 um	5.00 um	6.50 um	7.50 um	8.50 um	10.00 um	12.50 um	15.00 um	17.50 um	20.00 um	25.00 um	30.00 um	32.00 um
2019/4/24 12:11:00	1.70	1.68	1.27	0.85	0.27	0.09	0.17	0.06	0.03	0.04	0.04	0.04	0.05	0.05	0.23	0.31	0.03	0.09	0.08	0.00	0.30	0.00	0.00	0.00	0.00	0.00	0.00	0.00	0.00	0.00	0.00
2019/4/24 12:12:00	1.75	1.69	1.28	0.86	0.27	0.10	0.14	0.07	0.02	0.03	0.03	0.03	0.01	0.10	0.12	0.16	0.06	0.05	0.00	0.00	0.00	0.00	0.00	1.25	0.00	0.00	0.00	0.00	0.00	0.00	0.00
2019/4/24 12:13:00	1.74	1.71	1.30	0.84	0.28	0.10	0.13	0.06	0.04	0.03	0.03	0.04	0.04	0.21	0.15	0.00	0.00	0.00	0.00	0.00	0.00	0.00	0.00	0.00	0.00	0.00	0.00	0.00	0.00	0.00	0.00
2019/4/24 12:14:00	1.75	1.72	1.30	0.85	0.28	0.10	0.15	0.05	0.03	0.02	0.04	0.06	0.07	0.05	0.19	0.07	0.03	0.00	0.08	0.00	0.00	0.00	0.00	0.00	0.00	0.00	0.00	0.00	0.00	0.00	0.00
2019/4/24 12:15:00	1.77	1.76	1.28	0.89	0.30	0.10	0.15	0.05	0.03	0.03	0.03	0.04	0.07	0.13	0.34	0.18	0.00	0.05	0.00	0.00	0.00	0.00	0.00	0.00	0.00	0.00	0.00	0.00	0.00	0.00	0.00
2019/4/24 12:16:00	1.75	1.71	1.29	0.87	0.27	0.10	0.16	0.07	0.02	0.04	0.04	0.03	0.05	0.13	0.10	0.07	0.00	0.00	0.08	0.00	0.00	0.00	0.00	0.00	0.00	0.00	0.00	0.00	0.00	0.00	0.00
2019/4/24 12:17:00	1.76	1.70	1.30	0.85	0.26	0.10	0.12	0.05	0.04	0.04	0.03	0.03	0.07	0.08	0.26	0.15	0.00	0.05	0.00	0.00	0.00	0.00	0.00	0.00	0.00	0.00	0.00	0.00	0.00	0.00	0.00
2019/4/24 12:18:00	1.73	1.71	1.31	0.87	0.28	0.10	0.14	0.06	0.03	0.03	0.01	0.03	0.01	0.10	0.18	0.13	0.00	0.00	0.00	0.00	0.00	0.00	0.00	0.00	0.00	0.00	0.00	0.00	0.00	0.00	0.00
2019/4/24 12:19:00	1.72	1.71	1.30	0.85	0.27	0.10	0.14	0.06	0.03	0.02	0.03	0.07	0.07	0.03	0.24	0.07	0.00	0.05	0.00	0.00	0.00	0.00	0.00	0.00	2.29	0.00	0.00	0.00	0.00	0.00	0.00
2019/4/24 12:20:00	1.73	1.69	1.28	0.84	0.27	0.10	0.14	0.05	0.02	0.04	0.03	0.04	0.04	0.13	0.05	0.00	0.00	0.00	0.00	0.00	0.00	0.00	0.00	0.00	0.00	0.00	0.00	0.00	0.00	0.00	0.00
2019/4/24 12:21:00	1.74	1.70	1.29	0.85	0.27	0.09	0.15	0.06	0.03	0.02	0.03	0.03	0.05	0.10	0.09	0.09	0.00	0.00	0.08	0.00	0.00	0.00	0.00	0.00	0.00	0.00	0.00	0.00	0.00	0.00	0.00
2019/4/24 12:22:00	1.78	1.71	1.30	0.88	0.27	0.10	0.16	0.07	0.03	0.04	0.03	0.03	0.04	0.08	0.16	0.05	0.03	0.00	0.00	0.00	0.00	0.00	0.00	0.00	0.00	0.00	0.00	0.00	0.00	0.00	0.00
2019/4/24 12:23:00	1.78	1.77	1.33	0.87	0.29	0.11	0.14	0.06	0.02	0.03	0.03	0.05	0.09	0.21	0.15	0.22	0.06	0.05	0.00	0.00	0.00	0.00	0.00	0.00	0.00	0.00	0.00	0.00	0.00	0.00	0.00
2019/4/24 12:24:00	1.76	1.77	1.35	0.86	0.27	0.11	0.15	0.06	0.03	0.05	0.06	0.05	0.03	0.10	0.16	0.11	0.03	0.00	0.08	0.17	0.00	0.00	0.00	0.00	0.00	0.00	0.00	0.00	0.00	0.00	0.00
2019/4/24 12:25:00	1.79	1.74	1.33	0.88	0.28	0.10	0.14	0.07	0.02	0.04	0.03	0.06	0.07	0.00	0.09	0.00	0.03	0.00	0.00	0.00	0.00	0.00	0.00	0.00	0.00	0.00	0.00	0.00	0.00	0.00	0.00
2019/4/24 12:26:00	1.82	1.79	1.34	0.93	0.29	0.10	0.14	0.07	0.02	0.05	0.03	0.05	0.05	0.13	0.19	0.07	0.03	0.00	0.00	0.00	0.00	0.45	0.00	0.00	0.00	0.00	0.00	0.00	0.00	0.00	0.00
2019/4/24 12:27:00	1.81	1.79	1.37	0.90	0.30	0.11	0.16	0.07	0.03	0.03	0.03	0.03	0.09	0.15	0.20	0.16	0.03	0.00	0.00	0.00	0.00	0.00	0.00	0.00	0.00	0.00	0.00	0.00	0.00	0.00	0.00
2019/4/24 12:28:00	1.79	1.75	1.35	0.92	0.28	0.10	0.16	0.08	0.03	0.04	0.03	0.02	0.08	0.05	0.13	0.04	0.00	0.00	0.00	0.00	0.00	0.00	0.00	0.00	0.00	0.00	0.00	0.00	0.00	0.00	0.00
2019/4/24 12:29:00	1.84	1.79	1.36	0.95	0.29	0.09	0.17	0.06	0.03	0.03	0.03	0.07	0.08	0.05	0.11	0.05	0.00	0.00	0.00	0.17	0.00	0.00	0.00	0.00	0.00	0.00	0.00	0.00	0.00	0.00	0.00
2019/4/24 12:30:00	1.84	1.82	1.41	0.94	0.32	0.09	0.16	0.06	0.02	0.04	0.04	0.05	0.05	0.10	0.10	0.07	0.00	0.00	0.00	0.17	0.00	0.00	0.00	0.00	0.00	0.00	0.00	0.00	0.00	0.00	0.00
2019/4/24 12:31:00	1.84	1.85	1.45	0.98	0.29	0.11	0.18	0.06	0.03	0.04	0.04	0.06	0.07	0.05	0.15	0.16	0.09	0.00	0.08	0.00	0.60	0.00	0.00	0.00	0.00	0.00	0.00	0.00	0.00	0.00	0.00
2019/4/24 12:32:00	1.88	1.86	1.45	0.99	0.30	0.12	0.15	0.07	0.02	0.03	0.05	0.05	0.05	0.15	0.12	0.07	0.06	0.05	0.08	0.00	0.00	0.00	0.00	0.00	0.00	0.00	0.00	0.00	0.00	0.00	0.00
2019/4/24 12:33:00	1.87	1.89	1.43	0.96	0.34	0.11	0.17	0.07	0.04	0.04	0.04	0.05	0.01	0.10	0.14	0.16	0.00	0.00	0.16	0.00	0.00	0.00	0.00	0.00	0.00	0.00	0.00	0.00	0.00	0.00	0.00
2019/4/24 12:34:00	1.88	1.87	1.44	0.99	0.32	0.12	0.17	0.07	0.04	0.04	0.04	0.03	0.04	0.10	0.25	0.18	0.03	0.00	0.16	0.33	0.00	0.00	0.00	0.00	0.00	0.00	0.00	0.00	0.00	0.00	0.00
2019/4/24 12:35:00	1.90	1.91	1.45	0.99	0.32	0.11	0.17	0.06	0.04	0.04	0.04	0.09	0.07	0.10	0.14	0.07	0.03	0.05	0.00	0.00	0.00	0.00	0.00	0.00	0.00	0.00	0.00	0.00	0.00	0.00	0.00
2019/4/24 12:36:00	1.90	1.94	1.45	1.00	0.32	0.11	0.17	0.07	0.03	0.04	0.05	0.06	0.09	0.13	0.02	0.04	0.00	0.00	0.08	0.00	0.00	0.00	0.00	0.00	0.00	0.00	0.00	0.00	0.00	0.00	0.00
2019/4/24 12:37:00	1.91	1.93	1.49	1.04	0.33	0.13	0.18	0.08	0.04	0.04	0.03	0.04	0.05	0.08	0.03	0.04	0.00	0.00	0.00	0.00	0.00	0.00	0.00	0.00	0.00	0.00	0.00	0.00	0.00	0.00	0.00
2019/4/24 12:38:00	1.90	1.93	1.49	1.00	0.34	0.12	0.18	0.06	0.03	0.04	0.04	0.09	0.08	0.10	0.14	0.09	0.00	0.05	0.00	0.00	0.00	0.00	0.00	0.00	0.00	0.00	0.00	0.00	0.00	0.00	0.00
2019/4/24 12:39:00	1.95	2.00	1.52	1.06	0.32	0.13	0.15	0.08	0.02	0.04	0.03	0.03	0.03	0.18	0.10	0.00	0.00	0.00	0.00	0.00	0.00	0.00	0.00	0.00	0.00	0.00	0.00	0.00	0.00	0.00	0.00
2019/4/24 12:40:00	1.98	2.01	1.62	1.11	0.35	0.14	0.21	0.09	0.04	0.06	0.02	0.04	0.01	0.18	0.10	0.20	0.12	0.05	0.08	0.50	0.00	0.00	0.00	0.00	0.00	0.00	0.00	0.00	0.00	0.00	0.00
2019/4/24 12:41:00	2.00	2.11	1.69	1.19	0.36	0.14	0.20	0.07	0.03	0.03	0.03	0.03	0.05	0.08	0.07	0.16	0.06	0.05	0.00	0.00	0.30	0.00	0.00	0.00	0.00	0.00	0.00	0.00	0.00	0.00	0.00
2019/4/24 12:42:00	2.04	2.13	1.67	1.17	0.39	0.12	0.20	0.07	0.03	0.04	0.04	0.09	0.07	0.23	0.24	0.27	0.09	0.05	0.16	0.00	0.00	0.00	0.00	0.00	0.00	0.00	0.00	0.00	0.00	0.00	0.00
2019/4/24 12:43:00	2.05	2.17	1.76	1.22	0.41	0.14	0.20	0.07	0.04	0.04	0.04	0.11	0.04	0.13	0.17	0.09	0.06	0.00	0.08	0.00	0.00	0.00	0.00	0.00	0.00	0.00	0.00	0.00	0.00	0.00	0.00
2019/4/24 12:44:00	2.09	2.21	1.81	1.26	0.40	0.15	0.19	0.09	0.03	0.06	0.05	0.08	0.04	0.13	0.32	0.09	0.06	0.00	0.08	0.00	0.00	0.00	0.00	0.00	0.00	0.00	0.00	0.00	0.00	0.00	0.00
2019/4/24 12:45:00	2.09	2.22	1.79	1.24	0.41	0.15	0.21	0.08	0.05	0.03	0.05	0.07	0.07	0.15	0.16	0.09	0.06	0.14	0.24	0.00	0.30	0.00	0.00	0.00	0.00	0.00	0.00	0.00	0.00	0.00	0.00
2019/4/24 12:46:00	2.08	2.22	1.79	1.27	0.40	0.15	0.21	0.09	0.03	0.05	0.05	0.08	0.05	0.15	0.07	0.04	0.00	0.00	0.00	0.17	0.00	0.00	0.00	0.00	0.00	0.00	0.00	0.00	0.00	0.00	0.00
2019/4/24 12:47:00	2.10	2.26	1.87	1.34	0.44	0.16	0.21	0.09	0.04	0.05	0.04	0.08	0.09	0.21	0.27	0.24	0.06	0.05	0.16	0.00	0.00	0.00	0.00	0.00	0.00	0.00	0.00	0.00	0.00	0.00	0.00
2019/4/24 12:48:00	2.11	2.32	1.91	1.35	0.46	0.15	0.20	0.08	0.03	0.04	0.04	0.07	0.00	0.15	0.19	0.18	0.03	0.14	0.08	0.00	0.00	0.45	0.00	0.00	0.00	0.00	0.00	0.00	0.00	0.00	0.00
2019/4/24 12:49:00	2.18	2.38	2.02	1.41	0.46	0.17	0.22	0.08	0.04	0.04	0.04	0.05	0.07	0.26	0.37	0.44	0.15	0.09	0.40	0.33	0.00	0.00	0.00	0.00	0.00	0.00	0.00	0.00	0.00	0.00	0.00
2019/4/24 12:50:00	2.21	2.44	2.05	1.48	0.48	0.17	0.22	0.09	0.03	0.06	0.05	0.08	0.09	0.23	0.23	0.16	0.00	0.00	0.16	0.17	0.00	0.00	0.00	0.00	0.00	0.00	0.00	0.00	0.00	0.00	0.00
2019/4/24 12:51:00	2.21	2.48	2.08	1.50	0.48	0.16	0.22	0.08	0.03	0.06	0.05	0.09	0.12	0.18	0.28	0.11	0.06	0.09	0.16	0.00	0.00	0.00	0.00	0.00	0.00	0.00	0.00	0.00	0.00	0.00	0.00
2019/4/24 12:52:00	2.24	2.47	2.08	1.51	0.48	0.17	0.24	0.09	0.04	0.07	0.04	0.07	0.07	0.18	0.29	0.20	0.06	0.09	0.08	0.00	0.00	0.00	0.00	0.00	0.00	0.00	0.00	0.00	0.00	0.00	0.00
2019/4/24 12:53:00	2.30	2.62	2.21	1.67	0.53	0.17	0.26	0.09	0.04	0.05	0.04	0.13	0.12	0.15	0.22	0.16	0.06	0.09	0.00	0.00	0.00	0.00	0.00	0.00	0.00	0.00	0.00	0.00	0.00	0.00	0.00
2019/4/24 12:54:00	2.31	2.62	2.26	1.70	0.55	0.20	0.26	0.09	0.04	0.04	0.05	0.09	0.09	0.13	0.50	0.16	0.15	0.05	0.16	0.33	0.00	0.45	0.00	0.00	0.00	0.00	0.00	0.00	0.00	0.00	0.00
2019/4/24 12:55:00	2.33	2.69	2.32	1.73	0.56	0.20	0.26	0.09	0.05	0.08	0.04	0.04	0.09	0.26	0.20	0.26	0.03	0.00	0.56	0.00	0.30	0.45	0.70	0.00	0.00	0.00	0.00	0.00	0.00	0.00	0.00
2019/4/24 12:56:00	2.40	2.74	2.39	1.78	0.60	0.21	0.26	0.11	0.06	0.06	0.07	0.11	0.11	0.26	0.35	0.59	0.09	0.14	0.08	0.50	0.30	0.00	0.70	0.00	2.29	0.00	0.00	0.00	0.00	0.00	0.00
2019/4/24 12:57:00	2.36	2.72	2.39	1.79	0.55	0.20	0.26	0.09	0.04	0.04	0.07	0.09	0.13	0.21	0.41	0.44	0.03	0.14	0.24	0.50	0.00	0.00	0.00	0.00	0.00	0.00	0.00	0.00	0.00	0.00	0.00
2019/4/24 12:58:00	2.39	2.75	2.46	1.84	0.58	0.21	0.26	0.11	0.04	0.06	0.07	0.13	0.19	0.26	0.29	0.20	0.09	0.14	0.08	0.17	0.00	0.45	0.00	0.00	2.29	0.00	0.00	0.00	0.00	0.00	0.00
2019/4/24 12:59:00	2.41	2.80	2.48	1.87	0.62	0.22	0.26	0.10	0.04	0.06	0.04	0.07	0.08	0.21	0.68	0.49	0.09	0.05	0.80	0.00	0.00	0.00	0.00	1.25	0.00	0.00	0.00	0.00	0.00	0.00	0.00
2019/4/24 13:00:00	2.39	2.77	2.45	1.86	0.60	0.20	0.29	0.10	0.05	0.07	0.09	0.09	0.07	0.28	0.26	0.26	0.30	0.14	0.48	1.00	0.00	0.45	1.39	2.50	0.00	0.00	0.00	0.00	0.00	0.00	0.00
2019/4/24 13:01:00	2.40	2.77	2.45	1.82	0.60	0.20	0.24	0.10	0.05	0.07	0.05	0.08	0.04	0.36	0.30	0.22	0.06	0.09	0.56	0.17	0.30	0.00	0.00	0.00	0.00	0.00	0.00	0.00	0.00	0.00	0.00
2019/4/24 13:02:00	2.42	2.80	2.39	1.83	0.57	0.19	0.27	0.10	0.04	0.05	0.04	0.08	0.05	0.21	0.17	0.15	0.06	0.05	0.16	0.00	0.00	0.00	0.00	0.00	0.00	0.00	0.00	0.00	0.00	0.00	0.00
2019/4/24 13:03:00	2.42	2.82	2.42	1.84	0.60	0.19	0.24	0.10	0.04	0.05	0.06	0.07	0.03	0.23	0.30	0.18	0.06	0.14	0.00	0.00	0.00	0.00	0.00	0.00	0.00	0.00	0.00	0.00	0.00	0.00	0.00
2019/4/24 13:04:00	2.39	2.82	2.45	1.83	0.58	0.20	0.24	0.07	0.04	0.05	0.05	0.08	0.11	0.10	0.12	0.18	0.03	0.05	0.00	0.17	0.00	0.00	0.00	0.00	0.00	0.00	0.00	0.00	0.00	0.00	0.00
2019/4/24 13:05:00	2.45	2.80	2.49	1.84	0.59	0.21	0.26	0.09	0.03	0.05	0.03	0.08	0.03	0.08	0.12	0.09	0.03	0.00	0.16	0.00	0.00	0.00	0.00	0.00	0.00	0.00	0.00	0.00	0.00	0.00	0.00
2019/4/24 13:06:00	2.46	2.82	2.53	1.86	0.59	0.21	0.26	0.10	0.04	0.06	0.04	0.05	0.07	0.03	0.08	0.16	0.00	0.09	0.08	0.00	0.00	0.00	0.00	0.00	0.00	0.00	0.00	0.00	0.00	0.00	0.00
2019/4/24 13:07:00	2.43	2.86	2.58	1.91	0.59	0.20	0.27	0.09	0.04	0.04	0.05	0.11	0.11	0.13	0.03	0.09	0.03	0.00	0.08	0.00	0.00	0.00	0.00	0.00	0.00	0.00	0.00	0.00	0.00	0.00	0.00
2019/4/24 13:08:00	2.48	2.95	2.58	1.98	0.64	0.22	0.26	0.10	0.06	0.07	0.04	0.06	0.13	0.08	0.13	0.00	0.00	0.05	0.08	0.00	0.00	0.00	0.00	0.00	0.00	0.00	0.00	0.00	0.00	0.00	0.00
2019/4/24 13:09:00	2.50	2.93	2.65	2.00	0.63	0.21	0.25	0.09	0.03	0.06	0.04	0.10	0.04	0.18	0.23	0.13	0.09	0.05	0.08	0.00	0.00	0.00	0.00	0.00	0.00	0.00	0.00	0.00	0.00	0.00	0.00
2019/4/24 13:10:00	2.52	2.96	2.71	2.05	0.65	0.24	0.26	0.09	0.05	0.05	0.06	0.08	0.05	0.18	0.18	0.22	0.06	0.05	0.00	0.17	0.00	0.00	0.70	0.00	0.00	0.00	0.00	0.00	0.00	0.00	0.00
2019/4/24 13:11:00	2.55	3.03	2.76	2.10	0.66	0.22	0.29	0.11	0.04	0.08	0.04	0.08	0.09	0.21	0.23	0.24	0.00	0.09	0.08	0.17	0.00	0.00	0.00	0.00	0.00	0.00	0.00	0.00	0.00	0.00	0.00
2019/4/24 13:12:00	2.53	3.06	2.80	2.10	0.67	0.25	0.27	0.10	0.05	0.07	0.04	0.11	0.08	0.13	0.11	0.07	0.06	0.00	0.16	0.00	0.00	0.45	0.00	0.00	0.00	0.00	0.00	0.00	0.00	0.00	0.00
2019/4/24 13:13:00	2.58	3.09	2.83	2.14	0.67	0.23	0.28	0.09	0.05	0.06	0.05	0.13	0.08	0.10	0.16	0.16	0.09	0.00	0.16	0.00	0.00	0.00	0.00	0.00	0.00	0.00	0.00	0.00	0.00	0.00	0.00
2019/4/24 13:14:00	2.57	3.09	2.78	2.14	0.65	0.22	0.28	0.09	0.04	0.05	0.06	0.09	0.08	0.05	0.22	0.15	0.15	0.05	0.24	0.00	0.00	0.00	0.00	1.25	0.00	0.00	0.00	0.00	0.00	0.00	0.00
2019/4/24 13:15:00	2.59	3.10	2.83	2.16	0.70	0.21	0.28	0.10	0.04	0.09	0.04	0.07	0.09	0.13	0.09	0.16	0.03	0.05	0.00	0.00	0.00	0.00	0.00	0.00	0.00	0.00	0.00	0.00	0.00	0.00	0.00
2019/4/24 13:16:00	2.58	3.10	2.82	2.10	0.69	0.21	0.27	0.09	0.06	0.06	0.04	0.07	0.04	0.05	0.16	0.16	0.03	0.00	0.08	0.50	0.00	0.00	0.00	0.00	0.00	0.00	0.00	0.00	0.00	0.00	0.00
2019/4/24 13:17:00	2.60	3.10	2.81	2.10	0.68	0.21	0.26	0.10	0.04	0.07	0.05	0.08	0.08	0.13	0.11	0.04	0.00	0.09	0.00	0.00	0.00	0.00	0.00	0.00	0.00	0.00	0.00	0.00	0.00	0.00	0.00
2019/4/24 13:18:00	2.60	3.07	2.84	2.11	0.67	0.23	0.27	0.09	0.04	0.06	0.04	0.08	0.04	0.26	0.20	0.16	0.00	0.00	0.08	0.00	0.00	0.00	0.00	0.00	0.00	0.00	0.00	0.00	0.00	0.00	0.00
2019/4/24 13:19:00	2.61	3.15	2.82	2.17	0.67	0.22	0.27	0.10	0.04	0.04	0.06	0.09	0.05	0.03	0.13	0.02	0.00	0.05	0.00	0.00	0.00	0.00	0.00	0.00	0.00	0.00	0.00	0.00	0.00	0.00	0.00
2019/4/24 13:20:00	2.62	3.16	2.86	2.19	0.69	0.24	0.27	0.11	0.05	0.06	0.04	0.05	0.07	0.18	0.13	0.09	0.00	0.05	0.08	0.00	0.00	0.00	0.00	0.00	0.00	0.00	0.00	0.00	0.00	0.00	0.00
2019/4/24 13:21:00	2.67	3.19	2.95	2.23	0.69	0.24	0.30	0.11	0.04	0.06	0.05	0.10	0.07	0.18	0.18	0.11	0.09	0.05	0.16	0.00	0.00	0.00	0.00	0.00	0.00	0.00	0.00	0.00	0.00	0.00	0.00
2019/4/24 13:22:00	2.64	3.16	2.89	2.19	0.71	0.23	0.26	0.12	0.04	0.06	0.04	0.06	0.03	0.05	0.13	0.07	0.00	0.14	0.00	0.00	0.00	0.00	0.00	0.00	0.00	0.00	0.00	0.00	0.00	0.00	0.00
2019/4/24 13:23:00	2.65	3.20	2.95	2.23	0.68	0.24	0.29	0.12	0.03	0.05	0.05	0.04	0.04	0.23	0.18	0.15	0.09	0.00	0.08	0.00	0.00	0.00	0.00	0.00	0.00	0.00	0.00	0.00	0.00	0.00	0.00
2019/4/24 13:24:00	2.67	3.20	2.94	2.20	0.70	0.23	0.29	0.09	0.04	0.06	0.04	0.08	0.07	0.21	0.15	0.18	0.06	0.09	0.08	0.00	0.00	0.00	0.00	0.00	0.00	0.00	0.00	0.00	0.00	0.00	0.00
2019/4/24 13:25:00	2.66	3.21	2.97	2.24	0.68	0.23	0.27	0.11	0.04	0.04	0.06	0.05	0.07	0.18	0.17	0.11	0.00	0.00	0.16	0.00	0.00	0.00	0.00	0.00	0.00	0.00	0.00	0.00	0.00	0.00	0.00
2019/4/24 13:26:00	2.70	3.23	2.94	2.21	0.71	0.24	0.29	0.10	0.04	0.05	0.06	0.10	0.05	0.23	0.17	0.15	0.18	0.05	0.16	0.17	0.00	0.00	0.00	0.00	0.00	0.00	0.00	0.00	0.00	0.00	0.00
2019/4/24 13:27:00	2.66	3.21	2.93	2.24	0.73	0.24	0.29	0.11	0.04	0.06	0.07	0.09	0.05	0.21	0.38	0.29	0.00	0.09	0.32	0.00	0.00	0.00	0.00	0.00	0.00	0.00	0.00	0.00	0.00	0.00	0.00
2019/4/24 13:28:00	2.67	3.23	2.95	2.22	0.71	0.22	0.29	0.07	0.04	0.06	0.06	0.05	0.08	0.15	0.05	0.04	0.03	0.00	0.08	0.17	0.00	0.00	0.00	0.00	0.00	0.00	0.00	0.00	0.00	0.00	0.00
2019/4/24 13:29:00	2.66	3.22	2.90	2.23	0.71	0.22	0.31	0.12	0.04	0.06	0.04	0.03	0.01	0.21	0.08	0.07	0.03	0.00	0.08	0.17	0.00	0.00	0.00	0.00	0.00	0.00	0.00	0.00	0.00	0.00	0.00
2019/4/24 13:30:00	2.65	3.22	2.92	2.23	0.69	0.24	0.30	0.09	0.05	0.05	0.07	0.07	0.08	0.18	0.28	0.26	0.06	0.00	0.08	0.00	0.00	0.00	0.00	0.00	0.00	0.00	0.00	0.00	0.00	0.00	0.00
2019/4/24 13:31:00	2.69	3.26	2.95	2.26	0.69	0.24	0.31	0.11	0.04	0.06	0.05	0.07	0.04	0.05	0.18	0.09	0.03	0.00	0.08	0.00	0.00	0.00	0.00	0.00	0.00	0.00	0.00	0.00	0.00	0.00	0.00
2019/4/24 13:32:00	2.68	3.25	2.98	2.27	0.70	0.24	0.27	0.11	0.03	0.05	0.05	0.06	0.12	0.23	0.35	0.04	0.03	0.00	0.16	0.00	0.00	0.00	0.00	0.00	0.00	0.00	0.00	0.00	0.00	0.00	0.00
2019/4/24 13:33:00	2.70	3.31	3.02	2.33	0.75	0.24	0.31	0.11	0.03	0.07	0.06	0.04	0.07	0.13	0.34	0.35	0.06	0.09	0.40	0.50	0.00	0.00	0.00	0.00	0.00	0.00	0.00	0.00	0.00	0.00	0.00
2019/4/24 13:34:00	2.69	3.27	2.97	2.30	0.73	0.24	0.30	0.12	0.05	0.06	0.04	0.11	0.05	0.13	0.20	0.02	0.03	0.00	0.08	0.17	0.00	0.00	0.70	0.00	0.00	0.00	0.00	0.00	0.00	0.00	0.00
2019/4/24 13:35:00	2.72	3.29	3.05	2.34	0.77	0.27	0.33	0.12	0.03	0.06	0.06	0.10	0.09	0.15	0.22	0.15	0.06	0.00	0.24	0.00	0.00	0.00	0.00	0.00	0.00	0.00	0.00	0.00	0.00	0.00	0.00
2019/4/24 13:36:00	2.72	3.30	3.11	2.38	0.77	0.26	0.32	0.10	0.05	0.05	0.07	0.09	0.15	0.15	0.42	0.37	0.06	0.05	0.16	0.33	0.00	0.45	0.00	0.00	0.00	0.00	0.00	0.00	0.00	0.00	0.00
2019/4/24 13:37:00	2.73	3.31	3.18	2.44	0.79	0.26	0.31	0.11	0.05	0.08	0.07	0.07	0.04	0.31	0.29	0.31	0.09	0.05	0.24	0.17	0.00	0.45	0.00	0.00	0.00	0.00	0.00	0.00	0.00	0.00	0.00
2019/4/24 13:38:00	2.72	3.34	3.20	2.46	0.80	0.28	0.36	0.13	0.06	0.07	0.05	0.07	0.12	0.21	0.24	0.15	0.06	0.09	0.16	0.33	0.00	0.00	0.00	0.00	0.00	0.00	0.00	0.00	0.00	0.00	0.00
2019/4/24 13:39:00	2.72	3.39	3.17	2.58	0.83	0.29	0.32	0.14	0.05	0.07	0.05	0.16	0.12	0.49	0.17	0.31	0.18	0.09	0.16	0.00	0.00	0.45	0.00	0.00	0.00	0.00	0.00	0.00	0.00	0.00	0.00
2019/4/24 13:40:00	2.73	3.41	3.27	2.58	0.85	0.29	0.35	0.12	0.05	0.08	0.04	0.08	0.21	0.21	0.14	0.05	0.06	0.05	0.64	0.33	0.00	0.00	0.00	0.00	0.00	0.00	0.00	0.00	0.00	0.00	0.00
2019/4/24 13:41:00	2.71	3.37	3.23	2.56	0.84	0.31	0.32	0.13	0.05	0.07	0.07	0.10	0.07	0.36	0.45	0.33	0.15	0.23	0.64	0.67	0.00	0.00	0.00	0.00	0.00	0.00	0.00	0.00	0.00	0.00	0.00
2019/4/24 13:42:00	2.70	3.35	3.24	2.62	0.85	0.28	0.35	0.12	0.05	0.09	0.05	0.07	0.20	0.49	0.40	0.37	0.18	0.60	1.04	0.00	0.00	0.45	0.70	0.00	2.29	0.00	0.00	0.00	0.00	0.00	0.00
2019/4/24 13:43:00	2.72	3.37	3.18	2.61	0.83	0.28	0.34	0.15	0.06	0.06	0.08	0.09	0.05	0.36	0.30	0.27	0.15	0.28	0.80	0.50	0.00	0.00	0.00	1.25	0.00	0.00	0.00	0.00	0.00	0.00	0.00
2019/4/24 13:44:00	2.69	3.36	3.21	2.61	0.84	0.29	0.34	0.12	0.05	0.07	0.06	0.14	0.17	0.26	0.35	0.33	0.33	0.19	0.80	0.33	0.00	0.00	0.00	0.00	0.00	0.00	0.00	0.00	0.00	0.00	0.00
2019/4/24 13:45:00	2.71	3.32	3.21	2.54	0.85	0.30	0.35	0.13	0.05	0.09	0.06	0.09	0.16	0.21	0.57	0.27	0.21	0.23	0.32	0.33	0.00	0.00	0.00	0.00	0.00	0.00	0.00	0.00	0.00	0.00	0.00
2019/4/24 13:46:00	2.68	3.28	3.12	2.42	0.83	0.31	0.33	0.12	0.06	0.08	0.08	0.09	0.11	0.36	0.51	0.35	0.06	0.32	0.48	0.50	0.00	0.90	0.00	0.00	0.00	0.00	0.00	0.00	0.00	0.00	0.00
2019/4/24 13:47:00	2.67	3.26	3.04	2.36	0.77	0.26	0.33	0.12	0.05	0.07	0.08	0.16	0.17	0.21	0.28	0.04	0.09	0.32	0.56	0.84	0.30	0.45	0.00	1.25	0.00	0.00	0.00	0.00	0.00	0.00	0.00
2019/4/24 13:48:00	2.62	3.18	2.94	2.28	0.76	0.25	0.33	0.11	0.05	0.06	0.05	0.12	0.11	0.18	0.22	0.18	0.15	0.09	0.32	0.33	0.00	0.00	0.00	0.00	0.00	0.00	0.00	0.00	0.00	0.00	0.00
2019/4/24 13:49:00	2.64	3.19	2.97	2.30	0.76	0.27	0.32	0.09	0.04	0.06	0.04	0.09	0.04	0.21	0.19	0.15	0.03	0.05	0.08	0.00	0.00	0.00	0.00	0.00	0.00	0.00	0.00	0.00	0.00	0.00	0.00
2019/4/24 13:50:00	2.64	3.18	2.97	2.30	0.75	0.28	0.32	0.11	0.05	0.06	0.05	0.10	0.11	0.31	0.51	0.48	0.15	0.05	0.24	0.17	0.60	0.00	0.00	1.25	0.00	0.00	0.00	0.00	0.00	0.00	0.00
2019/4/24 13:51:00	2.63	3.21	3.00	2.32	0.75	0.25	0.33	0.11	0.04	0.07	0.07	0.11	0.11	0.33	0.26	0.22	0.12	0.19	0.08	0.17	0.30	0.00	0.70	0.00	0.00	0.00	0.00	0.00	0.00	0.00	0.00
2019/4/24 13:52:00	2.63	3.19	2.93	2.29	0.73	0.25	0.30	0.13	0.06	0.08	0.06	0.07	0.11	0.23	0.28	0.35	0.15	0.19	0.08	0.17	0.30	0.45	0.00	0.00	0.00	0.00	0.00	0.00	0.00	0.00	0.00
2019/4/24 13:53:00	2.60	3.17	2.94	2.34	0.75	0.27	0.33	0.12	0.04	0.07	0.04	0.05	0.08	0.15	0.05	0.09	0.21	0.09	0.40	0.33	0.60	0.45	0.70	0.00	0.00	0.00	0.00	0.00	0.00	0.00	0.00
2019/4/24 13:54:00	2.59	3.15	2.94	2.26	0.75	0.24	0.30	0.11	0.05	0.06	0.05	0.11	0.09	0.44	0.44	0.18	0.30	0.14	0.96	0.17	0.00	0.00	0.00	0.00	0.00	0.00	0.00	0.00	0.00	0.00	0.00
2019/4/24 13:55:00	2.63	3.18	2.89	2.33	0.77	0.26	0.25	0.12	0.07	0.07	0.06	0.11	0.09	0.23	0.33	0.24	0.15	0.42	0.24	0.33	0.00	0.00	0.00	0.00	0.00	0.00	0.00	0.00	0.00	0.00	0.00
2019/4/24 13:56:00	2.61	3.17	2.96	2.34	0.77	0.28	0.31	0.10	0.05	0.06	0.05	0.11	0.11	0.31	0.30	0.29	0.21	0.19	0.48	0.17	0.30	0.00	0.00	0.00	0.00	0.00	0.00	0.00	0.00	0.00	0.00
2019/4/24 13:57:00	2.62	3.16	2.98	2.33	0.77	0.27	0.32	0.12	0.05	0.06	0.08	0.07	0.11	0.28	0.32	0.40	0.18	0.09	0.40	0.33	0.30	0.00	0.00	0.00	0.00	0.00	0.00	0.00	0.00	0.00	0.00
2019/4/24 13:58:00	2.61	3.17	2.98	2.34	0.78	0.27	0.32	0.11	0.05	0.06	0.07	0.06	0.08	0.33	0.28	0.20	0.30	0.28	0.40	0.67	0.00	0.45	0.00	0.00	0.00	0.00	0.00	0.00	0.00	0.00	0.00
2019/4/24 13:59:00	2.61	3.17	3.04	2.39	0.78	0.27	0.36	0.11	0.06	0.07	0.08	0.09	0.16	0.21	0.50	0.42	0.33	0.09	0.32	0.00	0.30	1.35	0.00	0.00	0.00	0.00	0.00	10.02	0.00	0.00	0.00
2019/4/24 14:00:00	2.59	3.12	2.94	2.34	0.80	0.28	0.34	0.11	0.07	0.07	0.10	0.09	0.20	0.18	0.56	0.60	0.42	0.37	0.96	1.00	0.00	0.45	0.00	0.00	0.00	0.00	0.00	0.00	0.00	0.00	0.00
2019/4/24 14:01:00	2.60	3.13	2.91	2.30	0.78	0.28	0.32	0.13	0.05	0.09	0.09	0.13	0.09	0.44	0.33	0.09	0.39	0.37	0.56	0.50	0.30	0.00	0.00	0.00	0.00	0.00	0.00	0.00	0.00	0.00	0.00
2019/4/24 14:02:00	2.55	3.11	2.95	2.35	0.80	0.30	0.37	0.13	0.05	0.11	0.09	0.15	0.16	0.54	0.71	0.53	0.42	0.14	0.56	0.67	0.00	0.00	0.70	1.25	0.00	0.00	0.00	0.00	0.00	0.00	0.00
2019/4/24 14:03:00	2.58	3.12	3.02	2.41	0.82	0.28	0.39	0.17	0.09	0.10	0.10	0.22	0.16	0.59	1.04	0.88	0.33	0.65	1.12	0.67	0.60	0.45	0.70	0.00	0.00	0.00	0.00	10.02	0.00	0.00	0.00
2019/4/24 14:04:00	2.61	3.19	3.06	2.51	0.87	0.30	0.43	0.18	0.09	0.13	0.14	0.16	0.29	0.62	0.82	0.99	0.88	1.07	0.96	1.00	0.60	0.00	0.00	1.25	0.00	0.00	5.80	0.00	0.00	0.00	0.00
2019/4/24 14:05:00	2.61	3.21	3.05	2.50	0.88	0.33	0.49	0.20	0.08	0.16	0.15	0.19	0.32	0.92	0.64	0.95	0.66	0.60	0.96	0.67	0.00	1.35	0.00	0.00	0.00	0.00	0.00	0.00	0.00	0.00	0.00
2019/4/24 14:06:00	2.59	3.21	3.13	2.58	0.91	0.33	0.47	0.17	0.10	0.14	0.14	0.32	0.27	0.95	0.99	1.06	0.66	0.56	2.16	0.50	0.91	0.00	1.39	2.50	0.00	7.55	0.00	0.00	0.00	0.00	0.00
2019/4/24 14:07:00	2.61	3.21	3.13	2.62	0.93	0.35	0.47	0.19	0.09	0.17	0.15	0.20	0.32	0.72	0.93	0.91	0.75	0.70	2.16	1.00	0.30	0.45	0.70	0.00	0.00	0.00	0.00	0.00	0.00	0.00	34.57
2019/4/24 14:08:00	2.56	3.20	3.10	2.59	0.94	0.35	0.45	0.19	0.08	0.10	0.14	0.26	0.24	0.62	1.14	0.99	0.51	0.93	1.12	1.51	0.30	0.00	0.00	0.00	0.00	3.77	0.00	0.00	0.00	0.00	0.00
2019/4/24 14:09:00	2.54	3.20	3.12	2.64	0.90	0.36	0.44	0.19	0.08	0.13	0.15	0.28	0.29	0.62	1.00	0.95	0.60	0.65	1.04	0.33	0.00	1.35	2.09	2.50	0.00	0.00	5.80	0.00	0.00	0.00	0.00
2019/4/24 14:10:00	2.57	3.12	3.04	2.53	0.90	0.33	0.44	0.18	0.08	0.15	0.10	0.15	0.20	0.67	1.08	0.75	0.51	0.51	1.04	0.84	0.00	0.00	0.00	0.00	0.00	0.00	0.00	0.00	0.00	0.00	0.00
2019/4/24 14:11:00	2.55	3.13	3.00	2.51	0.87	0.33	0.42	0.19	0.07	0.10	0.14	0.17	0.24	0.64	0.70	0.68	0.51	0.56	1.04	0.84	0.30	0.00	0.00	0.00	0.00	0.00	0.00	0.00	0.00	0.00	0.00
2019/4/24 14:12:00	2.52	3.13	3.00	2.57	0.87	0.35	0.45	0.19	0.08	0.13	0.13	0.23	0.21	0.59	1.06	0.91	0.57	0.51	1.04	1.17	0.00	0.90	0.70	0.00	2.29	0.00	0.00	0.00	0.00	0.00	0.00
2019/4/24 14:13:00	2.53	3.08	2.93	2.51	0.86	0.32	0.40	0.19	0.06	0.10	0.11	0.22	0.16	0.49	1.23	0.79	0.54	0.37	1.60	0.84	1.51	1.35	0.00	0.00	0.00	0.00	0.00	0.00	0.00	0.00	0.00
2019/4/24 14:14:00	2.51	3.06	2.97	2.40	0.87	0.31	0.41	0.15	0.06	0.12	0.14	0.22	0.29	0.64	0.42	0.38	0.27	0.83	0.96	0.50	0.00	0.00	0.00	0.00	0.00	0.00	0.00	0.00	0.00	0.00	0.00
2019/4/24 14:15:00	2.46	2.99	2.83	2.34	0.81	0.32	0.40	0.14	0.07	0.09	0.10	0.25	0.24	0.69	0.96	0.93	0.54	0.42	0.72	1.00	0.00	0.00	0.70	0.00	0.00	0.00	0.00	0.00	0.00	0.00	0.00
2019/4/24 14:16:00	2.44	2.93	2.75	2.25	0.80	0.29	0.39	0.13	0.07	0.11	0.09	0.15	0.21	0.54	0.73	0.71	0.57	0.42	1.20	0.67	0.00	0.00	0.70	0.00	0.00	0.00	0.00	0.00	0.00	0.00	0.00
2019/4/24 14:17:00	2.44	2.92	2.75	2.21	0.79	0.28	0.37	0.14	0.06	0.09	0.09	0.11	0.11	0.38	0.37	0.24	0.18	0.46	1.12	0.67	0.30	0.00	0.00	0.00	0.00	0.00	0.00	0.00	0.00	0.00	0.00
2019/4/24 14:18:00	2.47	2.96	2.76	2.27	0.79	0.28	0.34	0.14	0.07	0.09	0.09	0.19	0.21	0.56	0.46	0.59	0.42	0.56	0.80	1.67	0.30	0.45	0.70	1.25	2.29	0.00	0.00	0.00	18.29	0.00	0.00
2019/4/24 14:19:00	2.46	2.96	2.80	2.29	0.80	0.28	0.41	0.14	0.06	0.08	0.10	0.13	0.17	0.59	0.76	0.38	0.57	0.42	0.88	0.17	0.00	0.00	0.70	2.50	0.00	0.00	0.00	0.00	0.00	0.00	0.00
2019/4/24 14:20:00	2.45	2.92	2.77	2.20	0.77	0.29	0.38	0.14	0.08	0.09	0.10	0.15	0.16	0.56	0.63	0.70	0.30	0.32	1.12	0.67	0.00	0.00	0.70	1.25	0.00	0.00	11.60	0.00	0.00	0.00	0.00
2019/4/24 14:21:00	2.46	2.95	2.82	2.36	0.79	0.32	0.37	0.15	0.07	0.10	0.12	0.23	0.27	0.69	0.75	0.53	0.36	0.23	1.68	0.67	0.30	0.45	0.00	2.50	0.00	0.00	0.00	0.00	0.00	0.00	0.00
2019/4/24 14:22:00	2.46	2.91	2.80	2.31	0.79	0.31	0.40	0.13	0.09	0.10	0.11	0.15	0.27	0.51	0.73	0.80	0.48	0.74	1.28	0.50	0.60	0.00	0.00	0.00	0.00	0.00	0.00	0.00	0.00	0.00	0.00
2019/4/24 14:23:00	2.49	2.94	2.83	2.35	0.80	0.32	0.42	0.16	0.05	0.12	0.11	0.14	0.27	0.64	1.09	1.13	0.45	0.42	1.04	0.84	0.60	0.45	1.39	2.50	0.00	0.00	0.00	0.00	0.00	0.00	0.00
2019/4/24 14:24:00	2.43	2.96	2.83	2.39	0.84	0.30	0.40	0.17	0.09	0.09	0.11	0.26	0.31	0.62	0.81	0.77	0.79	0.60	1.28	1.67	0.00	0.00	0.70	0.00	0.00	0.00	0.00	10.02	0.00	0.00	0.00
2019/4/24 14:25:00	2.46	3.01	2.87	2.44	0.85	0.32	0.44	0.18	0.09	0.09	0.15	0.15	0.25	0.62	0.69	0.93	0.48	0.37	1.68	2.34	0.00	0.00	0.70	0.00	0.00	0.00	0.00	0.00	0.00	0.00	0.00
2019/4/24 14:26:00	2.47	2.98	2.88	2.44	0.83	0.33	0.46	0.19	0.08	0.16	0.13	0.15	0.24	0.67	0.96	0.82	0.69	0.60	1.20	2.68	0.30	0.45	0.00	0.00	0.00	0.00	0.00	0.00	0.00	0.00	0.00
2019/4/24 14:27:00	2.43	2.95	2.80	2.40	0.84	0.32	0.46	0.19	0.11	0.12	0.18	0.19	0.36	0.80	0.97	0.93	0.82	0.65	1.76	1.84	0.60	0.00	0.70	0.00	0.00	0.00	0.00	0.00	0.00	0.00	0.00
2019/4/24 14:28:00	2.48	3.03	2.95	2.52	0.95	0.34	0.49	0.22	0.11	0.17	0.17	0.23	0.27	0.72	1.03	0.93	1.09	1.07	1.68	1.67	0.60	0.90	0.70	1.25	0.00	0.00	0.00	0.00	0.00	0.00	0.00
2019/4/24 14:29:00	2.43	2.94	2.89	2.44	0.90	0.34	0.52	0.22	0.10	0.16	0.13	0.29	0.27	0.90	0.61	1.08	0.85	0.65	0.88	0.84	0.30	0.00	0.70	0.00	0.00	0.00	0.00	0.00	0.00	0.00	0.00
2019/4/24 14:30:00	2.42	2.90	2.76	2.34	0.86	0.35	0.49	0.22	0.11	0.20	0.16	0.28	0.40	0.82	0.98	0.62	0.72	0.93	1.04	1.51	0.00	0.00	0.70	1.25	0.00	0.00	0.00	0.00	0.00	0.00	0.00
2019/4/24 14:31:00	2.39	2.84	2.71	2.26	0.81	0.34	0.46	0.21	0.10	0.17	0.17	0.29	0.34	0.54	0.71	1.19	0.63	0.51	1.52	1.00	0.30	0.45	0.00	0.00	0.00	0.00	0.00	0.00	0.00	0.00	0.00
2019/4/24 14:32:00	2.40	2.86	2.73	2.28	0.83	0.31	0.45	0.23	0.11	0.14	0.15	0.33	0.28	0.74	1.04	1.10	0.57	0.83	1.44	0.67	0.30	0.00	0.70	0.00	0.00	0.00	0.00	0.00	0.00	0.00	0.00
2019/4/24 14:33:00	2.38	2.82	2.70	2.28	0.82	0.31	0.48	0.21	0.11	0.15	0.18	0.31	0.35	0.64	0.97	0.71	0.85	0.83	1.36	0.84	0.30	0.00	0.00	0.00	0.00	0.00	0.00	0.00	0.00	0.00	0.00
2019/4/24 14:34:00	2.38	2.79	2.66	2.27	0.81	0.33	0.46	0.19	0.11	0.15	0.18	0.29	0.29	0.59	0.69	1.10	0.63	0.42	1.20	0.50	0.00	0.90	0.70	0.00	0.00	0.00	0.00	0.00	0.00	0.00	0.00
2019/4/24 14:35:00	2.38	2.80	2.65	2.24	0.79	0.32	0.44	0.17	0.13	0.15	0.13	0.24	0.16	0.49	0.58	0.84	0.60	0.46	1.36	0.67	0.30	0.90	0.00	1.25	2.29	0.00	0.00	0.00	0.00	0.00	0.00
2019/4/24 14:36:00	2.35	2.75	2.63	2.15	0.77	0.31	0.43	0.22	0.10	0.17	0.10	0.21	0.27	0.82	0.71	0.44	0.48	0.37	0.96	0.67	0.00	0.00	0.00	0.00	0.00	0.00	0.00	0.00	0.00	0.00	0.00
2019/4/24 14:37:00	2.35	2.79	2.63	2.15	0.77	0.30	0.40	0.19	0.09	0.14	0.12	0.30	0.32	0.74	0.78	0.57	0.57	0.56	1.28	1.34	0.30	0.90	1.39	0.00	0.00	0.00	5.80	0.00	0.00	0.00	0.00
2019/4/24 14:38:00	2.36	2.80	2.64	2.14	0.76	0.30	0.41	0.18	0.09	0.15	0.12	0.28	0.20	0.49	0.92	0.86	0.51	0.46	1.44	0.33	0.60	0.00	0.00	1.25	0.00	3.77	0.00	0.00	0.00	0.00	0.00
2019/4/24 14:39:00	2.38	2.83	2.62	2.15	0.79	0.30	0.45	0.19	0.09	0.16	0.13	0.21	0.16	0.69	0.88	0.60	0.42	0.23	1.28	1.00	0.60	0.00	0.70	0.00	0.00	0.00	0.00	0.00	0.00	0.00	0.00
2019/4/24 14:40:00	2.38	2.82	2.64	2.16	0.78	0.32	0.41	0.18	0.10	0.12	0.16	0.18	0.19	0.41	0.49	0.49	0.42	0.51	1.12	0.33	0.60	0.00	0.70	0.00	0.00	0.00	0.00	0.00	0.00	0.00	0.00
2019/4/24 14:41:00	2.38	2.81	2.60	2.19	0.78	0.29	0.39	0.18	0.09	0.12	0.13	0.20	0.31	0.54	0.86	0.75	0.27	0.28	1.52	0.67	0.00	0.00	0.00	0.00	0.00	0.00	0.00	0.00	0.00	0.00	0.00
2019/4/24 14:42:00	2.37	2.82	2.61	2.20	0.77	0.31	0.39	0.18	0.10	0.12	0.10	0.25	0.11	0.51	0.79	0.70	0.33	0.23	1.12	0.67	0.30	0.45	0.70	1.25	0.00	0.00	0.00	0.00	0.00	0.00	0.00
2019/4/24 14:43:00	2.36	2.78	2.60	2.15	0.79	0.31	0.39	0.18	0.08	0.12	0.12	0.20	0.23	0.72	0.76	0.35	0.30	0.28	1.68	0.84	0.30	0.00	0.70	1.25	0.00	0.00	0.00	0.00	0.00	0.00	0.00
2019/4/24 14:44:00	2.40	2.83	2.64	2.21	0.79	0.30	0.41	0.16	0.07	0.08	0.13	0.21	0.16	0.67	0.74	0.86	0.42	0.23	1.04	0.84	0.30	0.00	0.00	1.25	0.00	0.00	0.00	0.00	0.00	0.00	0.00
2019/4/24 14:45:00	2.39	2.75	2.59	2.14	0.75	0.30	0.37	0.17	0.08	0.09	0.10	0.19	0.23	0.64	0.69	0.38	0.42	0.32	1.04	0.50	0.00	0.90	0.70	0.00	0.00	0.00	0.00	0.00	0.00	0.00	0.00
2019/4/24 14:46:00	2.39	2.85	2.66	2.17	0.77	0.29	0.38	0.16	0.08	0.09	0.09	0.23	0.24	0.56	0.60	0.86	0.54	0.42	0.96	0.17	0.30	0.00	0.70	1.25	0.00	0.00	0.00	0.00	0.00	0.00	0.00
2019/4/24 14:47:00	2.39	2.79	2.70	2.21	0.78	0.29	0.39	0.17	0.07	0.09	0.12	0.23	0.15	0.44	0.73	0.71	0.63	0.65	0.48	0.84	0.00	0.90	0.00	0.00	0.00	0.00	0.00	0.00	0.00	0.00	0.00
2019/4/24 14:48:00	2.37	2.82	2.68	2.21	0.77	0.28	0.39	0.17	0.07	0.13	0.11	0.19	0.21	0.56	0.75	1.08	0.54	0.74	1.20	1.34	0.91	0.00	0.00	0.00	0.00	0.00	5.80	0.00	0.00	0.00	0.00
2019/4/24 14:49:00	2.37	2.79	2.63	2.19	0.74	0.28	0.37	0.15	0.09	0.09	0.11	0.19	0.31	0.77	0.74	0.64	0.63	0.51	1.60	0.17	0.30	0.00	1.39	0.00	0.00	0.00	0.00	0.00	0.00	0.00	0.00
2019/4/24 14:50:00	2.36	2.72	2.54	2.02	0.71	0.29	0.37	0.14	0.06	0.13	0.12	0.14	0.29	0.54	0.81	0.62	0.51	0.74	0.64	0.67	0.00	0.00	0.00	0.00	0.00	0.00	0.00	0.00	0.00	0.00	0.00
2019/4/24 14:51:00	2.34	2.73	2.55	2.08	0.70	0.26	0.33	0.14	0.06	0.12	0.10	0.25	0.12	0.44	0.65	0.29	0.33	0.32	0.88	0.67	0.91	0.00	0.70	1.25	2.29	0.00	0.00	0.00	0.00	0.00	0.00
2019/4/24 14:52:00	2.32	2.72	2.55	2.10	0.73	0.26	0.35	0.17	0.08	0.10	0.11	0.19	0.13	0.46	0.83	0.95	0.60	0.42	1.04	1.17	0.00	0.00	0.70	0.00	0.00	0.00	0.00	0.00	0.00	0.00	0.00
2019/4/24 14:53:00	2.34	2.73	2.58	2.07	0.70	0.29	0.36	0.14	0.05	0.07	0.07	0.15	0.29	0.51	0.49	0.49	0.33	0.42	2.16	0.84	0.00	0.00	1.39	0.00	0.00	0.00	0.00	0.00	0.00	0.00	0.00
2019/4/24 14:54:00	2.35	2.73	2.50	2.03	0.70	0.26	0.31	0.11	0.06	0.09	0.10	0.15	0.25	0.56	0.80	0.35	0.54	0.46	1.12	0.67	0.30	0.00	0.70	2.50	2.29	0.00	0.00	0.00	0.00	0.00	0.00
2019/4/24 14:55:00	2.32	2.69	2.47	2.04	0.68	0.27	0.34	0.14	0.06	0.08	0.10	0.10	0.20	0.38	0.75	0.40	0.54	0.46	0.72	0.84	0.30	0.00	0.00	0.00	0.00	0.00	0.00	0.00	0.00	0.00	0.00
2019/4/24 14:56:00	2.34	2.72	2.53	2.09	0.68	0.25	0.34	0.12	0.07	0.08	0.06	0.19	0.13	0.38	0.60	0.57	0.18	0.23	0.64	0.84	0.60	0.45	1.39	0.00	0.00	0.00	0.00	0.00	0.00	0.00	0.00
2019/4/24 14:57:00	2.33	2.69	2.50	2.05	0.68	0.24	0.32	0.13	0.06	0.08	0.11	0.17	0.17	0.23	0.46	0.70	0.48	0.23	0.64	0.67	0.00	0.45	1.39	0.00	0.00	0.00	0.00	0.00	0.00	0.00	0.00
2019/4/24 14:58:00	2.31	2.68	2.44	1.96	0.69	0.25	0.33	0.11	0.05	0.09	0.09	0.15	0.16	0.38	0.69	0.75	0.36	0.56	0.72	1.00	0.00	0.00	0.70	0.00	0.00	0.00	0.00	0.00	0.00	0.00	0.00
2019/4/24 14:59:00	2.33	2.72	2.51	2.04	0.66	0.25	0.32	0.13	0.05	0.08	0.08	0.17	0.16	0.36	0.73	0.91	0.27	0.28	0.88	0.67	0.91	0.45	1.39	0.00	0.00	3.77	0.00	0.00	0.00	0.00	0.00
2019/4/24 15:00:00	2.33	2.70	2.47	2.02	0.63	0.23	0.33	0.11	0.06	0.09	0.07	0.18	0.11	0.44	0.34	0.48	0.12	0.32	0.96	0.33	0.00	0.00	0.00	0.00	0.00	0.00	0.00	0.00	0.00	0.00	0.00
2019/4/24 15:01:00	2.33	2.69	2.50	1.98	0.71	0.22	0.31	0.12	0.05	0.07	0.07	0.12	0.17	0.54	0.54	0.46	0.33	0.19	0.48	0.00	0.00	0.00	0.00	0.00	0.00	0.00	0.00	0.00	0.00	0.00	0.00
2019/4/24 15:02:00	2.30	2.72	2.52	2.04	0.71	0.25	0.32	0.12	0.05	0.08	0.07	0.13	0.17	0.56	0.65	0.64	0.15	0.46	1.28	0.67	0.00	0.00	0.00	0.00	0.00	0.00	0.00	0.00	0.00	0.00	0.00
2019/4/24 15:03:00	2.36	2.73	2.55	2.05	0.69	0.25	0.35	0.14	0.06	0.07	0.08	0.15	0.29	0.56	0.45	0.33	0.45	0.28	1.60	0.67	0.30	0.45	0.00	0.00	0.00	0.00	0.00	0.00	0.00	0.00	0.00
2019/4/24 15:04:00	2.35	2.76	2.59	2.07	0.72	0.25	0.32	0.13	0.05	0.09	0.07	0.13	0.17	0.38	0.57	0.40	0.33	0.32	0.24	0.17	0.60	0.00	0.70	1.25	0.00	0.00	0.00	0.00	0.00	0.00	0.00
2019/4/24 15:05:00	2.37	2.79	2.57	2.14	0.69	0.25	0.32	0.12	0.05	0.12	0.08	0.18	0.20	0.46	0.33	0.27	0.09	0.37	1.68	1.00	0.60	0.00	0.00	1.25	0.00	0.00	5.80	0.00	0.00	0.00	0.00
2019/4/24 15:06:00	2.38	2.83	2.65	2.18	0.75	0.26	0.33	0.15	0.04	0.07	0.08	0.19	0.16	0.38	0.46	0.49	0.54	0.32	1.84	1.84	0.60	0.00	0.00	6.26	2.29	0.00	0.00	0.00	0.00	0.00	0.00
2019/4/24 15:07:00	2.36	2.83	2.66	2.20	0.73	0.26	0.34	0.14	0.06	0.09	0.11	0.13	0.25	0.77	0.71	0.40	0.48	0.51	1.36	0.84	0.30	0.00	1.39	0.00	0.00	0.00	0.00	0.00	0.00	0.00	0.00
2019/4/24 15:08:00	2.40	2.86	2.73	2.26	0.77	0.27	0.33	0.14	0.06	0.07	0.09	0.16	0.15	0.44	0.91	0.55	0.54	0.46	1.12	0.84	0.30	0.00	0.00	1.25	0.00	0.00	0.00	0.00	0.00	0.00	0.00
2019/4/24 15:09:00	2.39	2.82	2.73	2.26	0.75	0.30	0.35	0.12	0.06	0.09	0.08	0.18	0.21	0.56	0.49	0.82	0.51	0.46	1.28	2.01	0.00	0.45	0.00	0.00	0.00	0.00	0.00	0.00	0.00	0.00	0.00
2019/4/24 15:10:00	2.41	2.87	2.72	2.27	0.77	0.29	0.35	0.13	0.07	0.09	0.09	0.16	0.21	0.67	0.64	0.49	0.30	0.23	1.76	1.34	0.60	0.00	0.00	0.00	2.29	0.00	5.80	0.00	0.00	0.00	0.00
2019/4/24 15:11:00	2.35	2.80	2.70	2.27	0.77	0.27	0.33	0.13	0.05	0.08	0.12	0.17	0.20	0.28	0.57	0.40	0.15	0.37	1.60	1.00	0.00	0.00	0.70	1.25	0.00	0.00	0.00	0.00	0.00	0.00	0.00
2019/4/24 15:12:00	2.39	2.87	2.74	2.32	0.78	0.28	0.36	0.14	0.04	0.09	0.09	0.15	0.25	0.41	0.51	0.51	0.60	0.56	1.12	0.33	1.81	0.45	0.00	0.00	2.29	0.00	0.00	0.00	0.00	0.00	0.00
2019/4/24 15:13:00	2.35	2.83	2.72	2.28	0.77	0.29	0.35	0.12	0.06	0.08	0.07	0.17	0.12	0.49	0.40	0.38	0.48	0.51	1.44	1.34	0.00	0.00	0.70	0.00	0.00	0.00	0.00	0.00	0.00	0.00	0.00
2019/4/24 15:14:00	2.37	2.80	2.71	2.25	0.74	0.28	0.34	0.13	0.05	0.08	0.08	0.13	0.31	0.28	0.64	0.49	0.48	0.46	1.36	0.50	0.30	0.45	0.70	0.00	0.00	0.00	0.00	0.00	0.00	0.00	0.00
2019/4/24 15:15:00	2.39	2.85	2.80	2.28	0.78	0.28	0.37	0.13	0.06	0.09	0.13	0.15	0.21	0.44	0.45	0.38	0.69	0.28	1.04	0.84	0.00	0.45	0.70	0.00	0.00	0.00	0.00	0.00	0.00	0.00	0.00
2019/4/24 15:16:00	2.37	2.80	2.75	2.31	0.76	0.27	0.32	0.13	0.06	0.08	0.11	0.18	0.21	0.59	0.54	0.53	0.36	0.32	1.20	1.17	0.91	0.90	0.00	1.25	0.00	0.00	0.00	0.00	0.00	0.00	0.00
2019/4/24 15:17:00	2.39	2.87	2.80	2.30	0.76	0.30	0.34	0.12	0.07	0.08	0.07	0.16	0.20	0.51	0.46	0.57	0.45	0.51	2.24	1.00	0.00	0.45	1.39	0.00	0.00	0.00	0.00	0.00	0.00	0.00	0.00
2019/4/24 15:18:00	2.36	2.87	2.71	2.31	0.76	0.28	0.35	0.12	0.04	0.07	0.09	0.19	0.17	0.54	0.62	0.53	0.57	0.32	1.52	0.33	0.30	0.00	0.00	0.00	2.29	0.00	0.00	0.00	0.00	0.00	0.00
2019/4/24 15:19:00	2.32	2.74	2.60	2.16	0.73	0.25	0.33	0.09	0.05	0.08	0.07	0.16	0.08	0.62	0.74	0.53	0.27	0.51	1.12	0.67	0.00	0.45	0.70	1.25	2.29	0.00	0.00	0.00	0.00	0.00	0.00
2019/4/24 15:20:00	2.29	2.67	2.51	2.03	0.66	0.24	0.33	0.10	0.04	0.07	0.06	0.13	0.19	0.44	0.36	0.37	0.06	0.19	0.56	0.17	0.00	0.00	0.00	0.00	0.00	0.00	0.00	0.00	0.00	0.00	0.00
2019/4/24 15:21:00	2.27	2.66	2.45	2.01	0.66	0.25	0.28	0.12	0.04	0.06	0.08	0.13	0.04	0.23	0.34	0.15	0.15	0.14	0.40	0.50	0.60	0.00	0.00	0.00	0.00	0.00	0.00	0.00	0.00	0.00	0.00
2019/4/24 15:22:00	2.26	2.63	2.43	1.98	0.67	0.24	0.30	0.10	0.04	0.08	0.05	0.12	0.16	0.36	0.31	0.04	0.06	0.23	0.96	0.50	0.00	0.00	0.00	0.00	0.00	0.00	0.00	0.00	0.00	0.00	0.00
2019/4/24 15:23:00	2.28	2.62	2.42	2.00	0.65	0.23	0.28	0.12	0.04	0.08	0.06	0.13	0.09	0.36	0.30	0.27	0.21	0.19	0.88	0.00	0.30	0.45	0.00	0.00	0.00	0.00	0.00	0.00	0.00	0.00	34.57
2019/4/24 15:24:00	2.27	2.63	2.41	1.97	0.65	0.23	0.26	0.10	0.04	0.07	0.06	0.14	0.12	0.33	0.36	0.24	0.12	0.19	0.56	0.50	0.30	0.00	0.00	1.25	0.00	3.77	0.00	0.00	0.00	0.00	0.00
2019/4/24 15:25:00	2.23	2.62	2.45	1.97	0.66	0.22	0.31	0.10	0.05	0.07	0.06	0.11	0.09	0.41	0.43	0.35	0.18	0.37	0.64	0.33	0.60	0.90	0.00	0.00	0.00	0.00	0.00	0.00	0.00	0.00	0.00
2019/4/24 15:26:00	2.25	2.60	2.41	1.95	0.65	0.24	0.29	0.10	0.05	0.08	0.05	0.19	0.09	0.31	0.43	0.53	0.36	0.37	0.64	0.67	0.30	0.00	0.00	0.00	0.00	0.00	0.00	0.00	0.00	0.00	0.00
2019/4/24 15:27:00	2.26	2.63	2.41	1.98	0.65	0.21	0.29	0.11	0.05	0.07	0.08	0.17	0.11	0.49	0.26	0.35	0.15	0.23	0.64	0.00	0.60	0.00	0.00	0.00	0.00	0.00	0.00	0.00	0.00	0.00	0.00
2019/4/24 15:28:00	2.26	2.60	2.38	1.93	0.64	0.24	0.27	0.11	0.03	0.06	0.06	0.17	0.21	0.31	0.40	0.40	0.30	0.23	1.28	0.67	0.60	0.45	0.00	0.00	0.00	0.00	0.00	0.00	0.00	0.00	0.00
2019/4/24 15:29:00	2.27	2.59	2.35	1.88	0.63	0.23	0.28	0.08	0.05	0.07	0.07	0.15	0.17	0.36	0.52	0.48	0.18	0.51	0.88	0.33	0.60	0.00	0.00	0.00	0.00	0.00	0.00	0.00	0.00	0.00	0.00
2019/4/24 15:30:00	2.24	2.57	2.38	1.86	0.61	0.22	0.24	0.11	0.03	0.06	0.06	0.11	0.09	0.44	0.42	0.31	0.24	0.23	0.48	0.33	0.00	0.00	0.00	0.00	0.00	0.00	0.00	0.00	0.00	0.00	0.00
2019/4/24 15:31:00	2.25	2.57	2.34	1.87	0.61	0.20	0.30	0.11	0.04	0.05	0.07	0.13	0.15	0.28	0.78	0.77	0.45	0.32	0.88	0.67	0.60	0.00	0.70	0.00	0.00	0.00	0.00	0.00	0.00	0.00	0.00
2019/4/24 15:32:00	2.21	2.50	2.31	1.81	0.59	0.22	0.26	0.10	0.05	0.06	0.07	0.12	0.15	0.38	0.34	0.33	0.39	0.09	0.72	1.00	1.21	0.45	0.00	1.25	2.29	0.00	0.00	10.02	0.00	0.00	0.00
2019/4/24 15:33:00	2.22	2.54	2.28	1.80	0.57	0.22	0.26	0.11	0.06	0.09	0.08	0.11	0.08	0.38	0.14	0.15	0.09	0.14	0.00	0.17	0.00	0.00	0.00	1.25	0.00	0.00	0.00	0.00	0.00	0.00	0.00
2019/4/24 15:34:00	2.23	2.53	2.31	1.79	0.56	0.21	0.26	0.10	0.04	0.07	0.06	0.13	0.15	0.26	0.39	0.48	0.27	0.19	0.72	0.00	0.00	0.45	0.00	2.50	0.00	0.00	0.00	0.00	0.00	0.00	0.00
2019/4/24 15:35:00	2.22	2.54	2.32	1.84	0.60	0.20	0.29	0.09	0.04	0.05	0.08	0.17	0.16	0.44	0.58	0.37	0.15	0.19	0.88	0.67	0.60	0.00	1.39	1.25	4.57	3.77	0.00	0.00	0.00	0.00	0.00
2019/4/24 15:36:00	2.24	2.58	2.37	1.86	0.59	0.20	0.26	0.10	0.06	0.06	0.11	0.15	0.17	0.44	0.35	0.16	0.42	0.32	0.96	0.84	0.00	1.35	0.00	0.00	0.00	0.00	0.00	0.00	0.00	0.00	0.00
2019/4/24 15:37:00	2.23	2.58	2.36	1.87	0.60	0.20	0.28	0.10	0.05	0.06	0.07	0.15	0.12	0.33	1.05	0.42	0.21	0.42	0.64	1.00	0.60	0.00	0.00	0.00	0.00	0.00	0.00	0.00	0.00	0.00	0.00
2019/4/24 15:38:00	2.21	2.57	2.32	1.85	0.59	0.20	0.27	0.10	0.04	0.08	0.09	0.14	0.12	0.49	0.81	0.33	0.33	0.42	1.28	1.00	0.30	0.45	0.70	1.25	0.00	0.00	0.00	0.00	0.00	0.00	0.00
2019/4/24 15:39:00	2.25	2.62	2.40	1.90	0.62	0.21	0.28	0.10	0.05	0.07	0.09	0.21	0.11	0.49	0.92	0.90	0.36	0.32	0.56	1.00	0.30	0.00	0.00	1.25	0.00	0.00	0.00	0.00	0.00	0.00	0.00
2019/4/24 15:40:00	2.25	2.59	2.38	1.89	0.61	0.21	0.26	0.09	0.05	0.06	0.08	0.15	0.23	0.15	0.71	0.64	0.24	0.05	0.88	0.50	0.00	0.45	0.00	0.00	0.00	0.00	0.00	0.00	0.00	0.00	0.00
2019/4/24 15:41:00	2.28	2.66	2.47	1.99	0.66	0.23	0.29	0.10	0.07	0.07	0.07	0.09	0.08	0.44	0.45	0.60	0.33	0.46	1.04	0.84	1.21	0.00	1.39	2.50	0.00	0.00	0.00	0.00	0.00	0.00	0.00
2019/4/24 15:42:00	2.28	2.64	2.47	1.96	0.63	0.24	0.25	0.11	0.05	0.06	0.08	0.11	0.20	0.44	0.46	0.68	0.09	0.14	0.80	0.33	0.30	0.45	1.39	0.00	0.00	0.00	0.00	0.00	0.00	0.00	0.00
2019/4/24 15:43:00	2.24	2.62	2.43	1.95	0.63	0.23	0.28	0.10	0.04	0.09	0.05	0.16	0.15	0.36	0.54	0.33	0.33	0.28	0.64	0.50	0.91	0.45	0.00	0.00	0.00	0.00	0.00	10.02	0.00	0.00	0.00
2019/4/24 15:44:00	2.24	2.57	2.40	1.93	0.62	0.21	0.26	0.11	0.04	0.05	0.07	0.08	0.34	0.41	0.30	0.26	0.30	0.46	0.88	1.00	0.30	1.35	0.00	0.00	0.00	0.00	0.00	0.00	0.00	0.00	0.00
2019/4/24 15:45:00	2.25	2.55	2.35	1.91	0.61	0.20	0.26	0.10	0.05	0.06	0.07	0.10	0.12	0.36	0.22	0.59	0.18	0.28	0.88	0.67	0.30	0.45	0.00	1.25	0.00	3.77	0.00	0.00	0.00	0.00	0.00
2019/4/24 15:46:00	2.23	2.57	2.35	1.84	0.63	0.21	0.30	0.09	0.04	0.07	0.09	0.11	0.16	0.33	0.36	0.24	0.21	0.19	0.56	0.17	0.00	0.00	0.70	1.25	0.00	0.00	0.00	0.00	0.00	0.00	0.00
2019/4/24 15:47:00	2.27	2.62	2.42	1.95	0.65	0.23	0.29	0.10	0.05	0.06	0.09	0.12	0.17	0.31	0.47	0.18	0.36	0.23	0.64	0.67	0.60	0.90	0.00	0.00	0.00	0.00	0.00	0.00	0.00	0.00	0.00
2019/4/24 15:48:00	2.28	2.62	2.39	1.94	0.64	0.21	0.31	0.12	0.04	0.05	0.09	0.18	0.09	0.44	0.54	0.31	0.27	0.70	0.40	0.33	0.00	0.90	0.00	1.25	0.00	0.00	0.00	0.00	0.00	0.00	0.00
2019/4/24 15:49:00	2.27	2.58	2.38	1.87	0.60	0.23	0.27	0.09	0.04	0.05	0.06	0.16	0.16	0.38	0.47	0.26	0.27	0.46	0.72	1.17	0.30	0.90	0.70	0.00	0.00	0.00	0.00	0.00	0.00	0.00	0.00
2019/4/24 15:50:00	2.22	2.59	2.34	1.88	0.62	0.23	0.27	0.11	0.04	0.08	0.07	0.11	0.08	0.38	0.62	0.20	0.15	0.23	0.72	1.17	0.30	0.00	0.00	0.00	0.00	0.00	0.00	0.00	0.00	0.00	0.00
2019/4/24 15:51:00	2.23	2.56	2.35	1.86	0.60	0.22	0.26	0.09	0.04	0.06	0.08	0.12	0.19	0.46	0.53	0.66	0.30	0.37	0.96	0.33	0.91	0.00	0.70	0.00	0.00	0.00	0.00	0.00	0.00	0.00	0.00
2019/4/24 15:52:00	2.27	2.57	2.36	1.89	0.61	0.21	0.28	0.10	0.06	0.08	0.08	0.21	0.17	0.44	1.26	0.91	0.21	0.28	0.80	1.17	0.30	1.80	0.70	2.50	2.29	0.00	0.00	0.00	0.00	0.00	0.00
2019/4/24 15:53:00	2.26	2.60	2.33	1.89	0.64	0.21	0.27	0.09	0.04	0.08	0.10	0.16	0.12	0.56	1.03	0.48	0.51	0.28	1.04	0.17	0.00	0.45	1.39	1.25	0.00	0.00	0.00	0.00	0.00	0.00	0.00
2019/4/24 15:54:00	2.23	2.54	2.32	1.86	0.60	0.23	0.28	0.10	0.06	0.09	0.07	0.13	0.23	0.38	0.41	0.46	0.15	0.56	1.12	0.84	0.00	0.45	0.70	0.00	2.29	0.00	0.00	0.00	0.00	0.00	0.00
2019/4/24 15:55:00	2.24	2.57	2.39	1.89	0.61	0.22	0.31	0.10	0.05	0.06	0.09	0.12	0.11	0.44	0.46	0.48	0.57	0.56	1.20	0.00	0.00	0.45	0.70	0.00	0.00	0.00	0.00	0.00	0.00	0.00	0.00
2019/4/24 15:56:00	2.24	2.58	2.34	1.89	0.60	0.22	0.31	0.11	0.03	0.07	0.08	0.12	0.25	0.41	0.37	0.51	0.24	0.32	1.04	0.67	0.91	0.00	0.00	0.00	0.00	0.00	0.00	0.00	0.00	0.00	0.00
2019/4/24 15:57:00	2.25	2.60	2.41	1.95	0.64	0.22	0.28	0.12	0.06	0.08	0.11	0.12	0.16	0.49	0.60	0.51	0.45	0.37	0.64	1.51	0.00	0.45	0.00	0.00	2.29	0.00	0.00	0.00	0.00	0.00	0.00
2019/4/24 15:58:00	2.24	2.59	2.35	1.93	0.63	0.21	0.27	0.12	0.06	0.06	0.07	0.17	0.20	0.41	0.86	0.86	0.42	0.23	1.12	1.00	0.60	0.00	0.00	0.00	0.00	3.77	0.00	0.00	0.00	0.00	0.00
2019/4/24 15:59:00	2.24	2.59	2.36	1.87	0.61	0.22	0.29	0.13	0.04	0.07	0.09	0.09	0.19	0.38	0.63	0.40	0.33	0.51	1.28	0.50	0.60	0.45	0.00	1.25	0.00	0.00	0.00	0.00	0.00	0.00	0.00
2019/4/24 16:00:00	2.24	2.53	2.35	1.88	0.61	0.22	0.28	0.11	0.04	0.08	0.04	0.17	0.13	0.56	0.32	0.18	0.30	0.51	0.88	0.84	0.30	0.00	0.00	0.00	0.00	0.00	0.00	0.00	0.00	0.00	0.00
2019/4/24 16:01:00	2.23	2.57	2.37	1.90	0.63	0.22	0.27	0.09	0.05	0.06	0.07	0.11	0.09	0.49	0.36	0.20	0.39	0.42	1.28	0.67	0.00	0.00	0.00	0.00	2.29	0.00	0.00	0.00	0.00	0.00	0.00
2019/4/24 16:02:00	2.26	2.60	2.39	1.96	0.65	0.23	0.31	0.12	0.04	0.09	0.10	0.09	0.20	0.41	0.80	0.57	0.45	0.32	0.88	1.17	0.00	0.45	0.70	2.50	0.00	0.00	0.00	0.00	0.00	0.00	0.00
2019/4/24 16:03:00	2.21	2.56	2.37	1.91	0.62	0.22	0.27	0.09	0.05	0.04	0.08	0.11	0.17	0.33	0.31	0.16	0.21	0.37	1.12	0.67	0.00	0.45	0.70	0.00	0.00	0.00	0.00	0.00	0.00	0.00	0.00
2019/4/24 16:04:00	2.22	2.59	2.37	1.90	0.63	0.20	0.30	0.09	0.06	0.09	0.08	0.13	0.28	0.33	0.45	0.46	0.39	0.32	1.52	0.84	0.00	0.00	0.00	0.00	0.00	3.77	0.00	0.00	0.00	0.00	0.00
2019/4/24 16:05:00	2.24	2.59	2.38	1.91	0.61	0.24	0.30	0.09	0.04	0.08	0.07	0.11	0.13	0.36	0.66	0.51	0.60	0.37	1.28	0.84	0.00	0.45	0.70	0.00	0.00	0.00	0.00	0.00	0.00	0.00	0.00
2019/4/24 16:06:00	2.24	2.61	2.41	1.97	0.62	0.23	0.30	0.11	0.05	0.07	0.10	0.13	0.21	0.51	0.50	0.70	0.30	0.28	1.20	0.33	1.21	0.00	0.00	0.00	0.00	0.00	0.00	0.00	0.00	0.00	0.00
2019/4/24 16:07:00	2.23	2.62	2.43	1.94	0.61	0.23	0.31	0.11	0.06	0.08	0.06	0.13	0.16	0.28	0.66	0.60	0.36	0.28	0.96	0.33	0.91	0.45	0.00	0.00	0.00	0.00	0.00	0.00	0.00	0.00	0.00
2019/4/24 16:08:00	2.25	2.59	2.41	1.94	0.63	0.24	0.28	0.13	0.05	0.06	0.05	0.13	0.13	0.26	0.41	0.55	0.18	0.28	1.04	0.17	0.00	0.90	0.00	1.25	0.00	0.00	0.00	0.00	0.00	0.00	0.00
2019/4/24 16:09:00	2.24	2.53	2.35	1.84	0.64	0.20	0.28	0.11	0.06	0.05	0.09	0.09	0.17	0.44	0.52	0.57	0.27	0.19	0.64	0.84	0.00	0.45	0.00	0.00	0.00	0.00	0.00	0.00	0.00	0.00	0.00
2019/4/24 16:10:00	2.21	2.53	2.35	1.85	0.61	0.21	0.29	0.09	0.04	0.07	0.05	0.11	0.13	0.23	0.50	0.40	0.42	0.19	0.88	0.50	0.00	0.45	0.00	0.00	0.00	0.00	0.00	0.00	0.00	0.00	0.00
2019/4/24 16:11:00	2.22	2.53	2.36	1.84	0.60	0.22	0.28	0.11	0.06	0.06	0.06	0.07	0.23	0.54	0.60	0.64	0.42	0.28	1.12	1.34	0.00	0.45	0.00	1.25	0.00	0.00	0.00	0.00	0.00	0.00	34.57
2019/4/24 16:12:00	2.24	2.54	2.40	1.85	0.60	0.23	0.28	0.14	0.08	0.07	0.07	0.12	0.12	0.67	0.41	0.26	0.30	0.37	0.64	0.67	0.60	0.45	0.00	2.50	0.00	0.00	0.00	0.00	0.00	0.00	0.00
2019/4/24 16:13:00	2.22	2.56	2.32	1.88	0.61	0.23	0.29	0.11	0.04	0.07	0.09	0.15	0.20	0.38	0.47	0.60	0.30	0.46	0.56	1.00	0.30	0.00	0.00	1.25	0.00	0.00	0.00	0.00	0.00	0.00	0.00
2019/4/24 16:14:00	2.24	2.59	2.34	1.88	0.65	0.22	0.29	0.12	0.05	0.07	0.07	0.09	0.17	0.44	0.42	0.53	0.18	0.37	0.56	0.67	0.60	0.00	0.00	1.25	0.00	3.77	0.00	0.00	0.00	0.00	0.00
2019/4/24 16:15:00	2.21	2.57	2.36	1.88	0.60	0.23	0.26	0.11	0.05	0.07	0.07	0.20	0.05	0.38	0.58	0.33	0.21	0.42	0.88	1.00	0.00	0.45	0.00	0.00	0.00	0.00	0.00	0.00	0.00	0.00	0.00
2019/4/24 16:16:00	2.23	2.53	2.35	1.84	0.60	0.21	0.29	0.11	0.05	0.07	0.08	0.11	0.11	0.38	0.36	0.55	0.36	0.23	0.48	0.84	0.00	0.45	0.00	0.00	0.00	0.00	0.00	0.00	0.00	0.00	0.00
2019/4/24 16:17:00	2.24	2.55	2.37	1.87	0.62	0.21	0.26	0.12	0.07	0.06	0.07	0.06	0.09	0.23	0.31	0.22	0.42	0.32	1.36	0.84	0.30	0.45	0.00	1.25	0.00	0.00	0.00	0.00	18.29	0.00	0.00
2019/4/24 16:18:00	2.23	2.54	2.33	1.87	0.57	0.23	0.28	0.10	0.04	0.07	0.06	0.15	0.19	0.46	0.66	0.57	0.09	0.37	0.88	0.67	0.00	0.90	0.00	0.00	0.00	0.00	0.00	0.00	0.00	0.00	0.00
2019/4/24 16:19:00	2.22	2.56	2.34	1.92	0.61	0.22	0.34	0.10	0.05	0.08	0.08	0.11	0.16	0.67	0.49	0.40	0.42	0.42	1.04	0.50	1.21	0.00	0.00	0.00	2.29	0.00	0.00	0.00	0.00	0.00	0.00
2019/4/24 16:20:00	2.24	2.57	2.37	1.89	0.63	0.22	0.30	0.12	0.06	0.07	0.07	0.14	0.12	0.38	0.72	0.51	0.21	0.14	0.88	0.33	0.00	0.45	0.00	1.25	0.00	0.00	0.00	0.00	0.00	0.00	0.00
2019/4/24 16:21:00	2.18	2.53	2.35	1.84	0.63	0.23	0.27	0.11	0.05	0.10	0.05	0.12	0.21	0.41	0.50	0.20	0.39	0.32	0.40	1.00	0.30	0.45	0.70	0.00	0.00	0.00	0.00	0.00	0.00	0.00	0.00
2019/4/24 16:22:00	2.18	2.50	2.32	1.79	0.58	0.21	0.28	0.12	0.06	0.08	0.08	0.13	0.19	0.36	0.59	0.35	0.51	0.19	0.56	0.84	0.60	0.45	0.70	0.00	0.00	0.00	0.00	0.00	0.00	0.00	0.00
2019/4/24 16:23:00	2.17	2.49	2.30	1.82	0.58	0.21	0.29	0.13	0.06	0.09	0.09	0.12	0.05	0.33	0.61	0.64	0.27	0.28	1.20	0.33	0.30	0.00	0.70	0.00	0.00	0.00	0.00	0.00	0.00	0.00	0.00
2019/4/24 16:24:00	2.20	2.54	2.32	1.86	0.61	0.23	0.29	0.11	0.06	0.08	0.05	0.11	0.20	0.41	0.47	0.53	0.27	0.51	1.04	1.34	0.60	0.00	0.70	0.00	0.00	0.00	0.00	0.00	0.00	0.00	0.00
2019/4/24 16:25:00	2.19	2.50	2.35	1.82	0.61	0.22	0.29	0.11	0.06	0.08	0.09	0.16	0.11	0.41	0.48	0.27	0.36	0.23	0.56	0.50	0.00	0.90	0.70	1.25	2.29	0.00	0.00	0.00	0.00	0.00	0.00
2019/4/24 16:26:00	2.20	2.55	2.32	1.85	0.61	0.22	0.29	0.11	0.06	0.10	0.10	0.15	0.13	0.36	0.55	0.60	0.54	0.42	1.12	0.50	0.30	0.45	0.00	1.25	0.00	0.00	0.00	0.00	0.00	0.00	0.00
2019/4/24 16:27:00	2.24	2.54	2.41	1.92	0.64	0.23	0.29	0.10	0.06	0.07	0.05	0.13	0.23	0.56	1.11	0.77	0.36	0.28	1.12	1.34	0.91	0.45	2.09	0.00	0.00	0.00	0.00	0.00	0.00	0.00	0.00
2019/4/24 16:28:00	2.19	2.56	2.36	1.90	0.63	0.23	0.31	0.11	0.05	0.09	0.09	0.19	0.19	0.33	0.40	0.35	0.24	0.32	0.56	0.50	0.60	1.35	0.70	0.00	0.00	0.00	0.00	0.00	0.00	0.00	0.00
2019/4/24 16:29:00	2.21	2.56	2.37	1.85	0.61	0.22	0.29	0.12	0.06	0.07	0.04	0.11	0.13	0.41	0.39	0.42	0.39	0.51	1.60	1.17	1.81	0.00	0.00	1.25	0.00	0.00	0.00	0.00	0.00	0.00	0.00
2019/4/24 16:30:00	2.23	2.51	2.37	1.90	0.62	0.24	0.27	0.10	0.06	0.09	0.09	0.13	0.15	0.36	0.54	0.40	0.21	0.23	0.96	0.33	0.91	0.00	0.00	0.00	0.00	0.00	0.00	0.00	0.00	0.00	0.00
2019/4/24 16:31:00	2.22	2.53	2.36	1.89	0.61	0.22	0.30	0.10	0.06	0.06	0.07	0.11	0.19	0.38	0.76	0.57	0.51	0.51	1.20	0.67	0.00	0.45	0.00	0.00	0.00	0.00	0.00	0.00	0.00	0.00	0.00
2019/4/24 16:32:00	2.22	2.53	2.33	1.87	0.61	0.22	0.28	0.10	0.06	0.08	0.10	0.14	0.13	0.26	0.56	0.79	0.33	0.14	0.96	1.34	0.30	0.00	0.70	0.00	0.00	0.00	0.00	0.00	0.00	0.00	0.00
2019/4/24 16:33:00	2.26	2.55	2.33	1.83	0.61	0.22	0.30	0.12	0.05	0.06	0.09	0.11	0.20	0.36	0.29	0.44	0.12	0.23	0.72	0.67	0.60	0.90	0.00	1.25	0.00	0.00	0.00	0.00	0.00	0.00	0.00
2019/4/24 16:34:00	2.24	2.52	2.32	1.85	0.63	0.23	0.29	0.09	0.05	0.06	0.10	0.11	0.16	0.36	0.65	0.55	0.09	0.60	0.80	0.84	0.00	0.00	0.70	2.50	0.00	0.00	0.00	0.00	18.29	0.00	0.00
2019/4/24 16:35:00	2.20	2.54	2.31	1.88	0.63	0.22	0.29	0.12	0.07	0.07	0.07	0.18	0.20	0.41	0.66	0.40	0.12	0.51	0.96	1.84	0.91	0.00	0.70	0.00	0.00	0.00	0.00	0.00	0.00	0.00	0.00
