# Supplementary material for: Study of the Characteristics and Comprehensive Fuzzy Assessment of Indoor Air Chemical Contamination in Public Buildings
Source: Front Public Health. 2021 May 5;9:579299. doi: 10.3389/fpubh.2021.579299 (PMC8138320; doi:10.3389/fpubh.2021.579299)
Supplement: Supplementary file 1 [file Data_Sheet_1.zip › Data Sheet 1/Library/0424/190424_002_2019-04-24_12-10-L.dat]

<Header>
Data are from memory (SD/USB) 
Model: 11-R
# of Location:  1
Serial No.: 11R18003
Firmware revision: 12.40
Software revision: 7-1 Rev IX (17-05-2018)
Unit: log data
offline data

analog inputs: Input 1: [V]	offset: 0.00	factor: 1.00	connected: no;Input 2: [V]	offset: 0.00	factor: 1.00	connected: no;Input 3: [V]	offset: 0.00	factor: 1.00	connected: no;Input 4: [oC]	offset: 0.00	factor: 1.00	connected: no
<Data>
[d&t2035/12/31 11:50:55]	P	Year	Month	Day	Hour	Minute	Loc	GF	Error	Qbatt	Im	UeL	UE4	UE3	UE2	UE1	IV	Weight [ug]	Volume [l]
2019/4/24 12:11:00	P	19	4	24	12	11	1	100	0	51	67	0	4	0	0	0	0	2544	4968	
2019/4/24 12:12:00	P	19	4	24	12	12	1	100	0	51	39	0	4	0	0	0	0	2544	4969	
2019/4/24 12:13:00	P	19	4	24	12	13	1	100	0	51	39	0	4	0	0	0	0	2544	4970	
2019/4/24 12:14:00	P	19	4	24	12	14	1	100	0	51	39	0	4	0	0	0	0	2544	4972	
2019/4/24 12:15:00	P	19	4	24	12	15	1	100	0	50	39	0	4	0	0	0	0	2544	4973	
2019/4/24 12:16:00	P	19	4	24	12	16	1	100	0	50	39	0	4	0	0	0	0	2544	4974	
2019/4/24 12:17:00	P	19	4	24	12	17	1	100	0	50	39	0	4	0	0	0	0	2544	4975	
2019/4/24 12:18:00	P	19	4	24	12	18	1	100	0	50	39	0	4	0	0	0	0	2544	4976	
2019/4/24 12:19:00	P	19	4	24	12	19	1	100	0	50	40	0	4	0	0	0	0	2544	4978	
2019/4/24 12:20:00	P	19	4	24	12	20	1	100	0	50	40	0	4	0	0	0	0	2544	4979	
2019/4/24 12:21:00	P	19	4	24	12	21	1	100	0	49	40	0	4	0	0	0	0	2544	4980	
2019/4/24 12:22:00	P	19	4	24	12	22	1	100	0	49	40	0	4	0	0	0	0	2544	4981	
2019/4/24 12:23:00	P	19	4	24	12	23	1	100	0	49	40	0	4	0	0	0	0	2544	4982	
2019/4/24 12:24:00	P	19	4	24	12	24	1	100	0	48	39	0	4	0	0	0	0	2544	4984	
2019/4/24 12:25:00	P	19	4	24	12	25	1	100	0	48	39	0	4	0	0	0	0	2544	4985	
2019/4/24 12:26:00	P	19	4	24	12	26	1	100	0	48	39	0	4	0	0	0	0	2544	4986	
2019/4/24 12:27:00	P	19	4	24	12	27	1	100	0	47	38	0	4	0	0	0	0	2544	4987	
2019/4/24 12:28:00	P	19	4	24	12	28	1	100	0	47	39	0	4	0	0	0	0	2544	4988	
2019/4/24 12:29:00	P	19	4	24	12	29	1	100	0	47	39	0	4	0	0	0	0	2544	4990	
2019/4/24 12:30:00	P	19	4	24	12	30	1	100	0	47	39	0	4	0	0	0	0	2544	4991	
2019/4/24 12:31:00	P	19	4	24	12	31	1	100	0	46	40	0	4	0	0	0	0	2544	4992	
2019/4/24 12:32:00	P	19	4	24	12	32	1	100	0	46	39	0	4	0	0	0	0	2544	4993	
2019/4/24 12:33:00	P	19	4	24	12	33	1	100	0	46	38	0	4	0	0	0	0	2544	4994	
2019/4/24 12:34:00	P	19	4	24	12	34	1	100	0	46	39	0	4	0	0	0	0	2544	4996	
2019/4/24 12:35:00	P	19	4	24	12	35	1	100	0	45	39	0	4	0	0	0	0	2544	4997	
2019/4/24 12:36:00	P	19	4	24	12	36	1	100	0	45	40	0	4	0	0	0	0	2544	4998	
2019/4/24 12:37:00	P	19	4	24	12	37	1	100	0	45	40	0	4	0	0	0	0	2544	4999	
2019/4/24 12:38:00	P	19	4	24	12	38	1	100	0	44	39	0	4	0	0	0	0	2544	5000	
2019/4/24 12:39:00	P	19	4	24	12	39	1	100	0	44	40	0	4	0	0	0	0	2544	5002	
2019/4/24 12:40:00	P	19	4	24	12	40	1	100	0	43	39	0	4	0	0	0	0	2544	5003	
2019/4/24 12:41:00	P	19	4	24	12	41	1	100	0	43	40	0	4	0	0	0	0	2544	5004	
2019/4/24 12:42:00	P	19	4	24	12	42	1	100	0	44	40	0	4	0	0	0	0	2544	5005	
2019/4/24 12:43:00	P	19	4	24	12	43	1	100	0	43	40	0	4	0	0	0	0	2544	5006	
2019/4/24 12:44:00	P	19	4	24	12	44	1	100	0	43	40	0	4	0	0	0	0	2544	5008	
2019/4/24 12:45:00	P	19	4	24	12	45	1	100	0	43	39	0	4	0	0	0	0	2544	5009	
2019/4/24 12:46:00	P	19	4	24	12	46	1	100	0	42	39	0	4	0	0	0	0	2544	5010	
2019/4/24 12:47:00	P	19	4	24	12	47	1	100	0	42	40	0	4	0	0	0	0	2545	5011	
2019/4/24 12:48:00	P	19	4	24	12	48	1	100	0	42	40	0	4	0	0	0	0	2545	5012	
2019/4/24 12:49:00	P	19	4	24	12	49	1	100	0	42	40	0	4	0	0	0	0	2545	5014	
2019/4/24 12:50:00	P	19	4	24	12	50	1	100	0	41	40	0	4	0	0	0	0	2545	5015	
2019/4/24 12:51:00	P	19	4	24	12	51	1	100	0	41	40	0	4	0	0	0	0	2545	5016	
2019/4/24 12:52:00	P	19	4	24	12	52	1	100	0	40	40	0	4	0	0	0	0	2545	5017	
2019/4/24 12:53:00	P	19	4	24	12	53	1	100	0	40	40	0	4	0	0	0	0	2545	5018	
2019/4/24 12:54:00	P	19	4	24	12	54	1	100	0	40	40	0	4	0	0	0	0	2545	5020	
2019/4/24 12:55:00	P	19	4	24	12	55	1	100	0	40	40	0	4	0	0	0	0	2545	5021	
2019/4/24 12:56:00	P	19	4	24	12	56	1	100	0	40	40	0	4	0	0	0	0	2545	5022	
2019/4/24 12:57:00	P	19	4	24	12	57	1	100	0	39	40	0	4	0	0	0	0	2545	5023	
2019/4/24 12:58:00	P	19	4	24	12	58	1	100	0	39	40	0	4	0	0	0	0	2545	5024	
2019/4/24 12:59:00	P	19	4	24	12	59	1	100	0	39	40	0	4	0	0	0	0	2545	5026	
2019/4/24 13:00:00	P	19	4	24	13	0	1	100	0	38	41	0	4	0	0	0	0	2545	5027	
2019/4/24 13:01:00	P	19	4	24	13	1	1	100	0	38	40	0	4	0	0	0	0	2545	5028	
2019/4/24 13:02:00	P	19	4	24	13	2	1	100	0	37	40	0	4	0	0	0	0	2545	5029	
2019/4/24 13:03:00	P	19	4	24	13	3	1	100	0	37	40	0	4	0	0	0	0	2545	5030	
2019/4/24 13:04:00	P	19	4	24	13	4	1	100	0	37	40	0	4	0	0	0	0	2545	5032	
2019/4/24 13:05:00	P	19	4	24	13	5	1	100	0	37	41	0	4	0	0	0	0	2545	5033	
2019/4/24 13:06:00	P	19	4	24	13	6	1	100	0	37	41	0	4	0	0	0	0	2545	5034	
2019/4/24 13:07:00	P	19	4	24	13	7	1	100	0	36	40	0	4	0	0	0	0	2545	5035	
2019/4/24 13:08:00	P	19	4	24	13	8	1	100	0	37	40	0	4	0	0	0	0	2545	5036	
2019/4/24 13:09:00	P	19	4	24	13	9	1	100	0	36	40	0	4	0	0	0	0	2545	5038	
2019/4/24 13:10:00	P	19	4	24	13	10	1	100	0	36	40	0	4	0	0	0	0	2545	5039	
2019/4/24 13:11:00	P	19	4	24	13	11	1	100	0	36	40	0	4	0	0	0	0	2545	5040	
2019/4/24 13:12:00	P	19	4	24	13	12	1	100	0	36	40	0	4	0	0	0	0	2545	5041	
2019/4/24 13:13:00	P	19	4	24	13	13	1	100	0	35	40	0	4	0	0	0	0	2545	5042	
2019/4/24 13:14:00	P	19	4	24	13	14	1	100	0	34	41	0	4	0	0	0	0	2545	5044	
2019/4/24 13:15:00	P	19	4	24	13	15	1	100	0	34	41	0	4	0	0	0	0	2545	5045	
2019/4/24 13:16:00	P	19	4	24	13	16	1	100	0	34	40	0	4	0	0	0	0	2545	5046	
2019/4/24 13:17:00	P	19	4	24	13	17	1	100	0	34	40	0	4	0	0	0	0	2545	5047	
2019/4/24 13:18:00	P	19	4	24	13	18	1	100	0	34	40	0	4	0	0	0	0	2545	5048	
2019/4/24 13:19:00	P	19	4	24	13	19	1	100	0	34	40	0	4	0	0	0	0	2545	5050	
2019/4/24 13:20:00	P	19	4	24	13	20	1	100	0	34	41	0	4	0	0	0	0	2545	5051	
2019/4/24 13:21:00	P	19	4	24	13	21	1	100	0	33	41	0	4	0	0	0	0	2545	5052	
2019/4/24 13:22:00	P	19	4	24	13	22	1	100	0	33	40	0	4	0	0	0	0	2545	5053	
2019/4/24 13:23:00	P	19	4	24	13	23	1	100	0	32	41	0	4	0	0	0	0	2545	5054	
2019/4/24 13:24:00	P	19	4	24	13	24	1	100	0	33	41	0	4	0	0	0	0	2545	5056	
2019/4/24 13:25:00	P	19	4	24	13	25	1	100	0	32	40	0	4	0	0	0	0	2545	5057	
2019/4/24 13:26:00	P	19	4	24	13	26	1	100	0	32	41	0	4	0	0	0	0	2545	5058	
2019/4/24 13:27:00	P	19	4	24	13	27	1	100	0	32	40	0	4	0	0	0	0	2545	5059	
2019/4/24 13:28:00	P	19	4	24	13	28	1	100	0	32	40	0	4	0	0	0	0	2545	5060	
2019/4/24 13:29:00	P	19	4	24	13	29	1	100	0	32	41	0	4	0	0	0	0	2545	5062	
2019/4/24 13:30:00	P	19	4	24	13	30	1	100	0	31	41	0	4	0	0	0	0	2545	5063	
2019/4/24 13:31:00	P	19	4	24	13	31	1	100	0	31	41	0	4	0	0	0	0	2545	5064	
2019/4/24 13:32:00	P	19	4	24	13	32	1	100	0	31	41	0	4	0	0	0	0	2545	5065	
2019/4/24 13:33:00	P	19	4	24	13	33	1	100	0	31	39	0	4	0	0	0	0	2545	5066	
2019/4/24 13:34:00	P	19	4	24	13	34	1	100	0	31	39	0	4	0	0	0	0	2545	5068	
2019/4/24 13:35:00	P	19	4	24	13	35	1	100	0	31	41	0	4	0	0	0	0	2545	5069	
2019/4/24 13:36:00	P	19	4	24	13	36	1	100	0	30	41	0	4	0	0	0	0	2545	5070	
2019/4/24 13:37:00	P	19	4	24	13	37	1	100	0	30	41	0	4	0	0	0	0	2545	5071	
2019/4/24 13:38:00	P	19	4	24	13	38	1	100	0	30	40	0	4	0	0	0	0	2545	5072	
2019/4/24 13:39:00	P	19	4	24	13	39	1	100	0	29	41	0	4	0	0	0	0	2545	5074	
2019/4/24 13:40:00	P	19	4	24	13	40	1	100	0	30	41	0	4	0	0	0	0	2546	5075	
2019/4/24 13:41:00	P	19	4	24	13	41	1	100	0	29	41	0	4	0	0	0	0	2546	5076	
2019/4/24 13:42:00	P	19	4	24	13	42	1	100	0	29	42	0	4	0	0	0	0	2546	5077	
2019/4/24 13:43:00	P	19	4	24	13	43	1	100	0	28	42	0	4	0	0	0	0	2546	5078	
2019/4/24 13:44:00	P	19	4	24	13	44	1	100	0	28	42	0	4	0	0	0	0	2546	5080	
2019/4/24 13:45:00	P	19	4	24	13	45	1	100	0	28	42	0	4	0	0	0	0	2546	5081	
2019/4/24 13:46:00	P	19	4	24	13	46	1	100	0	28	41	0	4	0	0	0	0	2546	5082	
2019/4/24 13:47:00	P	19	4	24	13	47	1	100	0	28	42	0	4	0	0	0	0	2546	5083	
2019/4/24 13:48:00	P	19	4	24	13	48	1	100	0	28	41	0	4	0	0	0	0	2546	5084	
2019/4/24 13:49:00	P	19	4	24	13	49	1	100	0	28	41	0	4	0	0	0	0	2546	5086	
2019/4/24 13:50:00	P	19	4	24	13	50	1	100	0	28	41	0	4	0	0	0	0	2546	5087	
2019/4/24 13:51:00	P	19	4	24	13	51	1	100	0	28	41	0	4	0	0	0	0	2546	5088	
2019/4/24 13:52:00	P	19	4	24	13	52	1	100	0	27	42	0	4	0	0	0	0	2546	5089	
2019/4/24 13:53:00	P	19	4	24	13	53	1	100	0	28	41	0	4	0	0	0	0	2546	5090	
2019/4/24 13:54:00	P	19	4	24	13	54	1	100	0	27	41	0	4	0	0	0	0	2546	5092	
2019/4/24 13:55:00	P	19	4	24	13	55	1	100	0	28	41	0	4	0	0	0	0	2546	5093	
2019/4/24 13:56:00	P	19	4	24	13	56	1	100	0	27	41	0	4	0	0	0	0	2546	5094	
2019/4/24 13:57:00	P	19	4	24	13	57	1	100	0	26	42	0	4	0	0	0	0	2546	5095	
2019/4/24 13:58:00	P	19	4	24	13	58	1	100	0	26	41	0	4	0	0	0	0	2546	5096	
2019/4/24 13:59:00	P	19	4	24	13	59	1	100	0	27	41	0	4	0	0	0	0	2546	5098	
2019/4/24 14:00:00	P	19	4	24	14	0	1	100	0	25	40	0	4	0	0	0	0	2546	5099	
2019/4/24 14:01:00	P	19	4	24	14	1	1	100	0	26	41	0	4	0	0	0	0	2546	5100	
2019/4/24 14:02:00	P	19	4	24	14	2	1	100	0	26	41	0	4	0	0	0	0	2546	5101	
2019/4/24 14:03:00	P	19	4	24	14	3	1	100	0	25	40	0	4	0	0	0	0	2546	5102	
2019/4/24 14:04:00	P	19	4	24	14	4	1	100	0	25	41	0	4	0	0	0	0	2546	5104	
2019/4/24 14:05:00	P	19	4	24	14	5	1	100	0	25	41	0	4	0	0	0	0	2546	5105	
2019/4/24 14:06:00	P	19	4	24	14	6	1	100	0	25	42	0	4	0	0	0	0	2546	5106	
2019/4/24 14:07:00	P	19	4	24	14	7	1	100	0	25	43	0	4	0	0	0	0	2546	5107	
2019/4/24 14:08:00	P	19	4	24	14	8	1	100	0	25	43	0	4	0	0	0	0	2546	5108	
2019/4/24 14:09:00	P	19	4	24	14	9	1	100	0	25	43	0	4	0	0	0	0	2546	5110	
2019/4/24 14:10:00	P	19	4	24	14	10	1	100	0	25	43	0	4	0	0	0	0	2546	5111	
2019/4/24 14:11:00	P	19	4	24	14	11	1	100	0	24	42	0	4	0	0	0	0	2546	5112	
2019/4/24 14:12:00	P	19	4	24	14	12	1	100	0	24	42	0	4	0	0	0	0	2546	5113	
2019/4/24 14:13:00	P	19	4	24	14	13	1	100	0	25	41	0	4	0	0	0	0	2546	5114	
2019/4/24 14:14:00	P	19	4	24	14	14	1	100	0	24	41	0	4	0	0	0	0	2546	5116	
2019/4/24 14:15:00	P	19	4	24	14	15	1	100	0	24	41	0	4	0	0	0	0	2546	5117	
2019/4/24 14:16:00	P	19	4	24	14	16	1	100	0	24	41	0	4	0	0	0	0	2547	5118	
2019/4/24 14:17:00	P	19	4	24	14	17	1	100	0	23	42	0	4	0	0	0	0	2547	5119	
2019/4/24 14:18:00	P	19	4	24	14	18	1	100	0	24	41	0	4	0	0	0	0	2547	5120	
2019/4/24 14:19:00	P	19	4	24	14	19	1	100	0	23	41	0	4	0	0	0	0	2547	5122	
2019/4/24 14:20:00	P	19	4	24	14	20	1	100	0	23	41	0	4	0	0	0	0	2547	5123	
2019/4/24 14:21:00	P	19	4	24	14	21	1	100	0	23	41	0	4	0	0	0	0	2547	5124	
2019/4/24 14:22:00	P	19	4	24	14	22	1	100	0	23	41	0	4	0	0	0	0	2547	5125	
2019/4/24 14:23:00	P	19	4	24	14	23	1	100	0	22	42	0	4	0	0	0	0	2547	5126	
2019/4/24 14:24:00	P	19	4	24	14	24	1	100	0	22	42	0	4	0	0	0	0	2547	5128	
2019/4/24 14:25:00	P	19	4	24	14	25	1	100	0	22	41	0	4	0	0	0	0	2547	5129	
2019/4/24 14:26:00	P	19	4	24	14	26	1	100	0	22	41	0	4	0	0	0	0	2547	5130	
2019/4/24 14:27:00	P	19	4	24	14	27	1	100	0	23	41	0	4	0	0	0	0	2547	5131	
2019/4/24 14:28:00	P	19	4	24	14	28	1	100	0	22	41	0	4	0	0	0	0	2547	5132	
2019/4/24 14:29:00	P	19	4	24	14	29	1	100	0	22	41	0	4	0	0	0	0	2547	5134	
2019/4/24 14:30:00	P	19	4	24	14	30	1	100	0	21	41	0	4	0	0	0	0	2547	5135	
2019/4/24 14:31:00	P	19	4	24	14	31	1	100	0	22	38	0	4	0	0	0	0	2547	5136	
2019/4/24 14:32:00	P	19	4	24	14	32	1	100	0	21	40	0	4	0	0	0	0	2547	5137	
2019/4/24 14:33:00	P	19	4	24	14	33	1	100	0	21	41	0	4	0	0	0	0	2547	5138	
2019/4/24 14:34:00	P	19	4	24	14	34	1	100	0	21	41	0	4	0	0	0	0	2547	5140	
2019/4/24 14:35:00	P	19	4	24	14	35	1	100	0	21	42	0	4	0	0	0	0	2547	5141	
2019/4/24 14:36:00	P	19	4	24	14	36	1	100	0	21	42	0	4	0	0	0	0	2547	5142	
2019/4/24 14:37:00	P	19	4	24	14	37	1	100	0	21	41	0	4	0	0	0	0	2547	5143	
2019/4/24 14:38:00	P	19	4	24	14	38	1	100	0	21	41	0	4	0	0	0	0	2547	5144	
2019/4/24 14:39:00	P	19	4	24	14	39	1	100	0	21	40	0	4	0	0	0	0	2547	5146	
2019/4/24 14:40:00	P	19	4	24	14	40	1	100	0	21	41	0	4	0	0	0	0	2547	5147	
2019/4/24 14:41:00	P	19	4	24	14	41	1	100	0	21	41	0	4	0	0	0	0	2547	5148	
2019/4/24 14:42:00	P	19	4	24	14	42	1	100	0	20	41	0	4	0	0	0	0	2547	5149	
2019/4/24 14:43:00	P	19	4	24	14	43	1	100	0	21	41	0	4	0	0	0	0	2547	5150	
2019/4/24 14:44:00	P	19	4	24	14	44	1	100	0	20	41	0	4	0	0	0	0	2547	5152	
2019/4/24 14:45:00	P	19	4	24	14	45	1	100	0	20	41	0	4	0	0	0	0	2547	5153	
2019/4/24 14:46:00	P	19	4	24	14	46	1	100	0	20	41	0	4	0	0	0	0	2547	5154	
2019/4/24 14:47:00	P	19	4	24	14	47	1	100	0	20	40	0	4	0	0	0	0	2547	5155	
2019/4/24 14:48:00	P	19	4	24	14	48	1	100	0	20	41	0	4	0	0	0	0	2547	5156	
2019/4/24 14:49:00	P	19	4	24	14	49	1	100	0	19	42	0	4	0	0	0	0	2547	5158	
2019/4/24 14:50:00	P	19	4	24	14	50	1	100	0	19	41	0	4	0	0	0	0	2547	5159	
2019/4/24 14:51:00	P	19	4	24	14	51	1	100	0	19	42	0	4	0	0	0	0	2547	5160	
2019/4/24 14:52:00	P	19	4	24	14	52	1	100	0	19	42	0	4	0	0	0	0	2548	5161	
2019/4/24 14:53:00	P	19	4	24	14	53	1	100	0	19	41	0	4	0	0	0	0	2548	5162	
2019/4/24 14:54:00	P	19	4	24	14	54	1	100	0	19	41	0	4	0	0	0	0	2548	5164	
2019/4/24 14:55:00	P	19	4	24	14	55	1	100	0	19	41	0	4	0	0	0	0	2548	5165	
2019/4/24 14:56:00	P	19	4	24	14	56	1	100	0	19	41	0	4	0	0	0	0	2548	5166	
2019/4/24 14:57:00	P	19	4	24	14	57	1	100	0	18	41	0	4	0	0	0	0	2548	5167	
2019/4/24 14:58:00	P	19	4	24	14	58	1	100	0	18	41	0	4	0	0	0	0	2548	5168	
2019/4/24 14:59:00	P	19	4	24	14	59	1	100	0	18	41	0	4	0	0	0	0	2548	5170	
2019/4/24 15:00:00	P	19	4	24	15	0	1	100	0	18	41	0	4	0	0	0	0	2548	5171	
2019/4/24 15:01:00	P	19	4	24	15	1	1	100	0	18	41	0	4	0	0	0	0	2548	5172	
2019/4/24 15:02:00	P	19	4	24	15	2	1	100	0	18	41	0	4	0	0	0	0	2548	5173	
2019/4/24 15:03:00	P	19	4	24	15	3	1	100	0	18	41	0	4	0	0	0	0	2548	5174	
2019/4/24 15:04:00	P	19	4	24	15	4	1	100	0	18	41	0	4	0	0	0	0	2548	5176	
2019/4/24 15:05:00	P	19	4	24	15	5	1	100	0	18	41	0	4	0	0	0	0	2548	5177	
2019/4/24 15:06:00	P	19	4	24	15	6	1	100	0	18	42	0	4	0	0	0	0	2548	5178	
2019/4/24 15:07:00	P	19	4	24	15	7	1	100	0	18	42	0	4	0	0	0	0	2548	5179	
2019/4/24 15:08:00	P	19	4	24	15	8	1	100	0	18	42	0	4	0	0	0	0	2548	5180	
2019/4/24 15:09:00	P	19	4	24	15	9	1	100	0	18	42	0	4	0	0	0	0	2548	5182	
2019/4/24 15:10:00	P	19	4	24	15	10	1	100	0	18	41	0	4	0	0	0	0	2548	5183	
2019/4/24 15:11:00	P	19	4	24	15	11	1	100	0	18	41	0	4	0	0	0	0	2548	5184	
2019/4/24 15:12:00	P	19	4	24	15	12	1	100	0	17	41	0	4	0	0	0	0	2548	5185	
2019/4/24 15:13:00	P	19	4	24	15	13	1	100	0	17	40	0	4	0	0	0	0	2548	5186	
2019/4/24 15:14:00	P	19	4	24	15	14	1	100	0	17	40	0	4	0	0	0	0	2548	5188	
2019/4/24 15:15:00	P	19	4	24	15	15	1	100	0	17	40	0	4	0	0	0	0	2548	5189	
2019/4/24 15:16:00	P	19	4	24	15	16	1	100	0	17	41	0	4	0	0	0	0	2548	5190	
2019/4/24 15:17:00	P	19	4	24	15	17	1	100	0	17	40	0	4	0	0	0	0	2548	5191	
2019/4/24 15:18:00	P	19	4	24	15	18	1	100	0	17	40	0	4	0	0	0	0	2548	5192	
2019/4/24 15:19:00	P	19	4	24	15	19	1	100	0	16	40	0	4	0	0	0	0	2548	5194	
2019/4/24 15:20:00	P	19	4	24	15	20	1	100	0	17	41	0	4	0	0	0	0	2548	5195	
2019/4/24 15:21:00	P	19	4	24	15	21	1	100	0	15	41	0	4	0	0	0	0	2548	5196	
2019/4/24 15:22:00	P	19	4	24	15	22	1	100	0	17	42	0	4	0	0	0	0	2548	5197	
2019/4/24 15:23:00	P	19	4	24	15	23	1	100	0	16	40	0	4	0	0	0	0	2548	5198	
2019/4/24 15:24:00	P	19	4	24	15	24	1	100	0	16	41	0	4	0	0	0	0	2548	5200	
2019/4/24 15:25:00	P	19	4	24	15	25	1	100	0	16	41	0	4	0	0	0	0	2548	5201	
2019/4/24 15:26:00	P	19	4	24	15	26	1	100	0	16	40	0	4	0	0	0	0	2548	5202	
2019/4/24 15:27:00	P	19	4	24	15	27	1	100	0	16	41	0	4	0	0	0	0	2548	5203	
2019/4/24 15:28:00	P	19	4	24	15	28	1	100	0	15	40	0	4	0	0	0	0	2548	5204	
2019/4/24 15:29:00	P	19	4	24	15	29	1	100	0	16	38	0	4	0	0	0	0	2548	5206	
2019/4/24 15:30:00	P	19	4	24	15	30	1	100	0	16	39	0	4	0	0	0	0	2548	5207	
2019/4/24 15:31:00	P	19	4	24	15	31	1	100	0	15	39	0	4	0	0	0	0	2549	5208	
2019/4/24 15:32:00	P	19	4	24	15	32	1	100	0	15	40	0	4	0	0	0	0	2549	5209	
2019/4/24 15:33:00	P	19	4	24	15	33	1	100	0	15	39	0	4	0	0	0	0	2549	5210	
2019/4/24 15:34:00	P	19	4	24	15	34	1	100	0	15	39	0	4	0	0	0	0	2549	5212	
2019/4/24 15:35:00	P	19	4	24	15	35	1	100	0	15	39	0	4	0	0	0	0	2549	5213	
2019/4/24 15:36:00	P	19	4	24	15	36	1	100	0	15	39	0	4	0	0	0	0	2549	5214	
2019/4/24 15:37:00	P	19	4	24	15	37	1	100	0	15	39	0	4	0	0	0	0	2549	5215	
2019/4/24 15:38:00	P	19	4	24	15	38	1	100	0	15	40	0	4	0	0	0	0	2549	5216	
2019/4/24 15:39:00	P	19	4	24	15	39	1	100	0	15	40	0	4	0	0	0	0	2549	5218	
2019/4/24 15:40:00	P	19	4	24	15	40	1	100	0	15	40	0	4	0	0	0	0	2549	5219	
2019/4/24 15:41:00	P	19	4	24	15	41	1	100	0	15	40	0	4	0	0	0	0	2549	5220	
2019/4/24 15:42:00	P	19	4	24	15	42	1	100	0	15	40	0	4	0	0	0	0	2549	5221	
2019/4/24 15:43:00	P	19	4	24	15	43	1	100	0	15	41	0	4	0	0	0	0	2549	5222	
2019/4/24 15:44:00	P	19	4	24	15	44	1	100	0	15	40	0	4	0	0	0	0	2549	5224	
2019/4/24 15:45:00	P	19	4	24	15	45	1	100	0	15	40	0	4	0	0	0	0	2549	5225	
2019/4/24 15:46:00	P	19	4	24	15	46	1	100	0	14	40	0	4	0	0	0	0	2549	5226	
2019/4/24 15:47:00	P	19	4	24	15	47	1	100	0	15	41	0	4	0	0	0	0	2549	5227	
2019/4/24 15:48:00	P	19	4	24	15	48	1	100	0	14	40	0	4	0	0	0	0	2549	5228	
2019/4/24 15:49:00	P	19	4	24	15	49	1	100	0	13	40	0	4	0	0	0	0	2549	5230	
2019/4/24 15:50:00	P	19	4	24	15	50	1	100	0	14	40	0	4	0	0	0	0	2549	5231	
2019/4/24 15:51:00	P	19	4	24	15	51	1	100	0	14	40	0	4	0	0	0	0	2549	5232	
2019/4/24 15:52:00	P	19	4	24	15	52	1	100	0	14	40	0	4	0	0	0	0	2549	5233	
2019/4/24 15:53:00	P	19	4	24	15	53	1	100	0	14	40	0	4	0	0	0	0	2549	5234	
2019/4/24 15:54:00	P	19	4	24	15	54	1	100	0	13	41	0	4	0	0	0	0	2549	5236	
2019/4/24 15:55:00	P	19	4	24	15	55	1	100	0	13	41	0	4	0	0	0	0	2549	5237	
2019/4/24 15:56:00	P	19	4	24	15	56	1	100	0	13	41	0	4	0	0	0	0	2549	5238	
2019/4/24 15:57:00	P	19	4	24	15	57	1	100	0	13	42	0	4	0	0	0	0	2549	5239	
2019/4/24 15:58:00	P	19	4	24	15	58	1	100	0	13	38	0	4	0	0	0	0	2549	5240	
2019/4/24 15:59:00	P	19	4	24	15	59	1	100	0	13	39	0	4	0	0	0	0	2549	5242	
2019/4/24 16:00:00	P	19	4	24	16	0	1	100	0	13	40	0	4	0	0	0	0	2549	5243	
2019/4/24 16:01:00	P	19	4	24	16	1	1	100	0	13	41	0	4	0	0	0	0	2549	5244	
2019/4/24 16:02:00	P	19	4	24	16	2	1	100	0	12	40	0	4	0	0	0	0	2549	5245	
2019/4/24 16:03:00	P	19	4	24	16	3	1	100	0	13	40	0	4	0	0	0	0	2549	5246	
2019/4/24 16:04:00	P	19	4	24	16	4	1	100	0	12	41	0	4	0	0	0	0	2549	5248	
2019/4/24 16:05:00	P	19	4	24	16	5	1	100	0	12	41	0	4	0	0	0	0	2549	5249	
2019/4/24 16:06:00	P	19	4	24	16	6	1	100	0	12	40	0	4	0	0	0	0	2549	5250	
2019/4/24 16:07:00	P	19	4	24	16	7	1	100	0	12	42	0	4	0	0	0	0	2549	5251	
2019/4/24 16:08:00	P	19	4	24	16	8	1	100	0	12	41	0	4	0	0	0	0	2549	5252	
2019/4/24 16:09:00	P	19	4	24	16	9	1	100	0	12	41	0	4	0	0	0	0	2549	5254	
2019/4/24 16:10:00	P	19	4	24	16	10	1	100	0	12	41	0	4	0	0	0	0	2549	5255	
2019/4/24 16:11:00	P	19	4	24	16	11	1	100	0	12	41	0	4	0	0	0	0	2549	5256	
2019/4/24 16:12:00	P	19	4	24	16	12	1	100	0	12	41	0	4	0	0	0	0	2550	5257	
2019/4/24 16:13:00	P	19	4	24	16	13	1	100	0	12	41	0	4	0	0	0	0	2550	5258	
2019/4/24 16:14:00	P	19	4	24	16	14	1	100	0	12	41	0	4	0	0	0	0	2550	5260	
2019/4/24 16:15:00	P	19	4	24	16	15	1	100	0	12	41	0	4	0	0	0	0	2550	5261	
2019/4/24 16:16:00	P	19	4	24	16	16	1	100	0	12	40	0	4	0	0	0	0	2550	5262	
2019/4/24 16:17:00	P	19	4	24	16	17	1	100	0	12	40	0	4	0	0	0	0	2550	5263	
2019/4/24 16:18:00	P	19	4	24	16	18	1	100	0	12	41	0	4	0	0	0	0	2550	5264	
2019/4/24 16:19:00	P	19	4	24	16	19	1	100	0	11	42	0	4	0	0	0	0	2550	5266	
2019/4/24 16:20:00	P	19	4	24	16	20	1	100	0	11	41	0	4	0	0	0	0	2550	5267	
2019/4/24 16:21:00	P	19	4	24	16	21	1	100	0	12	41	0	4	0	0	0	0	2550	5268	
2019/4/24 16:22:00	P	19	4	24	16	22	1	100	0	12	41	0	4	0	0	0	0	2550	5269	
2019/4/24 16:23:00	P	19	4	24	16	23	1	100	0	11	41	0	4	0	0	0	0	2550	5270	
2019/4/24 16:24:00	P	19	4	24	16	24	1	100	0	10	41	0	4	0	0	0	0	2550	5272	
2019/4/24 16:25:00	P	19	4	24	16	25	1	100	0	11	41	0	4	0	0	0	0	2550	5273	
2019/4/24 16:26:00	P	19	4	24	16	26	1	100	0	11	41	0	4	0	0	0	0	2550	5274	
2019/4/24 16:27:00	P	19	4	24	16	27	1	100	0	11	41	0	4	0	0	0	0	2550	5275	
2019/4/24 16:28:00	P	19	4	24	16	28	1	100	0	10	40	0	4	0	0	0	0	2550	5276	
2019/4/24 16:29:00	P	19	4	24	16	29	1	100	0	10	38	0	4	0	0	0	0	2550	5278	
2019/4/24 16:30:00	P	19	4	24	16	30	1	100	0	10	40	0	4	0	0	0	0	2550	5279	
2019/4/24 16:31:00	P	19	4	24	16	31	1	100	8	10	41	0	4	0	0	0	0	2550	5280	
2019/4/24 16:32:00	P	19	4	24	16	32	1	100	0	10	41	0	4	0	0	0	0	2550	5281	
2019/4/24 16:33:00	P	19	4	24	16	33	1	100	0	10	41	0	4	0	0	0	0	2550	5282	
2019/4/24 16:34:00	P	19	4	24	16	34	1	100	8	9	41	0	4	0	0	0	0	2550	5284	
2019/4/24 16:35:00	P	19	4	24	16	35	1	100	8	10	41	0	4	0	0	0	0	2550	5285	
