# Supplementary material for: Study of the Characteristics and Comprehensive Fuzzy Assessment of Indoor Air Chemical Contamination in Public Buildings
Source: Front Public Health. 2021 May 5;9:579299. doi: 10.3389/fpubh.2021.579299 (PMC8138320; doi:10.3389/fpubh.2021.579299)
Supplement: Supplementary file 1 [file Data_Sheet_1.zip › Data Sheet 1/Library/0424/190424_002_2019-04-24_12-10-M.dat]

<Header>
Data are from memory (SD/USB) 
Model: 11-R
# of Location:  1
Serial No.: 11R18003
Firmware revision: 12.40
Software revision: 7-1 Rev IX (17-05-2018)
Unit:  ug/m3
offline data

<Data>
[d&t2035/12/31 11:50:55]	PM10 [ug/m3]	PM2.5 [ug/m3]	PM1 [ug/m3]	Inhalable [ug/m3]	Thoracic [ug/m3]	Alveolic [ug/m3]
2019/4/24 12:11:00	16.7	16.2	15.6	16.7	16.7	16.3
2019/4/24 12:12:00	17.2	16.3	15.9	17.7	17.1	16.4
2019/4/24 12:13:00	16.3	16.3	15.9	16.3	16.3	16.3
2019/4/24 12:14:00	16.5	16.4	16.0	16.5	16.5	16.4
2019/4/24 12:15:00	16.9	16.8	16.2	16.9	16.9	16.9
2019/4/24 12:16:00	16.5	16.4	16.0	16.5	16.5	16.4
2019/4/24 12:17:00	16.6	16.5	16.0	16.6	16.6	16.6
2019/4/24 12:18:00	16.3	16.2	15.8	16.3	16.3	16.2
2019/4/24 12:19:00	16.3	16.1	15.7	18.5	17.0	16.2
2019/4/24 12:20:00	16.0	16.0	15.8	16.0	16.0	16.0
2019/4/24 12:21:00	16.3	16.2	15.9	16.3	16.3	16.2
2019/4/24 12:22:00	16.6	16.5	16.2	16.6	16.6	16.5
2019/4/24 12:23:00	17.0	16.9	16.3	17.0	17.0	17.0
2019/4/24 12:24:00	16.9	16.6	16.2	16.9	16.9	16.7
2019/4/24 12:25:00	16.6	16.5	16.4	16.6	16.6	16.6
2019/4/24 12:26:00	17.6	17.1	16.7	17.6	17.6	17.2
2019/4/24 12:27:00	17.2	17.1	16.6	17.2	17.2	17.2
2019/4/24 12:28:00	16.7	16.7	16.4	16.7	16.7	16.7
2019/4/24 12:29:00	17.3	17.1	16.8	17.3	17.3	17.2
2019/4/24 12:30:00	17.4	17.2	16.9	17.4	17.4	17.2
2019/4/24 12:31:00	18.3	17.5	17.0	18.3	18.2	17.6
2019/4/24 12:32:00	17.9	17.7	17.3	17.9	17.9	17.8
2019/4/24 12:33:00	17.8	17.6	17.2	17.8	17.8	17.7
2019/4/24 12:34:00	18.4	17.8	17.3	18.4	18.4	18.0
2019/4/24 12:35:00	18.0	17.9	17.5	18.0	18.0	18.0
2019/4/24 12:36:00	17.9	17.8	17.6	17.9	17.9	17.9
2019/4/24 12:37:00	17.9	17.9	17.7	17.9	17.9	17.9
2019/4/24 12:38:00	18.1	18.0	17.6	18.1	18.1	18.1
2019/4/24 12:39:00	18.3	18.3	18.0	18.3	18.3	18.3
2019/4/24 12:40:00	19.7	19.0	18.5	19.7	19.7	19.2
2019/4/24 12:41:00	19.5	19.1	18.7	19.5	19.4	19.1
2019/4/24 12:42:00	20.2	19.9	19.1	20.2	20.2	20.0
2019/4/24 12:43:00	19.9	19.8	19.3	19.9	19.9	19.8
2019/4/24 12:44:00	20.4	20.2	19.7	20.4	20.4	20.3
2019/4/24 12:45:00	20.9	20.2	19.7	20.9	20.9	20.4
2019/4/24 12:46:00	20.1	20.0	19.6	20.1	20.1	20.0
2019/4/24 12:47:00	21.1	20.8	20.0	21.1	21.1	20.9
2019/4/24 12:48:00	21.3	20.6	20.1	21.3	21.3	20.8
2019/4/24 12:49:00	22.9	21.9	20.8	22.9	22.9	22.3
2019/4/24 12:50:00	22.3	21.9	21.2	22.3	22.3	22.0
2019/4/24 12:51:00	22.3	22.0	21.3	22.3	22.3	22.1
2019/4/24 12:52:00	22.5	22.2	21.5	22.5	22.5	22.3
2019/4/24 12:53:00	23.2	23.0	22.3	23.2	23.2	23.1
2019/4/24 12:54:00	24.5	23.4	22.5	24.5	24.4	23.6
2019/4/24 12:55:00	25.6	23.5	22.8	25.6	25.3	23.9
2019/4/24 12:56:00	26.7	24.8	23.5	29.0	27.2	25.1
2019/4/24 12:57:00	25.2	24.2	23.1	25.2	25.2	24.6
2019/4/24 12:58:00	25.6	24.6	23.6	27.8	26.2	24.8
2019/4/24 12:59:00	26.9	25.0	23.7	27.4	26.8	25.5
2019/4/24 13:00:00	29.7	24.6	23.6	30.7	29.0	25.2
2019/4/24 13:01:00	25.6	24.4	23.5	25.6	25.6	24.8
2019/4/24 13:02:00	24.5	24.2	23.6	24.5	24.5	24.3
2019/4/24 13:03:00	24.7	24.5	23.7	24.7	24.7	24.6
2019/4/24 13:04:00	24.2	23.9	23.4	24.2	24.2	24.0
2019/4/24 13:05:00	24.4	24.2	23.9	24.4	24.4	24.3
2019/4/24 13:06:00	24.6	24.4	24.1	24.6	24.6	24.5
2019/4/24 13:07:00	24.5	24.4	24.0	24.5	24.5	24.4
2019/4/24 13:08:00	25.0	24.8	24.5	25.0	25.0	24.9
2019/4/24 13:09:00	25.5	25.3	24.7	25.5	25.5	25.4
2019/4/24 13:10:00	26.6	25.6	25.0	26.6	26.4	25.7
2019/4/24 13:11:00	26.5	26.1	25.4	26.5	26.5	26.3
2019/4/24 13:12:00	26.4	25.7	25.3	26.4	26.3	25.9
2019/4/24 13:13:00	26.5	26.3	25.7	26.5	26.5	26.4
2019/4/24 13:14:00	27.3	26.1	25.6	27.8	27.2	26.3
2019/4/24 13:15:00	26.4	26.3	25.9	26.4	26.4	26.4
2019/4/24 13:16:00	26.7	26.0	25.6	26.7	26.7	26.2
2019/4/24 13:17:00	26.2	26.1	25.7	26.2	26.2	26.2
2019/4/24 13:18:00	26.6	26.4	25.8	26.6	26.6	26.5
2019/4/24 13:19:00	26.3	26.2	26.0	26.3	26.3	26.3
2019/4/24 13:20:00	26.8	26.6	26.2	26.8	26.8	26.7
2019/4/24 13:21:00	27.5	27.2	26.6	27.5	27.5	27.3
2019/4/24 13:22:00	26.7	26.6	26.3	26.7	26.7	26.6
2019/4/24 13:23:00	27.3	27.1	26.5	27.3	27.3	27.2
2019/4/24 13:24:00	27.5	27.2	26.6	27.5	27.5	27.3
2019/4/24 13:25:00	27.2	27.0	26.6	27.2	27.2	27.1
2019/4/24 13:26:00	28.0	27.5	26.9	28.0	28.0	27.7
2019/4/24 13:27:00	28.0	27.5	26.6	28.0	28.0	27.7
2019/4/24 13:28:00	27.2	26.9	26.6	27.2	27.2	27.0
2019/4/24 13:29:00	27.2	26.9	26.5	27.2	27.1	27.0
2019/4/24 13:30:00	27.5	27.3	26.5	27.5	27.5	27.3
2019/4/24 13:31:00	27.3	27.2	26.8	27.3	27.3	27.2
2019/4/24 13:32:00	27.7	27.5	26.8	27.7	27.7	27.6
2019/4/24 13:33:00	29.0	27.9	27.1	29.0	29.0	28.3
2019/4/24 13:34:00	28.3	27.4	27.0	28.4	28.2	27.5
2019/4/24 13:35:00	28.3	28.0	27.4	28.3	28.3	28.1
2019/4/24 13:36:00	29.6	28.5	27.4	29.6	29.5	28.7
2019/4/24 13:37:00	29.6	28.6	27.7	29.6	29.5	28.8
2019/4/24 13:38:00	29.1	28.5	27.8	29.1	29.1	28.7
2019/4/24 13:39:00	29.9	29.0	27.9	29.9	29.8	29.3
2019/4/24 13:40:00	29.8	28.7	28.1	29.8	29.7	29.1
2019/4/24 13:41:00	30.7	29.1	27.8	30.7	30.7	29.7
2019/4/24 13:42:00	32.3	29.4	27.9	34.5	32.7	30.2
2019/4/24 13:43:00	31.4	29.0	27.9	31.9	31.3	29.7
2019/4/24 13:44:00	30.6	29.0	27.8	30.6	30.5	29.6
2019/4/24 13:45:00	30.1	29.1	27.8	30.1	30.1	29.5
2019/4/24 13:46:00	31.0	28.7	27.4	31.0	30.8	29.2
2019/4/24 13:47:00	31.2	28.0	27.1	31.7	30.9	28.6
2019/4/24 13:48:00	28.1	27.2	26.5	28.1	28.1	27.5
2019/4/24 13:49:00	27.3	27.1	26.6	27.3	27.3	27.2
2019/4/24 13:50:00	30.0	28.0	26.7	30.5	29.9	28.3
2019/4/24 13:51:00	29.1	27.6	26.6	29.1	28.9	27.8
2019/4/24 13:52:00	28.8	27.5	26.5	28.8	28.7	27.8
2019/4/24 13:53:00	29.5	26.8	26.4	29.5	29.2	27.3
2019/4/24 13:54:00	28.9	27.5	26.2	28.9	28.9	28.1
2019/4/24 13:55:00	28.6	27.5	26.5	28.6	28.6	27.9
2019/4/24 13:56:00	28.9	27.6	26.5	28.9	28.8	28.0
2019/4/24 13:57:00	29.0	27.7	26.6	29.0	28.9	28.1
2019/4/24 13:58:00	29.5	27.5	26.5	29.5	29.4	28.1
2019/4/24 13:59:00	30.4	28.0	26.7	40.4	30.6	28.4
2019/4/24 14:00:00	31.2	28.1	26.4	31.2	31.0	29.1
2019/4/24 14:01:00	29.5	27.7	26.4	29.5	29.5	28.3
2019/4/24 14:02:00	31.4	28.3	26.3	32.0	31.2	28.9
2019/4/24 14:03:00	33.9	29.5	26.7	44.0	34.1	30.7
2019/4/24 14:04:00	35.2	30.4	27.2	41.5	35.7	31.8
2019/4/24 14:05:00	34.5	30.5	27.4	34.5	34.2	31.6
2019/4/24 14:06:00	38.4	30.9	27.5	47.0	39.3	32.6
2019/4/24 14:07:00	36.6	30.8	27.7	71.2	36.5	32.6
2019/4/24 14:08:00	34.6	30.4	27.2	38.4	35.2	31.8
2019/4/24 14:09:00	37.5	30.2	27.2	44.4	37.3	31.4
2019/4/24 14:10:00	32.6	29.8	27.0	32.6	32.5	30.8
2019/4/24 14:11:00	32.3	29.2	26.8	32.3	32.2	30.3
2019/4/24 14:12:00	34.5	29.6	26.7	36.7	34.8	30.9
2019/4/24 14:13:00	35.4	29.2	26.4	35.4	34.9	30.7
2019/4/24 14:14:00	30.6	28.3	26.3	30.6	30.6	29.2
2019/4/24 14:15:00	31.8	28.5	25.6	31.8	31.6	29.5
2019/4/24 14:16:00	30.9	27.5	25.1	30.9	30.7	28.6
2019/4/24 14:17:00	28.9	26.3	25.0	28.9	28.8	27.2
2019/4/24 14:18:00	32.9	27.4	25.3	53.9	33.5	28.6
2019/4/24 14:19:00	31.5	27.6	25.4	32.6	31.2	28.4
2019/4/24 14:20:00	31.1	27.3	25.2	43.2	32.2	28.2
2019/4/24 14:21:00	33.0	27.9	25.6	34.1	32.7	29.1
2019/4/24 14:22:00	31.4	28.0	25.5	31.4	31.3	29.2
2019/4/24 14:23:00	35.6	28.9	25.8	36.6	34.9	30.1
2019/4/24 14:24:00	33.1	28.4	25.5	43.1	33.3	29.8
2019/4/24 14:25:00	33.9	28.4	25.9	33.9	33.6	30.1
2019/4/24 14:26:00	34.6	28.9	26.0	34.6	34.4	30.6
2019/4/24 14:27:00	35.1	29.0	25.7	35.1	34.7	30.8
2019/4/24 14:28:00	37.9	30.0	26.5	38.4	37.4	32.0
2019/4/24 14:29:00	33.0	29.1	25.9	33.1	32.8	30.3
2019/4/24 14:30:00	34.2	29.0	25.7	34.7	33.9	30.4
2019/4/24 14:31:00	32.5	28.1	25.2	32.5	32.3	29.6
2019/4/24 14:32:00	33.0	28.7	25.3	33.1	32.8	30.1
2019/4/24 14:33:00	32.0	28.2	25.1	32.0	32.0	29.7
2019/4/24 14:34:00	32.1	27.9	25.0	32.1	31.7	29.0
2019/4/24 14:35:00	32.2	27.2	24.9	34.8	32.5	28.4
2019/4/24 14:36:00	29.2	26.9	24.5	29.2	29.2	27.8
2019/4/24 14:37:00	33.2	27.2	24.5	39.1	33.3	28.6
2019/4/24 14:38:00	31.2	27.1	24.5	35.4	31.8	28.3
2019/4/24 14:39:00	31.3	27.2	24.7	31.4	31.0	28.3
2019/4/24 14:40:00	30.0	26.5	24.7	30.0	29.7	27.5
2019/4/24 14:41:00	29.8	27.0	24.6	29.8	29.8	28.1
2019/4/24 14:42:00	31.3	26.7	24.6	31.8	30.9	27.7
2019/4/24 14:43:00	31.3	26.6	24.4	31.8	31.0	27.8
2019/4/24 14:44:00	30.8	27.2	24.8	31.3	30.7	28.2
2019/4/24 14:45:00	30.3	26.6	24.4	30.3	29.9	27.5
2019/4/24 14:46:00	30.7	27.1	24.6	31.3	30.4	28.0
2019/4/24 14:47:00	30.3	27.1	24.7	30.3	30.1	28.0
2019/4/24 14:48:00	31.9	27.3	24.5	37.7	32.4	28.8
2019/4/24 14:49:00	31.4	27.1	24.4	31.5	31.1	28.4
2019/4/24 14:50:00	28.8	26.5	24.0	28.8	28.8	27.4
2019/4/24 14:51:00	30.1	25.6	23.9	32.8	30.4	26.5
2019/4/24 14:52:00	30.1	26.3	23.8	30.2	29.9	27.5
2019/4/24 14:53:00	30.7	25.8	23.9	30.8	30.3	27.2
2019/4/24 14:54:00	31.1	26.0	23.8	34.3	31.4	27.1
2019/4/24 14:55:00	28.1	25.5	23.5	28.1	28.1	26.4
2019/4/24 14:56:00	29.8	25.5	23.8	29.8	29.2	26.3
2019/4/24 14:57:00	29.0	25.3	23.6	29.1	28.6	26.1
2019/4/24 14:58:00	28.6	25.4	23.3	28.7	28.4	26.4
2019/4/24 14:59:00	30.5	25.7	23.6	34.4	30.8	26.7
2019/4/24 15:00:00	26.6	24.9	23.5	26.6	26.6	25.6
2019/4/24 15:01:00	26.2	25.2	23.5	26.2	26.2	25.7
2019/4/24 15:02:00	28.0	25.4	23.4	28.0	28.0	26.4
2019/4/24 15:03:00	29.3	25.7	23.9	29.3	29.1	26.9
2019/4/24 15:04:00	28.5	25.5	23.9	29.0	28.2	26.0
2019/4/24 15:05:00	29.9	25.4	24.1	36.2	30.4	26.7
2019/4/24 15:06:00	34.9	26.1	24.4	39.6	35.0	27.8
2019/4/24 15:07:00	31.2	26.6	24.3	31.3	30.8	27.8
2019/4/24 15:08:00	30.7	26.9	24.6	31.2	30.6	28.0
2019/4/24 15:09:00	31.4	26.8	24.6	31.4	31.2	28.3
2019/4/24 15:10:00	31.2	26.9	24.9	39.2	32.5	28.3
2019/4/24 15:11:00	30.3	25.8	24.3	30.9	30.0	27.0
2019/4/24 15:12:00	31.4	26.7	24.7	33.6	31.8	27.9
2019/4/24 15:13:00	30.2	26.0	24.3	30.2	29.9	27.3
2019/4/24 15:14:00	30.3	26.3	24.3	30.3	30.0	27.4
2019/4/24 15:15:00	30.2	26.5	24.7	30.2	29.9	27.5
2019/4/24 15:16:00	32.0	26.5	24.5	32.5	31.6	27.7
2019/4/24 15:17:00	32.4	26.7	24.7	32.5	32.0	28.3
2019/4/24 15:18:00	29.5	26.5	24.4	31.7	30.1	27.6
2019/4/24 15:19:00	30.3	25.8	23.7	33.0	30.6	26.8
2019/4/24 15:20:00	25.5	24.5	23.1	25.5	25.5	24.9
2019/4/24 15:21:00	25.5	23.8	22.9	25.5	25.5	24.3
2019/4/24 15:22:00	25.4	23.7	22.8	25.4	25.4	24.4
2019/4/24 15:23:00	26.0	24.0	22.9	60.6	26.1	24.6
2019/4/24 15:24:00	26.3	23.9	22.8	30.6	26.9	24.4
2019/4/24 15:25:00	26.9	23.9	22.5	26.9	26.6	24.6
2019/4/24 15:26:00	26.5	24.2	22.7	26.5	26.4	25.0
2019/4/24 15:27:00	25.6	24.0	22.8	25.6	25.6	24.5
2019/4/24 15:28:00	27.5	24.1	22.6	27.5	27.4	25.1
2019/4/24 15:29:00	26.7	24.2	22.6	26.7	26.6	25.1
2019/4/24 15:30:00	24.9	23.7	22.3	24.9	24.9	24.1
2019/4/24 15:31:00	28.0	24.5	22.4	28.0	27.7	25.4
2019/4/24 15:32:00	27.9	23.3	22.0	40.6	28.8	24.2
2019/4/24 15:33:00	24.0	22.9	22.0	24.5	23.9	23.0
2019/4/24 15:34:00	26.5	23.4	22.1	27.5	26.2	24.0
2019/4/24 15:35:00	28.5	23.7	22.1	37.2	30.1	24.5
2019/4/24 15:36:00	27.4	23.8	22.4	27.4	27.2	24.7
2019/4/24 15:37:00	27.2	24.3	22.3	27.2	27.0	25.1
2019/4/24 15:38:00	29.1	24.0	22.1	29.6	28.7	25.2
2019/4/24 15:39:00	28.3	25.0	22.6	28.8	28.2	25.8
2019/4/24 15:40:00	26.3	24.1	22.4	26.3	26.2	24.8
2019/4/24 15:41:00	31.2	24.6	22.9	32.3	30.6	25.8
2019/4/24 15:42:00	28.1	24.5	22.9	28.2	27.6	25.2
2019/4/24 15:43:00	27.1	24.1	22.6	37.1	27.4	24.9
2019/4/24 15:44:00	28.0	23.9	22.4	28.0	27.7	24.9
2019/4/24 15:45:00	27.2	23.7	22.4	31.5	27.7	24.5
2019/4/24 15:46:00	26.0	23.5	22.3	26.5	25.7	24.0
2019/4/24 15:47:00	27.4	24.1	22.8	27.4	27.1	24.9
2019/4/24 15:48:00	27.6	24.5	22.8	28.1	27.4	25.1
2019/4/24 15:49:00	28.4	24.0	22.6	28.4	28.0	25.0
2019/4/24 15:50:00	26.2	23.6	22.3	26.2	26.1	24.4
2019/4/24 15:51:00	27.6	24.1	22.2	27.6	27.3	25.0
2019/4/24 15:52:00	32.3	25.3	22.6	35.5	32.3	26.4
2019/4/24 15:53:00	29.4	25.0	22.6	29.9	28.9	25.8
2019/4/24 15:54:00	27.7	23.9	22.3	29.9	28.1	24.9
2019/4/24 15:55:00	27.4	24.2	22.4	27.4	27.1	25.2
2019/4/24 15:56:00	27.1	24.0	22.4	27.1	27.0	25.0
2019/4/24 15:57:00	28.0	24.6	22.7	30.2	28.5	25.6
2019/4/24 15:58:00	28.2	24.8	22.5	32.0	28.9	25.9
2019/4/24 15:59:00	28.4	24.2	22.4	28.9	28.2	25.3
2019/4/24 16:00:00	26.5	23.9	22.4	26.5	26.4	24.7
2019/4/24 16:01:00	26.4	23.7	22.3	28.6	27.0	24.7
2019/4/24 16:02:00	30.2	24.8	22.7	31.2	29.7	25.8
2019/4/24 16:03:00	26.7	23.3	22.2	26.7	26.4	24.2
2019/4/24 16:04:00	26.9	24.0	22.3	30.7	27.7	25.1
2019/4/24 16:05:00	28.4	24.4	22.5	28.4	28.1	25.5
2019/4/24 16:06:00	27.9	24.6	22.7	27.9	27.8	25.6
2019/4/24 16:07:00	27.5	24.3	22.5	27.5	27.3	25.2
2019/4/24 16:08:00	27.3	24.0	22.6	27.8	27.0	24.7
2019/4/24 16:09:00	26.4	24.0	22.3	26.4	26.3	24.7
2019/4/24 16:10:00	25.8	23.4	22.0	25.8	25.6	24.2
2019/4/24 16:11:00	28.5	24.2	22.2	63.6	28.5	25.3
2019/4/24 16:12:00	28.5	24.1	22.5	29.5	28.1	24.9
2019/4/24 16:13:00	27.3	24.1	22.3	27.8	27.2	24.9
2019/4/24 16:14:00	27.1	24.0	22.4	31.4	27.7	24.7
2019/4/24 16:15:00	26.6	23.7	22.2	26.6	26.5	24.6
2019/4/24 16:16:00	26.0	23.7	22.2	26.0	25.9	24.4
2019/4/24 16:17:00	27.6	23.4	22.3	46.4	27.7	24.5
2019/4/24 16:18:00	27.1	24.1	22.3	27.1	26.9	24.9
2019/4/24 16:19:00	27.8	24.3	22.4	29.9	28.3	25.3
2019/4/24 16:20:00	27.0	24.2	22.4	27.5	26.8	24.8
2019/4/24 16:21:00	26.8	23.4	21.9	26.8	26.5	24.2
2019/4/24 16:22:00	27.2	23.5	21.9	27.2	26.8	24.3
2019/4/24 16:23:00	26.5	23.4	21.8	26.5	26.3	24.4
2019/4/24 16:24:00	28.1	23.8	22.1	28.2	27.9	25.0
2019/4/24 16:25:00	27.4	23.4	22.0	30.1	27.6	24.1
2019/4/24 16:26:00	27.9	24.0	22.1	28.4	27.7	25.0
2019/4/24 16:27:00	31.6	25.1	22.5	31.7	30.9	26.4
2019/4/24 16:28:00	27.8	23.6	22.2	27.8	27.3	24.4
2019/4/24 16:29:00	29.8	23.7	22.2	30.3	29.4	25.2
2019/4/24 16:30:00	26.5	23.8	22.3	26.5	26.3	24.6
2019/4/24 16:31:00	27.5	24.4	22.3	27.5	27.4	25.5
2019/4/24 16:32:00	27.8	24.0	22.3	27.8	27.5	25.0
2019/4/24 16:33:00	27.8	23.8	22.5	28.3	27.4	24.5
2019/4/24 16:34:00	28.5	24.1	22.3	47.9	28.5	25.0
2019/4/24 16:35:00	28.9	23.9	22.2	28.9	28.5	25.1
