# Supplementary material for: Study of the Characteristics and Comprehensive Fuzzy Assessment of Indoor Air Chemical Contamination in Public Buildings
Source: Front Public Health. 2021 May 5;9:579299. doi: 10.3389/fpubh.2021.579299 (PMC8138320; doi:10.3389/fpubh.2021.579299)
Supplement: Supplementary file 1 [file Data_Sheet_1.zip › Data Sheet 1/Library/0424/190424_003_2019-04-24_16-36-C.dat]

<Header>
Data are from memory (SD/USB) 
Model: 11-R
# of Location:  1
Serial No.: 11R18003
Firmware revision: 12.40
Software revision: 7-1 Rev IX (17-05-2018)
Unit: 1/l
offline data

<Data>
[d&t2035/12/31 11:50:55]	0.25 um	0.28 um	0.30 um	0.35 um	0.40 um	0.45 um	0.50 um	0.58 um	0.65 um	0.70 um	0.80 um	1.00 um	1.30 um	1.60 um	2.00 um	2.50 um	3.00 um	3.50 um	4.00 um	5.00 um	6.50 um	7.50 um	8.50 um	10.00 um	12.50 um	15.00 um	17.50 um	20.00 um	25.00 um	30.00 um	32.00 um
2019/4/24 16:37:00	134604.0	111995.0	74195.0	38580.0	9140.0	2130.0	1945.0	530.0	215.0	220.0	110.0	105.0	55.0	105.0	29.0	16.0	10.0	6.0	16.0	12.0	2.0	1.0	0.0	1.0	1.0	1.0	0.0	0.0	0.0	0.0	0.0
2019/4/24 16:38:00	134174.0	112795.0	73725.0	38735.0	8470.0	2510.0	1925.0	530.0	215.0	155.0	130.0	90.0	50.0	90.0	50.0	15.0	5.0	2.0	10.0	3.0	2.0	0.0	2.0	0.0	1.0	0.0	0.0	0.0	0.0	0.0	0.0
2019/4/24 16:39:00	134013.0	113716.0	74775.0	38915.0	8850.0	2385.0	1950.0	585.0	220.0	125.0	95.0	80.0	105.0	40.0	49.0	27.0	15.0	6.0	10.0	5.0	2.0	0.0	1.0	0.0	0.0	0.0	0.0	0.0	0.0	0.0	0.0
2019/4/24 16:40:00	135380.0	112095.0	75380.0	38210.0	8810.0	2345.0	1805.0	430.0	205.0	165.0	130.0	100.0	55.0	70.0	63.0	14.0	15.0	6.0	16.0	3.0	2.0	0.0	0.0	3.0	0.0	1.0	0.0	2.0	0.0	0.0	0.0
