# Supplementary material for: Study of the Characteristics and Comprehensive Fuzzy Assessment of Indoor Air Chemical Contamination in Public Buildings
Source: Front Public Health. 2021 May 5;9:579299. doi: 10.3389/fpubh.2021.579299 (PMC8138320; doi:10.3389/fpubh.2021.579299)
Supplement: Supplementary file 1 [file Data_Sheet_1.zip › Data Sheet 1/Library/0424/190424_003_2019-04-24_16-36-dM.dat]

<Header>
Data are from memory (SD/USB) 
Model: 11-R
# of Location:  1
Serial No.: 11R18003
Firmware revision: 12.40
Software revision: 7-1 Rev IX (17-05-2018)
Unit:  dM [ug/m3]
offline data

<Data>
[d&t2035/12/31 11:50:55]	0.25 um	0.28 um	0.30 um	0.35 um	0.40 um	0.45 um	0.50 um	0.58 um	0.65 um	0.70 um	0.80 um	1.00 um	1.30 um	1.60 um	2.00 um	2.50 um	3.00 um	3.50 um	4.00 um	5.00 um	6.50 um	7.50 um	8.50 um	10.00 um	12.50 um	15.00 um	17.50 um	20.00 um	25.00 um	30.00 um	32.00 um
2019/4/24 16:37:00	2.20	2.47	2.24	1.79	0.62	0.20	0.28	0.11	0.06	0.08	0.07	0.14	0.15	0.54	0.29	0.29	0.30	0.28	1.28	2.01	0.60	0.45	0.00	1.25	2.29	3.77	0.00	0.00	0.00	0.00	0.00
2019/4/24 16:38:00	2.20	2.48	2.23	1.80	0.57	0.24	0.28	0.11	0.06	0.06	0.08	0.12	0.13	0.46	0.50	0.27	0.15	0.09	0.80	0.50	0.60	0.00	1.39	0.00	2.29	0.00	0.00	0.00	0.00	0.00	0.00
2019/4/24 16:39:00	2.19	2.50	2.26	1.81	0.60	0.22	0.29	0.13	0.06	0.05	0.06	0.11	0.28	0.21	0.49	0.49	0.45	0.28	0.80	0.84	0.60	0.00	0.70	0.00	0.00	0.00	0.00	0.00	0.00	0.00	0.00
2019/4/24 16:40:00	2.22	2.47	2.28	1.77	0.59	0.22	0.26	0.09	0.06	0.06	0.08	0.13	0.15	0.36	0.63	0.26	0.45	0.28	1.28	0.50	0.60	0.00	0.00	3.76	0.00	3.77	0.00	20.04	0.00	0.00	0.00
