# Supplementary material for: Study of the Characteristics and Comprehensive Fuzzy Assessment of Indoor Air Chemical Contamination in Public Buildings
Source: Front Public Health. 2021 May 5;9:579299. doi: 10.3389/fpubh.2021.579299 (PMC8138320; doi:10.3389/fpubh.2021.579299)
Supplement: Supplementary file 1 [file Data_Sheet_1.zip › Data Sheet 1/Library/0424/190424_003_2019-04-24_16-36-L.dat]

<Header>
Data are from memory (SD/USB) 
Model: 11-R
# of Location:  1
Serial No.: 11R18003
Firmware revision: 12.40
Software revision: 7-1 Rev IX (17-05-2018)
Unit: log data
offline data

analog inputs: Input 1: [V]	offset: 0.00	factor: 1.00	connected: no;Input 2: [V]	offset: 0.00	factor: 1.00	connected: no;Input 3: [V]	offset: 0.00	factor: 1.00	connected: no;Input 4: [oC]	offset: 0.00	factor: 1.00	connected: no
<Data>
[d&t2035/12/31 11:50:55]	P	Year	Month	Day	Hour	Minute	Loc	GF	Error	Qbatt	Im	UeL	UE4	UE3	UE2	UE1	IV	Weight [ug]	Volume [l]
2019/4/24 16:37:00	P	19	4	24	16	37	1	100	8	10	67	0	4	0	0	0	0	2550	5287	
2019/4/24 16:38:00	P	19	4	24	16	38	1	100	8	9	39	0	4	0	0	0	0	2550	5288	
2019/4/24 16:39:00	P	19	4	24	16	39	1	100	8	10	40	0	4	0	0	0	0	2550	5289	
2019/4/24 16:40:00	P	19	4	24	16	40	1	100	8	9	40	0	4	0	0	0	0	2550	5290	
