# Supplementary material for: Study of the Characteristics and Comprehensive Fuzzy Assessment of Indoor Air Chemical Contamination in Public Buildings
Source: Front Public Health. 2021 May 5;9:579299. doi: 10.3389/fpubh.2021.579299 (PMC8138320; doi:10.3389/fpubh.2021.579299)
Supplement: Supplementary file 1 [file Data_Sheet_1.zip › Data Sheet 1/Library/0424/190424_003_2019-04-24_16-36-M.dat]

<Header>
Data are from memory (SD/USB) 
Model: 11-R
# of Location:  1
Serial No.: 11R18003
Firmware revision: 12.40
Software revision: 7-1 Rev IX (17-05-2018)
Unit:  ug/m3
offline data

<Data>
[d&t2035/12/31 11:50:55]	PM10 [ug/m3]	PM2.5 [ug/m3]	PM1 [ug/m3]	Inhalable [ug/m3]	Thoracic [ug/m3]	Alveolic [ug/m3]
2019/4/24 16:37:00	29.0	23.4	21.9	35.5	30.1	24.7
2019/4/24 16:38:00	26.8	23.2	21.9	29.1	27.1	23.9
2019/4/24 16:39:00	27.0	23.5	21.9	27.0	26.7	24.4
2019/4/24 16:40:00	28.8	23.6	22.0	54.1	30.2	24.6
